# Supplementary material for: Tumor Temporal Proteome Profiling Reveals the Immunological Triple Offensive Induced by Synthetic Anti-Cancer Salmonella
Source: Front Immunol. 2021 Aug 19;12:712936. doi: 10.3389/fimmu.2021.712936 (PMC8417115; doi:10.3389/fimmu.2021.712936)
Supplement: Supplementary file 2 [file Table_1.xlsx]

## Sheet: 　Suplemental table 1
Supplemental tabel 1. GO terms-biological process at the 7 timepoints
Time	Term	Count	PValue	Genes	List Total	Pop Hits	Pop Total	Fold Enrichment	Bonferroni	FDR
6H	GO:0007229~integrin-mediated signaling pathway	7	4.93229e-05	12825, 14083, 19303, 16411, 16776, 19229, 108911	128	93	18082	10.6329	0.0420988	0.0398018
6H	GO:0006779~porphyrin-containing compound biosynthetic process	4	9.19211e-05	20741, 20739, 12892, 11733	128	13	18082	43.4663	0.0770303	0.0398018
12H	GO:0006397~mRNA processing	17	5.1962e-08	71701, 212880, 106583, 14265, 70650, 67039, 20383, 432508, 20926, 20924, 68219, 108062, 230753, 110809, 20382, 107701, 68188	168	322	18082	5.68238	5.36753e-05	5.35208e-05
12H	GO:0008380~RNA splicing	11	8.34357e-05	230753, 212880, 106583, 14265, 70650, 110809, 67039, 20383, 20382, 20926, 107701	168	241	18082	4.91262	0.0825825	0.0414975
12H	GO:0006378~mRNA polyadenylation	5	0.000120866	432508, 229709, 68219, 68188, 108062	168	28	18082	19.2198	0.117382	0.0414975
24H	GO:0098609~cell-cell adhesion	21	2.16868e-08	66882, 14086, 65970, 242687, 98238, 68743, 66912, 19175, 78781, 56491, 26394, 11518, 22384, 233871, 12386, 111173, 216705, 67054, 17535, 56418, 55948	426	189	18082	4.71622	4.9705e-05	4.88822e-05
24H	GO:0010466~negative regulation of peptidase activity	14	3.75764e-06	59083, 20717, 20716, 20701, 11905, 16426, 11287, 16425, 18816, 16644, 18788, 12258, 217847, 16427	426	117	18082	5.07901	0.00857555	0.00397009
24H	GO:0006915~apoptotic process	33	5.28406e-06	218335, 68833, 18750, 19164, 22333, 22038, 53380, 54673, 16819, 11800, 26398, 14775, 15368, 14773, 11783, 18854, 231841, 12534, 235041, 20202, 20201, 14084, 12362, 108155, 219158, 72287, 74143, 14082, 19291, 56369, 11651, 12568, 19877	426	570	18082	2.4574	0.0120381	0.00397009
24H	GO:0016064~immunoglobulin mediated immune response	7	8.82243e-06	380793, 16019, 14127, 16017, 16149, 12268, 16016	426	22	18082	13.5055	0.020018	0.00468815
24H	GO:0007599~hemostasis	9	1.03996e-05	99571, 14161, 110135, 11905, 16644, 16621, 12258, 217847, 94175	426	46	18082	8.30465	0.0235542	0.00468815
24H	GO:0006953~acute-phase response	8	1.43545e-05	20716, 18816, 22038, 20701, 15439, 18405, 20700, 16427	426	35	18082	9.70195	0.0323654	0.00539251
24H	GO:0042730~fibrinolysis	6	1.73198e-05	99571, 14161, 110135, 16621, 12258, 94175	426	15	18082	16.9784	0.0389198	0.00550675
24H	GO:0001798~positive regulation of type IIa hypersensitivity	5	1.95448e-05	380793, 14127, 16017, 16016, 14129	426	8	18082	26.5288	0.0438086	0.00550675
24H	GO:0007596~blood coagulation	11	2.70879e-05	99571, 14161, 110135, 11818, 11905, 16644, 16621, 12568, 12258, 217847, 94175	426	84	18082	5.55841	0.0601982	0.00590343
24H	GO:0045087~innate immune response	25	2.82812e-05	78781, 16819, 99571, 16019, 12796, 16017, 16016, 12475, 18854, 12258, 20202, 19697, 72029, 20201, 14161, 110135, 228607, 14082, 12628, 380793, 14962, 14127, 12268, 66141, 14129	426	400	18082	2.65288	0.0627652	0.00590343
24H	GO:0015031~protein transport	32	2.881e-05	269966, 66397, 19386, 67841, 26951, 19164, 20336, 233824, 445007, 56398, 80743, 102058, 19889, 56418, 54638, 67064, 67474, 71732, 20341, 72322, 22320, 66525, 75751, 16709, 56325, 227720, 69091, 111173, 69150, 108989, 76959, 15239	426	592	18082	2.29438	0.0639005	0.00590343
24H	GO:0051028~mRNA transport	11	4.07385e-05	66231, 269966, 227720, 445007, 19386, 433702, 331401, 20926, 225027, 108989, 16549	426	88	18082	5.30575	0.0891477	0.00765205
24H	GO:0031639~plasminogen activation	5	5.64772e-05	99571, 14161, 110135, 11818, 16621	426	10	18082	21.223	0.121421	0.00909284
24H	GO:0006268~DNA unwinding involved in DNA replication	5	5.64772e-05	21974, 17219, 17216, 17217, 19291	426	10	18082	21.223	0.121421	0.00909284
24H	GO:0014070~response to organic cyclic compound	10	0.000106676	107476, 17345, 78894, 12362, 17022, 18002, 11520, 13039, 12534, 94175	426	80	18082	5.30575	0.216915	0.0160298
24H	GO:0006461~protein complex assembly	9	0.000151957	14161, 20909, 26951, 22320, 16149, 269587, 18854, 20525, 12534	426	66	18082	5.78809	0.294122	0.021407
24H	GO:1900182~positive regulation of protein localization to nucleus	6	0.000166159	108155, 12488, 11651, 76936, 12534, 11545	426	23	18082	11.0729	0.316732	0.0220308
24H	GO:0030212~hyaluronan metabolic process	5	0.000181798	17345, 16426, 16425, 11651, 16427	426	13	18082	16.3254	0.340794	0.0227651
24H	GO:0008380~RNA splicing	17	0.000194471	71702, 106583, 66231, 238831, 219158, 70650, 433702, 331401, 20926, 66921, 225027, 78651, 230753, 81898, 22185, 76936, 16549	426	241	18082	2.99412	0.35967	0.0230704
24H	GO:0006457~protein folding	12	0.000220026	22327, 72736, 56612, 12955, 30795, 72599, 19386, 238831, 16149, 213539, 104009, 17713	426	128	18082	3.97931	0.396105	0.0243319
24H	GO:0006397~mRNA processing	20	0.000235966	71702, 106583, 66231, 238831, 15388, 219158, 70650, 433702, 331401, 20926, 74157, 66921, 20924, 225027, 78651, 230753, 81898, 22185, 76936, 16549	426	322	18082	2.6364	0.417775	0.0243319
24H	GO:0051276~chromosome organization	7	0.00023749	24061, 19360, 74355, 70099, 68275, 17535, 13006	426	38	18082	7.819	0.419805	0.0243319
24H	GO:0045807~positive regulation of endocytosis	6	0.000252395	14251, 380793, 30948, 11518, 16019, 12475	426	25	18082	10.187	0.439296	0.0247347
24H	GO:0050778~positive regulation of immune response	5	0.000334349	380793, 16019, 14127, 16017, 16016	426	15	18082	14.1487	0.535343	0.0314009
24H	GO:0051918~negative regulation of fibrinolysis	4	0.000420599	11818, 18816, 21825, 94175	426	7	18082	24.2549	0.618718	0.0367381
24H	GO:0006810~transport	66	0.000423776	20533, 72736, 67068, 19386, 108664, 74114, 26951, 20336, 233824, 11947, 320714, 17721, 56418, 68197, 54638, 67064, 16440, 72900, 67474, 71732, 20341, 331401, 22320, 17250, 66427, 73192, 53313, 69091, 108989, 56428, 12401, 15239, 269966, 66231, 66397, 67841, 14473, 433702, 27425, 225027, 22333, 60409, 22139, 16819, 20909, 445007, 56398, 80743, 102058, 19889, 72322, 20926, 66525, 75751, 20525, 5632…	426	1822	18082	1.53756	0.621485	0.0367381
2D	GO:0010466~negative regulation of peptidase activity	23	6.75756e-15	66222, 12380, 59083, 18054, 20717, 20716, 20704, 20714, 20725, 15160, 20701, 11905, 16426, 11287, 16425, 17836, 18816, 16644, 16424, 18788, 12258, 217847, 16427	392	117	18082	9.06781	1.50414e-11	1.47788e-11
2D	GO:0002376~immune system process	35	3.20053e-12	17002, 69202, 15162, 16819, 99571, 229898, 57444, 12630, 15007, 12279, 16952, 12475, 12258, 20202, 20201, 14161, 12261, 110135, 19074, 228607, 14082, 11537, 12628, 14969, 12266, 14962, 110382, 66141, 15439, 16803, 18602, 12269, 69550, 13733, 14129	392	383	18082	4.21531	7.10842e-09	3.43326e-09
2D	GO:0006953~acute-phase response	13	4.70955e-12	20851, 14061, 20716, 20703, 20701, 20700, 11625, 18816, 14268, 16803, 15439, 18405, 16427	392	35	18082	17.1331	1.04599e-08	3.43326e-09
2D	GO:0045087~innate immune response	33	2.08224e-10	15162, 16071, 16819, 99571, 57444, 16019, 12630, 12796, 16017, 12279, 16952, 12475, 12258, 20202, 20201, 14161, 12261, 110135, 228607, 14082, 11537, 12628, 12266, 14962, 12268, 13058, 110382, 66141, 16803, 18602, 12269, 69550, 14129	392	400	18082	3.80552	4.62464e-07	1.13846e-07
2D	GO:0007596~blood coagulation	16	3.0841e-10	14061, 14161, 14067, 110135, 15160, 94175, 99571, 11818, 11905, 12266, 18815, 16644, 12279, 105722, 12258, 217847	392	84	18082	8.7862	6.84978e-07	1.34898e-07
2D	GO:0007599~hemostasis	12	2.84245e-09	99571, 14061, 14161, 14067, 110135, 11905, 18815, 16644, 15160, 12258, 217847, 94175	392	46	18082	12.0333	6.31307e-06	1.03607e-06
2D	GO:0006958~complement activation, classical pathway	11	2.44851e-07	12261, 16019, 12630, 12266, 16017, 12279, 12268, 110382, 12258, 12269, 16071	392	55	18082	9.22551	0.000543667	7.64986e-05
2D	GO:0008380~RNA splicing	21	3.12541e-07	22668, 66101, 66585, 12261, 219158, 66810, 70650, 20384, 22608, 67039, 20926, 66921, 22687, 28035, 22185, 60365, 110809, 105559, 18949, 75956, 16549	392	241	18082	4.01941	0.000693912	8.54408e-05
2D	GO:0042730~fibrinolysis	7	4.17532e-07	99571, 14061, 14161, 110135, 18815, 12258, 94175	392	15	18082	21.5262	0.000926908	0.00010146
2D	GO:0006898~receptor-mediated endocytosis	11	5.7327e-07	238055, 14319, 20288, 11816, 22042, 13043, 11806, 14325, 12475, 66141, 14129	392	60	18082	8.45672	0.00127242	0.000118768
2D	GO:0006397~mRNA processing	24	5.97372e-07	22668, 66101, 66585, 12261, 219158, 66810, 70650, 20384, 22608, 67039, 20926, 74157, 66921, 20924, 22687, 108062, 28035, 22185, 60365, 110809, 105559, 18949, 75956, 16549	392	322	18082	3.43808	0.00132588	0.000118768
2D	GO:0006957~complement activation, alternative pathway	6	1.06216e-06	11537, 12628, 14962, 12266, 12279, 110382	392	10	18082	27.6765	0.00235629	0.000193579
2D	GO:0006879~cellular iron ion homeostasis	9	4.76338e-06	16819, 14319, 11428, 22041, 22042, 15458, 14325, 12870, 15368	392	45	18082	9.22551	0.0105237	0.000801346
2D	GO:0051918~negative regulation of fibrinolysis	5	7.15745e-06	11818, 18815, 18816, 21825, 94175	392	7	18082	32.9483	0.0157711	0.0011181
2D	GO:0034097~response to cytokine	11	9.5429e-06	22171, 20717, 20716, 20704, 13200, 20714, 20703, 64292, 20701, 20700, 16427	392	81	18082	6.26424	0.0209718	0.00139135
2D	GO:0034116~positive regulation of heterotypic cell-cell adhesion	5	4.07817e-05	14251, 99571, 14161, 110135, 11687	392	10	18082	23.0638	0.086597	0.00557435
2D	GO:0043065~positive regulation of apoptotic process	20	0.000134986	20874, 21973, 14595, 12261, 17395, 219158, 13680, 19164, 14082, 94175, 12367, 16403, 12122, 15368, 16952, 105722, 16412, 56637, 20090, 14756	392	335	18082	2.75388	0.259051	0.0173655
2D	GO:0055114~oxidation-reduction process	31	0.000168243	15483, 19224, 20135, 67689, 16498, 114664, 17161, 20656, 14979, 14319, 17709, 12972, 12870, 15368, 68375, 11687, 17523, 17721, 56615, 14778, 18126, 20322, 66881, 67530, 270685, 100198, 66945, 12409, 171580, 13058, 104009	392	676	18082	2.11532	0.311815	0.0188998
2D	GO:0043434~response to peptide hormone	9	0.000175423	20851, 20717, 20716, 20704, 16952, 20714, 20703, 20701, 20700	392	73	18082	5.68696	0.322705	0.0188998
2D	GO:0030168~platelet activation	7	0.000175476	99571, 14061, 14161, 14067, 110135, 16416, 94175	392	39	18082	8.2793	0.322786	0.0188998
2D	GO:0033120~positive regulation of RNA splicing	5	0.00018148	66810, 20384, 22185, 110809, 22687	392	14	18082	16.4741	0.331757	0.0188998
2D	GO:0007160~cell-matrix adhesion	9	0.000278626	99571, 14161, 11606, 110135, 16403, 16414, 16412, 14268, 16416	392	78	18082	5.32241	0.461472	0.027698
2D	GO:0009615~response to virus	9	0.000463048	16819, 238055, 15507, 12571, 57444, 16765, 11475, 66141, 69550	392	84	18082	4.94224	0.642517	0.0440299
3D	GO:0002376~immune system process	25	2.02546e-12	18751, 71586, 16819, 99571, 57444, 12630, 15007, 12279, 12258, 20202, 12260, 20201, 14161, 110135, 17195, 11537, 12628, 14969, 15139, 14962, 16149, 110382, 15439, 16803, 12269	190	383	18082	6.21204	2.5825e-09	2.546e-09
3D	GO:0045087~innate immune response	22	1.35212e-09	20202, 12260, 20201, 14161, 110135, 71586, 17195, 11537, 16819, 12628, 99571, 57444, 15139, 14962, 16019, 12630, 12268, 12279, 110382, 12258, 16803, 12269	190	400	18082	5.23426	1.72395e-06	8.49809e-07
3D	GO:0010466~negative regulation of peptidase activity	13	3.52965e-09	20717, 20716, 15160, 11905, 16426, 11287, 16425, 18816, 16424, 18788, 12258, 217847, 16427	190	117	18082	10.5743	4.50029e-06	1.47892e-06
3D	GO:0006958~complement activation, classical pathway	10	5.16959e-09	12260, 16019, 15139, 12630, 12279, 12268, 17195, 110382, 12258, 12269	190	55	18082	17.3033	6.59121e-06	1.62454e-06
3D	GO:0007596~blood coagulation	11	1.73272e-08	99571, 14061, 14161, 110135, 11818, 11905, 18815, 12279, 15160, 12258, 217847	190	84	18082	12.4625	2.20919e-05	4.35606e-06
3D	GO:0007599~hemostasis	9	2.28207e-08	99571, 14061, 14161, 110135, 11905, 18815, 15160, 12258, 217847	190	46	18082	18.6199	2.9096e-05	4.78094e-06
3D	GO:0006957~complement activation, alternative pathway	6	2.85801e-08	11537, 12628, 14962, 15139, 12279, 110382	190	10	18082	57.1011	3.6439e-05	5.13217e-06
3D	GO:0006953~acute-phase response	8	6.40295e-08	14061, 20716, 18816, 16803, 22038, 15439, 18405, 16427	190	35	18082	21.7528	8.16343e-05	1.00606e-05
3D	GO:0042730~fibrinolysis	6	3.26398e-07	99571, 14061, 14161, 110135, 18815, 12258	190	15	18082	38.0674	0.000416071	4.55869e-05
3D	GO:0006879~cellular iron ion homeostasis	7	6.99053e-06	16819, 14319, 22041, 15458, 14325, 12870, 15368	190	45	18082	14.804	0.00887335	0.00087871
3D	GO:0051918~negative regulation of fibrinolysis	4	3.8143e-05	11818, 18815, 18816, 21825	190	7	18082	54.382	0.0474696	0.00435871
3D	GO:0034374~low-density lipoprotein particle remodeling	4	9.0139e-05	238055, 11816, 27226, 17523	190	9	18082	42.2971	0.108574	0.00944206
3D	GO:0031639~plasminogen activation	4	0.000127779	99571, 14161, 110135, 11818	190	10	18082	38.0674	0.150348	0.0123553
3D	GO:0007160~cell-matrix adhesion	7	0.000165723	99571, 14161, 22370, 110135, 11606, 16403, 16416	190	78	18082	8.54076	0.19048	0.0148795
3D	GO:0009615~response to virus	7	0.000249046	16819, 12759, 238055, 15507, 57444, 71586, 16765	190	84	18082	7.9307	0.272086	0.02087
3D	GO:0030212~hyaluronan metabolic process	4	0.000297572	16426, 16425, 16424, 16427	190	13	18082	29.2826	0.31577	0.0220028
3D	GO:0051258~protein polymerization	4	0.000297572	99571, 14161, 22370, 110135	190	13	18082	29.2826	0.31577	0.0220028
3D	GO:0070527~platelet aggregation	5	0.00064641	99571, 14161, 15507, 110135, 16416	190	38	18082	12.5222	0.561519	0.0451409
3D	GO:0030168~platelet activation	5	0.00071445	99571, 14061, 14161, 110135, 16416	190	39	18082	12.2011	0.597979	0.0472665
7D	GO:0045087~innate immune response	27	2.29968e-11	15162, 14191, 16071, 16819, 99571, 16019, 12796, 12279, 16016, 12475, 12259, 12258, 20202, 12260, 20201, 20963, 11537, 12628, 380793, 15139, 14962, 13057, 12268, 13058, 16803, 231655, 14129	240	400	18082	5.08556	3.21954e-08	3.15516e-08
7D	GO:0006958~complement activation, classical pathway	10	3.96827e-08	12260, 380793, 16019, 15139, 12279, 12268, 16016, 12259, 12258, 16071	240	55	18082	13.6985	5.55542e-05	2.72223e-05
7D	GO:0002376~immune system process	21	1.96115e-07	17002, 20202, 12260, 20201, 15162, 14191, 20963, 11537, 16819, 12628, 99571, 15139, 14962, 12279, 12475, 12259, 12258, 16803, 15439, 231655, 14129	240	383	18082	4.13101	0.000274524	8.969e-05
7D	GO:0007229~integrin-mediated signaling pathway	10	3.88296e-06	12825, 16409, 108101, 16414, 16776, 16419, 14191, 22324, 56193, 20963	240	93	18082	8.10125	0.00542141	0.00133186
7D	GO:0006957~complement activation, alternative pathway	5	5.87218e-06	11537, 12628, 14962, 15139, 12279	240	10	18082	37.6708	0.00818738	0.00161133
7D	GO:0042554~superoxide anion generation	5	9.13198e-06	17970, 17969, 13057, 13058, 20656	240	11	18082	34.2462	0.0127034	0.00208818
7D	GO:0050853~B cell receptor signaling pathway	7	8.4473e-05	380793, 19264, 16019, 16016, 15170, 16071, 20963	240	55	18082	9.58894	0.111541	0.0165567
7D	GO:0010466~negative regulation of peptidase activity	9	0.000163839	12836, 66222, 18054, 16426, 16425, 20716, 18788, 12258, 16427	240	117	18082	5.79551	0.204985	0.0275327
7D	GO:0050665~hydrogen peroxide biosynthetic process	4	0.000180608	17969, 13057, 13058, 20656	240	9	18082	33.4852	0.223435	0.0275327
7D	GO:0042742~defense response to bacterium	11	0.000236129	380793, 12796, 17969, 16016, 17105, 17523, 16803, 15439, 16071, 14129, 20963	240	191	18082	4.33905	0.281521	0.030097
7D	GO:0007159~leukocyte cell-cell adhesion	5	0.000256867	16409, 19264, 108101, 16414, 20963	240	24	18082	15.6962	0.302086	0.030097
7D	GO:0030593~neutrophil chemotaxis	7	0.000299512	20202, 20201, 16409, 18750, 16414, 22324, 20963	240	69	18082	7.64336	0.342546	0.030097
7D	GO:0006911~phagocytosis, engulfment	6	0.000307113	140580, 380793, 16019, 16016, 16071, 14129	240	45	18082	10.0456	0.349506	0.030097
7D	GO:0006879~cellular iron ion homeostasis	6	0.000307113	16819, 14319, 22041, 15458, 14325, 12870	240	45	18082	10.0456	0.349506	0.030097
7D	GO:0006979~response to oxidative stress	9	0.000393032	330260, 11816, 110355, 17395, 12350, 68194, 15369, 17523, 20656	240	133	18082	5.09831	0.423253	0.0359493
14D	GO:0007155~cell adhesion	9	0.000268336	11658, 12834, 192897, 99237, 18949, 16480, 665033, 12833, 17304	64	485	18082	5.24285	0.109229	0.101996
14D	GO:0006412~translation	8	0.000475504	268449, 20005, 270106, 66489, 64656, 19944, 20090, 19935	64	401	18082	5.63653	0.185345	0.101996
14D	GO:0070208~protein heterotrimerization	3	0.00196638	12834, 12833, 12842	64	19	18082	44.6102	0.571876	0.257834
14D	GO:0043153~entrainment of circadian clock by photoperiod	3	0.00240404	116870, 56275, 18854	64	21	18082	40.3616	0.645622	0.257834
14D	GO:0048821~erythrocyte development	3	0.00396454	12183, 15122, 15129	64	27	18082	31.3924	0.819516	0.340158
14D	GO:0051453~regulation of intracellular pH	3	0.00660136	20533, 99237, 12349	64	35	18082	24.217	0.942422	0.471997
14D	GO:0043588~skin development	3	0.0174236	192897, 16480, 12842	64	58	18082	14.6137	0.999487	0.997674
14D	GO:0046822~regulation of nucleocytoplasmic transport	2	0.0275408	56275, 17931	64	8	18082	70.6328	0.999994	0.997674
14D	GO:0032206~positive regulation of telomere maintenance	2	0.0343085	18854, 30877	64	10	18082	56.5062	1	0.997674
14D	GO:0051291~protein heterooligomerization	3	0.0401256	16440, 66700, 16480	64	91	18082	9.31422	1	0.997674
14D	GO:0060444~branching involved in mammary gland duct morphogenesis	2	0.0477051	20496, 18854	64	14	18082	40.3616	1	0.997674
