# Supplementary material for: Tumor Temporal Proteome Profiling Reveals the Immunological Triple Offensive Induced by Synthetic Anti-Cancer Salmonella
Source: Front Immunol. 2021 Aug 19;12:712936. doi: 10.3389/fimmu.2021.712936 (PMC8417115; doi:10.3389/fimmu.2021.712936)
Supplement: Supplementary file 3 [file Table_2.xlsx]

## Sheet: Supplemental table 2
Supplemental table 2. Preoteins identified at the 7 timepoints
Dataset 1: Protein expression matrix (56 samples, 4812proteins)
Protein IDs	Entry name	Protein names	Gene names	Organism	Length	Mass	Function [CC]	Gene ontology (biological process)	Gene ontology (cellular component)	Gene ontology (molecular function)	Subcellular location [CC]	Tissue specificity	Peptides	Unique peptides	intensity_h6_P1	intensity_h6_P2	intensity_h6_P3	intensity_h6_P4	intensity_h6_Y1	intensity_h6_Y2	intensity_h6_Y3	intensity_h6_Y4	intensity_h12_P1	intensity_h12_P2	intensity_h12_P3	intensity_h12_P4	intensity_h12_Y1	intensity_h12_Y2	intensity_h12_Y3	intensity_h12_Y4	intensity_h24_Y1	intensity_h24_Y2	intensity_h24_Y3	intensity_h24_Y4	intensity_h24_P1	intensity_h24_P2	intensity_h24_P3	intensity_h24_P4	intensity_h48_P1	intensity_h48_P2	intensity_h48_P3	intensity_h48_P4	intensity_h48_Y1	intensity_h48_Y2	intensity_h48_Y3	intensity_h48_Y4	intensity_d3_P1	intensity_d3_P2	intensity_d3_P3
Q61549	AGRE1_MOUSE	Adhesion G protein-coupled receptor E1 (Cell surface glycoprotein F4/80) (EGF-like module receptor 1) (EGF-like module-containing mucin-like hormone receptor-like 1) (EMR1 hormone receptor)	Adgre1 Emr1 Gpf480	Mus musculus (Mouse)	931	102130	FUNCTION: Orphan receptor involved in cell adhesion and probably in cell-cell interactions specifically involving cells of the immune system. May play a role in regulatory T-cells (Treg) development. {ECO:0000269|PubMed:15883173}.	adaptive immune response [GO:0002250]; adenylate cyclase-activating G protein-coupled receptor signaling pathway [GO:0007189]; cell surface receptor signaling pathway [GO:0007166]	cell periphery [GO:0071944]; external side of plasma membrane [GO:0009897]; integral component of plasma membrane [GO:0005887]; plasma membrane [GO:0005886]	calcium ion binding [GO:0005509]; G protein-coupled receptor activity [GO:0004930]	SUBCELLULAR LOCATION: Cell membrane {ECO:0000250|UniProtKB:Q14246}; Multi-pass membrane protein {ECO:0000255}.	TISSUE SPECIFICITY: In macrophages; but absent from those which are localized within T-cell areas of lymph nodes and spleen. Low level of expression on blood monocytes.	5	5	10843000	3712600	81416000	20841000	2783100	13726000	155310000	42967000	89186000	120180000	64326000	3074200	75175000	0	68783000	131040000	8350900	29689000	24663000	13386000	14212000	20228000	23013000	65839000	0	0	6994800	6877400	65902000	66063000	69653000	47602000	1049300	8906500	3271200
P10107	ANXA1_MOUSE	Annexin A1 (Annexin I) (Annexin-1) (Calpactin II) (Calpactin-2) (Chromobindin-9) (Lipocortin I) (Phospholipase A2 inhibitory protein) (p35)	Anxa1 Anx1 Lpc-1 Lpc1	Mus musculus (Mouse)	346	38734	FUNCTION: Plays important roles in the innate immune response as effector of glucocorticoid-mediated responses and regulator of the inflammatory process. Has anti-inflammatory activity (PubMed:12475898). Plays a role in glucocorticoid-mediated down-regulation of the early phase of the inflammatory response (PubMed:12475898). Promotes resolution of inflammation and wound healing (PubMed:25664854).…	actin cytoskeleton reorganization [GO:0031532]; adaptive immune response [GO:0002250]; alpha-beta T cell differentiation [GO:0046632]; arachidonic acid secretion [GO:0050482]; cell surface receptor signaling pathway [GO:0007166]; cellular response to glucocorticoid stimulus [GO:0071385]; cellular response to hydrogen peroxide [GO:0070301]; cellular response to vascular endothelial growth factor s…	actin filament [GO:0005884]; apical plasma membrane [GO:0016324]; basolateral plasma membrane [GO:0016323]; cell surface [GO:0009986]; collagen-containing extracellular matrix [GO:0062023]; cornified envelope [GO:0001533]; cytoplasm [GO:0005737]; cytoplasmic vesicle membrane [GO:0030659]; cytosol [GO:0005829]; early endosome membrane [GO:0031901]; endosome [GO:0005768]; extracellular exosome [GO:…	calcium-dependent phospholipid binding [GO:0005544]; calcium-dependent protein binding [GO:0048306]; calcium ion binding [GO:0005509]; DNA/DNA annealing activity [GO:1990814]; double-stranded DNA helicase activity [GO:0036121]; phospholipase A2 inhibitor activity [GO:0019834]; phospholipid binding [GO:0005543]; protein binding, bridging [GO:0030674]; protein homodimerization activity [GO:0042803]…	SUBCELLULAR LOCATION: Nucleus {ECO:0000250|UniProtKB:P07150}. Cytoplasm {ECO:0000269|PubMed:18802107, ECO:0000269|PubMed:21245195}. Cell projection, cilium {ECO:0000269|PubMed:17384087}. Basolateral cell membrane {ECO:0000250|UniProtKB:P51662}. Lateral cell membrane {ECO:0000269|PubMed:18802107}. Cell membrane {ECO:0000269|PubMed:14506282, ECO:0000269|PubMed:21245195}; Peripheral membrane protein…	TISSUE SPECIFICITY: Detected in lung (PubMed:12475898, PubMed:17384087). Detected at the apical membrane of airway epithelial cells (PubMed:17384087). Detected in intestinal epithelial cells (PubMed:18802107). Detected in skeletal muscle (PubMed:14506282). Detected in prostate (PubMed:23727357). Detected in thymus (at protein level) (PubMed:12475898). Detected in stomach, lung, spleen, ovary and …	35	34	16600000000	6389100000	11700000000	21300000000	13000000000	17000000000	21000000000	15200000000	17900000000	14200000000	14700000000	5312600000	10200000000	7548300000	11600000000	15600000000	4432100000	5753900000	8242500000	8467400000	5442400000	7799200000	3433600000	3463400000	13800000000	17400000000	10700000000	15100000000	15500000000	17300000000	18100000000	16400000000	1950000000	3338800000	2201900000
P21958	TAP1_MOUSE	Antigen peptide transporter 1 (APT1) (ATP-binding cassette sub-family B member 2) (Histocompatibility antigen modifier 1) (Peptide transporter TAP1)	Tap1 Abcb2 Ham-1 Ham1	Mus musculus (Mouse)	724	78864	FUNCTION: Involved in the transport of antigens from the cytoplasm to the endoplasmic reticulum for association with MHC class I molecules. Also acts as a molecular scaffold for the final stage of MHC class I folding, namely the binding of peptide. Nascent MHC class I molecules associate with TAP via tapasin (By similarity). {ECO:0000250}.	adaptive immune response [GO:0002250]; antigen processing and presentation of endogenous peptide antigen via MHC class I [GO:0019885]; antigen processing and presentation of exogenous peptide antigen via MHC class I, TAP-dependent [GO:0002479]; cytosol to endoplasmic reticulum transport [GO:0046967]; defense response [GO:0006952]; peptide transport [GO:0015833]; protection from natural killer cel…	endoplasmic reticulum [GO:0005783]; integral component of endoplasmic reticulum membrane [GO:0030176]; integral component of membrane [GO:0016021]; intracellular membrane-bounded organelle [GO:0043231]; MHC class I peptide loading complex [GO:0042824]; microtubule organizing center [GO:0005815]; mitochondrion [GO:0005739]; phagocytic vesicle membrane [GO:0030670]; TAP complex [GO:0042825]	ADP binding [GO:0043531]; ATPase activity [GO:0016887]; ATPase-coupled peptide antigen transmembrane transporter activity [GO:0015433]; ATPase-coupled peptide transmembrane transporter activity [GO:0015440]; ATPase-coupled transmembrane transporter activity [GO:0042626]; ATP binding [GO:0005524]; MHC class Ib protein binding [GO:0023029]; MHC class I protein binding [GO:0042288]; nucleotide bindi…	SUBCELLULAR LOCATION: Endoplasmic reticulum membrane; Multi-pass membrane protein. Note=The transmembrane segments seem to form a pore in the membrane.		24	24	369880000	295020000	659980000	687180000	705490000	440440000	1406600000	890580000	1043200000	585910000	684570000	150270000	140740000	184450000	201180000	1084600000	106200000	502250000	258810000	743250000	517740000	622810000	298370000	509810000	728170000	269330000	743360000	1532400000	256540000	452040000	579720000	243280000	345820000	494610000	191680000
P36371	TAP2_MOUSE	Antigen peptide transporter 2 (APT2) (ATP-binding cassette sub-family B member 3) (Histocompatibility antigen modifier 2)	Tap2 Abcb3 Ham-2 Ham2	Mus musculus (Mouse)	702	77445	FUNCTION: Involved in the transport of antigens from the cytoplasm to the endoplasmic reticulum for association with MHC class I molecules. Also acts as a molecular scaffold for the final stage of MHC class I folding, namely the binding of peptide. Nascent MHC class I molecules associate with TAP via tapasin (By similarity). {ECO:0000250}.	adaptive immune response [GO:0002250]; antigen processing and presentation of endogenous peptide antigen via MHC class I [GO:0019885]; antigen processing and presentation of endogenous peptide antigen via MHC class Ib via ER pathway, TAP-dependent [GO:0002489]; antigen processing and presentation of endogenous peptide antigen via MHC class I via ER pathway, TAP-dependent [GO:0002485]; antigen pro…	endoplasmic reticulum [GO:0005783]; integral component of endoplasmic reticulum membrane [GO:0030176]; integral component of membrane [GO:0016021]; intracellular membrane-bounded organelle [GO:0043231]; MHC class I peptide loading complex [GO:0042824]; nuclear speck [GO:0016607]; TAP complex [GO:0042825]	ADP binding [GO:0043531]; ATPase activity [GO:0016887]; ATPase-coupled peptide antigen transmembrane transporter activity [GO:0015433]; ATPase-coupled peptide transmembrane transporter activity [GO:0015440]; ATPase-coupled transmembrane transporter activity [GO:0042626]; ATP binding [GO:0005524]; MHC class Ib protein binding [GO:0023029]; MHC class I protein binding [GO:0042288]; nucleotide bindi…	SUBCELLULAR LOCATION: Endoplasmic reticulum membrane; Multi-pass membrane protein. Note=The transmembrane segments seem to form a pore in the membrane.		28	28	582370000	345130000	710940000	478090000	425640000	682210000	1398400000	808760000	1513700000	760090000	888740000	144350000	137370000	281300000	318110000	860150000	177480000	415790000	270140000	710310000	625570000	911700000	429820000	721040000	517240000	336030000	633600000	1103700000	254960000	471140000	315910000	263740000	352070000	439390000	208120000
Q9EPB4	ASC_MOUSE	Apoptosis-associated speck-like protein containing a CARD (mASC) (PYD and CARD domain-containing protein)	Pycard Asc	Mus musculus (Mouse)	193	21459	FUNCTION: Functions as key mediator in apoptosis and inflammation. Promotes caspase-mediated apoptosis involving predominantly caspase-8 and also caspase-9 in a probable cell type-specific manner. Involved in activation of the mitochondrial apoptotic pathway, promotes caspase-8-dependent proteolytic maturation of BID independently of FADD in certain cell types and also mediates mitochondrial tran…	activation of cysteine-type endopeptidase activity [GO:0097202]; activation of cysteine-type endopeptidase activity involved in apoptotic process [GO:0006919]; activation of innate immune response [GO:0002218]; apoptotic process [GO:0006915]; cellular response to interleukin-1 [GO:0071347]; cellular response to lipopolysaccharide [GO:0071222]; cellular response to tumor necrosis factor [GO:007135…	AIM2 inflammasome complex [GO:0097169]; cytoplasm [GO:0005737]; cytosol [GO:0005829]; endoplasmic reticulum [GO:0005783]; extracellular region [GO:0005576]; Golgi membrane [GO:0000139]; IkappaB kinase complex [GO:0008385]; mitochondrion [GO:0005739]; neuronal cell body [GO:0043025]; NLRP1 inflammasome complex [GO:0072558]; NLRP3 inflammasome complex [GO:0072559]; nucleolus [GO:0005730]; nucleus […	BMP receptor binding [GO:0070700]; cysteine-type endopeptidase activity involved in apoptotic process [GO:0097153]; enzyme binding [GO:0019899]; identical protein binding [GO:0042802]; interleukin-6 receptor binding [GO:0005138]; ion channel binding [GO:0044325]; myosin I binding [GO:0017024]; peptidase activator activity involved in apoptotic process [GO:0016505]; protease binding [GO:0002020]; …	SUBCELLULAR LOCATION: Cytoplasm {ECO:0000269|PubMed:21892172, ECO:0000269|PubMed:22555457}. Endoplasmic reticulum {ECO:0000250}. Mitochondrion {ECO:0000250}. Nucleus {ECO:0000250}. Note=Upstream of caspase activation, a redistribution from the cytoplasm to the aggregates occurs. These appear as hollow, perinuclear spherical, ball-like structures. Upon NLRP3 inflammasome activation redistributes t…	TISSUE SPECIFICITY: Expressed in small intestine, colon, thymus, spleen, brain, heart, skeletal muscle, kidney, lung and liver.	9	9	223050000	125060000	164870000	192820000	370220000	347820000	539760000	187320000	383860000	287970000	433980000	48895000	236920000	118710000	149260000	235890000	84400000	360460000	230200000	163810000	102330000	218450000	100760000	103910000	213000000	87286000	302310000	319000000	182070000	21241000	181860000	214810000	133710000	180870000	151230000
P39654	LOX15_MOUSE	Arachidonate 15-lipoxygenase (15-LOX) (EC 1.13.11.33) (12/15-lipoxygenase) (12/15-LO) (Arachidonate 12-lipoxygenase, leukocyte-type) (12-LOX) (L-12LO) (EC 1.13.11.31) (Arachidonate omega-6 lipoxygenase)	Alox15 Alox12l	Mus musculus (Mouse)	663	75445	FUNCTION: Non-heme iron-containing dioxygenase that catalyzes the stereo-specific peroxidation of free and esterified polyunsaturated fatty acids generating a spectrum of bioactive lipid mediators. Converts arachidonic acid into 12-hydroperoxyeicosatetraenoic acid/12-HPETE and 15-hydroperoxyeicosatetraenoic acid/15-HPETE. Also converts linoleic acid to 13-hydroperoxyoctadecadienoic acid. May also…	apoptotic cell clearance [GO:0043277]; arachidonic acid metabolic process [GO:0019369]; bone mineralization [GO:0030282]; cellular response to calcium ion [GO:0071277]; cellular response to interleukin-13 [GO:0035963]; hepoxilin biosynthetic process [GO:0051122]; lipoxin A4 biosynthetic process [GO:2001303]; lipoxygenase pathway [GO:0019372]; negative regulation of adaptive immune response [GO:00…	cytoplasm [GO:0005737]; cytosol [GO:0005829]; extrinsic component of cytoplasmic side of plasma membrane [GO:0031234]; lipid droplet [GO:0005811]; membrane [GO:0016020]; plasma membrane [GO:0005886]	arachidonate 12-lipoxygenase activity [GO:0004052]; arachidonate 15-lipoxygenase activity [GO:0050473]; hepoxilin A3 synthase activity [GO:0051120]; hepoxilin-epoxide hydrolase activity [GO:0047977]; iron ion binding [GO:0005506]; phosphatidylinositol-4,5-bisphosphate binding [GO:0005546]	SUBCELLULAR LOCATION: Cytoplasm, cytosol {ECO:0000269|PubMed:11278875}. Cell membrane {ECO:0000269|PubMed:11278875}; Peripheral membrane protein {ECO:0000269|PubMed:11278875}. Lipid droplet {ECO:0000250}. Note=Predominantly cytosolic; becomes enriched at membranes upon calcium binding. Translocates from the cytosol to the plasma membrane when stimulated by IL13/interleukin-13 and in macrophages b…	TISSUE SPECIFICITY: Found in pituitary and pineal glands as well as leukocytes, kidney, aorta, small intestine and cornea. Also expressed by resident peritoneal macrophages (at protein level). {ECO:0000269|PubMed:15708862, ECO:0000269|PubMed:22503541, ECO:0000269|PubMed:8188678, ECO:0000269|PubMed:8798642}.	26	26	923880000	476970000	756850000	1028100000	1048700000	1513700000	1896300000	1709200000	1329900000	1578100000	1070200000	93801000	553780000	160720000	512400000	390660000	266760000	415050000	1472300000	567400000	200030000	354680000	303390000	528010000	1745300000	552030000	673370000	1100000000	308480000	103490000	64264000	162210000	20929000	13200000	33743000
Q61176	ARGI1_MOUSE	Arginase-1 (EC 3.5.3.1) (Liver-type arginase) (Type I arginase)	Arg1	Mus musculus (Mouse)	323	34808	FUNCTION: Key element of the urea cycle converting L-arginine to urea and L-ornithine, which is further metabolized into metabolites proline and polyamides that drive collagen synthesis and bioenergetic pathways critical for cell proliferation, respectively; the urea cycle takes place primarily in the liver and, to a lesser extent, in the kidneys. {ECO:0000305}.; FUNCTION: Functions in L-arginine…	adaptive immune response [GO:0002250]; aging [GO:0007568]; arginine catabolic process to ornithine [GO:0019547]; arginine metabolic process [GO:0006525]; cellular response to dexamethasone stimulus [GO:0071549]; cellular response to glucagon stimulus [GO:0071377]; cellular response to hydrogen peroxide [GO:0070301]; cellular response to interleukin-4 [GO:0071353]; cellular response to lipopolysac…	cytoplasm [GO:0005737]; cytosol [GO:0005829]; extracellular space [GO:0005615]; mitochondrial outer membrane [GO:0005741]; neuronal cell body [GO:0043025]; neuron projection [GO:0043005]	arginase activity [GO:0004053]; manganese ion binding [GO:0030145]	SUBCELLULAR LOCATION: Cytoplasm {ECO:0000250|UniProtKB:P05089}. Cytoplasmic granule {ECO:0000250|UniProtKB:P05089}.	TISSUE SPECIFICITY: Expressed in macrophages (PubMed:7537672, PubMed:12193690, PubMed:19360123). Expressed in precursor and mature group 2 innate lymphoid cells (ILC2s) (PubMed:27043409). Expressed in lung tumor-associated myeloid cells (PubMed:15313928). Expressed in lung tumor-infiltrating dendritic cells (PubMed:19414774). {ECO:0000269|PubMed:12193690, ECO:0000269|PubMed:19360123, ECO:0000269|…	20	20	7503600000	4069700000	6474900000	10300000000	7460300000	9246700000	12900000000	9579500000	8730000000	15500000000	16200000000	1640000000	7839600000	3619500000	4394900000	6680200000	2173200000	6066300000	8339600000	4976200000	2590500000	2199600000	3125200000	2380000000	8181900000	6174500000	7693200000	6625100000	6263300000	3664700000	4876800000	4934100000	2900000000	2384800000	2481400000
O08691	ARGI2_MOUSE	Arginase-2, mitochondrial (EC 3.5.3.1) (Arginase II) (Kidney-type arginase) (Non-hepatic arginase) (Type II arginase)	Arg2	Mus musculus (Mouse)	354	38878	FUNCTION: May play a role in the regulation of extra-urea cycle arginine metabolism and also in down-regulation of nitric oxide synthesis. Extrahepatic arginase functions to regulate L-arginine bioavailability to nitric oxid synthase (NOS). Arginine metabolism is a critical regulator of innate and adaptive immune responses. Seems to be involved in negative regulation of the survival capacity of a…	adaptive immune response [GO:0002250]; arginine catabolic process to ornithine [GO:0019547]; arginine metabolic process [GO:0006525]; innate immune response [GO:0045087]; negative regulation of activated CD8-positive, alpha-beta T cell apoptotic process [GO:1905403]; negative regulation of CD4-positive, alpha-beta T cell proliferation [GO:2000562]; negative regulation of chemokine (C-C motif) lig…	cytoplasm [GO:0005737]; mitochondrion [GO:0005739]	arginase activity [GO:0004053]; manganese ion binding [GO:0030145]; nitric-oxide synthase binding [GO:0050998]	SUBCELLULAR LOCATION: Mitochondrion {ECO:0000269|PubMed:25009204}.		3	3	12709000	7464700	0	0	0	0	35983000	0	0	0	0	0	0	0	0	0	0	6332500	0	0	0	0	0	0	0	0	0	0	18255000	5291600	0	0	4858900	5232400	0
Q9Z0H7	BCL10_MOUSE	B-cell lymphoma/leukemia 10 (B-cell CLL/lymphoma 10) (Bcl-10) (CARD-containing molecule enhancing NF-kappa-B) (CARD-like apoptotic protein) (mCLAP) (CED-3/ICH-1 prodomain homologous E10-like regulator) (mCIPER) (Cellular homolog of vCARMEN) (cCARMEN) (Cellular-E10) (c-E10) (Mammalian CARD-containing adapter molecule E10) (mE10)	Bcl10 Ciper Clap	Mus musculus (Mouse)	233	25948	FUNCTION: Involved in adaptive immune response. Promotes apoptosis, pro-caspase-9 maturation and activation of NF-kappa-B via NIK and IKK. May be an adapter protein between upstream TNFR1-TRADD-RIP complex and the downstream NIK-IKK-IKAP complex. Is a substrate for MALT1. {ECO:0000250|UniProtKB:O95999}.	activation of cysteine-type endopeptidase activity involved in apoptotic process [GO:0006919]; adaptive immune response [GO:0002250]; B cell apoptotic process [GO:0001783]; cell death [GO:0008219]; cellular defense response [GO:0006968]; cellular response to mechanical stimulus [GO:0071260]; I-kappaB kinase/NF-kappaB signaling [GO:0007249]; immunoglobulin mediated immune response [GO:0016064]; in…	CBM complex [GO:0032449]; cytoplasm [GO:0005737]; cytoplasmic microtubule [GO:0005881]; cytosol [GO:0005829]; immunological synapse [GO:0001772]; lysosome [GO:0005764]; membrane raft [GO:0045121]; nucleus [GO:0005634]; perinuclear region of cytoplasm [GO:0048471]; protein-containing complex [GO:0032991]	CARD domain binding [GO:0050700]; cysteine-type endopeptidase activator activity involved in apoptotic process [GO:0008656]; enzyme binding [GO:0019899]; identical protein binding [GO:0042802]; kinase activator activity [GO:0019209]; kinase binding [GO:0019900]; NF-kappaB binding [GO:0051059]; protease binding [GO:0002020]; protein C-terminus binding [GO:0008022]; protein heterodimerization activ…	SUBCELLULAR LOCATION: Cytoplasm {ECO:0000250|UniProtKB:O95999}. Membrane raft {ECO:0000250|UniProtKB:O95999}. Note=Colocalized with DPP4 in membrane rafts. {ECO:0000250|UniProtKB:O95999}.	TISSUE SPECIFICITY: Highly expressed in heart, brain, spleen, lung, liver, skeletal muscle, kidney and testis. Detected in developing brain, olfactory epithelium, tongue, whisker follicles, salivary gland, heart, lung, liver and intestinal epithelia of stage 15 embryos.	4	4	0	0	0	0	0	48975000	0	50909000	0	0	12602000	6867400	30670000	0	0	0	0	0	7908200	0	19173000	0	9614300	0	9701700	0	33450000	0	0	36878000	0	0	3256200	5976300	0
P29452	CASP1_MOUSE	Caspase-1 (CASP-1) (EC 3.4.22.36) (Interleukin-1 beta convertase) (IL-1BC) (Interleukin-1 beta-converting enzyme) (ICE) (IL-1 beta-converting enzyme) (p45) [Cleaved into: Caspase-1 subunit p20; Caspase-1 subunit p10]	Casp1 Il1bc	Mus musculus (Mouse)	402	45640	FUNCTION: Thiol protease that cleaves IL-1 beta between an Asp and an Ala, releasing the mature cytokine which is involved in a variety of inflammatory processes. Important for defense against pathogens. Cleaves and activates sterol regulatory element binding proteins (SREBPs). Can also promote apoptosis (By similarity). Upon inflammasome activation, during DNA virus infection but not RNA virus c…	activation of cysteine-type endopeptidase activity involved in apoptotic process [GO:0006919]; apoptotic process [GO:0006915]; cellular response to interferon-gamma [GO:0071346]; cellular response to lipopolysaccharide [GO:0071222]; cellular response to organic substance [GO:0071310]; execution phase of apoptosis [GO:0097194]; interleukin-1 beta production [GO:0032611]; membrane hyperpolarization…	AIM2 inflammasome complex [GO:0097169]; cytoplasm [GO:0005737]; cytosol [GO:0005829]; extracellular region [GO:0005576]; IPAF inflammasome complex [GO:0072557]; mitochondrion [GO:0005739]; neuron projection [GO:0043005]; NLRP1 inflammasome complex [GO:0072558]; NLRP3 inflammasome complex [GO:0072559]; nucleus [GO:0005634]; plasma membrane [GO:0005886]; protease inhibitor complex [GO:0097179]; pro…	CARD domain binding [GO:0050700]; cysteine-type endopeptidase activity [GO:0004197]; cysteine-type endopeptidase activity involved in apoptotic process [GO:0097153]; cysteine-type endopeptidase activity involved in apoptotic signaling pathway [GO:0097199]; endopeptidase activity [GO:0004175]; identical protein binding [GO:0042802]; kinase binding [GO:0019900]; peptidase activity [GO:0008233]; sca…	SUBCELLULAR LOCATION: Cytoplasm {ECO:0000250|UniProtKB:P29466}. Cell membrane {ECO:0000250|UniProtKB:P29466}.	TISSUE SPECIFICITY: High level expression seen in spleen and lung, low level expression seen in brain, heart, liver, kidney, testis and skeletal muscle.	13	13	254120000	53698000	112990000	252800000	147350000	72599000	270030000	254620000	278330000	223600000	117680000	26761000	73977000	52300000	69115000	118170000	10208000	32330000	46048000	42014000	73839000	127410000	61403000	67502000	197050000	90935000	127780000	147560000	45117000	78046000	30404000	25012000	107200000	95909000	50302000
Q61490	CD166_MOUSE	CD166 antigen (Activated leukocyte cell adhesion molecule) (BEN) (Protein DM-GRASP) (CD antigen CD166)	Alcam	Mus musculus (Mouse)	583	65092	FUNCTION: Cell adhesion molecule that mediates both heterotypic cell-cell contacts via its interaction with CD6, as well as homotypic cell-cell contacts. Promotes T-cell activation and proliferation via its interactions with CD6 (By similarity). Contributes to the formation and maturation of the immunological synapse via its interactions with CD6 (By similarity). Mediates homotypic interactions w…	adaptive immune response [GO:0002250]; axon extension involved in axon guidance [GO:0048846]; axon guidance [GO:0007411]; cell adhesion [GO:0007155]; heterophilic cell-cell adhesion via plasma membrane cell adhesion molecules [GO:0007157]; motor neuron axon guidance [GO:0008045]; neuron projection extension [GO:1990138]; retinal ganglion cell axon guidance [GO:0031290]	axon [GO:0030424]; dendrite [GO:0030425]; external side of plasma membrane [GO:0009897]; immunological synapse [GO:0001772]; integral component of plasma membrane [GO:0005887]; intrinsic component of plasma membrane [GO:0031226]; neuronal cell body [GO:0043025]; T cell receptor complex [GO:0042101]	identical protein binding [GO:0042802]	SUBCELLULAR LOCATION: Cell membrane {ECO:0000269|PubMed:15345243, ECO:0000269|PubMed:16914752, ECO:0000269|PubMed:23169771, ECO:0000269|PubMed:9209500}; Single-pass type I membrane protein {ECO:0000305}. Cell projection, axon {ECO:0000269|PubMed:15345243}. Cell projection, dendrite {ECO:0000269|PubMed:15345243}. Note=Detected at the immunological synapse, i.e, at the contact zone between antigen-…	TISSUE SPECIFICITY: Detected on brain motor neurons, in differentiating retinal ganglion cells and in adult retina (PubMed:15345243). Detected on leukocytes and on lymphatic endothelial cells (PubMed:23169771). Detected in spleen B cells and T-cells (at protein level) (PubMed:9209500). Detected in adult brain and embryonic spinal cord (PubMed:15345243). Expressed at high levels in the brain, and …	15	15	150640000	79384000	158050000	213980000	222920000	172530000	249910000	246410000	241860000	44520000	147710000	77654000	292620000	144420000	217660000	75445000	24077000	8843700	17016000	56874000	92400000	52963000	26305000	7089500	257350000	307700000	22998000	206810000	203730000	170510000	146500000	102050000	1752500	22901000	1478000
Q8VE98	CD276_MOUSE	CD276 antigen (B7 homolog 3) (B7-H3) (Costimulatory molecule) (CD antigen CD276)	Cd276 B7h3	Mus musculus (Mouse)	316	34001	FUNCTION: Modulates T-cell-mediated immune responses and the development of acute and chronic transplant rejection. Plays a positive regulatory role in bone formation and has a dual role in the bone-immune interface. Induces antitumor immunity as it activates both acquired and innate immunity leading to natural killer cell and CD8 T-cell dependent killing of tumor cells. {ECO:0000269|PubMed:12055…	negative regulation of inflammatory response [GO:0050728]; negative regulation of interferon-gamma biosynthetic process [GO:0045077]; negative regulation of interleukin-2 biosynthetic process [GO:0045085]; negative regulation of T cell proliferation [GO:0042130]; positive regulation of bone mineralization [GO:0030501]; positive regulation of interferon-gamma biosynthetic process [GO:0045078]; pos…	external side of plasma membrane [GO:0009897]; integral component of membrane [GO:0016021]	identical protein binding [GO:0042802]; signaling receptor binding [GO:0005102]	SUBCELLULAR LOCATION: Membrane {ECO:0000305}; Single-pass type I membrane protein {ECO:0000305}.	TISSUE SPECIFICITY: Ubiquitous. {ECO:0000269|PubMed:12055244}.	3	3	36178000	21755000	8896800	43911000	37345000	43189000	24358000	22979000	50938000	40859000	41760000	7784900	42039000	18841000	35273000	31795000	0	0	0	11131000	14992000	39836000	19857000	0	44783000	36821000	32941000	49047000	9722800	10036000	5581300	11079000	1219200	1356400	0
P15379	CD44_MOUSE	CD44 antigen (Extracellular matrix receptor III) (ECMR-III) (GP90 lymphocyte homing/adhesion receptor) (HUTCH-I) (Hermes antigen) (Hyaluronate receptor) (Lymphocyte antigen 24) (Ly-24) (Phagocytic glycoprotein 1) (PGP-1) (Phagocytic glycoprotein I) (PGP-I) (CD antigen CD44)	Cd44 Ly-24	Mus musculus (Mouse)	778	85617	FUNCTION: Cell-surface receptor that plays a role in cell-cell interactions, cell adhesion and migration, helping them to sense and respond to changes in the tissue microenvironment. Participates thereby in a wide variety of cellular functions including the activation, recirculation and homing of T-lymphocytes, hematopoiesis, inflammation and response to bacterial infection. Engages, through its …	branching involved in prostate gland morphogenesis [GO:0060442]; branching involved in ureteric bud morphogenesis [GO:0001658]; cell adhesion [GO:0007155]; cell migration [GO:0016477]; cellular response to fibroblast growth factor stimulus [GO:0044344]; cytokine-mediated signaling pathway [GO:0019221]; hyaluronan catabolic process [GO:0030214]; inflammatory response [GO:0006954]; macrophage fusio…	apical plasma membrane [GO:0016324]; basolateral plasma membrane [GO:0016323]; cell projection [GO:0042995]; cell surface [GO:0009986]; cytosol [GO:0005829]; external side of plasma membrane [GO:0009897]; Golgi apparatus [GO:0005794]; integral component of membrane [GO:0016021]; lamellipodium membrane [GO:0031258]; macrophage migration inhibitory factor receptor complex [GO:0035692]; microvillus …	epidermal growth factor receptor binding [GO:0005154]; hyaluronic acid binding [GO:0005540]; phosphoprotein binding [GO:0051219]; protein kinase binding [GO:0019901]; transmembrane signaling receptor activity [GO:0004888]; type II transforming growth factor beta receptor binding [GO:0005114]	SUBCELLULAR LOCATION: Cell membrane {ECO:0000269|PubMed:17403031, ECO:0000269|PubMed:25065622}; Single-pass type I membrane protein {ECO:0000269|PubMed:17403031}. Cell projection, microvillus {ECO:0000269|PubMed:9472040}. Note=Colocalizes with actin in membrane protrusionFs at wounding edges. Co-localizes with RDX, EZR and MSN in microvilli. {ECO:0000269|PubMed:17403031, ECO:0000269|PubMed:947204…		6	6	1060000000	575010000	1045700000	2133500000	1849100000	1658700000	2164300000	982260000	984000000	1075200000	802270000	386460000	1104200000	551060000	1049800000	1617500000	242230000	377600000	445030000	559130000	311570000	301010000	314870000	286800000	890420000	1236300000	815660000	1060000000	717240000	401390000	652620000	632300000	84424000	152320000	100370000
P18181	CD48_MOUSE	CD48 antigen (BCM1 surface antigen) (BLAST-1) (HM48-1) (MRC OX-45 surface antigen) (SLAM family member 2) (SLAMF2) (Signaling lymphocytic activation molecule 2) (sgp-60) (CD antigen CD48)	Cd48 Bcm-1	Mus musculus (Mouse)	240	27383	FUNCTION: Ligand for CD2. Might facilitate interaction between activated lymphocytes. Probably involved in regulating T-cell activation.	mast cell activation [GO:0045576]; regulation of adaptive immune response [GO:0002819]; signal transduction [GO:0007165]; T cell activation [GO:0042110]	anchored component of plasma membrane [GO:0046658]; external side of plasma membrane [GO:0009897]; membrane raft [GO:0045121]; plasma membrane [GO:0005886]; protein-containing complex [GO:0032991]	antigen binding [GO:0003823]; signaling receptor activity [GO:0038023]	SUBCELLULAR LOCATION: Cell membrane {ECO:0000269|PubMed:1383383}; Lipid-anchor, GPI-anchor {ECO:0000269|PubMed:1693656}.		3	3	10979000	13953000	39775000	27746000	23718000	0	34952000	20831000	47697000	25868000	73960000	3185000	15032000	12376000	0	11264000	7951600	33379000	21124000	39508000	0	2813100	0	16344000	52882000	0	26278000	74767000	8902400	4443600	0	7115700	0	1606400	9670400
Q9QWK4	CD5L_MOUSE	CD5 antigen-like (Apoptosis inhibitor expressed by macrophages) (mAIM) (Apoptosis inhibitory 6) (SP-alpha)	Cd5l Aim Api6	Mus musculus (Mouse)	352	38863	FUNCTION: Secreted protein that acts as a key regulator of lipid synthesis: mainly expressed by macrophages in lymphoid and inflamed tissues and regulates mechanisms in inflammatory responses, such as infection or atherosclerosis (PubMed:26048980). Able to inhibit lipid droplet size in adipocytes (PubMed:20519120, PubMed:22579686). Following incorporation into mature adipocytes via CD36-mediated …	apoptotic process [GO:0006915]; immune system process [GO:0002376]; inflammatory response [GO:0006954]; positive regulation of complement-dependent cytotoxicity [GO:1903661]; regulation of complement activation [GO:0030449]	cell surface [GO:0009986]; cytoplasm [GO:0005737]; extracellular region [GO:0005576]; plasma membrane [GO:0005886]	scavenger receptor activity [GO:0005044]	SUBCELLULAR LOCATION: Secreted {ECO:0000269|PubMed:20519120, ECO:0000269|PubMed:23236605, ECO:0000269|PubMed:9892623}. Cytoplasm {ECO:0000269|PubMed:20519120}. Note=Secreted by macrophages and circulates in the blood (PubMed:20519120). Transported in the cytoplasm via CD36-mediated endocytosis (PubMed:20519120). {ECO:0000269|PubMed:20519120}.	TISSUE SPECIFICITY: Specifically expressed in tissue macrophages (PubMed:9892623). Expressed in thymus, liver, spleen and lymph nodes (PubMed:10651944). Present in Th17 cells; mainly present in non-pathogenic Th17 cells (PubMed:26607793). {ECO:0000269|PubMed:10651944, ECO:0000269|PubMed:26607793, ECO:0000269|PubMed:9892623}.	3	3	0	0	0	0	2586500	0	16254000	0	0	11559000	2869800	6534100	137180000	63953000	70222000	6595300	0	0	0	0	0	57910000	0	0	0	49300000	0	0	0	4356100	37660000	48096000	0	0	0
Q9CZ69	CKLF6_MOUSE	CKLF-like MARVEL transmembrane domain-containing protein 6 (Chemokine-like factor superfamily member 6)	Cmtm6 Cklfsf6	Mus musculus (Mouse)	183	19824	FUNCTION: Master regulator of recycling and plasma membrane expression of PD-L1/CD274, an immune inhibitory ligand critical for immune tolerance to self and antitumor immunity. Associates with both constitutive and IFNG-induced PD-L1/CD274 at recycling endosomes, where it protects PD-L1/CD274 from being targeted for lysosomal degradation, likely by preventing its ubiquitination. May stabilize PD-…	endocytic recycling [GO:0032456]; protein transport [GO:0015031]; regulation of protein stability [GO:0031647]	early endosome membrane [GO:0031901]; integral component of membrane [GO:0016021]; plasma membrane [GO:0005886]; recycling endosome membrane [GO:0055038]		SUBCELLULAR LOCATION: Cell membrane {ECO:0000250|UniProtKB:Q9NX76}; Multi-pass membrane protein {ECO:0000255}. Early endosome membrane {ECO:0000250|UniProtKB:Q9NX76}; Multi-pass membrane protein {ECO:0000255}. Recycling endosome membrane {ECO:0000250|UniProtKB:Q9NX76}. Note=Co-localizes with PD-L1/CD274 in the plasma membrane and in recycling endosomes. {ECO:0000250|UniProtKB:Q9NX76}.		2	2	3706000	0	0	0	0	0	0	0	0	0	0	0	0	0	0	0	0	6197100	11934000	6945200	0	0	0	0	0	0	0	0	0	0	0	0	1715900	13809000	7236600
P35737	DMB_MOUSE	Class II histocompatibility antigen, M beta 1 chain (H2-M beta 1 chain)	H2-DMb1 H-2Mb1 Mb	Mus musculus (Mouse)	261	28899	FUNCTION: Plays a critical role in catalyzing the release of class II HLA-associated invariant chain-derived peptides (CLIP) from newly synthesized class II HLA molecules and freeing the peptide binding site for acquisition of antigenic peptides.	adaptive immune response [GO:0002250]; antigen processing and presentation [GO:0019882]; antigen processing and presentation of exogenous peptide antigen via MHC class II [GO:0019886]; chaperone cofactor-dependent protein refolding [GO:0051085]	integral component of membrane [GO:0016021]; late endosome membrane [GO:0031902]; lysosomal membrane [GO:0005765]; MHC class II protein complex [GO:0042613]	MHC class II protein complex binding [GO:0023026]	SUBCELLULAR LOCATION: Late endosome membrane {ECO:0000269|PubMed:7584146}; Single-pass type I membrane protein {ECO:0000269|PubMed:7584146}. Lysosome membrane {ECO:0000269|PubMed:7584146}; Single-pass type I membrane protein {ECO:0000269|PubMed:7584146}. Note=Localizes to late endocytic compartment. Associates with lysosome membranes.		4	4	36597000	51906000	143440000	0	187770000	55021000	0	54429000	145040000	63876000	127990000	9799100	102320000	37727000	100220000	89984000	0	0	0	52744000	15995000	53356000	40964000	47719000	136160000	58957000	128030000	292670000	23156000	49204000	57926000	45988000	22044000	16703000	1420200
P70698	PYRG1_MOUSE	CTP synthase 1 (EC 6.3.4.2) (CTP synthetase 1) (UTP--ammonia ligase 1)	Ctps1 Ctps	Mus musculus (Mouse)	591	66682	FUNCTION: This enzyme is involved in the de novo synthesis of CTP, a precursor of DNA, RNA and phospholipids. Catalyzes the ATP-dependent amination of UTP to CTP with either L-glutamine or ammonia as a source of nitrogen. This enzyme and its product, CTP, play a crucial role in the proliferation of activated lymphocytes and therefore in immunity. {ECO:0000250|UniProtKB:P17812}.	'de novo' CTP biosynthetic process [GO:0044210]; B cell proliferation [GO:0042100]; CTP biosynthetic process [GO:0006241]; glutamine metabolic process [GO:0006541]; pyrimidine nucleobase biosynthetic process [GO:0019856]; T cell proliferation [GO:0042098]	cytoophidium [GO:0097268]; cytoplasm [GO:0005737]	ATP binding [GO:0005524]; CTP synthase activity [GO:0003883]; identical protein binding [GO:0042802]			18	16	339460000	177040000	406680000	529530000	1015700000	797800000	476380000	396270000	460040000	277260000	382400000	75853000	453630000	360840000	91344000	133900000	61338000	111880000	151850000	204670000	138320000	267420000	96541000	94819000	427090000	332270000	270750000	385180000	390170000	166870000	186960000	122450000	68102000	53964000	32306000
Q9JKF4	CLC6A_MOUSE	C-type lectin domain family 6 member A (C-type lectin superfamily member 10) (Dendritic cell-associated C-type lectin 2) (DC-associated C-type lectin 2) (Dectin-2)	Clec6a Clec4n Clecsf10 Dectin2	Mus musculus (Mouse)	209	24324	FUNCTION: Binds high-mannose carbohydrates in a Ca(2+)-dependent manner. Functional receptor for alpha-mannans on C.albicans hypheas. Plays an important role in the host defense against C.albicans infection by inducing TH17 cell differentiation. Recognizes also, in a mannose-dependent manner, allergens from house dust mite and fungi, by promoting cysteinyl leukotriene production. Recognizes solub…	adaptive immune response [GO:0002250]; defense response to fungus [GO:0050832]; innate immune response [GO:0045087]; positive regulation of cytokine secretion [GO:0050715]; positive regulation of I-kappaB kinase/NF-kappaB signaling [GO:0043123]	integral component of membrane [GO:0016021]; plasma membrane [GO:0005886]	calcium ion binding [GO:0005509]; carbohydrate binding [GO:0030246]; mannose binding [GO:0005537]	SUBCELLULAR LOCATION: Membrane {ECO:0000305}; Single-pass type II membrane protein {ECO:0000305}. Note=Ligand binding leads to internalization.	TISSUE SPECIFICITY: Expressed by the XS52 DC (dendritic cell) line (at protein level). Expressed constitutively by the epidermis, and skin resident DC appear to be the major source of this expression. Expressed in the spleen and thymus. Expression was undetectable in non-DC lines, including macrophage lines (J774 and Raw), T-cell lines (7-17, HDK-1, and D10), B-cell hybridoma (5C5), a keratinocyt…	1	1	0	0	0	0	0	0	0	0	5722700	0	14609000	0	0	0	0	0	0	7318800	0	12479000	9912300	22456000	8631500	9747800	0	0	0	19640000	0	0	0	0	8463500	3252300	0
Q3TYS2	CYBC1_MOUSE	Cytochrome b-245 chaperone 1 (Essential for reactive oxygen species protein) (Eros)	Cybc1 Eros	Mus musculus (Mouse)	187	20921	FUNCTION: Necessary for a stable expression of the CYBA and CYBB subunits of the cytochrome b-245 heterodimer. Controls the phagocyte respiratory burst and is essential for innate immunity. {ECO:0000269|PubMed:28351984}.	innate immune response [GO:0045087]; respiratory burst after phagocytosis [GO:0045728]	endoplasmic reticulum [GO:0005783]; endoplasmic reticulum membrane [GO:0005789]; integral component of membrane [GO:0016021]		SUBCELLULAR LOCATION: Endoplasmic reticulum membrane {ECO:0000305|PubMed:28351984}; Single-pass membrane protein {ECO:0000305}.		8	8	69409000	54869000	175530000	82527000	83338000	161670000	327980000	188730000	256010000	141040000	132430000	41273000	21991000	14880000	89290000	277730000	3798500	38649000	74580000	73463000	107420000	93610000	56739000	117580000	150170000	151120000	147700000	238960000	76876000	153220000	103150000	131000000	71403000	48551000	43552000
Q62418	DBNL_MOUSE	Drebrin-like protein (Actin-binding protein 1) (SH3 domain-containing protein 7)	Dbnl Abp1 Sh3p7	Mus musculus (Mouse)	436	48700	FUNCTION: Adapter protein that binds F-actin and DNM1, and thereby plays a role in receptor-mediated endocytosis. Plays a role in the reorganization of the actin cytoskeleton, formation of cell projections, such as neurites, in neuron morphogenesis and synapse formation via its interaction with WASL and COBL. Does not bind G-actin and promote actin polymerization by itself. Required for the forma…	adaptive immune response [GO:0002250]; neuron projection morphogenesis [GO:0048812]; podosome assembly [GO:0071800]; positive regulation of axon extension [GO:0045773]; positive regulation of dendritic spine morphogenesis [GO:0061003]; postsynaptic actin cytoskeleton organization [GO:0098974]; Rac protein signal transduction [GO:0016601]; receptor-mediated endocytosis [GO:0006898]; regulation of …	cell cortex [GO:0005938]; cell junction [GO:0030054]; clathrin-coated vesicle membrane [GO:0030665]; cortical actin cytoskeleton [GO:0030864]; cytoplasm [GO:0005737]; cytosol [GO:0005829]; dendrite [GO:0030425]; early endosome [GO:0005769]; Golgi membrane [GO:0000139]; lamellipodium [GO:0030027]; plasma membrane [GO:0005886]; podosome [GO:0002102]; postsynaptic density [GO:0014069]; postsynaptic …	actin binding [GO:0003779]; actin filament binding [GO:0051015]; protein C-terminus binding [GO:0008022]; protein domain specific binding [GO:0019904]	SUBCELLULAR LOCATION: Cytoplasm, cytoskeleton {ECO:0000269|PubMed:10637315, ECO:0000269|PubMed:17476322, ECO:0000269|PubMed:9891087}. Cell projection, lamellipodium {ECO:0000269|PubMed:10637315, ECO:0000269|PubMed:12913069}. Cell projection, ruffle {ECO:0000269|PubMed:12913069}. Cytoplasm, cell cortex {ECO:0000269|PubMed:10637315, ECO:0000269|PubMed:11309416, ECO:0000269|PubMed:23223303}. Cytopla…	TISSUE SPECIFICITY: Detected in hippocampus neurons and in the Purkinje cell layer in cerebellum (at protein level). Predominantly expressed in brain, thymus and spleen. Also found in testis, heart and lung. Little or no expression detected in ovary or muscle. {ECO:0000269|PubMed:10637315, ECO:0000269|PubMed:23223303, ECO:0000269|PubMed:9891087}.	17	17	953710000	491630000	878600000	1944900000	966160000	728690000	1435200000	1221700000	1674300000	1453500000	1317100000	165260000	686570000	583530000	588960000	838900000	256110000	285590000	259950000	475010000	333670000	454090000	278940000	264940000	1320000000	1005700000	772790000	1215300000	475740000	439530000	400060000	438000000	96375000	177420000	129610000
P46935	NEDD4_MOUSE	E3 ubiquitin-protein ligase NEDD4 (EC 2.3.2.26) (HECT-type E3 ubiquitin transferase NEDD4) (Neural precursor cell expressed developmentally down-regulated protein 4) (NEDD-4)	Nedd4 Kiaa0093 Nedd-4 Nedd4-1 Nedd4a	Mus musculus (Mouse)	887	102706	FUNCTION: E3 ubiquitin-protein ligase which accepts ubiquitin from an E2 ubiquitin-conjugating enzyme in the form of a thioester and then directly transfers the ubiquitin to targeted substrates. Specifically ubiquitinates 'Lys-63' in target proteins (By similarity). Monoubiquitinates IGF1R at multiple sites, thus leading to receptor internalization and degradation in lysosomes. Ubiquitinates FGFR…	adaptive immune response [GO:0002250]; blood vessel morphogenesis [GO:0048514]; development involved in symbiotic interaction [GO:0044111]; endocardial cushion development [GO:0003197]; glucocorticoid receptor signaling pathway [GO:0042921]; negative regulation of sodium ion transmembrane transporter activity [GO:2000650]; negative regulation of sodium ion transport [GO:0010766]; negative regulat…	cell cortex [GO:0005938]; chromatin [GO:0000785]; cytoplasm [GO:0005737]; cytosol [GO:0005829]; dendritic spine [GO:0043197]; glutamatergic synapse [GO:0098978]; Golgi apparatus [GO:0005794]; membrane [GO:0016020]; membrane raft [GO:0045121]; microvillus [GO:0005902]; perinuclear region of cytoplasm [GO:0048471]; plasma membrane [GO:0005886]; postsynaptic cytosol [GO:0099524]; ubiquitin ligase co…	beta-2 adrenergic receptor binding [GO:0031698]; ionotropic glutamate receptor binding [GO:0035255]; phosphoserine residue binding [GO:0050815]; phosphothreonine residue binding [GO:0050816]; proline-rich region binding [GO:0070064]; protein C-terminus binding [GO:0008022]; protein domain specific binding [GO:0019904]; RNA polymerase binding [GO:0070063]; sodium channel inhibitor activity [GO:001…	SUBCELLULAR LOCATION: Cytoplasm. Cell membrane; Peripheral membrane protein. Note=Recruited to the plasma membrane by GRB10. Once complexed with GRB10 and IGF1R, follows IGF1R internalization, remaining associated with early endosomes. Uncouples from IGF1R-containing endosomes before the sorting of the receptor to the lysosomal compartment (By similarity). May be recruited to exosomes by NDFIP1. …	TISSUE SPECIFICITY: Brain.	35	32	1331700000	680890000	1659800000	2204400000	1655100000	1298300000	1988200000	1622800000	2061200000	1476300000	1135300000	334880000	960770000	624340000	1040900000	950730000	311130000	229020000	404060000	590950000	418140000	744580000	262480000	325430000	1635200000	1057800000	1040000000	1587200000	526910000	808440000	749980000	357080000	217390000	308320000	128020000
Q62191	RO52_MOUSE	E3 ubiquitin-protein ligase TRIM21 (EC 2.3.2.27) (52 kDa Ro protein) (52 kDa ribonucleoprotein autoantigen Ro/SS-A) (RING-type E3 ubiquitin transferase TRIM21) (Ro(SS-A)) (Sjoegren syndrome type A antigen) (SS-A) (Tripartite motif-containing protein 21)	Trim21 Ro52 Ssa1	Mus musculus (Mouse)	470	54175	FUNCTION: E3 ubiquitin-protein ligase whose activity is dependent on E2 enzymes, UBE2D1, UBE2D2, UBE2E1 and UBE2E2. Forms a ubiquitin ligase complex in cooperation with the E2 UBE2D2 that is used not only for the ubiquitination of USP4 and IKBKB but also for its self-ubiquitination. Component of cullin-RING-based SCF (SKP1-CUL1-F-box protein) E3 ubiquitin-protein ligase complexes such as SCF(SKP2…	cell cycle [GO:0007049]; innate immune response [GO:0045087]; negative regulation of NF-kappaB transcription factor activity [GO:0032088]; negative regulation of protein deubiquitination [GO:0090086]; negative regulation of viral release from host cell [GO:1902187]; negative regulation of viral transcription [GO:0032897]; positive regulation of autophagy [GO:0010508]; positive regulation of cell …	autophagosome [GO:0005776]; cytoplasm [GO:0005737]; cytoplasmic vesicle [GO:0031410]; nucleoplasm [GO:0005654]; nucleus [GO:0005634]; P-body [GO:0000932]	DNA binding [GO:0003677]; identical protein binding [GO:0042802]; RNA binding [GO:0003723]; ubiquitin-protein transferase activity [GO:0004842]; zinc ion binding [GO:0008270]	SUBCELLULAR LOCATION: Cytoplasm {ECO:0000269|PubMed:17579016}. Cytoplasmic vesicle, autophagosome {ECO:0000250|UniProtKB:O15553}. Nucleus {ECO:0000269|PubMed:17579016}. Cytoplasm, P-body {ECO:0000250}. Note=Enters the nucleus upon exposure to nitric oxide. Localizes to small dot- or rod-like structures in the cytoplasm, called processing bodies (P-bodies) that are located underneath the plasma me…		5	5	0	0	0	12865000	0	7967200	0	0	0	5344000	0	3682300	0	4208000	3598700	5968200	6323800	0	4604300	17350000	46496000	45548000	15449000	0	9905700	3690800	22710000	43631000	0	11379000	0	2048900	4034100	7573800	3718100
Q80VI1	TRI56_MOUSE	E3 ubiquitin-protein ligase TRIM56 (EC 2.3.2.27) (RING-type E3 ubiquitin transferase TRIM56) (Tripartite motif-containing protein 56)	Trim56	Mus musculus (Mouse)	734	79513	FUNCTION: E3 ubiquitin-protein ligase that plays a key role in innate antiviral immunity. In response to pathogen- and host-derived double-stranded DNA (dsDNA), targets TMEM173/STING to 'Lys-63'-linked ubiquitination, thereby promoting its homodimerization, a step required for the production of type I interferon IFN-beta. Independently of its E3 ubiquitin ligase activity, positive regulator of TL…	defense response to virus [GO:0051607]; innate immune response [GO:0045087]; interferon-beta production [GO:0032608]; negative regulation of viral entry into host cell [GO:0046597]; negative regulation of viral release from host cell [GO:1902187]; protein K63-linked ubiquitination [GO:0070534]; response to type I interferon [GO:0034340]	cytoplasm [GO:0005737]	ubiquitin protein ligase activity [GO:0061630]; ubiquitin-protein transferase activity [GO:0004842]; zinc ion binding [GO:0008270]	SUBCELLULAR LOCATION: Cytoplasm {ECO:0000269|PubMed:21074459}.		3	3	0	0	5892900	15682000	20521000	0	0	0	0	8210200	0	0	0	0	0	8996500	0	0	0	0	0	0	0	0	0	0	0	9508900	3033000	0	6497200	9155100	0	0	0
Q8BFR5	EFTU_MOUSE	Elongation factor Tu, mitochondrial	Tufm	Mus musculus (Mouse)	452	49508	FUNCTION: Promotes the GTP-dependent binding of aminoacyl-tRNA to the A-site of ribosomes during protein biosynthesis. Plays also a role in the regulation of autophagy and innate immunity. Recruits ATG5-ATG12 and NLRX1 at mitochondria and serves as a checkpoint of the RIG-I/DDX58-MAVS pathway. In turn, inhibits RLR-mediated type I interferon while promoting autophagy. {ECO:0000250|UniProtKB:P4941…	mitochondrial translational elongation [GO:0070125]; response to ethanol [GO:0045471]; translational elongation [GO:0006414]	mitochondrial inner membrane [GO:0005743]; mitochondrial nucleoid [GO:0042645]; mitochondrion [GO:0005739]; myelin sheath [GO:0043209]; synapse [GO:0045202]	GTPase activity [GO:0003924]; GTP binding [GO:0005525]; translation elongation factor activity [GO:0003746]	SUBCELLULAR LOCATION: Mitochondrion {ECO:0000250|UniProtKB:P49411}.		23	23	780300000	511630000	1226400000	1040000000	879920000	1145900000	1025700000	1381900000	1379300000	921660000	1183300000	189050000	555490000	204470000	588700000	718060000	141580000	186050000	334180000	617840000	322020000	626150000	250380000	255660000	1693900000	945120000	1340000000	1186200000	255000000	332820000	420080000	257170000	192280000	255900000	124140000
Q9EQH2	ERAP1_MOUSE	Endoplasmic reticulum aminopeptidase 1 (EC 3.4.11.-) (ARTS-1) (Adipocyte-derived leucine aminopeptidase) (A-LAP) (Aminopeptidase PILS) (Puromycin-insensitive leucyl-specific aminopeptidase) (PILS-AP) (VEGF-induced aminopeptidase)	Erap1 Appils Arts1	Mus musculus (Mouse)	930	106599	FUNCTION: Aminopeptidase that plays a central role in peptide trimming, a step required for the generation of most HLA class I-binding peptides. Peptide trimming is essential to customize longer precursor peptides to fit them to the correct length required for presentation on MHC class I molecules. Strongly prefers substrates 9-16 residues long. Rapidly degrades 13-mer to a 9-mer and then stops. …	adaptive immune response [GO:0002250]; antigen processing and presentation of endogenous peptide antigen via MHC class I [GO:0019885]; membrane protein ectodomain proteolysis [GO:0006509]; peptide catabolic process [GO:0043171]; positive regulation of angiogenesis [GO:0045766]; proteolysis [GO:0006508]; regulation of blood pressure [GO:0008217]	cytoplasm [GO:0005737]; endoplasmic reticulum lumen [GO:0005788]; endoplasmic reticulum membrane [GO:0005789]; extracellular region [GO:0005576]; integral component of membrane [GO:0016021]; intracellular membrane-bounded organelle [GO:0043231]	aminopeptidase activity [GO:0004177]; interleukin-6 receptor binding [GO:0005138]; metalloaminopeptidase activity [GO:0070006]; metalloexopeptidase activity [GO:0008235]; peptidase activity [GO:0008233]; peptide binding [GO:0042277]; tumor necrosis factor receptor binding [GO:0005164]; zinc ion binding [GO:0008270]	SUBCELLULAR LOCATION: Endoplasmic reticulum membrane {ECO:0000250}; Single-pass type II membrane protein {ECO:0000250}.		35	35	1221400000	609590000	1310300000	2932800000	1610000000	1536900000	2380800000	1365300000	1653100000	2050000000	2222900000	406520000	1960000000	1815300000	1148200000	919000000	494250000	936500000	491910000	1537900000	666830000	1099900000	470010000	391080000	1182700000	1211800000	929860000	1420000000	721410000	681960000	1436800000	705300000	383150000	341970000	175740000
Q61160	FADD_MOUSE	FAS-associated death domain protein (FAS-associating death domain-containing protein) (Mediator of receptor induced toxicity) (Protein FADD)	Fadd Mort1	Mus musculus (Mouse)	205	22960	FUNCTION: Apoptotic adaptor molecule that recruits caspase-8 or caspase-10 to the activated Fas (CD95) or TNFR-1 receptors. The resulting aggregate called the death-inducing signaling complex (DISC) performs caspase-8 proteolytic activation. Active caspase-8 initiates the subsequent cascade of caspases mediating apoptosis (By similarity). Involved in interferon-mediated antiviral immune response,…	activation of cysteine-type endopeptidase activity [GO:0097202]; apoptotic process [GO:0006915]; apoptotic signaling pathway [GO:0097190]; behavioral response to cocaine [GO:0048148]; cardiac muscle tissue development [GO:0048738]; cellular response to mechanical stimulus [GO:0071260]; defense response to virus [GO:0051607]; extrinsic apoptotic signaling pathway [GO:0097191]; extrinsic apoptotic …	CD95 death-inducing signaling complex [GO:0031265]; cell body [GO:0044297]; cytoplasm [GO:0005737]; cytosol [GO:0005829]; death-inducing signaling complex [GO:0031264]; membrane raft [GO:0045121]; neuron projection [GO:0043005]; nucleus [GO:0005634]; plasma membrane [GO:0005886]; protein-containing complex [GO:0032991]; ripoptosome [GO:0097342]	caspase binding [GO:0089720]; death effector domain binding [GO:0035877]; death receptor binding [GO:0005123]; identical protein binding [GO:0042802]; protease binding [GO:0002020]; protein-containing complex binding [GO:0044877]; receptor serine/threonine kinase binding [GO:0033612]; tumor necrosis factor receptor binding [GO:0005164]; tumor necrosis factor receptor superfamily binding [GO:00328…			4	4	18655000	11017000	33923000	35978000	51875000	22591000	24803000	15799000	60635000	17185000	37070000	881420	28637000	22823000	31075000	19674000	3569200	12802000	6373300	6139900	18098000	43399000	23123000	8617100	82142000	54681000	33171000	53440000	5944000	0	9956400	6989200	5316600	8030600	9275600
E9PV24	FIBA_MOUSE	Fibrinogen alpha chain [Cleaved into: Fibrinopeptide A; Fibrinogen alpha chain]	Fga	Mus musculus (Mouse)	789	87429	FUNCTION: Cleaved by the protease thrombin to yield monomers which, together with fibrinogen beta (FGB) and fibrinogen gamma (FGG), polymerize to form an insoluble fibrin matrix. Fibrin has a major function in hemostasis as one of the primary components of blood clots (PubMed:7649481). In addition, functions during the early stages of wound repair to stabilize the lesion and guide cell migration …	adaptive immune response [GO:0002250]; blood coagulation [GO:0007596]; blood coagulation, common pathway [GO:0072377]; blood coagulation, fibrin clot formation [GO:0072378]; cell-matrix adhesion [GO:0007160]; cellular protein-containing complex assembly [GO:0034622]; fibrinolysis [GO:0042730]; induction of bacterial agglutination [GO:0043152]; innate immune response [GO:0045087]; negative regulat…	blood microparticle [GO:0072562]; cell cortex [GO:0005938]; cell surface [GO:0009986]; collagen-containing extracellular matrix [GO:0062023]; cytoplasm [GO:0005737]; external side of plasma membrane [GO:0009897]; extracellular space [GO:0005615]; fibrinogen complex [GO:0005577]; platelet alpha granule [GO:0031091]; rough endoplasmic reticulum [GO:0005791]; synapse [GO:0045202]	metal ion binding [GO:0046872]; signaling receptor binding [GO:0005102]; structural molecule activity [GO:0005198]	SUBCELLULAR LOCATION: Secreted {ECO:0000269|PubMed:7649481}.	TISSUE SPECIFICITY: Expressed in liver. {ECO:0000269|PubMed:7649481}.	27	27	1433700000	429710000	1042100000	955700000	1769300000	2750000000	4022400000	1488700000	2753200000	1414200000	646740000	594080000	2441100000	1303700000	891250000	3182800000	865000000	1839100000	2989400000	1124200000	522550000	691680000	389270000	786920000	683630000	899750000	1472200000	773390000	3153900000	3318700000	3405800000	2974300000	3456200000	2295500000	2714600000
Q8K0E8	FIBB_MOUSE	Fibrinogen beta chain [Cleaved into: Fibrinopeptide B; Fibrinogen beta chain]	Fgb	Mus musculus (Mouse)	481	54753	FUNCTION: Cleaved by the protease thrombin to yield monomers which, together with fibrinogen alpha (FGA) and fibrinogen gamma (FGG), polymerize to form an insoluble fibrin matrix. Fibrin has a major function in hemostasis as one of the primary components of blood clots. In addition, functions during the early stages of wound repair to stabilize the lesion and guide cell migration during re-epithe…	adaptive immune response [GO:0002250]; blood coagulation, fibrin clot formation [GO:0072378]; cell-matrix adhesion [GO:0007160]; cellular protein-containing complex assembly [GO:0034622]; cellular response to interleukin-1 [GO:0071347]; cellular response to leptin stimulus [GO:0044320]; fibrinolysis [GO:0042730]; induction of bacterial agglutination [GO:0043152]; innate immune response [GO:004508…	blood microparticle [GO:0072562]; cell cortex [GO:0005938]; cell surface [GO:0009986]; collagen-containing extracellular matrix [GO:0062023]; cytoplasm [GO:0005737]; endoplasmic reticulum [GO:0005783]; external side of plasma membrane [GO:0009897]; extracellular space [GO:0005615]; fibrinogen complex [GO:0005577]; platelet alpha granule [GO:0031091]; synapse [GO:0045202]	cell adhesion molecule binding [GO:0050839]; chaperone binding [GO:0051087]; signaling receptor binding [GO:0005102]; structural molecule activity [GO:0005198]	SUBCELLULAR LOCATION: Secreted {ECO:0000250|UniProtKB:P02675}.		30	27	2279200000	361810000	1127900000	951690000	3034800000	2829800000	4270500000	2091800000	2641500000	1621700000	835880000	763470000	3752800000	2656100000	1585900000	4011900000	1306500000	2079900000	3622500000	1923700000	511320000	950440000	420860000	935090000	757690000	962130000	1460700000	931960000	5114300000	4128500000	3860000000	4185500000	3762600000	1943800000	3013400000
Q8VCM7	FIBG_MOUSE	Fibrinogen gamma chain	Fgg	Mus musculus (Mouse)	436	49391	FUNCTION: Together with fibrinogen alpha (FGA) and fibrinogen beta (FGB), polymerizes to form an insoluble fibrin matrix (By similarity). Fibrin has a major function in hemostasis as one of the primary components of blood clots (By similarity). In addition, functions during the early stages of wound repair to stabilize the lesion and guide cell migration during re-epithelialization (By similarity…	adaptive immune response [GO:0002250]; blood coagulation, fibrin clot formation [GO:0072378]; cell-matrix adhesion [GO:0007160]; cellular protein-containing complex assembly [GO:0034622]; fibrinolysis [GO:0042730]; innate immune response [GO:0045087]; negative regulation of endothelial cell apoptotic process [GO:2000352]; negative regulation of extrinsic apoptotic signaling pathway via death doma…	blood microparticle [GO:0072562]; cell cortex [GO:0005938]; cell surface [GO:0009986]; collagen-containing extracellular matrix [GO:0062023]; cytoplasm [GO:0005737]; external side of plasma membrane [GO:0009897]; extracellular space [GO:0005615]; fibrinogen complex [GO:0005577]; platelet alpha granule [GO:0031091]; synapse [GO:0045202]	cell adhesion molecule binding [GO:0050839]; metal ion binding [GO:0046872]; protein homodimerization activity [GO:0042803]; signaling receptor binding [GO:0005102]; structural molecule activity [GO:0005198]	SUBCELLULAR LOCATION: Secreted {ECO:0000250|UniProtKB:P02679}.		21	21	1717200000	363890000	947980000	1187300000	2243100000	2533100000	4024200000	1817400000	3244600000	1787300000	658150000	640590000	4026500000	1822300000	1236900000	4243500000	1140000000	1854100000	3225100000	1344100000	384630000	652780000	413020000	758870000	737200000	1126300000	1499900000	746980000	4559300000	3851500000	4590000000	3620600000	3589400000	1998400000	2379300000
O70165	FCN1_MOUSE	Ficolin-1 (Collagen/fibrinogen domain-containing protein 1) (Ficolin-A) (Ficolin-alpha) (M-ficolin)	Fcn1 Fcna	Mus musculus (Mouse)	334	36298	FUNCTION: Extracellular lectin functioning as a pattern-recognition receptor in innate immunity. Binds the sugar moieties of pathogen-associated molecular patterns (PAMPs) displayed on microbes and activates the lectin pathway of the complement system. May also activate monocytes through a G protein-coupled receptor, FFAR2, inducing the secretion of interleukin-8/IL-8. Binds preferentially to 9-O…	cell surface pattern recognition receptor signaling pathway [GO:0002752]; complement activation, lectin pathway [GO:0001867]; G protein-coupled receptor signaling pathway [GO:0007186]; innate immune response [GO:0045087]; positive regulation of interleukin-8 secretion [GO:2000484]	collagen trimer [GO:0005581]; extracellular region [GO:0005576]; extrinsic component of external side of plasma membrane [GO:0031232]	carbohydrate binding [GO:0030246]; carbohydrate derivative binding [GO:0097367]; metal ion binding [GO:0046872]; signaling pattern recognition receptor activity [GO:0008329]	SUBCELLULAR LOCATION: Secreted {ECO:0000250|UniProtKB:O00602}. Cell membrane {ECO:0000250|UniProtKB:O00602}; Peripheral membrane protein {ECO:0000250|UniProtKB:O00602}; Extracellular side {ECO:0000250|UniProtKB:O00602}. Note=Found on the monocyte and granulocyte surface. {ECO:0000250|UniProtKB:O00602}.	TISSUE SPECIFICITY: Highly expressed in liver and spleen.	2	2	0	0	0	0	0	0	0	0	0	0	0	0	0	0	0	0	0	0	0	0	0	0	0	0	0	0	0	0	0	0	0	0	0	0	0
P21279	GNAQ_MOUSE	Guanine nucleotide-binding protein G(q) subunit alpha (Guanine nucleotide-binding protein alpha-q)	Gnaq	Mus musculus (Mouse)	359	42158	FUNCTION: Guanine nucleotide-binding proteins (G proteins) are involved as modulators or transducers in various transmembrane signaling systems. Regulates B-cell selection and survival and is required to prevent B-cell-dependent autoimmunity. Regulates chemotaxis of BM-derived neutrophils and dendritic cells (in vitro). {ECO:0000269|PubMed:17938235, ECO:0000269|PubMed:20624888}.	action potential [GO:0001508]; activation of phospholipase C activity [GO:0007202]; adenylate cyclase-activating G protein-coupled receptor signaling pathway [GO:0007189]; adenylate cyclase-modulating G protein-coupled receptor signaling pathway [GO:0007188]; developmental pigmentation [GO:0048066]; embryonic digit morphogenesis [GO:0042733]; forebrain neuron development [GO:0021884]; glutamate r…	caveola [GO:0005901]; cell body [GO:0044297]; cytosol [GO:0005829]; dendrite [GO:0030425]; heterotrimeric G-protein complex [GO:0005834]; membrane [GO:0016020]; nuclear membrane [GO:0031965]; plasma membrane [GO:0005886]; protein-containing complex [GO:0032991]	alkylglycerophosphoethanolamine phosphodiesterase activity [GO:0047391]; G-protein beta/gamma-subunit complex binding [GO:0031683]; G protein-coupled receptor binding [GO:0001664]; GTPase activator activity [GO:0005096]; GTPase activity [GO:0003924]; GTP binding [GO:0005525]; metal ion binding [GO:0046872]; protein-containing complex binding [GO:0044877]; type 2A serotonin receptor binding [GO:00…	SUBCELLULAR LOCATION: Nucleus {ECO:0000269|PubMed:18802028}. Membrane {ECO:0000269|PubMed:18802028}. Nucleus membrane {ECO:0000269|PubMed:18802028}. Note=Colocalizes with the adrenergic receptors, ADREN1A and ADREN1B, at the nuclear membrane of cardiac myocytes.		10	4	99733000	77815000	133650000	283110000	173620000	192980000	230930000	165840000	229210000	222340000	158200000	38072000	288090000	200690000	60422000	130640000	19317000	27566000	49470000	37969000	31150000	47270000	32003000	24599000	260200000	147030000	57045000	54482000	103240000	111400000	97749000	33692000	16093000	20518000	9545700
Q8CFB4	GBP5_MOUSE	Guanylate-binding protein 5 (EC 3.6.5.-) (GTP-binding protein 5) (GBP-5) (MuGBP-5) (Guanine nucleotide-binding protein 5)	Gbp5	Mus musculus (Mouse)	590	66930	FUNCTION: As an activator of NLRP3 inflammasome assembly, plays a role in innate immunity and inflammation. Promotes selective NLRP3 inflammasome assembly in response to microbial and soluble, but not crystalline, inflammasome activating agents (PubMed:22461501). Hydrolyzes GTP, but in contrast to other family members, such as GBP1 and GBP2, does not produce GMP (By similarity). {ECO:0000250|UniP…	cellular response to interferon-gamma [GO:0071346]; inflammatory response [GO:0006954]; interleukin-18 secretion [GO:0072616]; interleukin-1 beta secretion [GO:0050702]; positive regulation of cytokine production involved in inflammatory response [GO:1900017]; positive regulation of innate immune response [GO:0045089]; positive regulation of NLRP3 inflammasome complex assembly [GO:1900227]; prote…	cytoplasm [GO:0005737]; cytoplasmic vesicle [GO:0031410]; Golgi apparatus [GO:0005794]; Golgi membrane [GO:0000139]; perinuclear region of cytoplasm [GO:0048471]	GTPase activity [GO:0003924]; GTP binding [GO:0005525]; identical protein binding [GO:0042802]; protein homodimerization activity [GO:0042803]	SUBCELLULAR LOCATION: Cytoplasm {ECO:0000250|UniProtKB:Q96PP8}. Golgi apparatus membrane {ECO:0000250|UniProtKB:Q96PP8}; Lipid-anchor {ECO:0000250|UniProtKB:Q96PP8}.	TISSUE SPECIFICITY: Low expression, if any, in many tissues in the absence of stimulation. {ECO:0000269|PubMed:12396730}.	17	16	224090000	73762000	176190000	96821000	137040000	220260000	396910000	322340000	470420000	165490000	260730000	21821000	50614000	45798000	88139000	178030000	378500000	143970000	68569000	219990000	229810000	400920000	135480000	201040000	231040000	28870000	200410000	394520000	28772000	20008000	9157800	23759000	131660000	147660000	64885000
P06339	HA15_MOUSE	H-2 class I histocompatibility antigen, D-37 alpha chain	H2-T23	Mus musculus (Mouse)	357	40875	FUNCTION: Involved in the presentation of foreign antigens to the immune system.	adaptive immune response [GO:0002250]; antibacterial humoral response [GO:0019731]; antigen processing and presentation of endogenous peptide antigen via MHC class Ib [GO:0002476]; antigen processing and presentation of endogenous peptide antigen via MHC class Ib via ER pathway, TAP-dependent [GO:0002489]; antigen processing and presentation of endogenous peptide antigen via MHC class I via ER pa…	cell surface [GO:0009986]; external side of plasma membrane [GO:0009897]; extracellular space [GO:0005615]; integral component of lumenal side of endoplasmic reticulum membrane [GO:0071556]; MHC class Ib protein complex [GO:0032398]; MHC class I protein complex [GO:0042612]; phagocytic vesicle membrane [GO:0030670]; plasma membrane [GO:0005886]	beta-2-microglobulin binding [GO:0030881]; MHC class I protein binding [GO:0042288]; natural killer cell lectin-like receptor binding [GO:0046703]; peptide antigen binding [GO:0042605]; signaling receptor binding [GO:0005102]; T cell receptor binding [GO:0042608]	SUBCELLULAR LOCATION: Membrane; Single-pass type I membrane protein.		6	1	7012600	5854600	15519000	0	32035000	0	0	23393000	23704000	18224000	0	0	7891500	0	0	0	0	0	0	0	0	0	0	0	16447000	0	0	0	6607700	0	0	0	3927900	0	0
P04441	HG2A_MOUSE	H-2 class II histocompatibility antigen gamma chain (Ia antigen-associated invariant chain) (Ii) (MHC class II-associated invariant chain) (CD antigen CD74)	Cd74 Ii	Mus musculus (Mouse)	279	31557	FUNCTION: Plays a critical role in MHC class II antigen processing by stabilizing peptide-free class II alpha/beta heterodimers in a complex soon after their synthesis and directing transport of the complex from the endoplasmic reticulum to compartments where peptide loading of class II takes place. Enhance also the stimulation of T-cell responses through interaction with CD44. {ECO:0000269|PubMe…	activation of MAPK activity [GO:0000187]; antigen processing and presentation [GO:0019882]; antigen processing and presentation of exogenous peptide antigen via MHC class II [GO:0019886]; cell population proliferation [GO:0008283]; chaperone cofactor-dependent protein refolding [GO:0051085]; defense response [GO:0006952]; immunoglobulin mediated immune response [GO:0016064]; intracellular protein…	cell surface [GO:0009986]; cytoplasm [GO:0005737]; endoplasmic reticulum [GO:0005783]; external side of plasma membrane [GO:0009897]; Golgi apparatus [GO:0005794]; integral component of membrane [GO:0016021]; integral component of plasma membrane [GO:0005887]; late endosome [GO:0005770]; lysosome [GO:0005764]; macrophage migration inhibitory factor receptor complex [GO:0035692]; multivesicular bo…	amyloid-beta binding [GO:0001540]; CD4 receptor binding [GO:0042609]; cytokine binding [GO:0019955]; cytokine receptor activity [GO:0004896]; macrophage migration inhibitory factor binding [GO:0035718]; MHC class II protein binding [GO:0042289]; MHC class II protein binding, via antigen binding groove [GO:0042658]; MHC class II protein complex binding [GO:0023026]; nitric-oxide synthase binding […	SUBCELLULAR LOCATION: Membrane {ECO:0000305}; Single-pass type II membrane protein {ECO:0000305}.		10	10	413550000	211120000	337280000	250570000	298000000	125980000	389470000	403930000	738550000	127290000	764510000	35264000	195010000	60517000	88912000	23189000	21186000	43062000	25458000	184330000	345970000	438660000	177660000	318660000	436560000	25489000	313300000	1031200000	31065000	191160000	129470000	0	132470000	146240000	70900000
P14434	HA2B_MOUSE	H-2 class II histocompatibility antigen, A-B alpha chain (IAalpha)	H2-Aa	Mus musculus (Mouse)	256	28093		adaptive immune response [GO:0002250]; antigen processing and presentation [GO:0019882]; antigen processing and presentation of exogenous peptide antigen via MHC class II [GO:0019886]; antigen processing and presentation of peptide antigen [GO:0048002]; negative regulation of T cell proliferation [GO:0042130]; positive regulation of T cell differentiation [GO:0045582]; response to interferon-gamm…	external side of plasma membrane [GO:0009897]; integral component of membrane [GO:0016021]; lysosome [GO:0005764]; MHC class II protein complex [GO:0042613]; plasma membrane [GO:0005886]	peptide antigen binding [GO:0042605]; protein heterodimerization activity [GO:0046982]	SUBCELLULAR LOCATION: Membrane {ECO:0000305}; Single-pass type I membrane protein {ECO:0000305}.		4	3	537170000	309290000	554780000	719160000	1200100000	641810000	1385200000	893570000	1326500000	865010000	1082300000	92730000	566250000	630820000	903270000	768290000	411590000	252570000	189300000	774250000	323430000	683010000	314010000	385500000	968760000	512120000	676650000	1427900000	526840000	570910000	631410000	351130000	135930000	123950000	68008000
P20040	HB24_MOUSE	H-2 class II histocompatibility antigen, E-Q beta chain (E-W17)		Mus musculus (Mouse)	264	30205		adaptive immune response [GO:0002250]; antigen processing and presentation of peptide or polysaccharide antigen via MHC class II [GO:0002504]	integral component of membrane [GO:0016021]; MHC class II protein complex [GO:0042613]		SUBCELLULAR LOCATION: Membrane {ECO:0000305}; Single-pass type I membrane protein {ECO:0000305}.		8	2	46203000	113010000	143400000	36405000	75903000	50588000	181010000	78190000	152760000	62731000	113750000	8525400	47176000	71471000	67713000	81633000	0	13480000	9943500	82315000	105590000	172150000	29471000	166770000	146890000	62938000	84252000	262660000	9256500	67130000	21966000	8452400	44839000	51834000	24418000
Q9EP53	TSC1_MOUSE	Hamartin (Tuberous sclerosis 1 protein homolog)	Tsc1 Kiaa0243	Mus musculus (Mouse)	1161	128746	FUNCTION: In complex with TSC2, inhibits the nutrient-mediated or growth factor-stimulated phosphorylation of S6K1 and EIF4EBP1 by negatively regulating mTORC1 signaling (By similarity). Implicated as a tumor suppressor. Involved in microtubule-mediated protein transport, but this seems to be due to unregulated mTOR signaling (PubMed:16707451). Acts as a co-chaperone for HSP90AA1 facilitating HSP…	activation of GTPase activity [GO:0090630]; adaptive immune response [GO:0002250]; adult locomotory behavior [GO:0008344]; cardiac muscle cell differentiation [GO:0055007]; cell-matrix adhesion [GO:0007160]; cell projection organization [GO:0030030]; cellular response to oxygen-glucose deprivation [GO:0090650]; cerebral cortex development [GO:0021987]; glucose import [GO:0046323]; hippocampus dev…	actin filament [GO:0005884]; cell cortex [GO:0005938]; cell projection [GO:0042995]; chaperone complex [GO:0101031]; cytoplasm [GO:0005737]; cytoskeleton [GO:0005856]; cytosol [GO:0005829]; growth cone [GO:0030426]; intracellular membrane-bounded organelle [GO:0043231]; lamellipodium [GO:0030027]; lipid droplet [GO:0005811]; membrane [GO:0016020]; nucleus [GO:0005634]; perinuclear region of cytop…	ATPase inhibitor activity [GO:0042030]; chaperone binding [GO:0051087]; GTPase activating protein binding [GO:0032794]; Hsp70 protein binding [GO:0030544]; Hsp90 protein binding [GO:0051879]; protein N-terminus binding [GO:0047485]	SUBCELLULAR LOCATION: Cytoplasm {ECO:0000250|UniProtKB:Q92574}. Membrane {ECO:0000250|UniProtKB:Q92574}; Peripheral membrane protein {ECO:0000250|UniProtKB:Q92574}. Note=At steady state found in association with membranes. {ECO:0000250|UniProtKB:Q92574}.		5	5	394790000	0	0	388490000	0	0	0	12631000	0	0	0	0	49979000	0	0	0	17062000	41980000	16949000	23652000	15190000	27191000	3910900	0	28976000	0	0	0	0	0	9488400	0	3565000	5518200	5848100
P17710	HXK1_MOUSE	Hexokinase-1 (EC 2.7.1.1) (Hexokinase type I) (HK I) (Hexokinase, tumor isozyme)	Hk1	Mus musculus (Mouse)	974	108303	FUNCTION: Catalyzes the phosphorylation of various hexoses, such as D-glucose, D-glucosamine, D-fructose, D-mannose and 2-deoxy-D-glucose, to hexose 6-phosphate (D-glucose 6-phosphate, D-glucosamine 6-phosphate, D-fructose 6-phosphate, D-mannose 6-phosphate and 2-deoxy-D-glucose 6-phosphate, respectively). Does not phosphorylate N-acetyl-D-glucosamine (By similarity). Mediates the initial step of…	canonical glycolysis [GO:0061621]; carbohydrate phosphorylation [GO:0046835]; cellular glucose homeostasis [GO:0001678]; establishment of protein localization to mitochondrion [GO:0072655]; fructose 6-phosphate metabolic process [GO:0006002]; glucose 6-phosphate metabolic process [GO:0051156]; glycolytic process [GO:0006096]; maintenance of protein location in mitochondrion [GO:0072656]; mannose …	caveola [GO:0005901]; cilium [GO:0005929]; cytosol [GO:0005829]; membrane raft [GO:0045121]; mitochondrial outer membrane [GO:0005741]; mitochondrion [GO:0005739]; protein-containing complex [GO:0032991]; sperm principal piece [GO:0097228]	ATP binding [GO:0005524]; fructokinase activity [GO:0008865]; glucokinase activity [GO:0004340]; glucose binding [GO:0005536]; hexokinase activity [GO:0004396]; identical protein binding [GO:0042802]; mannokinase activity [GO:0019158]; peptidoglycan binding [GO:0042834]; protein-containing complex binding [GO:0044877]; protein homodimerization activity [GO:0042803]; protein kinase activity [GO:00…	SUBCELLULAR LOCATION: Mitochondrion outer membrane {ECO:0000269|PubMed:27374331}; Peripheral membrane protein {ECO:0000250|UniProtKB:P19367}. Cytoplasm, cytosol {ECO:0000269|PubMed:27374331}. Note=The mitochondrial-binding peptide (MBP) region promotes association with the mitochondrial outer membrane (By similarity). Dissociates from the mitochondrial outer membrane following inhibition by N-ace…	TISSUE SPECIFICITY: In rapidly growing tumor cells exhibiting high glucose catabolic rates, isoform HK1 is markedly elevated. Isoform HK1-SA, isoform HK1-SB and isoform HK1-SC are found only in spermatogenic cells. Isoform HK1-SC is detected in round spermatids, condensing spermatids and mature sperm where it is found in the head membranes, mitochondria of the midpiece and the fibrous sheath of t…	41	34	2096400000	821900000	1436900000	2290000000	1041300000	1650400000	2909400000	1452700000	2381300000	2469300000	1757400000	705980000	973530000	1025800000	1663400000	2581300000	360170000	1129100000	938750000	1111400000	1045400000	1342500000	665240000	792230000	1950000000	1888500000	1620000000	2450100000	1290600000	1232500000	2116100000	1162900000	490010000	588630000	281220000
P63158	HMGB1_MOUSE	High mobility group protein B1 (High mobility group protein 1) (HMG-1)	Hmgb1 Hmg-1 Hmg1	Mus musculus (Mouse)	215	24894	FUNCTION: Multifunctional redox sensitive protein with various roles in different cellular compartments. In the nucleus is one of the major chromatin-associated non-histone proteins and acts as a DNA chaperone involved in replication, transcription, chromatin remodeling, V(D)J recombination, DNA repair and genome stability. Proposed to be an universal biosensor for nucleic acids. Promotes host in…	activation of innate immune response [GO:0002218]; adaptive immune response [GO:0002250]; apoptotic cell clearance [GO:0043277]; autophagy [GO:0006914]; base-excision repair [GO:0006284]; cell chemotaxis [GO:0060326]; cellular response to interleukin-7 [GO:0098761]; cellular response to lipopolysaccharide [GO:0071222]; chromatin assembly [GO:0031497]; chromatin remodeling [GO:0006338]; developmen…	cytoplasm [GO:0005737]; early endosome [GO:0005769]; endoplasmic reticulum-Golgi intermediate compartment [GO:0005793]; extracellular region [GO:0005576]; extracellular space [GO:0005615]; neuron projection [GO:0043005]; nuclear chromatin [GO:0000790]; nucleus [GO:0005634]; plasma membrane [GO:0005886]	bent DNA binding [GO:0003681]; bubble DNA binding [GO:0000405]; calcium-dependent protein kinase regulator activity [GO:0010858]; crossed form four-way junction DNA binding [GO:0000402]; cytokine activity [GO:0005125]; DNA binding, bending [GO:0008301]; double-stranded DNA binding [GO:0003690]; double-stranded RNA binding [GO:0003725]; four-way junction DNA binding [GO:0000400]; heparin binding […	SUBCELLULAR LOCATION: Nucleus {ECO:0000269|PubMed:17114460, ECO:0000269|PubMed:20819940}. Cytoplasm {ECO:0000269|PubMed:17114460, ECO:0000269|PubMed:20819940}. Secreted {ECO:0000269|PubMed:22105604}. Chromosome {ECO:0000269|PubMed:12110890}. Cell membrane {ECO:0000269|PubMed:2461949}; Peripheral membrane protein {ECO:0000269|PubMed:2461949}; Extracellular side {ECO:0000269|PubMed:2461949}. Endoso…	TISSUE SPECIFICITY: Serum levels are found elevated in mice with modeled systemic lupus erythematosus (SLE) and are correlated with SLE disease activity (PubMed:26078984). {ECO:0000269|PubMed:26078984}.	16	15	3840500000	1904700000	4560100000	7317400000	5578600000	6285200000	5533800000	4728800000	5197800000	4739900000	5141200000	577400000	5346600000	3305600000	2677500000	3190000000	945090000	427570000	626880000	1120000000	869270000	1980900000	678090000	828070000	4288700000	3764600000	2649100000	4608800000	1319400000	1065100000	1123600000	877660000	169520000	342150000	209880000
Q9ESB3	HRG_MOUSE	Histidine-rich glycoprotein (Histidine-proline-rich glycoprotein) (HPRG)	Hrg	Mus musculus (Mouse)	525	59163	FUNCTION: Plasma glycoprotein that binds a number of ligands such as heme, heparin, heparan sulfate, thrombospondin, plasminogen, and divalent metal ions. Binds heparin and heparin/glycosaminoglycans in a zinc-dependent manner. Binds heparan sulfate on the surface of liver, lung, kidney and heart endothelial cells. Binds to N-sulfated polysaccharide chains on the surface of liver endothelial cell…	angiogenesis [GO:0001525]; antimicrobial humoral immune response mediated by antimicrobial peptide [GO:0061844]; chemotaxis [GO:0006935]; defense response to fungus [GO:0050832]; fibrinolysis [GO:0042730]; heme export [GO:0097037]; heme transport [GO:0015886]; negative regulation of angiogenesis [GO:0016525]; negative regulation of blood vessel endothelial cell migration [GO:0043537]; negative re…	collagen-containing extracellular matrix [GO:0062023]; endolysosome [GO:0036019]; extracellular region [GO:0005576]; phagolysosome membrane [GO:0061474]; vesicle [GO:0031982]	cysteine-type endopeptidase inhibitor activity [GO:0004869]; heme binding [GO:0020037]; heparan sulfate proteoglycan binding [GO:0043395]; heparin binding [GO:0008201]; immunoglobulin binding [GO:0019865]; metal ion binding [GO:0046872]; serine-type endopeptidase inhibitor activity [GO:0004867]; signaling receptor binding [GO:0005102]; zinc ion binding [GO:0008270]	SUBCELLULAR LOCATION: Secreted.	TISSUE SPECIFICITY: Expressed in liver, blood plasma, serum and in platelets. Also present in fibrin clots, wound fluid from acute wounds and chronic leg ulcers. {ECO:0000269|PubMed:10849117, ECO:0000269|PubMed:18797515}.	13	13	227090000	63883000	103080000	195110000	239530000	309590000	454340000	187560000	145860000	185060000	58171000	106390000	371440000	172110000	89579000	127700000	94578000	105540000	142420000	40290000	17835000	75963000	13248000	20287000	165130000	381010000	106500000	263630000	383460000	367730000	305770000	728210000	45677000	49426000	50246000
P01633	KV5A1_MOUSE	Ig kappa chain V19-17 (Ig kappa chain V-V region MPC11)	Igk-V19-17	Mus musculus (Mouse)	149	16434		adaptive immune response [GO:0002250]; immune response [GO:0006955]; immunoglobulin production [GO:0002377]	extracellular space [GO:0005615]; immunoglobulin complex [GO:0019814]; plasma membrane [GO:0005886]				4	3	117790000	20950000	40971000	111320000	91145000	103300000	130280000	0	61071000	199650000	95868000	42303000	189380000	126980000	103010000	78727000	30402000	89911000	56354000	159600000	20386000	35287000	21461000	22326000	19597000	107250000	67499000	103220000	146400000	66067000	105490000	156540000	10351000	31368000	9007900
P03976	KV2A5_MOUSE	Ig kappa chain V-II region 17S29.1		Mus musculus (Mouse)	113	12390	FUNCTION: Anti-streptococcal group A carbohydrate antibody.	adaptive immune response [GO:0002250]; immune response [GO:0006955]; immunoglobulin production [GO:0002377]	extracellular space [GO:0005615]; immunoglobulin complex [GO:0019814]				1	1	141740000	0	0	0	0	148920000	0	0	0	0	0	15670000	0	0	0	0	0	25976000	25532000	0	0	0	0	0	0	0	0	0	0	0	0	0	0	0	3660900
P01631	KV2A7_MOUSE	Ig kappa chain V-II region 26-10		Mus musculus (Mouse)	113	12273		adaptive immune response [GO:0002250]; immune response [GO:0006955]; immunoglobulin production [GO:0002377]	extracellular space [GO:0005615]; immunoglobulin complex [GO:0019814]	antigen binding [GO:0003823]			2	2	186130000	36664000	91229000	174460000	247090000	192220000	177620000	60678000	163740000	169940000	349250000	106070000	295770000	304560000	119230000	98741000	45259000	190570000	88425000	171130000	35642000	56266000	28029000	24665000	423840000	253930000	366060000	61495000	243090000	324140000	250510000	237010000	38227000	68642000	63869000
P01630	KV2A6_MOUSE	Ig kappa chain V-II region 7S34.1		Mus musculus (Mouse)	113	12496		adaptive immune response [GO:0002250]; immune response [GO:0006955]; immunoglobulin production [GO:0002377]	extracellular space [GO:0005615]; immunoglobulin complex [GO:0019814]	antigen binding [GO:0003823]			2	2	0	0	0	0	0	0	0	0	0	0	0	13152000	0	0	0	0	0	0	0	16639000	0	5634700	0	0	0	0	11172000	0	0	0	0	0	5770800	0	20147000
P01674	KV3AM_MOUSE	Ig kappa chain V-III region PC 2154		Mus musculus (Mouse)	108	11699		adaptive immune response [GO:0002250]; immune response [GO:0006955]; immunoglobulin production [GO:0002377]	extracellular space [GO:0005615]; immunoglobulin complex [GO:0019814]				2	2	0	0	0	0	0	7059000	0	0	0	0	0	0	0	0	0	0	0	0	0	0	0	0	0	0	0	0	0	0	0	0	0	0	0	0	0
P01654	KV3A1_MOUSE	Ig kappa chain V-III region PC 2880/PC 1229		Mus musculus (Mouse)	111	11980		adaptive immune response [GO:0002250]; immune response [GO:0006955]; immunoglobulin production [GO:0002377]	extracellular space [GO:0005615]; immunoglobulin complex [GO:0019814]				4	2	464740000	17194000	8554000	71572000	90134000	86700000	126270000	22617000	52994000	115830000	71129000	60362000	228550000	48551000	86100000	171140000	22788000	128830000	41520000	247050000	6570300	21743000	12962000	24050000	32421000	176130000	83140000	33010000	111000000	74067000	226410000	233660000	7946100	14872000	71996000
P01660	KV3A8_MOUSE	Ig kappa chain V-III region PC 3741/TEPC 111		Mus musculus (Mouse)	111	12099		adaptive immune response [GO:0002250]; immune response [GO:0006955]; immunoglobulin production [GO:0002377]	extracellular space [GO:0005615]; immunoglobulin complex [GO:0019814]				3	1	0	0	0	0	0	0	0	0	0	0	0	0	0	0	0	0	0	0	0	0	109590000	162290000	0	0	0	0	0	0	0	0	0	0	0	0	0
P01663	KV3AB_MOUSE	Ig kappa chain V-III region PC 4050		Mus musculus (Mouse)	111	12005		adaptive immune response [GO:0002250]; immune response [GO:0006955]; immunoglobulin production [GO:0002377]	extracellular space [GO:0005615]; immunoglobulin complex [GO:0019814]				3	1	20062000	0	0	20083000	0	0	0	0	0	0	0	0	11968000	14207000	0	6497700	0	0	14468000	11787000	0	0	0	0	0	0	11508000	0	0	6726200	9747800	58543000	0	0	0
P01666	KV3AE_MOUSE	Ig kappa chain V-III region PC 7183		Mus musculus (Mouse)	111	11952		adaptive immune response [GO:0002250]; immune response [GO:0006955]; immunoglobulin production [GO:0002377]	extracellular space [GO:0005615]; immunoglobulin complex [GO:0019814]				3	2	7130000	0	0	0	0	0	0	0	0	9741600	8989300	15194000	47629000	0	10071000	0	0	7678700	0	14988000	0	0	0	12078000	0	16992000	45429000	0	47333000	0	31065000	40566000	0	10509000	5439400
P01680	KV4A1_MOUSE	Ig kappa chain V-IV region S107B		Mus musculus (Mouse)	129	13834		adaptive immune response [GO:0002250]; immune response [GO:0006955]; immunoglobulin production [GO:0002377]	extracellular space [GO:0005615]; immunoglobulin complex [GO:0019814]				1	1	19352000	4474500	0	0	0	0	30792000	0	32558000	66664000	0	0	0	40690000	0	0	0	12132000	0	23043000	0	0	0	0	0	31738000	0	0	34495000	17286000	21475000	0	0	0	6395300
P01648	KV5AF_MOUSE	Ig kappa chain V-V region HP 91A3		Mus musculus (Mouse)	108	11961		adaptive immune response [GO:0002250]; immune response [GO:0006955]; immunoglobulin production [GO:0002377]	extracellular space [GO:0005615]; immunoglobulin complex [GO:0019814]				3	1	0	7970900	0	0	0	0	0	0	58484000	0	0	14363000	0	60732000	0	36520000	19511000	0	0	0	5388500	0	6392100	5441700	0	0	0	0	0	69656000	0	43143000	0	0	0
P01645	KV5AC_MOUSE	Ig kappa chain V-V region HP 93G7		Mus musculus (Mouse)	108	11954		adaptive immune response [GO:0002250]; immune response [GO:0006955]; immunoglobulin production [GO:0002377]	extracellular space [GO:0005615]; immunoglobulin complex [GO:0019814]				4	1	88808000	7166900	40905000	117940000	28583000	0	22553000	0	133250000	160630000	123510000	114780000	427880000	25341000	65378000	149430000	17526000	196250000	58489000	32107000	7612700	0	9039900	34405000	34472000	164490000	13196000	106070000	171410000	0	73587000	237260000	26058000	50130000	47148000
P01635	KV5A3_MOUSE	Ig kappa chain V-V region K2 (Fragment)		Mus musculus (Mouse)	115	12581		adaptive immune response [GO:0002250]; immune response [GO:0006955]; immunoglobulin production [GO:0002377]	extracellular space [GO:0005615]; immunoglobulin complex [GO:0019814]				4	4	66783000	42145000	22120000	12576000	25399000	81579000	33329000	0	0	0	14628000	18559000	86471000	50185000	36929000	66173000	0	63751000	25485000	52791000	14638000	9151300	0	10776000	0	39732000	0	6992300	30425000	21966000	43258000	80807000	23593000	12630000	17443000
P01638	KV5A6_MOUSE	Ig kappa chain V-V region L6 (Fragment)		Mus musculus (Mouse)	115	12986		adaptive immune response [GO:0002250]; immune response [GO:0006955]; immunoglobulin production [GO:0002377]	extracellular space [GO:0005615]; immunoglobulin complex [GO:0019814]				3	3	28783000	19711000	0	0	0	0	0	0	0	27846000	24610000	10988000	36220000	22560000	21151000	6279200	16717000	100880000	9689900	45988000	0	0	7654600	11158000	15037000	31470000	20205000	66447000	25502000	15893000	17280000	50912000	7410000	7951500	21672000
P01642	KV5A9_MOUSE	Ig kappa chain V-V region L7 (Fragment)	Gm10881	Mus musculus (Mouse)	115	12615		adaptive immune response [GO:0002250]; immune response [GO:0006955]; immunoglobulin production [GO:0002377]	extracellular space [GO:0005615]; immunoglobulin complex [GO:0019814]				2	2	0	0	0	0	16089000	0	34096000	0	0	38273000	17853000	9186700	19653000	23494000	14177000	15825000	11732000	32342000	17825000	0	14364000	31854000	2688000	19454000	13385000	49679000	16508000	17633000	18198000	19795000	12251000	26052000	5513600	7671000	0
P01636	KV5A4_MOUSE	Ig kappa chain V-V region MOPC 149		Mus musculus (Mouse)	108	12030		adaptive immune response [GO:0002250]; immune response [GO:0006955]; immunoglobulin production [GO:0002377]	extracellular space [GO:0005615]; immunoglobulin complex [GO:0019814]				2	2	25592000	22088000	16361000	0	20541000	18002000	28407000	13475000	22825000	43546000	18940000	15742000	27127000	0	13903000	27723000	3303000	17948000	0	15700000	0	0	0	0	12048000	20479000	0	12343000	48986000	15760000	87078000	48988000	5111800	8099300	10552000
P01643	KV5AA_MOUSE	Ig kappa chain V-V region MOPC 173		Mus musculus (Mouse)	108	11819		adaptive immune response [GO:0002250]; immune response [GO:0006955]; immunoglobulin production [GO:0002377]	extracellular space [GO:0005615]; immunoglobulin complex [GO:0019814]				2	1	0	0	0	0	0	0	0	0	0	0	0	0	29609000	0	0	0	0	0	0	0	0	0	0	0	0	0	0	0	10312000	0	0	7504600	0	0	0
P01634	KV5A2_MOUSE	Ig kappa chain V-V region MOPC 21		Mus musculus (Mouse)	136	14902		adaptive immune response [GO:0002250]	immunoglobulin complex [GO:0019814]				3	1	38761000	0	24755000	34184000	23991000	21046000	33428000	0	29682000	21991000	31795000	0	6787600	18542000	3199600	0	0	8781100	0	5728800	0	2563800	0	0	38406000	11850000	0	6840800	4711700	0	4389600	6713300	4482800	5452100	0
P01639	KV5A7_MOUSE	Ig kappa chain V-V region MOPC 41	Gm5571	Mus musculus (Mouse)	130	14311		adaptive immune response [GO:0002250]; immune response [GO:0006955]; immunoglobulin production [GO:0002377]	extracellular space [GO:0005615]; immunoglobulin complex [GO:0019814]				2	2	23913000	0	0	20025000	0	18066000	42607000	0	0	21255000	52330000	0	23240000	0	0	0	0	8434000	7802600	50953000	6029300	0	0	0	70911000	0	36337000	11610000	12935000	0	23491000	38604000	0	0	5291300
P01679	KV6A5_MOUSE	Ig kappa chain V-VI region J539		Mus musculus (Mouse)	107	11502		adaptive immune response [GO:0002250]; immune response [GO:0006955]; immunoglobulin production [GO:0002377]	extracellular space [GO:0005615]; immunoglobulin complex [GO:0019814]				3	2	0	0	14513000	0	0	28101000	0	36579000	0	0	23130000	615180	0	0	0	0	8795900	8463200	11961000	0	0	6350700	12135000	0	14520000	24157000	19100000	0	38797000	7905800	19936000	45717000	0	6060300	3780100
P04945	KV6AB_MOUSE	Ig kappa chain V-VI region NQ2-6.1		Mus musculus (Mouse)	108	11713		adaptive immune response [GO:0002250]; immune response [GO:0006955]; immunoglobulin production [GO:0002377]	extracellular space [GO:0005615]; immunoglobulin complex [GO:0019814]				1	1	56680000	0	0	19830000	0	0	0	43000000	0	116120000	79655000	41127000	312580000	0	0	0	0	37016000	60932000	25283000	0	0	0	0	15089000	222500000	27322000	0	0	0	76663000	102570000	4387200	3922900	4661800
P01723	LV1A_MOUSE	Ig lambda-1 chain V region		Mus musculus (Mouse)	117	12222		adaptive immune response [GO:0002250]; immune response [GO:0006955]; immunoglobulin production [GO:0002377]	extracellular space [GO:0005615]; immunoglobulin complex [GO:0019814]; plasma membrane [GO:0005886]				2	2	0	0	0	12552000	0	20022000	63218000	0	0	14735000	0	5488900	0	13621000	0	12171000	0	11533000	32510000	14928000	7350700	11166000	2171600	6188100	0	0	0	12107000	0	12661000	18237000	33301000	0	10997000	9260800
Q61559	FCGRN_MOUSE	IgG receptor FcRn large subunit p51 (FcRn) (IgG Fc fragment receptor transporter alpha chain) (Neonatal Fc receptor)	Fcgrt Fcrn	Mus musculus (Mouse)	365	40093	FUNCTION: Cell surface receptor that transfers passive humoral immunity from the mother to the newborn. Binds to the Fc region of monomeric immunoglobulin gamma and mediates its selective uptake from milk (PubMed:7504013). IgG in the milk is bound at the apical surface of the intestinal epithelium. The resultant FcRn-IgG complexes are transcytosed across the intestinal epithelium and IgG is relea…	immune response [GO:0006955]	external side of plasma membrane [GO:0009897]; extracellular space [GO:0005615]; integral component of membrane [GO:0016021]; plasma membrane [GO:0005886]	beta-2-microglobulin binding [GO:0030881]; IgG binding [GO:0019864]	SUBCELLULAR LOCATION: Cell membrane {ECO:0000250|UniProtKB:P13599}; Single-pass type I membrane protein {ECO:0000255}. Endosome membrane {ECO:0000250|UniProtKB:P55899}.	TISSUE SPECIFICITY: Intestinal epithelium of suckling rodents. Expressed in neonatal intestine and fetal yolk sac. {ECO:0000269|PubMed:7504013}.	3	3	98668000	37815000	61504000	129970000	91999000	133760000	101130000	152900000	174320000	103650000	139050000	33792000	130410000	79706000	130930000	109740000	30807000	73458000	53865000	39063000	0	34743000	0	30385000	129370000	151720000	54086000	138920000	85537000	54944000	60522000	80012000	5858900	11885000	0
P01592	IGJ_MOUSE	Immunoglobulin J chain	Jchain Igj	Mus musculus (Mouse)	159	18014	FUNCTION: Serves to link two monomer units of either IgM or IgA. In the case of IgM, the J chain-joined dimer is a nucleating unit for the IgM pentamer, and in the case of IgA it induces larger polymers. It also help to bind these immunoglobulins to secretory component. {ECO:0000269|PubMed:1517233}.	adaptive immune response [GO:0002250]; antibacterial humoral response [GO:0019731]; glomerular filtration [GO:0003094]; humoral immune response [GO:0006959]; innate immune response [GO:0045087]; positive regulation of protein oligomerization [GO:0032461]; positive regulation of respiratory burst [GO:0060267]	dimeric IgA immunoglobulin complex [GO:0071750]; extracellular space [GO:0005615]; monomeric IgA immunoglobulin complex [GO:0071748]; pentameric IgM immunoglobulin complex [GO:0071756]; secretory dimeric IgA immunoglobulin complex [GO:0071752]; secretory IgA immunoglobulin complex [GO:0071751]	antigen binding [GO:0003823]; IgA binding [GO:0019862]; immunoglobulin receptor binding [GO:0034987]; peptidoglycan binding [GO:0042834]; phosphatidylcholine binding [GO:0031210]; protein binding, bridging [GO:0030674]; protein homodimerization activity [GO:0042803]; single-stranded DNA binding [GO:0003697]	SUBCELLULAR LOCATION: Secreted {ECO:0000269|PubMed:1517233}.		1	1	0	0	0	0	0	0	0	0	0	0	0	0	0	0	0	0	0	0	0	0	0	0	0	0	0	0	0	0	0	0	0	0	0	0	0
Q64281	LIRB4_MOUSE	Leukocyte immunoglobulin-like receptor subfamily B member 4 (Mast cell surface glycoprotein Gp49B) (CD antigen CD85k)	Lilrb4 Gp49b	Mus musculus (Mouse)	335	37544	FUNCTION: Receptor for class I MHC antigens. Involved in the down-regulation of the immune response and the development of tolerance. Interferes with TNFRSF5-signaling and NF-kappa-B up-regulation. Inhibits receptor-mediated phosphorylation of cellular proteins and mobilization of intracellular calcium ions (By similarity). {ECO:0000250}.	adaptive immune response [GO:0002250]	integral component of membrane [GO:0016021]; plasma membrane [GO:0005886]		SUBCELLULAR LOCATION: Cell membrane {ECO:0000250}; Single-pass type I membrane protein {ECO:0000250}. Note=Ligand binding leads to internalization and translocation to an antigen-processing compartment. {ECO:0000250}.		3	3	0	0	0	0	0	21338000	0	17228000	32813000	20230000	12274000	3160700	0	9986900	0	0	0	11112000	11881000	16359000	13178000	0	0	5607000	15740000	0	14638000	22512000	43988000	7913100	21501000	13768000	16435000	7941700	1983900
P09581	CSF1R_MOUSE	Macrophage colony-stimulating factor 1 receptor (CSF-1 receptor) (CSF-1-R) (CSF-1R) (M-CSF-R) (EC 2.7.10.1) (Proto-oncogene c-Fms) (CD antigen CD115)	Csf1r Csfmr Fms	Mus musculus (Mouse)	977	109179	FUNCTION: Tyrosine-protein kinase that acts as cell-surface receptor for CSF1 and IL34 and plays an essential role in the regulation of survival, proliferation and differentiation of hematopoietic precursor cells, especially mononuclear phagocytes, such as macrophages and monocytes. Promotes the release of proinflammatory chemokines in response to IL34 and CSF1, and thereby plays an important rol…	axon guidance [GO:0007411]; cell-cell junction maintenance [GO:0045217]; cell population proliferation [GO:0008283]; cellular response to cytokine stimulus [GO:0071345]; cellular response to macrophage colony-stimulating factor stimulus [GO:0036006]; cytokine-mediated signaling pathway [GO:0019221]; forebrain neuron differentiation [GO:0021879]; hematopoietic progenitor cell differentiation [GO:0…	cell surface [GO:0009986]; CSF1-CSF1R complex [GO:1990682]; integral component of plasma membrane [GO:0005887]; intracellular membrane-bounded organelle [GO:0043231]; membrane [GO:0016020]; nucleoplasm [GO:0005654]; plasma membrane [GO:0005886]; receptor complex [GO:0043235]	ATP binding [GO:0005524]; cytokine binding [GO:0019955]; macrophage colony-stimulating factor receptor activity [GO:0005011]; protein homodimerization activity [GO:0042803]; protein phosphatase binding [GO:0019903]; transmembrane receptor protein tyrosine kinase activity [GO:0004714]	SUBCELLULAR LOCATION: Cell membrane {ECO:0000269|PubMed:17353186, ECO:0000269|PubMed:8007983}; Single-pass type I membrane protein {ECO:0000269|PubMed:17353186, ECO:0000269|PubMed:8007983}. Note=The autophosphorylated receptor is ubiquitinated and internalized, leading to its degradation.	TISSUE SPECIFICITY: Widely expressed. {ECO:0000269|PubMed:20504948}.	8	7	32168000	22319000	30989000	55027000	493530000	0	0	0	276940000	0	392510000	37519000	24690000	0	11661000	11945000	123310000	51803000	116510000	142890000	29699000	26136000	4920100	23844000	22480000	0	20940000	328550000	22835000	7651800	11483000	117050000	137830000	131850000	77909000
P34884	MIF_MOUSE	Macrophage migration inhibitory factor (MIF) (EC 5.3.2.1) (Delayed early response protein 6) (DER6) (Glycosylation-inhibiting factor) (GIF) (L-dopachrome isomerase) (L-dopachrome tautomerase) (EC 5.3.3.12) (Phenylpyruvate tautomerase)	Mif	Mus musculus (Mouse)	115	12504	FUNCTION: Pro-inflammatory cytokine. Involved in the innate immune response to bacterial pathogens. The expression of MIF at sites of inflammation suggests a role as mediator in regulating the function of macrophages in host defense. Counteracts the anti-inflammatory activity of glucocorticoids. Has phenylpyruvate tautomerase and dopachrome tautomerase activity (in vitro), but the physiological s…	brain renin-angiotensin system [GO:0002035]; carboxylic acid metabolic process [GO:0019752]; cell aging [GO:0007569]; cell population proliferation [GO:0008283]; cell surface receptor signaling pathway [GO:0007166]; DNA damage response, signal transduction by p53 class mediator [GO:0030330]; drinking behavior [GO:0042756]; inflammatory response [GO:0006954]; innate immune response [GO:0045087]; n…	cell surface [GO:0009986]; cytoplasm [GO:0005737]; cytosol [GO:0005829]; extracellular region [GO:0005576]; extracellular space [GO:0005615]; myelin sheath [GO:0043209]; nucleoplasm [GO:0005654]; nucleus [GO:0005634]; plasma membrane [GO:0005886]	chemoattractant activity [GO:0042056]; cytokine activity [GO:0005125]; cytokine receptor binding [GO:0005126]; dopachrome isomerase activity [GO:0004167]; identical protein binding [GO:0042802]; phenylpyruvate tautomerase activity [GO:0050178]; protease binding [GO:0002020]; protein-containing complex binding [GO:0044877]; signaling receptor binding [GO:0005102]	SUBCELLULAR LOCATION: Secreted {ECO:0000269|PubMed:17526494, ECO:0000269|PubMed:8234256}. Cytoplasm {ECO:0000250|UniProtKB:P14174}. Note=Does not have a cleavable signal sequence and is secreted via a specialized, non-classical pathway. Secreted by macrophages upon stimulation by bacterial lipopolysaccharide (LPS), or by M.tuberculosis antigens (By similarity). {ECO:0000250|UniProtKB:P14174}.		5	5	1822100000	918770000	2170000000	3020500000	2724400000	2277900000	3101700000	2086200000	1999800000	3094200000	3457900000	503730000	4358300000	2592200000	2377100000	2141400000	574120000	579580000	507560000	1034200000	696780000	1050000000	544210000	595260000	2947400000	2519400000	2210000000	2783300000	1031600000	648440000	978120000	915170000	352510000	422430000	380670000
P26041	MOES_MOUSE	Moesin (Membrane-organizing extension spike protein)	Msn	Mus musculus (Mouse)	577	67767	FUNCTION: Ezrin-radixin-moesin (ERM) family protein that connects the actin cytoskeleton to the plasma membrane and thereby regulates the structure and function of specific domains of the cell cortex. Tethers actin filaments by oscillating between a resting and an activated state providing transient interactions between moesin and the actin cytoskeleton (By similarity). Once phosphorylated on its…	cellular response to testosterone stimulus [GO:0071394]; establishment of endothelial barrier [GO:0061028]; establishment of epithelial cell apical/basal polarity [GO:0045198]; gland morphogenesis [GO:0022612]; immunological synapse formation [GO:0001771]; membrane to membrane docking [GO:0022614]; positive regulation of cellular protein catabolic process [GO:1903364]; positive regulation of earl…	apical part of cell [GO:0045177]; apical plasma membrane [GO:0016324]; basolateral plasma membrane [GO:0016323]; cell periphery [GO:0071944]; cell surface [GO:0009986]; cell tip [GO:0051286]; cytoplasmic side of plasma membrane [GO:0009898]; cytoskeleton [GO:0005856]; cytosol [GO:0005829]; filopodium [GO:0030175]; filopodium membrane [GO:0031527]; focal adhesion [GO:0005925]; invadopodium [GO:007…	actin binding [GO:0003779]; cell adhesion molecule binding [GO:0050839]; double-stranded RNA binding [GO:0003725]; enzyme binding [GO:0019899]; protein kinase binding [GO:0019901]; signaling receptor binding [GO:0005102]	SUBCELLULAR LOCATION: Cell membrane {ECO:0000269|PubMed:9856983}; Peripheral membrane protein {ECO:0000269|PubMed:9856983}; Cytoplasmic side {ECO:0000269|PubMed:9856983}. Cytoplasm, cytoskeleton {ECO:0000269|PubMed:9856983}. Apical cell membrane {ECO:0000269|PubMed:9856983}; Peripheral membrane protein {ECO:0000269|PubMed:9856983}; Cytoplasmic side {ECO:0000269|PubMed:9856983}. Cell projection, m…		63	47	8483900000	4353400000	7598700000	15000000000	12500000000	10200000000	14800000000	9438400000	13400000000	15600000000	13300000000	2067200000	11200000000	8370500000	7535300000	9567700000	2768900000	3856100000	4489700000	5040800000	4088300000	6203700000	2938400000	4010400000	11200000000	6910000000	8572600000	10700000000	5935200000	4057400000	5242100000	6266500000	4801500000	3814500000	2532100000
P11672	NGAL_MOUSE	Neutrophil gelatinase-associated lipocalin (NGAL) (Lipocalin-2) (Oncogene 24p3) (24p3) (SV-40-induced 24p3 protein) (Siderocalin LCN2) (p25)	Lcn2	Mus musculus (Mouse)	200	22875	FUNCTION: Iron-trafficking protein involved in multiple processes such as apoptosis, innate immunity and renal development (PubMed:12453413). Binds iron through association with 2,5-dihydroxybenzoic acid (2,5-DHBA), a siderophore that shares structural similarities with bacterial enterobactin, and delivers or removes iron from the cell, depending on the context. Iron-bound form (holo-24p3) is int…	cellular response to hydrogen peroxide [GO:0070301]; cellular response to interleukin-1 [GO:0071347]; cellular response to lipopolysaccharide [GO:0071222]; cellular response to nutrient levels [GO:0031669]; cellular response to tumor necrosis factor [GO:0071356]; defense response to bacterium [GO:0042742]; extrinsic apoptotic signaling pathway in absence of ligand [GO:0097192]; innate immune resp…	cytoplasmic vesicle lumen [GO:0060205]; cytosol [GO:0005829]; extracellular region [GO:0005576]; extracellular space [GO:0005615]	enterobactin binding [GO:1903981]; iron ion binding [GO:0005506]; protease binding [GO:0002020]; protein homodimerization activity [GO:0042803]; small molecule binding [GO:0036094]	SUBCELLULAR LOCATION: Secreted {ECO:0000269|PubMed:12453413, ECO:0000269|PubMed:20550936, ECO:0000269|PubMed:8687399}. Cytoplasmic granule lumen {ECO:0000250|UniProtKB:P80188}. Cytoplasmic vesicle lumen {ECO:0000250|UniProtKB:P80188}. Note=Upon binding to the SLC22A17 (24p3R) receptor, it is internalized (PubMed:16377569). Releases the bound iron in the acidic lumen of cytoplasmic vesicles (By si…	TISSUE SPECIFICITY: Detected in lung, spleen, uterus, vagina and epididymis. {ECO:0000269|PubMed:8687399}.	8	8	288230000	14907000	113210000	207080000	135620000	516700000	514070000	159580000	215930000	495100000	55738000	140240000	391430000	616930000	202960000	698700000	148570000	720620000	786180000	522310000	133340000	103750000	57789000	165710000	203030000	353400000	280970000	476370000	1947700000	998420000	1399500000	1287300000	191760000	339660000	207990000
Q9WTK5	NFKB2_MOUSE	Nuclear factor NF-kappa-B p100 subunit (DNA-binding factor KBF2) (Nuclear factor of kappa light polypeptide gene enhancer in B-cells 2) [Cleaved into: Nuclear factor NF-kappa-B p52 subunit]	Nfkb2	Mus musculus (Mouse)	899	96832	FUNCTION: NF-kappa-B is a pleiotropic transcription factor present in almost all cell types and is the endpoint of a series of signal transduction events that are initiated by a vast array of stimuli related to many biological processes such as inflammation, immunity, differentiation, cell growth, tumorigenesis and apoptosis. NF-kappa-B is a homo- or heterodimeric complex formed by the Rel-like d…	aging [GO:0007568]; extracellular matrix organization [GO:0030198]; follicular dendritic cell differentiation [GO:0002268]; germinal center formation [GO:0002467]; lymph node development [GO:0048535]; NIK/NF-kappaB signaling [GO:0038061]; positive regulation of transcription by RNA polymerase II [GO:0045944]; regulation of transcription, DNA-templated [GO:0006355]; response to cytokine [GO:003409…	Bcl3/NF-kappaB2 complex [GO:0033257]; cytoplasm [GO:0005737]; cytosol [GO:0005829]; nucleus [GO:0005634]	DNA-binding transcription activator activity, RNA polymerase II-specific [GO:0001228]; RNA polymerase II proximal promoter sequence-specific DNA binding [GO:0000978]	SUBCELLULAR LOCATION: Nucleus {ECO:0000250}. Cytoplasm {ECO:0000250}. Note=Nuclear, but also found in the cytoplasm in an inactive form complexed to an inhibitor (I-kappa-B). {ECO:0000250}.	TISSUE SPECIFICITY: Highly expressed in lymph nodes and thymus. {ECO:0000269|PubMed:10398801}.	14	13	122680000	39782000	109180000	124800000	76888000	129720000	80405000	176980000	115150000	210260000	96393000	17796000	55216000	32285000	88797000	87044000	15435000	26164000	18823000	53711000	43500000	76537000	30431000	24636000	155550000	22585000	173890000	78423000	30275000	41785000	36522000	11118000	24152000	24067000	9851700
P25799	NFKB1_MOUSE	Nuclear factor NF-kappa-B p105 subunit (DNA-binding factor KBF1) (EBP-1) (NF-kappa-B1 p84/NF-kappa-B1 p98) (Nuclear factor of kappa light polypeptide gene enhancer in B-cells 1) [Cleaved into: Nuclear factor NF-kappa-B p50 subunit]	Nfkb1	Mus musculus (Mouse)	971	105615	FUNCTION: NF-kappa-B is a pleiotropic transcription factor present in almost all cell types and is the endpoint of a series of signal transduction events that are initiated by a vast array of stimuli related to many biological processes such as inflammation, immunity, differentiation, cell growth, tumorigenesis and apoptosis. NF-kappa-B is a homo- or heterodimeric complex formed by the Rel-like d…	apoptotic process [GO:0006915]; cellular response to angiotensin [GO:1904385]; cellular response to brain-derived neurotrophic factor stimulus [GO:1990416]; cellular response to carbohydrate stimulus [GO:0071322]; cellular response to cytokine stimulus [GO:0071345]; cellular response to diterpene [GO:1904630]; cellular response to dsRNA [GO:0071359]; cellular response to glucoside [GO:1904632]; c…	cytoplasm [GO:0005737]; cytosol [GO:0005829]; mitochondrion [GO:0005739]; neuron projection [GO:0043005]; nucleoplasm [GO:0005654]; nucleus [GO:0005634]; protein-containing complex [GO:0032991]	actinin binding [GO:0042805]; chromatin binding [GO:0003682]; DNA binding [GO:0003677]; DNA-binding transcription activator activity, RNA polymerase II-specific [GO:0001228]; DNA-binding transcription factor activity [GO:0003700]; DNA-binding transcription repressor activity, RNA polymerase II-specific [GO:0001227]; double-stranded DNA binding [GO:0003690]; heat shock protein binding [GO:0031072]…	SUBCELLULAR LOCATION: Nucleus. Cytoplasm. Note=Nuclear, but also found in the cytoplasm in an inactive form complexed to an inhibitor (I-kappa-B).; SUBCELLULAR LOCATION: Isoform 5: Cytoplasm.; SUBCELLULAR LOCATION: Isoform 6: Nucleus. Cytoplasm.; SUBCELLULAR LOCATION: Isoform 7: Nucleus.		18	18	227940000	116650000	295450000	215360000	136460000	229100000	416440000	216290000	368140000	270420000	172410000	43660000	242570000	721070000	145590000	762620000	35515000	50780000	52216000	118890000	84281000	157650000	65812000	67585000	393480000	94710000	186440000	56700000	94978000	202570000	242460000	49267000	36360000	60920000	23465000
P10923	OSTP_MOUSE	Osteopontin (2AR) (Bone sialoprotein 1) (Calcium oxalate crystal growth inhibitor protein) (Early T-lymphocyte activation 1 protein) (Minopontin) (Secreted phosphoprotein 1) (SPP-1)	Spp1 Eta-1 Op Spp-1	Mus musculus (Mouse)	294	32459	FUNCTION: Binds tightly to hydroxyapatite. Appears to form an integral part of the mineralized matrix. Probably important to cell-matrix interaction.; FUNCTION: Acts as a cytokine involved in enhancing production of interferon-gamma and interleukin-12 and reducing production of interleukin-10 and is essential in the pathway that leads to type I immunity.	androgen catabolic process [GO:0006710]; biomineral tissue development [GO:0031214]; cell adhesion [GO:0007155]; cellular response to fluid shear stress [GO:0071498]; cellular response to leukemia inhibitory factor [GO:1990830]; cellular response to testosterone stimulus [GO:0071394]; negative regulation of apoptotic process [GO:0043066]; neutrophil chemotaxis [GO:0030593]; osteoblast differentia…	apical part of cell [GO:0045177]; cell projection [GO:0042995]; cytoplasm [GO:0005737]; extracellular region [GO:0005576]; extracellular space [GO:0005615]; Golgi apparatus [GO:0005794]; perinuclear region of cytoplasm [GO:0048471]; vesicle [GO:0031982]	cytokine activity [GO:0005125]; extracellular matrix binding [GO:0050840]; integrin binding [GO:0005178]	SUBCELLULAR LOCATION: Secreted.		5	5	64013000	35053000	67946000	159870000	46927000	71848000	45564000	9570600	25250000	123360000	60184000	16787000	18624000	8917100	5789900	0	6137000	8023600	22739000	0	7008100	0	0	6081700	56760000	111550000	44056000	24634000	49741000	9348900	42822000	54681000	0	0	0
B2RUR8	OTU7B_MOUSE	OTU domain-containing protein 7B (EC 3.4.19.12) (Cellular zinc finger anti-NF-kappa-B protein) (Zinc finger A20 domain-containing protein 1) (Zinc finger protein Cezanne)	Otud7b	Mus musculus (Mouse)	840	91983	FUNCTION: Negative regulator of the non-canonical NF-kappa-B pathway that acts by mediating deubiquitination of TRAF3, an inhibitor of the NF-kappa-B pathway, thereby acting as a negative regulator of B-cell responses. In response to non-canonical NF-kappa-B stimuli, deubiquitinates 'Lys-48'-linked polyubiquitin chains of TRAF3, preventing TRAF3 proteolysis and over-activation of non-canonical NF…	adaptive immune response [GO:0002250]; in utero embryonic development [GO:0001701]; mucosal immune response [GO:0002385]; negative regulation of I-kappaB kinase/NF-kappaB signaling [GO:0043124]; negative regulation of interleukin-8 production [GO:0032717]; negative regulation of protein localization to nucleus [GO:1900181]; negative regulation of transcription by RNA polymerase II [GO:0000122]; p…	cytoplasm [GO:0005737]; nucleus [GO:0005634]	cysteine-type peptidase activity [GO:0008234]; DNA binding [GO:0003677]; K63-linked polyubiquitin modification-dependent protein binding [GO:0070530]; Lys48-specific deubiquitinase activity [GO:1990380]; thiol-dependent ubiquitin-specific protease activity [GO:0004843]; thiol-dependent ubiquitinyl hydrolase activity [GO:0036459]; zinc ion binding [GO:0008270]	SUBCELLULAR LOCATION: Cytoplasm {ECO:0000250|UniProtKB:Q6GQQ9}. Nucleus {ECO:0000250|UniProtKB:Q6GQQ9}. Note=Shuttles be cytoplasm and the nucleus in a XPO1/CRM1-dependent manner. {ECO:0000250|UniProtKB:Q6GQQ9}.		1	1	0	0	0	0	0	0	0	0	0	0	0	0	0	0	0	0	0	0	2090600	7550900	0	0	0	0	0	0	0	0	0	0	0	0	0	0	0
O88593	PGRP1_MOUSE	Peptidoglycan recognition protein 1 (Cytokine tag7) (Peptidoglycan recognition protein short) (PGRP-S)	Pglyrp1 Pglyrp Pgrp Pgrps Tag7	Mus musculus (Mouse)	182	20489	FUNCTION: Pattern receptor that binds to murein peptidoglycans (PGN) of Gram-positive bacteria. Has bactericidal activity towards Gram-positive bacteria. May kill Gram-positive bacteria by interfering with peptidoglycan biosynthesis. Binds also to Gram-negative bacteria. Involved in innate immunity. May function in intracellular killing of bacteria. The soluble form triggers apoptosis in vitro. {…	antimicrobial humoral immune response mediated by antimicrobial peptide [GO:0061844]; antimicrobial humoral response [GO:0019730]; apoptotic process [GO:0006915]; defense response to Gram-positive bacterium [GO:0050830]; detection of bacterium [GO:0016045]; growth of symbiont in host [GO:0044117]; innate immune response [GO:0045087]; killing of cells of other organism [GO:0031640]; negative regul…	cytoplasm [GO:0005737]; extracellular space [GO:0005615]	cytokine activity [GO:0005125]; N-acetylmuramoyl-L-alanine amidase activity [GO:0008745]; peptidoglycan binding [GO:0042834]; peptidoglycan receptor activity [GO:0016019]; zinc ion binding [GO:0008270]	SUBCELLULAR LOCATION: Cytoplasm {ECO:0000269|PubMed:9660837}. Secreted {ECO:0000269|PubMed:9660837}. Note=Exists in both soluble and membrane-associated forms.	TISSUE SPECIFICITY: Strongly expressed in spleen and lung. Also detected in brain and thymus. In the lung, expressed in the intraalveolar space, in the brain, expressed in the Purkinje cells of the cerebellum and in certain layers of neurons in the hippocampus. Also detected in cells filling the space within the intestinal villus. {ECO:0000269|PubMed:9707603}.	2	2	93002000	68078000	189540000	133660000	182520000	250110000	251430000	282640000	124440000	257750000	264830000	72572000	252630000	170800000	110550000	147880000	30790000	57589000	45080000	18718000	69870000	109650000	48132000	36060000	255420000	177360000	129650000	222210000	196210000	154350000	157400000	47562000	0	0	0
Q91VJ5	PQBP1_MOUSE	Polyglutamine-binding protein 1 (PQBP-1) (38 kDa nuclear protein containing a WW domain) (Npw38) (Polyglutamine tract-binding protein 1)	Pqbp1 Npw38	Mus musculus (Mouse)	263	30597	FUNCTION: Intrinsically disordered protein that acts as a scaffold, and which is involved in different processes, such as pre-mRNA splicing, transcription regulation, innate immunity and neuron development (By similarity). Interacts with splicing-related factors via the intrinsically disordered region and regulates alternative splicing of target pre-mRNA species (PubMed:23512658). May suppress th…	activation of innate immune response [GO:0002218]; alternative mRNA splicing, via spliceosome [GO:0000380]; cellular response to exogenous dsRNA [GO:0071360]; defense response to virus [GO:0051607]; innate immune response [GO:0045087]; neuron projection development [GO:0031175]; positive regulation of defense response to virus by host [GO:0002230]; positive regulation of non-motile cilium assembl…	centrosome [GO:0005813]; ciliary base [GO:0097546]; cilium [GO:0005929]; cytoplasm [GO:0005737]; cytoplasmic stress granule [GO:0010494]; cytosol [GO:0005829]; neuronal ribonucleoprotein granule [GO:0071598]; nuclear speck [GO:0016607]; nucleus [GO:0005634]	double-stranded DNA binding [GO:0003690]; protein C-terminus binding [GO:0008022]; ribonucleoprotein complex binding [GO:0043021]	SUBCELLULAR LOCATION: Nucleus {ECO:0000269|PubMed:23512658}. Nucleus speckle {ECO:0000269|PubMed:23512658}. Cytoplasmic granule {ECO:0000250|UniProtKB:O60828}. Note=Colocalizes with SRSF2 in nuclear speckles (PubMed:23512658). Colocalized with POU3F2. Colocalized with ATXN1 in nuclear inclusion bodies. Localizes to cytoplasmic stress granules (By similarity). {ECO:0000250|UniProtKB:O60828, ECO:00…	TISSUE SPECIFICITY: Detected in brain cortex and hippocampus neurons (at protein level). Expressed in brain with high level in cerebellar cortex, hippocampus and olfactory bulb. {ECO:0000269|PubMed:10332029, ECO:0000269|PubMed:23512658}.	2	2	22229000	12835000	13139000	23813000	18998000	21585000	26362000	14155000	16457000	0	0	4099500	0	0	9911500	11826000	0	0	0	0	0	0	0	0	22553000	0	0	11672000	5894700	0	0	0	0	0	0
Q501J6	DDX17_MOUSE	Probable ATP-dependent RNA helicase DDX17 (EC 3.6.4.13) (DEAD box protein 17)	Ddx17	Mus musculus (Mouse)	650	72399	FUNCTION: As an RNA helicase, unwinds RNA and alters RNA structures through ATP binding and hydrolysis. Involved in multiple cellular processes, including pre-mRNA splicing, alternative splicing, ribosomal RNA processing and miRNA processing, as well as transcription regulation. Regulates the alternative splicing of exons exhibiting specific features. This function requires the RNA helicase activ…	alternative mRNA splicing, via spliceosome [GO:0000380]; androgen receptor signaling pathway [GO:0030521]; defense response to virus [GO:0051607]; epithelial to mesenchymal transition [GO:0001837]; gene silencing by RNA [GO:0031047]; intracellular estrogen receptor signaling pathway [GO:0030520]; miRNA metabolic process [GO:0010586]; myoblast differentiation [GO:0045445]; positive regulation of t…	cytoplasm [GO:0005737]; cytosol [GO:0005829]; nuclear speck [GO:0016607]; nucleolus [GO:0005730]; nucleus [GO:0005634]; ribonucleoprotein complex [GO:1990904]	ATP binding [GO:0005524]; RNA binding [GO:0003723]; RNA helicase activity [GO:0003724]; transcription coactivator activity [GO:0003713]	SUBCELLULAR LOCATION: Nucleus {ECO:0000250|UniProtKB:Q92841}. Nucleus, nucleolus {ECO:0000250|UniProtKB:Q92841}. Cytoplasm, cytosol {ECO:0000250|UniProtKB:Q92841}. Note=In the course of bunyavirus infection, relocalizes from the nucleus to the cytosol where it binds viral RNA to antagonize replication. {ECO:0000250|UniProtKB:Q92841}.		23	17	414290000	168790000	595540000	577120000	451850000	467860000	630330000	620160000	1102400000	427630000	434660000	110950000	366490000	219770000	341520000	610280000	187970000	102300000	145070000	658740000	124380000	343280000	231530000	188920000	576420000	442250000	512550000	634400000	142060000	323200000	345260000	222640000	102790000	91777000	57981000
Q9EP73	PD1L1_MOUSE	Programmed cell death 1 ligand 1 (PD-L1) (PDCD1 ligand 1) (Programmed death ligand 1) (B7 homolog 1) (B7-H1) (CD antigen CD274)	Cd274 B7h1 Pdcd1l1 Pdcd1lg1 Pdl1	Mus musculus (Mouse)	290	32780	FUNCTION: Plays a critical role in induction and maintenance of immune tolerance to self (PubMed:11238124). As a ligand for the inhibitory receptor PDCD1/PD-1, modulates the activation threshold of T-cells and limits T-cell effector response (PubMed:11238124). Through a yet unknown activating receptor, may costimulate T-cell subsets that predominantly produce interleukin-10 (IL10) (PubMed:1101544…	adaptive immune response [GO:0002250]; cell surface receptor signaling pathway [GO:0007166]; cellular response to lipopolysaccharide [GO:0071222]; immune response [GO:0006955]; negative regulation of activated T cell proliferation [GO:0046007]; negative regulation of CD4-positive, alpha-beta T cell proliferation [GO:2000562]; negative regulation of CD8-positive, alpha-beta T cell activation [GO:2…	cell surface [GO:0009986]; early endosome membrane [GO:0031901]; external side of plasma membrane [GO:0009897]; extracellular exosome [GO:0070062]; integral component of membrane [GO:0016021]; plasma membrane [GO:0005886]; recycling endosome membrane [GO:0055038]		SUBCELLULAR LOCATION: Cell membrane {ECO:0000250|UniProtKB:Q9NZQ7}; Single-pass type I membrane protein {ECO:0000255}. Early endosome membrane {ECO:0000250|UniProtKB:Q9NZQ7}; Single-pass type I membrane protein {ECO:0000255}. Recycling endosome membrane {ECO:0000250|UniProtKB:Q9NZQ7}; Single-pass type I membrane protein {ECO:0000255}.	TISSUE SPECIFICITY: Highly expressed in the heart, thymus, skeletal muscle, and lung. Weakly expressed in the kidney, spleen, thyroid, and liver. Expressed on activated dendritic cells, B-cells and macrophages. Expressed in numerous tumor cells lines of lymphoid origin. {ECO:0000269|PubMed:11015443, ECO:0000269|PubMed:11224527, ECO:0000269|PubMed:11238124}.	1	1	0	0	0	0	0	0	0	0	0	0	0	0	0	0	0	0	0	19240000	14734000	0	4497600	0	0	0	0	8613900	0	13029000	0	0	10436000	0	8623600	7999900	5485400
Q9WUL5	PD1L2_MOUSE	Programmed cell death 1 ligand 2 (PD-1 ligand 2) (PD-L2) (PDCD1 ligand 2) (Programmed death ligand 2) (Butyrophilin B7-DC) (B7-DC) (CD antigen CD273)	Pdcd1lg2 B7dc Btdc Cd273 Pdl2	Mus musculus (Mouse)	247	27820	FUNCTION: Involved in the costimulatory signal essential for T-cell proliferation and IFNG production in a PDCD1-independent manner. Interaction with PDCD1 inhibits T-cell proliferation by blocking cell cycle progression and cytokine production. {ECO:0000269|PubMed:11224527, ECO:0000269|PubMed:11283156, ECO:0000269|PubMed:12719480}.	adaptive immune response [GO:0002250]; cell surface receptor signaling pathway [GO:0007166]; cellular response to lipopolysaccharide [GO:0071222]; immune response [GO:0006955]; negative regulation of activated T cell proliferation [GO:0046007]; negative regulation of interferon-gamma production [GO:0032689]; negative regulation of interleukin-10 production [GO:0032693]; negative regulation of T c…	cell surface [GO:0009986]; external side of plasma membrane [GO:0009897]; integral component of membrane [GO:0016021]		SUBCELLULAR LOCATION: Cell membrane {ECO:0000250|UniProtKB:Q9BQ51}; Single-pass type I membrane protein {ECO:0000250|UniProtKB:Q9BQ51, ECO:0000305|PubMed:18641123}.	TISSUE SPECIFICITY: Expressed in immature and mature bone marrow-derived dendritic cells and splenic dendritic cells. Highly expressed in placenta, liver and weakly expressed in heart, spleen, lymph nodes and thymus. Also expressed in some tumor cell lines of lymphoid origin. {ECO:0000269|PubMed:11224527, ECO:0000269|PubMed:11283156}.	3	3	0	233820000	0	0	775370000	7414400	851870000	13503000	12283000	8388200	41023000	101270000	476950000	233060000	3281600	384360000	192820000	297120000	246550000	0	16579000	0	7800000	12178000	419320000	518990000	261760000	428700000	549420000	379720000	432120000	542460000	4883600	3803500	82789000
P97814	PPIP1_MOUSE	Proline-serine-threonine phosphatase-interacting protein 1 (PEST phosphatase-interacting protein 1)	Pstpip1	Mus musculus (Mouse)	415	47590	FUNCTION: Involved in regulation of the actin cytoskeleton. May regulate WAS actin-bundling activity. Bridges the interaction between ABL1 and PTPN18 leading to ABL1 dephosphorylation. May play a role as a scaffold protein between PTPN12 and WAS and allow PTPN12 to dephosphorylate WAS. Has the potential to physically couple CD2 and CD2AP to WAS. Acts downstream of CD2 and CD2AP to recruit WAS to …	actin filament polymerization [GO:0030041]; cell adhesion [GO:0007155]; endocytosis [GO:0006897]; inflammatory response [GO:0006954]; innate immune response [GO:0045087]	actin filament [GO:0005884]; actomyosin contractile ring [GO:0005826]; cleavage furrow [GO:0032154]; cytoplasm [GO:0005737]; cytoskeleton [GO:0005856]; lamellipodium [GO:0030027]; perinuclear region of cytoplasm [GO:0048471]; plasma membrane [GO:0005886]; stress fiber [GO:0001725]; uropod [GO:0001931]	actin binding [GO:0003779]; actin filament binding [GO:0051015]; cytoskeletal protein binding [GO:0008092]; identical protein binding [GO:0042802]; protein phosphatase binding [GO:0019903]	SUBCELLULAR LOCATION: Cytoplasm {ECO:0000269|PubMed:11711533, ECO:0000269|PubMed:12530983}. Cytoplasm, perinuclear region {ECO:0000269|PubMed:11711533}. Cell projection, lamellipodium {ECO:0000269|PubMed:9265651}. Cleavage furrow {ECO:0000269|PubMed:9265651}. Cytoplasm, cytoskeleton {ECO:0000269|PubMed:9265651, ECO:0000269|PubMed:9488710}. Cell membrane {ECO:0000250|UniProtKB:O43586}; Peripheral …	TISSUE SPECIFICITY: Highly expressed in adult lung and spleen, and weakly expressed in testis, muscle, kidney, brain and heart. Highly expressed in spleen and thymus, moderately in lung, brain and muscle, and weakly expressed in heart and liver (at protein level). {ECO:0000269|PubMed:11711533, ECO:0000269|PubMed:9265651}.	6	6	0	7697500	11668000	0	0	0	77452000	0	16458000	23551000	29294000	2999000	4517200	11867000	4761600	27048000	0	0	4360700	4552600	6479400	6856000	4257700	18590000	8095000	5483300	16256000	9846900	0	5915700	11624000	8160700	11869000	24705000	8700300
P68404	KPCB_MOUSE	Protein kinase C beta type (PKC-B) (PKC-beta) (EC 2.7.11.13)	Prkcb Pkcb Prkcb1	Mus musculus (Mouse)	671	76751	FUNCTION: Calcium-activated, phospholipid- and diacylglycerol (DAG)-dependent serine/threonine-protein kinase involved in various cellular processes such as regulation of the B-cell receptor (BCR) signalosome, oxidative stress-induced apoptosis, androgen receptor-dependent transcription regulation, insulin signaling and endothelial cells proliferation. Plays a key role in B-cell activation by reg…	adaptive immune response [GO:0002250]; apoptotic process [GO:0006915]; B cell activation [GO:0042113]; B cell receptor signaling pathway [GO:0050853]; calcium ion transport [GO:0006816]; cellular calcium ion homeostasis [GO:0006874]; cellular response to carbohydrate stimulus [GO:0071322]; histone H3-T6 phosphorylation [GO:0035408]; intracellular signal transduction [GO:0035556]; negative regulat…	brush border membrane [GO:0031526]; calyx of Held [GO:0044305]; centrosome [GO:0005813]; cytoplasm [GO:0005737]; cytosol [GO:0005829]; membrane [GO:0016020]; nucleoplasm [GO:0005654]; nucleus [GO:0005634]; plasma membrane [GO:0005886]; presynaptic cytosol [GO:0099523]	androgen receptor binding [GO:0050681]; ATP binding [GO:0005524]; calcium channel regulator activity [GO:0005246]; chromatin binding [GO:0003682]; histone binding [GO:0042393]; histone kinase activity (H3-T6 specific) [GO:0035403]; nuclear receptor transcription coactivator activity [GO:0030374]; protein kinase C activity [GO:0004697]; protein kinase C binding [GO:0005080]; protein serine/threoni…	SUBCELLULAR LOCATION: Cytoplasm {ECO:0000250}. Nucleus {ECO:0000250}. Membrane {ECO:0000250}; Peripheral membrane protein {ECO:0000250}.		8	6	22883000	2006600	26017000	64795000	41744000	29923000	59434000	56100000	49354000	33604000	16761000	7354300	30030000	18922000	27037000	61800000	0	15314000	20112000	19253000	0	11250000	0	2710000	49345000	41334000	68177000	13079000	19212000	25607000	17440000	9055900	8490700	1806300	4227400
Q8VCW4	UN93B_MOUSE	Protein unc-93 homolog B1 (Unc-93B1)	Unc93b1 Unc93b	Mus musculus (Mouse)	598	66981	FUNCTION: Plays an important role in innate and adaptive immunity by regulating nucleotide-sensing Toll-like receptor (TLR) signaling. Required for the transport of a subset of TLRs (including TLR3, TLR7 and TLR9) from the endoplasmic reticulum to endolysosomes where they can engage pathogen nucleotides and activate signaling cascades. May play a role in autoreactive B-cells removal. {ECO:0000269…	adaptive immune response [GO:0002250]; antigen processing and presentation [GO:0019882]; antigen processing and presentation of exogenous peptide antigen via MHC class II [GO:0019886]; cell morphogenesis [GO:0000902]; defense response to virus [GO:0051607]; innate immune response [GO:0045087]; intracellular protein transport [GO:0006886]; positive regulation of interleukin-12 secretion [GO:200118…	early phagosome [GO:0032009]; endoplasmic reticulum [GO:0005783]; endoplasmic reticulum membrane [GO:0005789]; endosome [GO:0005768]; integral component of membrane [GO:0016021]; lysosome [GO:0005764]	Toll-like receptor binding [GO:0035325]	SUBCELLULAR LOCATION: Endoplasmic reticulum membrane; Multi-pass membrane protein. Endosome. Lysosome. Cytoplasmic vesicle, phagosome. Note=Colocalizes with LAMP5 in large endosomal intracellular vesicles (By similarity). Relocalizes from endoplasmic reticulum to endosome and lysosome upon cell-stimulation with CpG dinucleotides. {ECO:0000250}.		5	5	11527000	10803000	28410000	23679000	52016000	36807000	61013000	37737000	46646000	20237000	25427000	0	38599000	17652000	18633000	36337000	5075100	21044000	8765200	35524000	9810700	10509000	4091600	15541000	18820000	15810000	24306000	31968000	44521000	5455000	24687000	25404000	24453000	21533000	12896000
Q9QVP9	FAK2_MOUSE	Protein-tyrosine kinase 2-beta (EC 2.7.10.2) (Calcium-dependent tyrosine kinase) (CADTK) (Calcium-regulated non-receptor proline-rich tyrosine kinase) (Cell adhesion kinase beta) (CAK-beta) (CAKB) (Focal adhesion kinase 2) (FADK 2) (Proline-rich tyrosine kinase 2) (Related adhesion focal tyrosine kinase) (RAFTK)	Ptk2b Fak2 Pyk2 Raftk	Mus musculus (Mouse)	1009	115794	FUNCTION: Non-receptor protein-tyrosine kinase that regulates reorganization of the actin cytoskeleton, cell polarization, cell migration, adhesion, spreading and bone remodeling. Plays a role in the regulation of the humoral immune response, and is required for normal levels of marginal B-cells in the spleen and normal migration of splenic B-cells. Required for normal macrophage polarization and…	actin filament organization [GO:0007015]; activation of GTPase activity [GO:0090630]; activation of Janus kinase activity [GO:0042976]; adaptive immune response [GO:0002250]; angiogenesis [GO:0001525]; blood vessel endothelial cell migration [GO:0043534]; bone resorption [GO:0045453]; cell adhesion [GO:0007155]; cell differentiation [GO:0030154]; cell surface receptor signaling pathway [GO:000716…	apical dendrite [GO:0097440]; axon [GO:0030424]; cell body [GO:0044297]; cell cortex [GO:0005938]; cell projection [GO:0042995]; cytoskeleton [GO:0005856]; dendrite [GO:0030425]; dendritic spine [GO:0043197]; extrinsic component of cytoplasmic side of plasma membrane [GO:0031234]; focal adhesion [GO:0005925]; glutamatergic synapse [GO:0098978]; growth cone [GO:0030426]; lamellipodium [GO:0030027]…	3-phosphoinositide-dependent protein kinase binding [GO:0043423]; ATP binding [GO:0005524]; calmodulin-dependent protein kinase activity [GO:0004683]; enzyme binding [GO:0019899]; NMDA glutamate receptor activity [GO:0004972]; non-membrane spanning protein tyrosine kinase activity [GO:0004715]; protein-containing complex binding [GO:0044877]; protein C-terminus binding [GO:0008022]; protein kinas…	SUBCELLULAR LOCATION: Cytoplasm. Cytoplasm, perinuclear region {ECO:0000250}. Cell membrane; Peripheral membrane protein; Cytoplasmic side. Cell junction, focal adhesion. Cell projection, lamellipodium {ECO:0000250}. Cytoplasm, cell cortex {ECO:0000250}. Nucleus {ECO:0000250}. Note=Colocalizes with integrins at the cell periphery (By similarity). Interaction with NPHP1 induces the membrane-associ…		16	15	90485000	16359000	46325000	58799000	23730000	39403000	6608600	23622000	23955000	30312000	23043000	14969000	3558400	0	5691800	5646700	0	60722000	5437500	47342000	35778000	32058000	19505000	7282100	6383800	4829400	16910000	24794000	0	3515900	12075000	1400400	9119100	7897600	2778300
P15307	REL_MOUSE	Proto-oncogene c-Rel	Rel	Mus musculus (Mouse)	587	64960	FUNCTION: Proto-oncogene that may play a role in differentiation and lymphopoiesis. NF-kappa-B is a pleiotropic transcription factor which is present in almost all cell types and is involved in many biological processes such as inflammation, immunity, differentiation, cell growth, tumorigenesis and apoptosis. NF-kappa-B is a homo- or heterodimeric complex formed by the Rel-like domain-containing …	cytokine production [GO:0001816]; I-kappaB kinase/NF-kappaB signaling [GO:0007249]; inflammatory response [GO:0006954]; negative regulation of gene expression [GO:0010629]; negative regulation of interferon-beta production [GO:0032688]; negative regulation of neuron death [GO:1901215]; negative regulation of transcription by RNA polymerase II [GO:0000122]; NIK/NF-kappaB signaling [GO:0038061]; po…	cytoplasm [GO:0005737]; cytosol [GO:0005829]; nucleoplasm [GO:0005654]; nucleus [GO:0005634]; transcription factor complex [GO:0005667]	chromatin binding [GO:0003682]; DNA-binding transcription activator activity, RNA polymerase II-specific [GO:0001228]; DNA-binding transcription factor activity [GO:0003700]; DNA-binding transcription factor activity, RNA polymerase II-specific [GO:0000981]; RNA polymerase II distal enhancer sequence-specific DNA binding [GO:0000980]; RNA polymerase II regulatory region sequence-specific DNA bind…	SUBCELLULAR LOCATION: Nucleus.		5	5	9528700	1296700	11854000	0	8165600	0	18388000	0	14285000	0	27208000	1567500	0	4032000	11517000	0	0	5585500	0	0	0	0	0	0	12293000	0	25590000	6407300	8234000	3194500	0	0	2425800	5617000	2947300
P97855	G3BP1_MOUSE	Ras GTPase-activating protein-binding protein 1 (G3BP-1) (EC 3.6.4.12) (EC 3.6.4.13) (ATP-dependent DNA helicase VIII) (GAP SH3 domain-binding protein 1) (HDH-VIII)	G3bp1 G3bp	Mus musculus (Mouse)	465	51829	FUNCTION: ATP- and magnesium-dependent helicase that plays an essential role in innate immunity. Participates in the DNA-triggered cGAS/STING pathway by promoting the DNA binding and activation of CGAS. Enhances also DDX58-induced type I interferon production probably by helping DDX58 at sensing pathogenic RNA. In addition, plays an essential role in stress granule formation. Unwinds preferential…	defense response to virus [GO:0051607]; innate immune response [GO:0045087]; negative regulation of canonical Wnt signaling pathway [GO:0090090]; positive regulation of stress granule assembly [GO:0062029]; stress granule assembly [GO:0034063]; type I interferon production [GO:0032606]	cytoplasm [GO:0005737]; cytoplasmic stress granule [GO:0010494]; cytosol [GO:0005829]; nucleus [GO:0005634]; perikaryon [GO:0043204]; ribonucleoprotein complex [GO:1990904]	ATP binding [GO:0005524]; DNA binding [GO:0003677]; DNA helicase activity [GO:0003678]; endonuclease activity [GO:0004519]; mRNA binding [GO:0003729]; RNA helicase activity [GO:0003724]	SUBCELLULAR LOCATION: Cytoplasm, cytosol {ECO:0000269|PubMed:15086518, ECO:0000269|PubMed:8649363}. Perikaryon {ECO:0000269|PubMed:15086518}. Cytoplasm, Stress granule {ECO:0000250|UniProtKB:Q13283}. Nucleus {ECO:0000250|UniProtKB:Q13283}. Note=Cytoplasmic in proliferating cells, can be recruited to the plasma membrane in exponentially growing cells. Cytosolic and partially nuclear in resting cel…	TISSUE SPECIFICITY: Ubiquitous. {ECO:0000269|PubMed:30510222}.	16	15	1164800000	587210000	1300000000	1922400000	1699800000	1748400000	1842300000	1618700000	2092200000	1463300000	1400500000	266960000	1131200000	587900000	755310000	1104900000	121950000	125260000	164240000	474830000	339710000	621780000	303610000	226630000	1498700000	1159700000	884670000	1195100000	586870000	393940000	644160000	431730000	50072000	111490000	37303000
Q9QZL0	RIPK3_MOUSE	Receptor-interacting serine/threonine-protein kinase 3 (EC 2.7.11.1) (RIP-like protein kinase 3) (Receptor-interacting protein 3) (RIP-3) (mRIP3)	Ripk3 Rip3	Mus musculus (Mouse)	486	53322	FUNCTION: Essential for necroptosis, a programmed cell death process in response to death-inducing TNF-alpha family members. Upon induction of necrosis, RIPK3 interacts with, and phosphorylates RIPK1 and MLKL to form a necrosis-inducing complex. RIPK3 binds to and enhances the activity of three metabolic enzymes: GLUL, GLUD1, and PYGL. These metabolic enzymes may eventually stimulate the tricarbo…	activation of protein kinase activity [GO:0032147]; amyloid fibril formation [GO:1990000]; cellular response to hydrogen peroxide [GO:0070301]; I-kappaB kinase/NF-kappaB signaling [GO:0007249]; lymph node development [GO:0048535]; necroptotic process [GO:0070266]; positive regulation of intrinsic apoptotic signaling pathway [GO:2001244]; positive regulation of ligase activity [GO:0051351]; positi…	cytosol [GO:0005829]; mitochondrion [GO:0005739]; plasma membrane [GO:0005886]	ATP binding [GO:0005524]; identical protein binding [GO:0042802]; NF-kappaB-inducing kinase activity [GO:0004704]; protein-containing complex binding [GO:0044877]; protein kinase activity [GO:0004672]; protein serine/threonine kinase activity [GO:0004674]	SUBCELLULAR LOCATION: Cytoplasm, cytosol {ECO:0000305}. Cell membrane. Mitochondrion {ECO:0000305}.	TISSUE SPECIFICITY: Expressed in embryo and in adult spleen, liver, testis, heart, brain and lung.	6	6	26552000	10175000	12720000	0	19660000	19666000	24841000	19748000	28890000	24087000	25229000	2974000	8329300	7985500	23674000	20281000	0	19336000	0	0	16928000	15145000	9083800	13242000	21160000	16444000	52823000	24232000	11406000	10359000	22246000	8749100	35218000	36712000	21156000
Q8K352	SASH3_MOUSE	SAM and SH3 domain-containing protein 3 (SH3 protein expressed in lymphocytes)	Sash3 Sly	Mus musculus (Mouse)	380	41609	FUNCTION: May function as a signaling adapter protein in lymphocytes. {ECO:0000269|PubMed:11470164}.	homeostasis of number of cells within a tissue [GO:0048873]; positive regulation of adaptive immune response [GO:0002821]; positive regulation of B cell proliferation [GO:0030890]; positive regulation of CD4-positive, alpha-beta T cell differentiation [GO:0043372]; positive regulation of immunoglobulin production [GO:0002639]; positive regulation of interferon-gamma production [GO:0032729]; posit…	cytoplasm [GO:0005737]; nucleus [GO:0005634]			TISSUE SPECIFICITY: Preferentially expressed in lymphoid tissues. Expressed in bone marrow, thymus, spleen, lymph nodes and Peyer patches of gut. In the spleen and lymph nodes, expressed in both T- and B-cells. In the thymus, in the medulla and cortex. {ECO:0000269|PubMed:11470164}.	4	4	0	50768000	0	30766000	26401000	14631000	77959000	0	44964000	45346000	43340000	2504800	8771000	4878200	0	14193000	0	0	26196000	40494000	9520600	14183000	15980000	16551000	32220000	9373400	4988900	19273000	14705000	9289500	14313000	2851400	3075300	0	0
Q9JJF9	SPP2A_MOUSE	Signal peptide peptidase-like 2A (SPP-like 2A) (SPPL2a) (EC 3.4.23.-) (Intramembrane protease 3) (IMP-3) (Presenilin-like protein 2)	Sppl2a Imp3 Psl2 MNCb-3763	Mus musculus (Mouse)	523	58129	FUNCTION: Intramembrane-cleaving aspartic protease (I-CLiP) that cleaves type II membrane signal peptides in the hydrophobic plane of the membrane. Functions in FASLG, ITM2B and TNF processing. Catalyzes the intramembrane cleavage of the anchored fragment of shed TNF-alpha (TNF), which promotes the release of the intracellular domain (ICD) for signaling to the nucleus. Also responsible for the in…	membrane protein ectodomain proteolysis [GO:0006509]; membrane protein intracellular domain proteolysis [GO:0031293]; membrane protein proteolysis [GO:0033619]; regulation of immune response [GO:0050776]	Golgi-associated vesicle membrane [GO:0030660]; integral component of cytoplasmic side of endoplasmic reticulum membrane [GO:0071458]; integral component of lumenal side of endoplasmic reticulum membrane [GO:0071556]; intracellular membrane-bounded organelle [GO:0043231]; late endosome [GO:0005770]; late endosome membrane [GO:0031902]; lysosomal membrane [GO:0005765]; membrane [GO:0016020]; plasm…	aspartic endopeptidase activity, intramembrane cleaving [GO:0042500]; protein homodimerization activity [GO:0042803]	SUBCELLULAR LOCATION: Late endosome membrane {ECO:0000269|PubMed:21896273}; Multi-pass membrane protein {ECO:0000305}. Lysosome membrane {ECO:0000269|PubMed:21896273}; Multi-pass membrane protein {ECO:0000305}. Membrane {ECO:0000250|UniProtKB:Q8TCT8}; Multi-pass membrane protein {ECO:0000250|UniProtKB:Q8TCT8}; Lumenal side {ECO:0000250|UniProtKB:Q8TCT8}. Note=Colocalizes with palmitoylated and my…		3	3	35647000	26584000	65137000	64193000	53495000	59191000	66425000	56959000	17724000	27920000	10034000	4658200	41155000	35836000	23782000	35591000	0	22522000	0	0	4706800	16778000	7191100	5627700	52064000	0	0	33323000	22131000	39679000	35656000	9456400	9845500	9657300	0
Q18PI6	SLAF5_MOUSE	SLAM family member 5 (Leukocyte differentiation antigen CD84) (Signaling lymphocytic activation molecule 5) (CD antigen CD84)	Cd84 Slamf5	Mus musculus (Mouse)	329	37378	FUNCTION: Self-ligand receptor of the signaling lymphocytic activation molecule (SLAM) family. SLAM receptors triggered by homo- or heterotypic cell-cell interactions are modulating the activation and differentiation of a wide variety of immune cells and thus are involved in the regulation and interconnection of both innate and adaptive immune response. Activities are controlled by presence or ab…	adaptive immune response [GO:0002250]; autophagy [GO:0006914]; cell adhesion [GO:0007155]; innate immune response [GO:0045087]; negative regulation of granulocyte macrophage colony-stimulating factor production [GO:0032685]; negative regulation of interleukin-10 secretion [GO:2001180]; negative regulation of interleukin-18 production [GO:0032701]; negative regulation of interleukin-6 secretion [G…	integral component of membrane [GO:0016021]; plasma membrane [GO:0005886]	identical protein binding [GO:0042802]	SUBCELLULAR LOCATION: Cell membrane {ECO:0000250}; Single-pass type I membrane protein {ECO:0000250}.	TISSUE SPECIFICITY: Predominantly expressed in hematopoietic tissues such as lymph node, spleen, thymus, and bone marrow. Detected also in lung.	2	2	0	0	11884000	0	0	0	24725000	9726500	11466000	15522000	10074000	0	0	0	0	0	0	0	11276000	0	0	0	0	0	0	4700000	0	0	5201700	0	4257000	3672200	7514500	8687400	0
Q8BVK9	SP110_MOUSE	Sp110 nuclear body protein (Intracellular pathogen resistance protein 1)	Sp110 Ifi75 Ipr1	Mus musculus (Mouse)	445	50140	FUNCTION: May act as a transcription factor. Plays a role in the innate immunity against intracellular pathogens. Required for resistance to M.tuberculosis and L.monocytogenes. Promotes apoptosis of infected cells. {ECO:0000269|PubMed:15815631}.	apoptotic process [GO:0006915]; innate immune response [GO:0045087]; positive regulation of apoptotic process [GO:0043065]; response to bacterium [GO:0009617]	nucleus [GO:0005634]	DNA binding [GO:0003677]	SUBCELLULAR LOCATION: Nucleus {ECO:0000255|PROSITE-ProRule:PRU00185, ECO:0000255|PROSITE-ProRule:PRU00747}.	TISSUE SPECIFICITY: Detected in lung and macrophages. {ECO:0000269|PubMed:15815631}.	4	4	2302500	0	63675000	0	0	0	0	0	0	0	0	0	0	0	0	0	0	0	0	0	3761100	4893000	0	9023700	0	0	0	0	0	0	3830200	0	979170	3749800	0
Q9WUD1	CHIP_MOUSE	STIP1 homology and U box-containing protein 1 (EC 2.3.2.27) (Carboxy terminus of Hsp70-interacting protein) (E3 ubiquitin-protein ligase CHIP) (RING-type E3 ubiquitin transferase CHIP)	Stub1 Chip	Mus musculus (Mouse)	304	34909	FUNCTION: E3 ubiquitin-protein ligase which targets misfolded chaperone substrates towards proteasomal degradation. Collaborates with ATXN3 in the degradation of misfolded chaperone substrates: ATXN3 restricting the length of ubiquitin chain attached to STUB1/CHIP substrates and preventing further chain extension. Ubiquitinates NOS1 in concert with Hsp70 and Hsp40. Modulates the activity of sever…	cellular response to heat [GO:0034605]; cellular response to hypoxia [GO:0071456]; cellular response to misfolded protein [GO:0071218]; chaperone-mediated autophagy [GO:0061684]; DNA repair [GO:0006281]; endoplasmic reticulum unfolded protein response [GO:0030968]; negative regulation of protein binding [GO:0032091]; negative regulation of transforming growth factor beta receptor signaling pathwa…	chaperone complex [GO:0101031]; cytoplasm [GO:0005737]; cytosol [GO:0005829]; endoplasmic reticulum [GO:0005783]; nuclear inclusion body [GO:0042405]; nucleoplasm [GO:0005654]; nucleus [GO:0005634]; ubiquitin conjugating enzyme complex [GO:0031371]; ubiquitin ligase complex [GO:0000151]; Z disc [GO:0030018]	chaperone binding [GO:0051087]; enzyme binding [GO:0019899]; G protein-coupled receptor binding [GO:0001664]; heat shock protein binding [GO:0031072]; Hsp70 protein binding [GO:0030544]; Hsp90 protein binding [GO:0051879]; kinase binding [GO:0019900]; misfolded protein binding [GO:0051787]; protein binding, bridging [GO:0030674]; protein homodimerization activity [GO:0042803]; SMAD binding [GO:00…	SUBCELLULAR LOCATION: Cytoplasm {ECO:0000269|PubMed:11435423}. Nucleus {ECO:0000250|UniProtKB:Q9UNE7}. Note=Translocates to the nucleus in response to inflammatory signals in regulatory T-cells (Treg). {ECO:0000250|UniProtKB:Q9UNE7}.		8	8	28688000	19628000	50956000	41887000	0	0	15858000	13810000	51948000	44700000	59727000	4238000	137190000	64099000	47057000	50596000	12634000	6396500	5874000	22683000	8461700	36159000	14942000	5200700	60874000	55134000	67594000	19208000	4413900	0	15075000	0	18627000	9814700	8774300
Q91XB0	TREX1_MOUSE	Three-prime repair exonuclease 1 (EC 3.1.11.2) (3'-5' exonuclease TREX1)	Trex1	Mus musculus (Mouse)	314	33675	FUNCTION: Major cellular 3'-to-5' DNA exonuclease which digests single-stranded DNA (ssDNA) and double-stranded DNA (dsDNA) with mismatched 3' termini. Prevents cell-intrinsic initiation of autoimmunity. Acts by metabolizing DNA fragments from endogenous retroelements, including L1, LTR and SINE elements. Unless degraded, these DNA fragments accumulate in the cytosol and activate the IFN-stimulat…	activation of immune response [GO:0002253]; adaptive immune response [GO:0002250]; apoptotic cell clearance [GO:0043277]; atrial cardiac muscle tissue development [GO:0003228]; blood vessel development [GO:0001568]; CD86 biosynthetic process [GO:0035781]; cellular response to DNA damage stimulus [GO:0006974]; cellular response to gamma radiation [GO:0071480]; cellular response to hydroxyurea [GO:…	cytoplasm [GO:0005737]; cytosol [GO:0005829]; endoplasmic reticulum [GO:0005783]; nuclear replication fork [GO:0043596]; nucleus [GO:0005634]; oligosaccharyltransferase complex [GO:0008250]; protein-DNA complex [GO:0032993]	3'-5'-exodeoxyribonuclease activity [GO:0008296]; 3'-5' exonuclease activity [GO:0008408]; adenyl deoxyribonucleotide binding [GO:0032558]; DNA binding [GO:0003677]; DNA binding, bending [GO:0008301]; double-stranded DNA binding [GO:0003690]; exodeoxyribonuclease III activity [GO:0008853]; magnesium ion binding [GO:0000287]; MutLalpha complex binding [GO:0032405]; MutSalpha complex binding [GO:00…	SUBCELLULAR LOCATION: Nucleus. Cytoplasm, cytosol. Endoplasmic reticulum membrane; Peripheral membrane protein. Note=Retained in the cytoplasm through the C-terminal region. In response to DNA damage, translocates to the nucleus where it is specifically recruited to replication foci. Translocation to the nucleus also occurs during GZMA-mediated cell death.	TISSUE SPECIFICITY: Widely expressed with high expression levels detected in spleen, thymus and uterus. {ECO:0000269|PubMed:24218451}.	7	7	97700000	8431000	71804000	33991000	13396000	8646100	91036000	10635000	0	0	9719600	9168900	29917000	6835100	5870700	67421000	17365000	9494200	17910000	60834000	30849000	64902000	23427000	26307000	8694000	4842500	0	59408000	45725000	4273700	4276400	5677400	2372100	29333000	7833300
Q9QUN7	TLR2_MOUSE	Toll-like receptor 2 (CD antigen CD282)	Tlr2	Mus musculus (Mouse)	784	89449	FUNCTION: Cooperates with LY96 to mediate the innate immune response to bacterial lipoproteins and other microbial cell wall components. Cooperates with TLR1 or TLR6 to mediate the innate immune response to bacterial lipoproteins or lipopeptides. Acts via MYD88 and TRAF6, leading to NF-kappa-B activation, cytokine secretion and the inflammatory response (By similarity) (PubMed:15690042). May also…	cell activation [GO:0001775]; cell surface pattern recognition receptor signaling pathway [GO:0002752]; cellular response to bacterial lipopeptide [GO:0071221]; cellular response to diacyl bacterial lipopeptide [GO:0071726]; cellular response to interferon-gamma [GO:0071346]; cellular response to lipoteichoic acid [GO:0071223]; cellular response to peptidoglycan [GO:0071224]; cellular response to…	cell body [GO:0044297]; cell projection [GO:0042995]; cell surface [GO:0009986]; cytoplasm [GO:0005737]; external side of plasma membrane [GO:0009897]; Golgi apparatus [GO:0005794]; integral component of plasma membrane [GO:0005887]; intrinsic component of plasma membrane [GO:0031226]; membrane raft [GO:0045121]; phagocytic vesicle membrane [GO:0030670]; plasma membrane [GO:0005886]; Toll-like re…	amyloid-beta binding [GO:0001540]; diacyl lipopeptide binding [GO:0042498]; identical protein binding [GO:0042802]; lipopeptide binding [GO:0071723]; lipopolysaccharide binding [GO:0001530]; lipoteichoic acid binding [GO:0070891]; peptidoglycan binding [GO:0042834]; protein-containing complex binding [GO:0044877]; protein heterodimerization activity [GO:0046982]; signaling pattern recognition rec…	SUBCELLULAR LOCATION: Cell membrane {ECO:0000269|PubMed:11095740}; Single-pass type I membrane protein {ECO:0000255}. Cytoplasmic vesicle, phagosome membrane {ECO:0000269|PubMed:11095740}; Single-pass type I membrane protein {ECO:0000255}. Membrane raft {ECO:0000250|UniProtKB:O60603}. Note=Does not reside in lipid rafts before stimulation but accumulates increasingly in the raft upon the presence…	TISSUE SPECIFICITY: Detected in a macrophage cell line, smooth muscle, lung, spleen, thymus, brain and adipose tissue. Cell surface expression detected in lung alveolar macrophages, dendritic macrophages and at lower levels in lung macrophages (at protein level) (PubMed:19362712). {ECO:0000269|PubMed:19362712}.	6	6	8387900	2546400	4943100	25531000	0	6411900	10148000	8525600	9040500	0	7441100	4977600	17722000	13065000	42576000	13091000	0	11385000	10622000	3986300	0	0	4020800	0	4268600	5064200	6110300	6930800	50051000	35558000	42575000	33910000	12348000	11630000	4762800
Q9EQU3	TLR9_MOUSE	Toll-like receptor 9 (CD antigen CD289)	Tlr9	Mus musculus (Mouse)	1032	116412	FUNCTION: Key component of innate and adaptive immunity. TLRs (Toll-like receptors) control host immune response against pathogens through recognition of molecular patterns specific to microorganisms. TLR9 is a nucleotide-sensing TLR which is activated by unmethylated cytidine-phosphate-guanosine (CpG) dinucleotides. Acts via MYD88 and TRAF6, leading to NF-kappa-B activation, cytokine secretion a…	activation of innate immune response [GO:0002218]; cellular response to chloroquine [GO:1902350]; cellular response to lipopolysaccharide [GO:0071222]; cellular response to metal ion [GO:0071248]; cytokine production [GO:0001816]; defense response to Gram-negative bacterium [GO:0050829]; defense response to virus [GO:0051607]; I-kappaB kinase/NF-kappaB signaling [GO:0007249]; I-kappaB phosphoryla…	apical plasma membrane [GO:0016324]; basolateral plasma membrane [GO:0016323]; cytoplasm [GO:0005737]; early phagosome [GO:0032009]; endolysosome [GO:0036019]; endoplasmic reticulum [GO:0005783]; endoplasmic reticulum membrane [GO:0005789]; endosome [GO:0005768]; integral component of membrane [GO:0016021]; lysosome [GO:0005764]; phagocytic vesicle [GO:0045335]; plasma membrane [GO:0005886]	interleukin-1 receptor binding [GO:0005149]; protein homodimerization activity [GO:0042803]; signaling pattern recognition receptor activity [GO:0008329]; siRNA binding [GO:0035197]; transmembrane signaling receptor activity [GO:0004888]; unmethylated CpG binding [GO:0045322]	SUBCELLULAR LOCATION: Endoplasmic reticulum membrane {ECO:0000269|PubMed:18305481}; Single-pass type I membrane protein {ECO:0000269|PubMed:18305481}. Endosome {ECO:0000269|PubMed:18305481, ECO:0000269|PubMed:25917084}. Lysosome {ECO:0000269|PubMed:18305481, ECO:0000269|PubMed:18820679, ECO:0000269|PubMed:25917084}. Cytoplasmic vesicle, phagosome {ECO:0000269|PubMed:18305481, ECO:0000269|PubMed:1…	TISSUE SPECIFICITY: Expressed in the basolateral region of gastric epithelial cells with high levels detected in antrum and body mucosa (at protein level). Detected in spleen and stomach at higher levels in C57BL/6 mice than BALB/C. {ECO:0000269|PubMed:17474149}.	2	2	0	0	0	0	0	0	0	0	0	0	0	0	0	0	0	0	0	0	0	0	0	0	0	0	0	0	0	0	0	0	0	0	0	2710200	0
Q04207	TF65_MOUSE	Transcription factor p65 (Nuclear factor NF-kappa-B p65 subunit) (Nuclear factor of kappa light polypeptide gene enhancer in B-cells 3)	Rela Nfkb3	Mus musculus (Mouse)	549	60212	FUNCTION: NF-kappa-B is a pleiotropic transcription factor present in almost all cell types and is the endpoint of a series of signal transduction events that are initiated by a vast array of stimuli related to many biological processes such as inflammation, immunity, differentiation, cell growth, tumorigenesis and apoptosis. NF-kappa-B is a homo- or heterodimeric complex formed by the Rel-like d…	acetaldehyde metabolic process [GO:0006117]; aging [GO:0007568]; animal organ morphogenesis [GO:0009887]; cellular response to angiotensin [GO:1904385]; cellular response to hepatocyte growth factor stimulus [GO:0035729]; cellular response to hydrogen peroxide [GO:0070301]; cellular response to interleukin-1 [GO:0071347]; cellular response to interleukin-6 [GO:0071354]; cellular response to lipop…	cytoplasm [GO:0005737]; cytosol [GO:0005829]; glutamatergic synapse [GO:0098978]; NF-kappaB complex [GO:0071159]; NF-kappaB p50/p65 complex [GO:0035525]; nuclear chromatin [GO:0000790]; nucleoplasm [GO:0005654]; nucleus [GO:0005634]; protein-containing complex [GO:0032991]; synapse [GO:0045202]; transcription factor complex [GO:0005667]	actinin binding [GO:0042805]; activating transcription factor binding [GO:0033613]; ankyrin repeat binding [GO:0071532]; chromatin binding [GO:0003682]; chromatin DNA binding [GO:0031490]; DNA binding [GO:0003677]; DNA-binding transcription activator activity, RNA polymerase II-specific [GO:0001228]; DNA-binding transcription factor activity [GO:0003700]; DNA-binding transcription factor activity…	SUBCELLULAR LOCATION: Nucleus {ECO:0000269|PubMed:21131967}. Cytoplasm {ECO:0000269|PubMed:21131967}. Note=Nuclear, but also found in the cytoplasm in an inactive form complexed to an inhibitor (I-kappa-B) (PubMed:21131967). Colocalized with DDX1 in the nucleus upon TNF-alpha induction (By similarity). Colocalizes with GFI1 in the nucleus after lipopolysaccharide (LPS) stimulation. {ECO:0000250|U…		8	8	51564000	40052000	45388000	39272000	0	8220100	10799000	29211000	97059000	45930000	119420000	29247000	52510000	35910000	21616000	51522000	0	22438000	6798500	6628800	36396000	68962000	25934000	27613000	44156000	83395000	27353000	94565000	27270000	28750000	24669000	13178000	20086000	18597000	9717000
Q04863	RELB_MOUSE	Transcription factor RelB	Relb	Mus musculus (Mouse)	558	60305	FUNCTION: NF-kappa-B is a pleiotropic transcription factor which is present in almost all cell types and is involved in many biological processed such as inflammation, immunity, differentiation, cell growth, tumorigenesis and apoptosis. NF-kappa-B is a homo- or heterodimeric complex formed by the Rel-like domain-containing proteins RELA/p65, RELB, NFKB1/p105, NFKB1/p50, REL and NFKB2/p52. The dim…	antigen processing and presentation [GO:0019882]; cellular response to osmotic stress [GO:0071470]; circadian regulation of gene expression [GO:0032922]; I-kappaB kinase/NF-kappaB signaling [GO:0007249]; inflammatory response [GO:0006954]; lymphocyte differentiation [GO:0030098]; myeloid dendritic cell differentiation [GO:0043011]; negative regulation of interferon-beta production [GO:0032688]; n…	centrosome [GO:0005813]; cytosol [GO:0005829]; nucleoplasm [GO:0005654]; nucleus [GO:0005634]; protein-containing complex [GO:0032991]; transcriptional repressor complex [GO:0017053]	chromatin binding [GO:0003682]; DNA binding [GO:0003677]; DNA-binding transcription factor activity, RNA polymerase II-specific [GO:0000981]; identical protein binding [GO:0042802]; protein kinase binding [GO:0019901]; RNA polymerase II distal enhancer sequence-specific DNA binding [GO:0000980]; RNA polymerase II regulatory region sequence-specific DNA binding [GO:0000977]	SUBCELLULAR LOCATION: Nucleus. Cytoplasm, cytoskeleton, microtubule organizing center, centrosome {ECO:0000250}. Note=Colocalizes with NEK6 in the centrosome. {ECO:0000250}.	TISSUE SPECIFICITY: Expressed in intestine, thymus and spleen. Undetectable in liver, bome marrow, kidney and testis.	1	1	0	0	0	0	0	0	0	8572700	9213100	0	0	0	0	2356800	0	0	0	0	0	0	0	0	0	0	9916000	0	0	0	0	2920600	0	0	0	0	0
P04202	TGFB1_MOUSE	Transforming growth factor beta-1 proprotein [Cleaved into: Latency-associated peptide (LAP); Transforming growth factor beta-1 (TGF-beta-1)]	Tgfb1	Mus musculus (Mouse)	390	44310	FUNCTION: Transforming growth factor beta-1 proprotein: Precursor of the Latency-associated peptide (LAP) and Transforming growth factor beta-1 (TGF-beta-1) chains, which constitute the regulatory and active subunit of TGF-beta-1, respectively. {ECO:0000250|UniProtKB:P01137}.; FUNCTION: Latency-associated peptide: Required to maintain the Transforming growth factor beta-1 (TGF-beta-1) chain in a …	adaptive immune response based on somatic recombination of immune receptors built from immunoglobulin superfamily domains [GO:0002460]; aging [GO:0007568]; animal organ morphogenesis [GO:0009887]; animal organ regeneration [GO:0031100]; aortic valve morphogenesis [GO:0003180]; ATP biosynthetic process [GO:0006754]; branch elongation involved in mammary gland duct branching [GO:0060751]; CD4-posit…	axon [GO:0030424]; blood microparticle [GO:0072562]; cell surface [GO:0009986]; collagen-containing extracellular matrix [GO:0062023]; cytoplasm [GO:0005737]; extracellular matrix [GO:0031012]; extracellular space [GO:0005615]; microvillus [GO:0005902]; neuronal cell body [GO:0043025]; nucleus [GO:0005634]; secretory granule [GO:0030141]	antigen binding [GO:0003823]; cytokine activity [GO:0005125]; enzyme binding [GO:0019899]; growth factor activity [GO:0008083]; identical protein binding [GO:0042802]; protein heterodimerization activity [GO:0046982]; protein homodimerization activity [GO:0042803]; protein N-terminus binding [GO:0047485]; protein serine/threonine kinase activator activity [GO:0043539]; transforming growth factor …	SUBCELLULAR LOCATION: Latency-associated peptide: Secreted, extracellular space, extracellular matrix {ECO:0000250|UniProtKB:P01137}.; SUBCELLULAR LOCATION: Transforming growth factor beta-1: Secreted {ECO:0000250|UniProtKB:P01137}.		6	6	0	0	0	102230000	8935100	46162000	46179000	81796000	31059000	10200000	0	0	9687200	0	0	21334000	3722600	6978000	0	0	0	0	0	0	22537000	44371000	41190000	7285800	24089000	0	11688000	8903700	0	4020600	0
P21845	TRYB2_MOUSE	Tryptase beta-2 (Tryptase-2) (EC 3.4.21.59) (Mast cell protease 6) (mMCP-6)	Tpsb2 Mcpt6	Mus musculus (Mouse)	276	30927	FUNCTION: Tryptase is the major neutral protease present in mast cells and is secreted upon the coupled activation-degranulation response of this cell type. Plays a role in innate immunity. {ECO:0000269|PubMed:17456473}.	inflammatory response [GO:0006954]; proteolysis [GO:0006508]	extracellular region [GO:0005576]; extracellular space [GO:0005615]	heparin binding [GO:0008201]; identical protein binding [GO:0042802]; peptidase activity [GO:0008233]; serine-type endopeptidase activity [GO:0004252]	SUBCELLULAR LOCATION: Secreted {ECO:0000250}. Note=Released from the secretory granules upon mast cell activation. {ECO:0000250}.	TISSUE SPECIFICITY: During embryogenesis, detected primarily in skin. {ECO:0000269|PubMed:16777228}.	2	2	0	4133400	19203000	19431000	0	3375900	0	6490300	48515000	0	0	2005800	0	0	0	68023000	0	0	0	0	0	0	0	0	0	40933000	0	0	0	0	0	0	16720000	14111000	11352000
Q9D8Y7	TP8L2_MOUSE	Tumor necrosis factor alpha-induced protein 8-like protein 2 (TIPE2) (TNF alpha-induced protein 8-like protein 2) (TNFAIP8-like protein 2)	Tnfaip8l2	Mus musculus (Mouse)	184	20615	FUNCTION: Acts as a negative regulator of innate and adaptive immunity by maintaining immune homeostasis. Negative regulator of Toll-like receptor and T-cell receptor function. Prevents hyperresponsiveness of the immune system and maintains immune homeostasis. Inhibits JUN/AP1 and NF-kappa-B activation. Promotes Fas-induced apoptosis. {ECO:0000269|PubMed:18455983}.	innate immune response [GO:0045087]; negative regulation of inflammatory response [GO:0050728]; negative regulation of T cell activation [GO:0050868]; regulation of apoptotic process [GO:0042981]	cytoplasm [GO:0005737]			TISSUE SPECIFICITY: Expressed in thymus, spleen, lymph node and small intestine, but not in liver, heart, muscle, testis, spinal cord or brain. Up-regulated in the spinal cord of mice with experimental autoimmune encephalomyelitis. Constitutively expressed by macrophages, B and T-lymphocytes at various developmental stages. {ECO:0000269|PubMed:18455983}.	4	4	3346000	7820400	11637000	13429000	8537200	9305200	38456000	0	27159000	0	7907900	2518700	11302000	6297000	5334000	0	0	0	0	0	29700000	61664000	12564000	12818000	29303000	16772000	0	18727000	14985000	4466500	12127000	0	4825700	9405400	12482000
P35991	BTK_MOUSE	Tyrosine-protein kinase BTK (EC 2.7.10.2) (Agammaglobulinemia tyrosine kinase) (ATK) (B-cell progenitor kinase) (BPK) (Bruton tyrosine kinase) (Kinase EMB)	Btk Bpk	Mus musculus (Mouse)	659	76437	FUNCTION: Non-receptor tyrosine kinase indispensable for B lymphocyte development, differentiation and signaling. Binding of antigen to the B-cell antigen receptor (BCR) triggers signaling that ultimately leads to B-cell activation. After BCR engagement and activation at the plasma membrane, phosphorylates PLCG2 at several sites, igniting the downstream signaling pathway through calcium mobilizat…	adaptive immune response [GO:0002250]; apoptotic process [GO:0006915]; B cell affinity maturation [GO:0002344]; B cell receptor signaling pathway [GO:0050853]; cell maturation [GO:0048469]; cellular response to interleukin-7 [GO:0098761]; cellular response to molecule of fungal origin [GO:0071226]; cellular response to reactive oxygen species [GO:0034614]; histamine secretion by mast cell [GO:000…	cytoplasm [GO:0005737]; cytoplasmic vesicle [GO:0031410]; cytosol [GO:0005829]; mast cell granule [GO:0042629]; membrane raft [GO:0045121]; nucleus [GO:0005634]; perinuclear region of cytoplasm [GO:0048471]; plasma membrane [GO:0005886]	ATP binding [GO:0005524]; identical protein binding [GO:0042802]; metal ion binding [GO:0046872]; non-membrane spanning protein tyrosine kinase activity [GO:0004715]; phosphatidylinositol-3,4,5-trisphosphate binding [GO:0005547]; protein tyrosine kinase activity [GO:0004713]	SUBCELLULAR LOCATION: Cytoplasm {ECO:0000269|PubMed:11120822}. Cell membrane {ECO:0000269|PubMed:11120822}; Peripheral membrane protein {ECO:0000269|PubMed:11120822}. Nucleus {ECO:0000269|PubMed:11120822}. Note=In steady state, BTK is predominantly cytosolic. Following B-cell receptor (BCR) engagement by antigen, translocates to the plasma membrane through its PH domain. Plasma membrane localizat…		7	7	28178000	15953000	38587000	4612300	11282000	9739800	40775000	44350000	78600000	55161000	21482000	866590	2368200	3929700	13967000	11800000	9085300	3951000	28316000	33106000	1034500	17200000	8904700	14742000	48445000	15069000	24681000	25819000	21137000	10591000	7924600	5132300	7141200	5867700	5592000
P41241	CSK_MOUSE	Tyrosine-protein kinase CSK (EC 2.7.10.2) (C-Src kinase) (Protein-tyrosine kinase MPK-2) (p50CSK)	Csk	Mus musculus (Mouse)	450	50716	FUNCTION: Non-receptor tyrosine-protein kinase that plays an important role in the regulation of cell growth, differentiation, migration and immune response. Phosphorylates tyrosine residues located in the C-terminal tails of Src-family kinases (SFKs) including LCK, SRC, HCK, FYN, LYN, CSK or YES1. Upon tail phosphorylation, Src-family members engage in intramolecular interactions between the pho…	adaptive immune response [GO:0002250]; adherens junction organization [GO:0034332]; brain development [GO:0007420]; cellular response to peptide hormone stimulus [GO:0071375]; intracellular signal transduction [GO:0035556]; negative regulation of bone resorption [GO:0045779]; negative regulation of cell population proliferation [GO:0008285]; negative regulation of ERK1 and ERK2 cascade [GO:007037…	cell-cell junction [GO:0005911]; cytoplasm [GO:0005737]; membrane raft [GO:0045121]; plasma membrane [GO:0005886]	ATP binding [GO:0005524]; identical protein binding [GO:0042802]; metal ion binding [GO:0046872]; non-membrane spanning protein tyrosine kinase activity [GO:0004715]; proline-rich region binding [GO:0070064]; protein kinase A catalytic subunit binding [GO:0034236]; protein phosphatase binding [GO:0019903]; protein tyrosine kinase activity [GO:0004713]; transferase activity [GO:0016740]	SUBCELLULAR LOCATION: Cytoplasm {ECO:0000269|PubMed:16166631}. Cell membrane {ECO:0000269|PubMed:16166631}. Note=Mainly cytoplasmic, also present in lipid rafts.	TISSUE SPECIFICITY: Ubiquitous, but most abundant in thymus and spleen, as well as in neonatal brain.	16	15	112360000	79542000	229630000	168220000	155700000	133270000	186850000	207320000	173880000	136260000	111920000	54157000	82201000	114810000	139980000	306050000	111770000	169950000	46351000	242820000	149260000	571800000	100310000	250390000	140130000	405760000	34968000	256070000	51220000	63122000	56779000	61308000	60668000	55904000	38086000
P39688	FYN_MOUSE	Tyrosine-protein kinase Fyn (EC 2.7.10.2) (Proto-oncogene c-Fyn) (p59-Fyn)	Fyn	Mus musculus (Mouse)	537	60675	FUNCTION: Non-receptor tyrosine-protein kinase that plays a role in many biological processes including regulation of cell growth and survival, cell adhesion, integrin-mediated signaling, cytoskeletal remodeling, cell motility, immune response and axon guidance. Inactive FYN is phosphorylated on its C-terminal tail within the catalytic domain. Following activation by PKA, the protein subsequently…	activated T cell proliferation [GO:0050798]; adaptive immune response [GO:0002250]; cell differentiation [GO:0030154]; cell surface receptor signaling pathway [GO:0007166]; cellular response to amyloid-beta [GO:1904646]; cellular response to glycine [GO:1905430]; cellular response to L-glutamate [GO:1905232]; cellular response to peptide hormone stimulus [GO:0071375]; cellular response to platele…	actin filament [GO:0005884]; cell body [GO:0044297]; cell periphery [GO:0071944]; cytosol [GO:0005829]; dendrite [GO:0030425]; endosome [GO:0005768]; extrinsic component of cytoplasmic side of plasma membrane [GO:0031234]; glial cell projection [GO:0097386]; glutamatergic synapse [GO:0098978]; intracellular membrane-bounded organelle [GO:0043231]; membrane [GO:0016020]; membrane raft [GO:0045121]…	alpha-tubulin binding [GO:0043014]; ATP binding [GO:0005524]; CD4 receptor binding [GO:0042609]; CD8 receptor binding [GO:0042610]; disordered domain specific binding [GO:0097718]; enzyme binding [GO:0019899]; ephrin receptor binding [GO:0046875]; G protein-coupled receptor binding [GO:0001664]; growth factor receptor binding [GO:0070851]; identical protein binding [GO:0042802]; ion channel bindi…	SUBCELLULAR LOCATION: Cytoplasm {ECO:0000250}. Nucleus {ECO:0000250}. Cell membrane {ECO:0000250}. Note=Present and active in lipid rafts. Palmitoylation is crucial for proper trafficking (By similarity). {ECO:0000250}.	TISSUE SPECIFICITY: Isoform 1 is highly expressed in the brain, isoform 2 is expressed in cells of hemopoietic lineages, especially T-lymphocytes. {ECO:0000269|PubMed:1361685, ECO:0000269|PubMed:8007959}.	9	4	0	0	0	0	0	0	0	0	0	0	0	0	0	2187700	0	0	0	0	0	0	0	0	0	7359700	0	0	0	0	39414000	12535000	40017000	14448000	0	0	0
P25911	LYN_MOUSE	Tyrosine-protein kinase Lyn (EC 2.7.10.2) (V-yes-1 Yamaguchi sarcoma viral related oncogene homolog) (p53Lyn) (p56Lyn)	Lyn	Mus musculus (Mouse)	512	58812	FUNCTION: Non-receptor tyrosine-protein kinase that transmits signals from cell surface receptors and plays an important role in the regulation of innate and adaptive immune responses, hematopoiesis, responses to growth factors and cytokines, integrin signaling, but also responses to DNA damage and genotoxic agents. Functions primarily as negative regulator, but can also function as activator, de…	adaptive immune response [GO:0002250]; B cell homeostasis [GO:0001782]; B cell receptor signaling pathway [GO:0050853]; cell differentiation [GO:0030154]; cellular response to DNA damage stimulus [GO:0006974]; cellular response to extracellular stimulus [GO:0031668]; cellular response to heat [GO:0034605]; cellular response to retinoic acid [GO:0071300]; cytokine secretion [GO:0050663]; dendritic…	cell-cell adherens junction [GO:0005913]; cytoplasm [GO:0005737]; cytosol [GO:0005829]; extrinsic component of cytoplasmic side of plasma membrane [GO:0031234]; glutamatergic synapse [GO:0098978]; Golgi apparatus [GO:0005794]; integrin alpha2-beta1 complex [GO:0034666]; intracellular membrane-bounded organelle [GO:0043231]; mast cell granule [GO:0042629]; membrane [GO:0016020]; membrane raft [GO:…	ATP binding [GO:0005524]; enzyme binding [GO:0019899]; ephrin receptor binding [GO:0046875]; erythropoietin receptor binding [GO:0005128]; gamma-tubulin binding [GO:0043015]; glycosphingolipid binding [GO:0043208]; integrin binding [GO:0005178]; ion channel binding [GO:0044325]; non-membrane spanning protein tyrosine kinase activity [GO:0004715]; phosphoprotein binding [GO:0051219]; phosphorylati…	SUBCELLULAR LOCATION: Cell membrane {ECO:0000250}. Nucleus {ECO:0000250}. Cytoplasm {ECO:0000250}. Cytoplasm, perinuclear region {ECO:0000250}. Golgi apparatus {ECO:0000250}. Membrane {ECO:0000250|UniProtKB:P07948}; Lipid-anchor {ECO:0000250|UniProtKB:P07948}. Note=Accumulates in the nucleus by inhibition of Crm1-mediated nuclear export. Nuclear accumulation is increased by inhibition of its kina…	TISSUE SPECIFICITY: Detected in bone marrow-derived monocytes (at protein level). Expressed predominantly in B-lymphoid and myeloid cells. {ECO:0000269|PubMed:2017160}.	17	15	159760000	91179000	170940000	164380000	195000000	235440000	408690000	321630000	355320000	193320000	230120000	38863000	130690000	66365000	109120000	180130000	40631000	67883000	109890000	117720000	48138000	82990000	75146000	87760000	200100000	121270000	167800000	215310000	158570000	187080000	177910000	96595000	99286000	71064000	39151000
P48025	KSYK_MOUSE	Tyrosine-protein kinase SYK (EC 2.7.10.2) (Spleen tyrosine kinase)	Syk ptk72 Sykb	Mus musculus (Mouse)	629	71376	FUNCTION: Non-receptor tyrosine kinase which mediates signal transduction downstream of a variety of transmembrane receptors including classical immunoreceptors like the B-cell receptor (BCR). Regulates several biological processes including innate and adaptive immunity, cell adhesion, osteoclast maturation, platelet activation and vascular development. Assembles into signaling complexes with act…	activation of JUN kinase activity [GO:0007257]; activation of MAPK activity [GO:0000187]; adaptive immune response [GO:0002250]; angiogenesis [GO:0001525]; B cell receptor signaling pathway [GO:0050853]; beta selection [GO:0043366]; blood vessel morphogenesis [GO:0048514]; cell surface receptor signaling pathway [GO:0007166]; cellular response to low-density lipoprotein particle stimulus [GO:0071…	B cell receptor complex [GO:0019815]; cytoplasm [GO:0005737]; cytosol [GO:0005829]; early phagosome [GO:0032009]; nucleus [GO:0005634]; protein-containing complex [GO:0032991]; T cell receptor complex [GO:0042101]	ATP binding [GO:0005524]; integrin binding [GO:0005178]; interleukin-15 receptor binding [GO:0016170]; non-membrane spanning protein tyrosine kinase activity [GO:0004715]; phosphatase binding [GO:0019902]; phosphotyrosine residue binding [GO:0001784]; protein domain specific binding [GO:0019904]; protein kinase activity [GO:0004672]; protein kinase binding [GO:0019901]; protein serine/threonine k…	SUBCELLULAR LOCATION: Cell membrane {ECO:0000305|PubMed:15845454}. Cytoplasm, cytosol {ECO:0000305|PubMed:15845454}. Cytoplasmic vesicle, phagosome {ECO:0000269|PubMed:15845454}.		19	19	176850000	71944000	163380000	126260000	114780000	240330000	358010000	219810000	381160000	282090000	81689000	28177000	74175000	39164000	50701000	157800000	8432900	72950000	200700000	77971000	71033000	118920000	40096000	128490000	320190000	128470000	246330000	176860000	133970000	95403000	90956000	81135000	94756000	94192000	72900000
Q7TQI3	OTUB1_MOUSE	Ubiquitin thioesterase OTUB1 (EC 3.4.19.12) (Deubiquitinating enzyme OTUB1) (OTU domain-containing ubiquitin aldehyde-binding protein 1) (Otubain-1) (Ubiquitin-specific-processing protease OTUB1)	Otub1	Mus musculus (Mouse)	271	31270	FUNCTION: Hydrolase that can specifically remove compared to 'Lys-48'-linked conjugated ubiquitin from proteins and plays an important regulatory role at the level of protein turnover by preventing degradation. Regulator of T-cell anergy, a phenomenon that occurs when T-cells are rendered unresponsive to antigen rechallenge and no longer respond to their cognate antigen. Acts via its interaction …	adaptive immune response [GO:0002250]; cellular response to DNA damage stimulus [GO:0006974]; cellular response to interleukin-1 [GO:0071347]; DNA repair [GO:0006281]; negative regulation of double-strand break repair [GO:2000780]; negative regulation of histone H2A K63-linked ubiquitination [GO:1901315]; protein deubiquitination [GO:0016579]; protein K48-linked deubiquitination [GO:0071108]	cytoplasm [GO:0005737]; nucleus [GO:0005634]	NEDD8-specific protease activity [GO:0019784]; thiol-dependent ubiquitin-specific protease activity [GO:0004843]; ubiquitin binding [GO:0043130]; ubiquitin protein ligase binding [GO:0031625]; ubiquitinyl hydrolase activity [GO:0101005]	SUBCELLULAR LOCATION: Cytoplasm {ECO:0000250}.		11	11	690960000	271350000	649640000	1083800000	1106400000	940800000	1047100000	869120000	833540000	823300000	526290000	88002000	620840000	421400000	218100000	228210000	271520000	161650000	286330000	519400000	286090000	469980000	151860000	165370000	755650000	474640000	406680000	596780000	241040000	244950000	270660000	160410000	103520000	121860000	60667000
Q64339	ISG15_MOUSE	Ubiquitin-like protein ISG15 (Interferon-induced 15 kDa protein) (Interferon-induced 17 kDa protein) (IP17) (Ubiquitin cross-reactive protein)	Isg15 G1p2 Ucrp	Mus musculus (Mouse)	161	17898	FUNCTION: Ubiquitin-like protein which plays a key role in the innate immune response to viral infection either via its conjugation to a target protein (ISGylation) or via its action as a free or unconjugated protein. ISGylation involves a cascade of enzymatic reactions involving E1, E2, and E3 enzymes which catalyze the conjugation of ISG15 to a lysine residue in the target protein. Its target p…	defense response to bacterium [GO:0042742]; defense response to virus [GO:0051607]; integrin-mediated signaling pathway [GO:0007229]; interferon-gamma secretion [GO:0072643]; interleukin-10 secretion [GO:0072608]; ISG15-protein conjugation [GO:0032020]; modification-dependent protein catabolic process [GO:0019941]; negative regulation of protein ubiquitination [GO:0031397]; negative regulation of…	cytoplasm [GO:0005737]; extracellular region [GO:0005576]; nucleus [GO:0005634]	integrin binding [GO:0005178]; protein tag [GO:0031386]; ubiquitin protein ligase binding [GO:0031625]	SUBCELLULAR LOCATION: Cytoplasm. Secreted {ECO:0000250}. Note=Exists in three distinct states: free within the cell, released into the extracellular space, or conjugated to target proteins. {ECO:0000250}.		5	5	113110000	96674000	86055000	236330000	317450000	242410000	597070000	191800000	160710000	218440000	147870000	26773000	225400000	288040000	240030000	353310000	345520000	363540000	325930000	488640000	185100000	367820000	61812000	66843000	356500000	59109000	5855400	266570000	267390000	105560000	252570000	179610000	81350000	30279000	27822000
P11928	OAS1A_MOUSE	2'-5'-oligoadenylate synthase 1A ((2-5')oligo(A) synthase 1A) (2-5A synthase 1A) (EC 2.7.7.84) (p42 OAS)	Oas1a Oias1	Mus musculus (Mouse)	367	42429	FUNCTION: Interferon-induced, dsRNA-activated antiviral enzyme which plays a critical role in cellular innate antiviral response. In addition, it may also play a role in other cellular processes such as apoptosis, cell growth, differentiation and gene regulation. Synthesizes higher oligomers of 2'-5'-oligoadenylates (2-5A) from ATP which then bind to the inactive monomeric form of ribonuclease L …	defense response to virus [GO:0051607]; innate immune response [GO:0045087]; negative regulation of viral genome replication [GO:0045071]; negative regulation of viral process [GO:0048525]; purine nucleotide biosynthetic process [GO:0006164]; regulation of ribonuclease activity [GO:0060700]; response to virus [GO:0009615]	cytoplasm [GO:0005737]; cytosol [GO:0005829]; endoplasmic reticulum [GO:0005783]; mitochondrion [GO:0005739]; nucleoplasm [GO:0005654]; nucleus [GO:0005634]	2'-5'-oligoadenylate synthetase activity [GO:0001730]; ATP binding [GO:0005524]; double-stranded RNA binding [GO:0003725]; metal ion binding [GO:0046872]	SUBCELLULAR LOCATION: Cytoplasm {ECO:0000269|PubMed:15899864}. Mitochondrion {ECO:0000250|UniProtKB:P00973}. Nucleus {ECO:0000250|UniProtKB:P00973}. Microsome {ECO:0000250|UniProtKB:P00973}. Endoplasmic reticulum {ECO:0000250|UniProtKB:P00973}. Note=Associated with different subcellular fractions such as mitochondrial, nuclear, and rough/smooth microsomal fractions. {ECO:0000250|UniProtKB:P00973}.	TISSUE SPECIFICITY: Expressed in oocytes and granulosa cells of ovary, in intestine, stomach, spleen and uterus (at protein level) (PubMed:15899864). Expressed at high levels in the digestive tract and lymphoid organs (PubMed:12396720). Expressed in ovary and spleen (PubMed:27663720). {ECO:0000269|PubMed:12396720, ECO:0000269|PubMed:15899864, ECO:0000269|PubMed:27663720}.	9	9	29926000	24885000	11104000	31807000	0	26682000	123500000	27588000	82126000	60706000	35824000	8623400	15445000	15308000	59811000	27520000	34300000	66926000	55306000	96335000	78345000	109730000	31789000	65536000	27882000	10585000	56106000	92755000	23203000	31271000	31466000	36740000	17420000	22409000	14612000
Q8VI93	OAS3_MOUSE	2'-5'-oligoadenylate synthase 3 ((2-5')oligo(A) synthase 3) (2-5A synthase 3) (EC 2.7.7.84) (2',5'-oligoadenylate synthetase-like 10)	Oas3 oasl10	Mus musculus (Mouse)	1138	126333	FUNCTION: Interferon-induced, dsRNA-activated antiviral enzyme which plays a critical role in cellular innate antiviral response. In addition, it may also play a role in other cellular processes such as apoptosis, cell growth, differentiation and gene regulation. Synthesizes preferentially dimers of 2'-5'-oligoadenylates (2-5A) from ATP which then bind to the inactive monomeric form of ribonuclea…	defense response to virus [GO:0051607]; innate immune response [GO:0045087]; negative regulation of viral genome replication [GO:0045071]; regulation of ribonuclease activity [GO:0060700]; response to virus [GO:0009615]	cytoplasm [GO:0005737]; cytosol [GO:0005829]; nucleoplasm [GO:0005654]; nucleus [GO:0005634]; plasma membrane [GO:0005886]	2'-5'-oligoadenylate synthetase activity [GO:0001730]; ATP binding [GO:0005524]; double-stranded RNA binding [GO:0003725]; metal ion binding [GO:0046872]	SUBCELLULAR LOCATION: Cytoplasm {ECO:0000250}. Nucleus {ECO:0000250}.	TISSUE SPECIFICITY: Intestine. {ECO:0000269|PubMed:12396720}.	9	9	60411000	15272000	24678000	33242000	7686900	25224000	151700000	98655000	47068000	38558000	9013600	13194000	12267000	74024000	14937000	134500000	37418000	41075000	38342000	67502000	120450000	83792000	15621000	37712000	32778000	22869000	0	51595000	26834000	39376000	43439000	19669000	16651000	21072000	14711000
Q8VI94	OASL1_MOUSE	2'-5'-oligoadenylate synthase-like protein 1 (2',5'-oligoadenylate synthetase-like 9)	Oasl1 oasl9	Mus musculus (Mouse)	511	59088	FUNCTION: Does not have 2'-5'-OAS activity, but can bind double-stranded RNA. Displays antiviral activity via an alternative antiviral pathway independent of RNase L. {ECO:0000269|PubMed:12396720, ECO:0000269|PubMed:12799444}.	defense response to virus [GO:0051607]; innate immune response [GO:0045087]; negative regulation of viral genome replication [GO:0045071]; regulation of ribonuclease activity [GO:0060700]; response to virus [GO:0009615]	cytoplasm [GO:0005737]; cytosol [GO:0005829]; nucleolus [GO:0005730]; nucleoplasm [GO:0005654]; nucleus [GO:0005634]	ATP binding [GO:0005524]; DNA binding [GO:0003677]; double-stranded RNA binding [GO:0003725]; transferase activity [GO:0016740]	SUBCELLULAR LOCATION: Nucleus, nucleolus {ECO:0000250}. Cytoplasm {ECO:0000250}.		8	8	4326700	7280000	0	0	18473000	37979000	28502000	0	3608600	9015100	29253000	8614900	0	36699000	16467000	19530000	0	60860000	17582000	42691000	58593000	40184000	19785000	20799000	0	18638000	59606000	38863000	21251000	26867000	0	0	12447000	43485000	5592700
Q9Z2F2	OASL2_MOUSE	2'-5'-oligoadenylate synthase-like protein 2 (EC 2.7.7.84) (54 kDa 2'-5'-oligoadenylate synthase-like protein) (p54 OASL) (M1204)	Oasl2	Mus musculus (Mouse)	508	58767	FUNCTION: Interferon-induced, dsRNA-activated antiviral enzyme which plays a critical role in cellular innate antiviral response. Synthesizes oligomers of 2'-5'-oligoadenylates (2-5A) from ATP which then bind to the inactive monomeric form of ribonuclease L (RNase L) leading to its dimerization and subsequent activation. Activation of RNase L leads to degradation of cellular as well as viral RNA,…	defense response to virus [GO:0051607]; innate immune response [GO:0045087]; negative regulation of viral genome replication [GO:0045071]; purine nucleotide biosynthetic process [GO:0006164]; regulation of ribonuclease activity [GO:0060700]; response to virus [GO:0009615]	cytosol [GO:0005829]; nucleoplasm [GO:0005654]; nucleus [GO:0005634]	2'-5'-oligoadenylate synthetase activity [GO:0001730]; ATP binding [GO:0005524]; double-stranded RNA binding [GO:0003725]; metal ion binding [GO:0046872]		TISSUE SPECIFICITY: Strongly expressed in spleen dendritic cells, whereas, in bone marrow-derived dendritic cells, the amount increases during the maturation process. Expressed in many organs, the highest levels being in thymus, lung, and bone marrow. {ECO:0000269|PubMed:12396720}.	2	2	0	0	0	0	0	0	0	0	0	0	0	0	0	0	0	0	0	11981000	0	0	0	8823000	0	0	0	0	0	0	0	0	0	0	0	0	0
P62862	RS30_MOUSE	40S ribosomal protein S30	Fau	Mus musculus (Mouse)	59	6648		antibacterial humoral response [GO:0019731]; antimicrobial humoral immune response mediated by antimicrobial peptide [GO:0061844]; defense response to Gram-positive bacterium [GO:0050830]; innate immune response in mucosa [GO:0002227]; translation [GO:0006412]	cytosolic small ribosomal subunit [GO:0022627]; extracellular space [GO:0005615]	structural constituent of ribosome [GO:0003735]			3	3	107040000	70030000	303560000	296780000	223280000	299560000	220140000	317600000	183430000	331170000	380110000	20884000	83971000	93974000	55743000	217610000	60814000	43334000	72198000	103090000	29994000	24532000	23373000	28474000	307430000	98760000	221460000	196140000	25653000	30234000	35389000	40075000	0	12250000	2199000
P62892	RL39_MOUSE	60S ribosomal protein L39	Rpl39	Mus musculus (Mouse)	51	6407		antibacterial humoral response [GO:0019731]; antimicrobial humoral immune response mediated by antimicrobial peptide [GO:0061844]; cytoplasmic translation [GO:0002181]; defense response to Gram-positive bacterium [GO:0050830]; innate immune response in mucosa [GO:0002227]	cytosolic large ribosomal subunit [GO:0022625]; extracellular space [GO:0005615]; polysomal ribosome [GO:0042788]	structural constituent of ribosome [GO:0003735]			1	1	50091000	37934000	328620000	340400000	335570000	367160000	261060000	122540000	120690000	125670000	173010000	10857000	48453000	89012000	57573000	140000000	0	17464000	0	23478000	3629800	15215000	6287100	18291000	156230000	60941000	19081000	103990000	41770000	18598000	38294000	25414000	0	12552000	0
P33434	MMP2_MOUSE	72 kDa type IV collagenase (EC 3.4.24.24) (72 kDa gelatinase) (Gelatinase A) (Matrix metalloproteinase-2) (MMP-2) [Cleaved into: PEX]	Mmp2	Mus musculus (Mouse)	662	74102	FUNCTION: Ubiquitinous metalloproteinase that is involved in diverse functions such as remodeling of the vasculature, angiogenesis, tissue repair, tumor invasion, inflammation, and atherosclerotic plaque rupture. As well as degrading extracellular matrix proteins, can also act on several nonmatrix proteins such as big endothelial 1 and beta-type CGRP promoting vasoconstriction. Also cleaves KISS …	aging [GO:0007568]; angiogenesis [GO:0001525]; blood vessel maturation [GO:0001955]; bone trabecula formation [GO:0060346]; cell migration [GO:0016477]; cellular response to amino acid stimulus [GO:0071230]; cellular response to estradiol stimulus [GO:0071392]; cellular response to reactive oxygen species [GO:0034614]; collagen catabolic process [GO:0030574]; embryo implantation [GO:0007566]; end…	cytoplasm [GO:0005737]; extracellular matrix [GO:0031012]; extracellular space [GO:0005615]; mitochondrion [GO:0005739]; nucleus [GO:0005634]; plasma membrane [GO:0005886]; sarcomere [GO:0030017]	fibronectin binding [GO:0001968]; metalloendopeptidase activity [GO:0004222]; metallopeptidase activity [GO:0008237]; peptidase activity [GO:0008233]; serine-type endopeptidase activity [GO:0004252]; zinc ion binding [GO:0008270]	SUBCELLULAR LOCATION: Isoform 1: Secreted, extracellular space, extracellular matrix {ECO:0000250}. Membrane {ECO:0000250}. Nucleus {ECO:0000250}. Note=Colocalizes with integrin alphaV/beta3 at the membrane surface in angiogenic blood vessels and melanomas. Found in mitochondria, along microfibrils, and in nuclei of cardiomyocytes (By similarity). {ECO:0000250}.; SUBCELLULAR LOCATION: Isoform 2: …		3	3	0	0	0	0	0	0	0	0	0	0	0	10650000	0	0	0	0	12338000	10843000	5197500	10682000	0	0	0	4194700	0	0	0	0	0	0	0	70181000	3084600	0	3216700
P58242	ASM3B_MOUSE	Acid sphingomyelinase-like phosphodiesterase 3b (ASM-like phosphodiesterase 3b) (EC 3.1.4.-)	Smpdl3b Asml3b	Mus musculus (Mouse)	456	51600	FUNCTION: Lipid-modulating phosphodiesterase. Active on the surface of macrophages and dendritic cells and strongly influences macrophage lipid composition and membrane fluidity (PubMed:26095358). Acts as a negative regulator of Toll-like receptor signaling (PubMed:26095358, PubMed:27687724). Has in vitro phosphodiesterase activity, but the physiological substrate is unknown (PubMed:26095358, Pub…	inflammatory response [GO:0006954]; innate immune response [GO:0045087]; membrane lipid catabolic process [GO:0046466]; negative regulation of inflammatory response [GO:0050728]; negative regulation of innate immune response [GO:0045824]; negative regulation of toll-like receptor signaling pathway [GO:0034122]; sphingomyelin catabolic process [GO:0006685]	anchored component of membrane [GO:0031225]; extracellular space [GO:0005615]; plasma membrane [GO:0005886]	hydrolase activity, acting on glycosyl bonds [GO:0016798]; phosphoric diester hydrolase activity [GO:0008081]; sphingomyelin phosphodiesterase activity [GO:0004767]; zinc ion binding [GO:0008270]	SUBCELLULAR LOCATION: Secreted {ECO:0000250}. Cell membrane; Lipid-anchor, GPI-anchor {ECO:0000269|PubMed:26095358}.	TISSUE SPECIFICITY: Macrophages and dendritic cells. {ECO:0000269|PubMed:26095358}.	5	5	0	2292700	0	31796000	0	11775000	60831000	14433000	0	40132000	0	3540600	0	9757100	8022600	12131000	0	3064400	0	0	1485100	2858500	2043300	2310100	12511000	0	9034200	13000000	0	0	7963500	9317000	29622000	22217000	13230000
Q9DBR0	AKAP8_MOUSE	A-kinase anchor protein 8 (AKAP-8) (A-kinase anchor protein 95 kDa) (AKAP 95)	Akap8 Akap95	Mus musculus (Mouse)	687	76294	FUNCTION: Anchoring protein that mediates the subcellular compartmentation of cAMP-dependent protein kinase (PKA type II). Acts as an anchor for a PKA-signaling complex onto mitotic chromosomes, which is required for maintenance of chromosomes in a condensed form throughout mitosis. Recruits condensin complex subunit NCAPD2 to chromosomes required for chromatin condensation; the function appears …	cell cycle G2/M phase transition [GO:0044839]; cellular response to lipopolysaccharide [GO:0071222]; cellular response to prostaglandin E stimulus [GO:0071380]; innate immune response [GO:0045087]; mitotic chromosome condensation [GO:0007076]; negative regulation of tumor necrosis factor production [GO:0032720]; positive regulation of histone deacetylation [GO:0031065]; protein transport [GO:0015…	condensed chromosome [GO:0000793]; female pronucleus [GO:0001939]; Golgi apparatus [GO:0005794]; mitochondrion [GO:0005739]; nuclear chromatin [GO:0000790]; nuclear matrix [GO:0016363]; nucleolus [GO:0005730]; nucleoplasm [GO:0005654]; nucleus [GO:0005634]	chromatin binding [GO:0003682]; DNA binding [GO:0003677]; double-stranded DNA binding [GO:0003690]; histone deacetylase binding [GO:0042826]; NF-kappaB binding [GO:0051059]; protein kinase A regulatory subunit binding [GO:0034237]; zinc ion binding [GO:0008270]	SUBCELLULAR LOCATION: Nucleus matrix {ECO:0000269|PubMed:16751186}. Nucleus, nucleolus {ECO:0000250|UniProtKB:O43823}. Cytoplasm {ECO:0000269|PubMed:19531803}. Note=Associated with the nuclear matrix. Redistributed and detached from condensed chromatin during mitosis (By similarity). Localizes specifically to the vicinity of the meiotic spindle in metaphase II oocytes. {ECO:0000250|UniProtKB:O438…		3	3	20995000	3151200	18570000	8829100	0	0	12437000	7051400	7780300	234780000	0	0	0	0	0	0	0	0	0	0	0	21895000	12485000	17342000	21702000	18147000	0	14390000	0	0	0	0	0	2198100	0
Q99NH0	ANR17_MOUSE	Ankyrin repeat domain-containing protein 17 (Ankyrin repeat domain-containing protein FOE) (Gene trap ankyrin repeat protein)	Ankrd17 Foe Gtar Kiaa0697	Mus musculus (Mouse)	2603	274213	FUNCTION: Could play pivotal roles in cell cycle and DNA regulation. Involved in innate immune defense against viruse by positively regulating the viral dsRNA receptors DDX58 and IFIH1 signaling pathways. Involves in NOD2- and NOD1-mediated responses to bacteria suggesting a role in innate antibacterial immune pathways too. Could play a central role for the formation and/or maintenance of the blo…	blood vessel maturation [GO:0001955]; defense response to bacterium [GO:0042742]; endoderm development [GO:0007492]; innate immune response [GO:0045087]; negative regulation of smooth muscle cell differentiation [GO:0051151]; positive regulation of cell cycle [GO:0045787]; positive regulation of G1/S transition of mitotic cell cycle [GO:1900087]; positive regulation of I-kappaB kinase/NF-kappaB s…	chromatin [GO:0000785]; cytoplasm [GO:0005737]; nuclear membrane [GO:0031965]; nucleus [GO:0005634]	chromatin binding [GO:0003682]; RNA binding [GO:0003723]	SUBCELLULAR LOCATION: Cytoplasm {ECO:0000250|UniProtKB:O75179}. Nucleus {ECO:0000250|UniProtKB:O75179}. Note=Detected around the nucleolus. {ECO:0000250|UniProtKB:O75179}.	TISSUE SPECIFICITY: Highly expressed in fetal liver. Detected in adult liver cells, ovarian oocytes, seminiferous tubules of the testes and pelvic region of the kidney. It was not detected in heart, gut, lung, spleen and skeletal muscle. Earliest specific in situ marker of hepatic differentiation during embryogenesis, useful for characterization of inductive events involved in hepatic specificati…	7	7	35186000	15285000	29626000	21053000	15780000	9188700	45537000	11613000	18813000	31106000	34793000	4197700	9149300	13461000	8318500	8337100	4070100	0	7672000	31810000	5810900	41655000	14111000	11566000	42054000	9817400	31179000	37675000	6993400	6773100	8267800	9707700	8928300	9769400	6215500
P06728	APOA4_MOUSE	Apolipoprotein A-IV (Apo-AIV) (ApoA-IV) (Apolipoprotein A4)	Apoa4	Mus musculus (Mouse)	395	45029	FUNCTION: May have a role in chylomicrons and VLDL secretion and catabolism. Required for efficient activation of lipoprotein lipase by ApoC-II; potent activator of LCAT. Apoa-IV is a major component of HDL and chylomicrons.	cholesterol biosynthetic process [GO:0006695]; cholesterol efflux [GO:0033344]; cholesterol homeostasis [GO:0042632]; cholesterol metabolic process [GO:0008203]; high-density lipoprotein particle assembly [GO:0034380]; hydrogen peroxide catabolic process [GO:0042744]; innate immune response in mucosa [GO:0002227]; leukocyte cell-cell adhesion [GO:0007159]; lipid catabolic process [GO:0016042]; li…	cell surface [GO:0009986]; chylomicron [GO:0042627]; cytosol [GO:0005829]; extracellular region [GO:0005576]; extracellular space [GO:0005615]; high-density lipoprotein particle [GO:0034364]; synapse [GO:0045202]; very-low-density lipoprotein particle [GO:0034361]	antioxidant activity [GO:0016209]; cholesterol binding [GO:0015485]; cholesterol transfer activity [GO:0120020]; copper ion binding [GO:0005507]; identical protein binding [GO:0042802]; lipid binding [GO:0008289]; phosphatidylcholine binding [GO:0031210]; phosphatidylcholine-sterol O-acyltransferase activator activity [GO:0060228]; phospholipid binding [GO:0005543]; protein homodimerization activ…	SUBCELLULAR LOCATION: Secreted.	TISSUE SPECIFICITY: Secreted in plasma.	28	28	1802400000	637040000	704170000	2204100000	1475700000	2404900000	1563300000	1094700000	1122200000	1370000000	1150200000	585750000	2053800000	745550000	885820000	939620000	1250000000	1204500000	1110000000	295480000	298130000	927430000	172820000	189370000	1261500000	2628200000	1064600000	1793900000	2639400000	2370700000	1978900000	1833200000	568490000	946740000	558260000
P08226	APOE_MOUSE	Apolipoprotein E (Apo-E)	Apoe	Mus musculus (Mouse)	311	35867	FUNCTION: APOE is an apolipoprotein, a protein associating with lipid particles, that mainly functions in lipoprotein-mediated lipid transport between organs via the plasma and interstitial fluids. APOE is a core component of plasma lipoproteins and is involved in their production, conversion and clearance. Apoliproteins are amphipathic molecules that interact both with lipids of the lipoprotein …	aging [GO:0007568]; AMPA glutamate receptor clustering [GO:0097113]; amyloid precursor protein metabolic process [GO:0042982]; artery morphogenesis [GO:0048844]; cardiovascular system development [GO:0072358]; cellular calcium ion homeostasis [GO:0006874]; cGMP-mediated signaling [GO:0019934]; cholesterol biosynthetic process [GO:0006695]; cholesterol catabolic process [GO:0006707]; cholesterol e…	cell surface [GO:0009986]; chylomicron [GO:0042627]; cytoplasm [GO:0005737]; cytosol [GO:0005829]; dendrite [GO:0030425]; discoidal high-density lipoprotein particle [GO:0034365]; endoplasmic reticulum [GO:0005783]; endosome [GO:0005768]; extracellular matrix [GO:0031012]; extracellular region [GO:0005576]; extracellular space [GO:0005615]; extrinsic component of external side of plasma membrane …	amyloid-beta binding [GO:0001540]; antioxidant activity [GO:0016209]; cholesterol binding [GO:0015485]; cholesterol transfer activity [GO:0120020]; heparan sulfate proteoglycan binding [GO:0043395]; heparin binding [GO:0008201]; hydroxyapatite binding [GO:0046848]; identical protein binding [GO:0042802]; lipid binding [GO:0008289]; lipid transporter activity [GO:0005319]; lipoprotein particle bin…	SUBCELLULAR LOCATION: Secreted {ECO:0000250|UniProtKB:P02649}. Secreted, extracellular space {ECO:0000250|UniProtKB:P02649}. Secreted, extracellular space, extracellular matrix {ECO:0000250|UniProtKB:P02649}. Note=In the plasma, APOE is associated with chylomicrons, chylomicrons remnants, VLDL, LDL and HDL lipoproteins. Lipid poor oligomeric APOE is associated with the extracellular matrix in a c…		23	23	1408700000	497280000	632710000	719400000	1140000000	850830000	1179900000	693920000	1061900000	653960000	334940000	301150000	827590000	426960000	493020000	792360000	741230000	515560000	1060000000	193020000	303810000	482990000	179910000	163800000	576440000	935830000	642750000	638680000	1451600000	788590000	1443200000	2174400000	659170000	776520000	498170000
Q91XU0	WRIP1_MOUSE	ATPase WRNIP1 (EC 3.6.1.3) (Werner helicase-interacting protein 1)	Wrnip1 Whip	Mus musculus (Mouse)	660	71794	FUNCTION: Functions as a modulator of initiation or reinitiation events during DNA polymerase delta-mediated DNA synthesis. In the presence of ATP, stimulation of DNA polymerase delta-mediated DNA synthesis is decreased. Plays also a role in the innate immune defense against viruses. Stabilizes the RIG-I/DDX58 dsRNA interaction and promotes RIG-I/DDX58 'Lys-63'-linked polyubiquitination. In turn,…	DNA-dependent DNA replication [GO:0006261]; DNA synthesis involved in DNA repair [GO:0000731]; innate immune response [GO:0045087]; regulation of DNA-dependent DNA replication initiation [GO:0030174]; regulation of DNA repair [GO:0006282]	nuclear chromosome, telomeric region [GO:0000784]; nucleus [GO:0005634]; perinuclear region of cytoplasm [GO:0048471]	ATPase activity [GO:0016887]; ATP binding [GO:0005524]; DNA binding [GO:0003677]; enzyme activator activity [GO:0008047]; identical protein binding [GO:0042802]; metal ion binding [GO:0046872]; single-stranded DNA helicase activity [GO:0017116]	SUBCELLULAR LOCATION: Nucleus {ECO:0000269|PubMed:11301316}. Cytoplasm {ECO:0000250|UniProtKB:Q96S55}. Note=Colocalizes with WRN in granular structures in the nucleus. {ECO:0000269|PubMed:11301316}.	TISSUE SPECIFICITY: Ubiquitously expressed. {ECO:0000250|UniProtKB:Q96S55}.	3	3	0	0	0	0	0	0	0	0	0	0	0	0	0	0	0	0	0	0	0	0	0	0	0	0	9374100	0	0	0	0	0	3942500	0	0	0	0
Q8VHK9	DHX36_MOUSE	ATP-dependent DNA/RNA helicase DHX36 (EC 3.6.4.13) (DEAD/H box polypeptide 36) (DEAH box protein 36) (MLE-like protein 1) (RNA helicase associated with AU-rich element ARE)	Dhx36 Ddx36 Kiaa1488 Mlel1	Mus musculus (Mouse)	1001	113883	FUNCTION: Multifunctional ATP-dependent helicase that unwinds G-quadruplex (G4) structures (PubMed:25611385). Plays a role in many biological processes such as genomic integrity, gene expression regulations and as a sensor to initiate antiviral responses (PubMed:21703541, PubMed:21590736). G4 structures correspond to helical structures containing guanine tetrads (By similarity). Binds with high a…	3'-UTR-mediated mRNA destabilization [GO:0061158]; cellular response to arsenite ion [GO:1903843]; cellular response to heat [GO:0034605]; cellular response to UV [GO:0034644]; defense response to virus [GO:0051607]; G-quadruplex DNA unwinding [GO:0044806]; innate immune response [GO:0045087]; negative regulation of translation [GO:0017148]; ossification [GO:0001503]; positive regulation of cardi…	axon [GO:0030424]; chromosome, telomeric region [GO:0000781]; cytoplasm [GO:0005737]; cytoplasmic stress granule [GO:0010494]; cytosol [GO:0005829]; dendrite [GO:0030425]; mitochondrion [GO:0005739]; nuclear speck [GO:0016607]; nucleus [GO:0005634]; perikaryon [GO:0043204]	3'-5' RNA helicase activity [GO:0034458]; ATP binding [GO:0005524]; DNA-dependent ATPase activity [GO:0008094]; DNA helicase activity [GO:0003678]; double-stranded RNA binding [GO:0003725]; G-quadruplex DNA binding [GO:0051880]; G-quadruplex RNA binding [GO:0002151]; histone deacetylase binding [GO:0042826]; magnesium ion binding [GO:0000287]; mRNA 3'-UTR AU-rich region binding [GO:0035925]; mRNA…	SUBCELLULAR LOCATION: Nucleus {ECO:0000250|UniProtKB:Q9H2U1}. Cytoplasm {ECO:0000250|UniProtKB:Q9H2U1}. Cytoplasm, cytosol {ECO:0000269|PubMed:21703541}. Cytoplasm, Stress granule {ECO:0000250|UniProtKB:Q9H2U1}. Nucleus speckle {ECO:0000250|UniProtKB:Q9H2U1}. Chromosome, telomere {ECO:0000250|UniProtKB:Q9H2U1}. Mitochondrion {ECO:0000269|PubMed:21703541}. Perikaryon {ECO:0000250|UniProtKB:D4A2Z8}…	TISSUE SPECIFICITY: Expressed in spermatogonia stem cells and primary spermatocytes (at protein level) (PubMed:25611385). Expressed strongly in testis. Weakly expressed in heart, lung, liver, kidney, small intestine, spleen, lymphe node and thymus (PubMed:25611385). {ECO:0000269|PubMed:25611385}.	8	8	3011900	8263000	10473000	0	17033000	13832000	17135000	15414000	20310000	16349000	20539000	0	0	0	233640000	0	3209100	0	1054700	11042000	0	16546000	0	3976000	90111000	14213000	22377000	2602200	129000000	3537700	0	0	3463900	4669300	2261700
O70133	DHX9_MOUSE	ATP-dependent RNA helicase A (EC 3.6.4.13) (DEAH box protein 9) (mHEL-5) (Nuclear DNA helicase II) (NDH II) (RNA helicase A) (RHA)	Dhx9 Ddx9	Mus musculus (Mouse)	1380	149475	FUNCTION: Multifunctional ATP-dependent nucleic acid helicase that unwinds DNA and RNA in a 3' to 5' direction and that plays important roles in many processes, such as DNA replication, transcriptional activation, post-transcriptional RNA regulation, mRNA translation and RNA-mediated gene silencing. Requires a 3'-single-stranded tail as entry site for acid nuclei unwinding activities as well as t…	alternative mRNA splicing, via spliceosome [GO:0000380]; cellular protein-containing complex assembly [GO:0034622]; cellular response to exogenous dsRNA [GO:0071360]; cellular response to heat [GO:0034605]; cellular response to tumor necrosis factor [GO:0071356]; circadian rhythm [GO:0007623]; CRD-mediated mRNA stabilization [GO:0070934]; DNA duplex unwinding [GO:0032508]; DNA-templated transcrip…	actin cytoskeleton [GO:0015629]; centrosome [GO:0005813]; CRD-mediated mRNA stability complex [GO:0070937]; cytoplasm [GO:0005737]; cytoplasmic ribonucleoprotein granule [GO:0036464]; nuclear body [GO:0016604]; nuclear stress granule [GO:0097165]; nucleolus [GO:0005730]; nucleoplasm [GO:0005654]; nucleus [GO:0005634]; perichromatin fibrils [GO:0005726]; polysomal ribosome [GO:0042788]; polysome […	3'-5' DNA/RNA helicase activity [GO:0033679]; 3'-5' DNA helicase activity [GO:0043138]; 3'-5' RNA helicase activity [GO:0034458]; ATPase activity [GO:0016887]; ATP binding [GO:0005524]; chromatin DNA binding [GO:0031490]; DNA binding [GO:0003677]; DNA helicase activity [GO:0003678]; DNA replication origin binding [GO:0003688]; double-stranded DNA binding [GO:0003690]; double-stranded RNA binding …	SUBCELLULAR LOCATION: Nucleus {ECO:0000269|PubMed:17303075}. Nucleus, nucleoplasm {ECO:0000250|UniProtKB:Q08211}. Nucleus, nucleolus {ECO:0000269|PubMed:10413677}. Cytoplasm {ECO:0000250|UniProtKB:Q08211}. Cytoplasm, cytoskeleton, microtubule organizing center, centrosome {ECO:0000250|UniProtKB:Q08211}. Note=Nucleoplasmic shuttling protein. Its nuclear import involves the nucleocytoplasmic transp…		44	44	1932200000	1120000000	2365400000	2500000000	1527900000	2470000000	2193700000	2064200000	3260000000	1746600000	2274700000	538970000	1560000000	960680000	1234400000	2023300000	240000000	337150000	650930000	912490000	920660000	1621500000	540670000	775680000	2178500000	1382700000	1752500000	1949900000	631710000	896360000	756190000	415040000	320330000	355340000	208640000
Q91VR5	DDX1_MOUSE	ATP-dependent RNA helicase DDX1 (EC 3.6.4.13) (DEAD box protein 1)	Ddx1	Mus musculus (Mouse)	740	82500	FUNCTION: Acts as an ATP-dependent RNA helicase, able to unwind both RNA-RNA and RNA-DNA duplexes. Possesses 5' single-stranded RNA overhang nuclease activity. Possesses ATPase activity on various RNA, but not DNA polynucleotides. May play a role in RNA clearance at DNA double-strand breaks (DSBs), thereby facilitating the template-guided repair of transcriptionally active regions of the genome. …	defense response to virus [GO:0051607]; DNA duplex unwinding [GO:0032508]; double-strand break repair [GO:0006302]; innate immune response [GO:0045087]; mRNA processing [GO:0006397]; multicellular organism development [GO:0007275]; nucleic acid phosphodiester bond hydrolysis [GO:0090305]; positive regulation of I-kappaB kinase/NF-kappaB signaling [GO:0043123]; positive regulation of myeloid dendr…	cleavage body [GO:0071920]; cytoplasm [GO:0005737]; cytoplasmic stress granule [GO:0010494]; cytosol [GO:0005829]; mitochondrion [GO:0005739]; nucleoplasm [GO:0005654]; nucleus [GO:0005634]; ribonucleoprotein complex [GO:1990904]; tRNA-splicing ligase complex [GO:0072669]	ATP binding [GO:0005524]; chromatin binding [GO:0003682]; DNA/RNA helicase activity [GO:0033677]; DNA binding [GO:0003677]; double-stranded RNA binding [GO:0003725]; exonuclease activity [GO:0004527]; helicase activity [GO:0004386]; nuclease activity [GO:0004518]; poly(A) binding [GO:0008143]; RNA binding [GO:0003723]; RNA helicase activity [GO:0003724]; transcription coregulator activity [GO:000…	SUBCELLULAR LOCATION: Nucleus {ECO:0000250|UniProtKB:Q92499}. Cytoplasm, cytosol {ECO:0000269|PubMed:21703541}. Cytoplasm {ECO:0000250|UniProtKB:Q92499}. Cytoplasmic granule {ECO:0000250|UniProtKB:Q92499}. Mitochondrion {ECO:0000269|PubMed:21703541}. Note=Localized with MBNL1, TIAL1 and YBX1 in stress granules upon stress. Localized with CSTF2 in cleavage bodies. Forms large aggregates called DDX…	TISSUE SPECIFICITY: Testis-specific. Expressed in the germ line stem cells, spermatogonia and spermatocytes of the testis. Also expressed in the seminoma and nonseminoma types of testicular germ cell tumors (TGCTs) (at protein level). {ECO:0000269|PubMed:19398953}.	30	30	853970000	340420000	952560000	998220000	861010000	1007400000	1004900000	1049800000	1191500000	731210000	1110000000	146260000	783900000	371080000	423930000	519520000	99511000	156590000	290560000	776590000	289710000	555000000	173880000	200450000	969110000	815970000	412540000	757730000	329770000	313470000	323800000	227420000	92694000	114480000	53379000
Q62167	DDX3X_MOUSE	ATP-dependent RNA helicase DDX3X (EC 3.6.4.13) (D1Pas1-related sequence 2) (DEAD box RNA helicase DEAD3) (mDEAD3) (DEAD box protein 3, X-chromosomal) (Embryonic RNA helicase)	Ddx3x D1Pas1-rs2 Ddx3 Dead3 Erh	Mus musculus (Mouse)	662	73101	FUNCTION: Multifunctional ATP-dependent RNA helicase. The ATPase activity can be stimulated by various ribo- and deoxynucleic acids indicative for a relaxed substrate specificity. In vitro can unwind partially double-stranded DNA with a preference for 5'-single-stranded DNA overhangs. Is involved in several steps of gene expression, such as transcription, mRNA maturation, mRNA export and translat…	cell differentiation [GO:0030154]; cellular response to arsenic-containing substance [GO:0071243]; cellular response to osmotic stress [GO:0071470]; chromosome segregation [GO:0007059]; extrinsic apoptotic signaling pathway via death domain receptors [GO:0008625]; gamete generation [GO:0007276]; innate immune response [GO:0045087]; intracellular signal transduction [GO:0035556]; intrinsic apoptot…	cytoplasm [GO:0005737]; cytoplasmic stress granule [GO:0010494]; cytosol [GO:0005829]; mitochondrial outer membrane [GO:0005741]; nuclear speck [GO:0016607]; nucleus [GO:0005634]; P granule [GO:0043186]	ATPase activity [GO:0016887]; ATP binding [GO:0005524]; CTPase activity [GO:0043273]; DNA binding [GO:0003677]; DNA helicase activity [GO:0003678]; eukaryotic initiation factor 4E binding [GO:0008190]; GTPase activity [GO:0003924]; mRNA 5'-UTR binding [GO:0048027]; nucleoside-triphosphatase activity [GO:0017111]; poly(A) binding [GO:0008143]; protein serine/threonine kinase activator activity [GO…	SUBCELLULAR LOCATION: Nucleus speckle {ECO:0000250}. Cytoplasm {ECO:0000250}. Mitochondrion outer membrane {ECO:0000250}. Note=Located predominantly in nuclear speckles and, at low levels, throughout the cytoplasm. Located to the outer side of nuclear pore complexes (NPC). Shuttles between the nucleus and the cytoplasm in a XPO1 and may be also in a NFX1-dependent manner. Associated with polyaden…	TISSUE SPECIFICITY: Developmentally regulated.	29	6	1333500000	634830000	1733600000	1382500000	1203200000	1220100000	1908900000	1774800000	3026300000	1388600000	1146100000	360110000	912000000	514210000	987280000	1014200000	196190000	181970000	470870000	1306900000	423060000	714160000	312550000	362790000	1845100000	1125900000	1336900000	1817800000	542300000	1097300000	907450000	279260000	217570000	284490000	163310000
Q9QUK4	BIR1B_MOUSE	Baculoviral IAP repeat-containing protein 1b (Neuronal apoptosis inhibitory protein 2)	Naip2 Birc1b Naip-rs6	Mus musculus (Mouse)	1447	164083	FUNCTION: Sensor component of the NLRC4 inflammasome that specifically recognizes and binds type III secretion system (T3SS) rod proteins such as S.typhimurium (Salmonella) PrgJ and B.thailandensis BsaK from pathogenic bacteria. Association of pathogenic bacteria proteins drives in turn drive assembly and activation of the NLRC4 inflammasome, promoting caspase-1 activation, cytokine production an…	cellular response to estrogen stimulus [GO:0071391]; defense response to bacterium [GO:0042742]; detection of bacterium [GO:0016045]; inflammatory response [GO:0006954]; innate immune response [GO:0045087]; negative regulation of cysteine-type endopeptidase activity involved in apoptotic process [GO:0043154]; pyroptosis [GO:0070269]	IPAF inflammasome complex [GO:0072557]	ATP binding [GO:0005524]; cysteine-type endopeptidase inhibitor activity involved in apoptotic process [GO:0043027]; metal ion binding [GO:0046872]			2	2	0	0	0	0	0	35315000	15336000	19700000	0	0	0	0	0	0	6213900	0	3640200	3027400	0	0	16350000	28416000	2943100	2645100	4976700	0	16918000	7523100	0	0	0	0	1516800	1681400	872230
Q8R2Q8	BST2_MOUSE	Bone marrow stromal antigen 2 (BST-2) (HM1.24 antigen) (CD antigen CD317)	Bst2	Mus musculus (Mouse)	172	19152	FUNCTION: IFN-induced antiviral host restriction factor which efficiently blocks the release of diverse mammalian enveloped viruses by directly tethering nascent virions to the membranes of infected cells. Acts as a direct physical tether, holding virions to the cell membrane and linking virions to each other. The tethered virions can be internalized by endocytosis and subsequently degraded or th…	defense response to virus [GO:0051607]; innate immune response [GO:0045087]; negative regulation of cell growth [GO:0030308]; negative regulation of cell migration [GO:0030336]; negative regulation of intracellular transport of viral material [GO:1901253]; negative regulation of plasmacytoid dendritic cell cytokine production [GO:0002737]; negative regulation of viral genome replication [GO:00450…	anchored component of membrane [GO:0031225]; apical plasma membrane [GO:0016324]; cell surface [GO:0009986]; Golgi apparatus [GO:0005794]; integral component of membrane [GO:0016021]; late endosome [GO:0005770]; membrane raft [GO:0045121]; plasma membrane [GO:0005886]	metalloendopeptidase inhibitor activity [GO:0008191]	SUBCELLULAR LOCATION: Golgi apparatus, trans-Golgi network. Cell membrane; Single-pass type II membrane protein. Cell membrane {ECO:0000250}; Lipid-anchor, GPI-anchor {ECO:0000250}. Late endosome {ECO:0000250}. Membrane raft {ECO:0000250}. Cytoplasm {ECO:0000250}. Apical cell membrane {ECO:0000250}. Note=Shuttles between the cell membrane, where it is present predominantly in membrane/lipid rafts…	TISSUE SPECIFICITY: In naive mice, specifically expressed on type I interferon-producing cells (at protein level). {ECO:0000269|PubMed:16920966}.	6	6	231320000	64836000	117150000	162900000	225590000	68992000	164530000	109800000	98433000	68025000	198670000	38033000	111880000	240130000	102520000	304270000	137590000	197940000	18759000	293380000	112010000	124800000	83196000	103470000	38470000	128510000	77151000	147480000	85645000	196300000	115640000	187910000	60057000	96965000	50324000
P08607	C4BPA_MOUSE	C4b-binding protein (C4bp)	C4bpa C4bp	Mus musculus (Mouse)	469	51524	FUNCTION: Controls the classical pathway of complement activation. It binds as a cofactor to C3b/C4b inactivator (C3bINA), which then hydrolyzes the complement fragment C4b. It also accelerates the degradation of the C4bC2a complex (C3 convertase) by dissociating the complement fragment C2a. Alpha chain binds C4b. It interacts also with serum amyloid P component.	complement activation, classical pathway [GO:0006958]; innate immune response [GO:0045087]	extracellular region [GO:0005576]		SUBCELLULAR LOCATION: Secreted.		5	5	5890900	1717400	0	0	73626000	122100000	40361000	12075000	134070000	0	16394000	0	35582000	21939000	0	17330000	4086900	132610000	56622000	9810400	23033000	30774000	18212000	17333000	4160700	55328000	0	0	84710000	16582000	11268000	31943000	5162500	2345600	1895600
P51437	CAMP_MOUSE	Cathelicidin antimicrobial peptide (Cathelin-like protein) (CLP) [Cleaved into: Cathelin-related antimicrobial peptide (Cramp)]	Camp Cnlp Cramp	Mus musculus (Mouse)	172	19453	FUNCTION: Acts as a potent antimicrobial peptide.	antibacterial humoral response [GO:0019731]; antimicrobial humoral immune response mediated by antimicrobial peptide [GO:0061844]; cellular response to interleukin-1 [GO:0071347]; cellular response to interleukin-6 [GO:0071354]; cellular response to lipopolysaccharide [GO:0071222]; cellular response to peptidoglycan [GO:0071224]; cellular response to tumor necrosis factor [GO:0071356]; defense re…	cell projection [GO:0042995]; cytoplasm [GO:0005737]; extracellular space [GO:0005615]; specific granule [GO:0042581]	lipopolysaccharide binding [GO:0001530]	SUBCELLULAR LOCATION: Secreted.	TISSUE SPECIFICITY: Expressed in testis, spleen, stomach, and intestine. Very low expression found in heart, lung and skeletal muscle. No expression in brain, kidney or liver.	2	2	174040000	56632000	93943000	64479000	98436000	85247000	76126000	77312000	148260000	170330000	18390000	73759000	129300000	122560000	40118000	259860000	166950000	280300000	299200000	175730000	110760000	52856000	39080000	134010000	100160000	239020000	265880000	275860000	594560000	444480000	758930000	415760000	68912000	289880000	166250000
P51675	CCR1_MOUSE	C-C chemokine receptor type 1 (C-C CKR-1) (CC-CKR-1) (CCR-1) (CCR1) (Macrophage inflammatory protein 1-alpha receptor) (MIP-1alpha-R) (RANTES-R) (CD antigen CD191)	Ccr1 Cmkbr1	Mus musculus (Mouse)	355	40895	FUNCTION: Receptor for a C-C type chemokine. Binds to MIP-1-alpha, RANTES, and less efficiently, to MIP-1-beta or MCP-1 and subsequently transduces a signal by increasing the intracellular calcium ions level. Responsible for affecting stem cell proliferation.	calcium ion transport [GO:0006816]; calcium-mediated signaling [GO:0019722]; cell-cell signaling [GO:0007267]; cell chemotaxis [GO:0060326]; cellular calcium ion homeostasis [GO:0006874]; cerebellum development [GO:0021549]; chemokine-mediated signaling pathway [GO:0070098]; chemotaxis [GO:0006935]; exocytosis [GO:0006887]; immune response [GO:0006955]; inflammatory response [GO:0006954]; leukocy…	cytoplasm [GO:0005737]; external side of plasma membrane [GO:0009897]; integral component of membrane [GO:0016021]; neuronal cell body [GO:0043025]; plasma membrane [GO:0005886]	C-C chemokine binding [GO:0019957]; C-C chemokine receptor activity [GO:0016493]; chemokine (C-C motif) ligand 5 binding [GO:0071791]; chemokine (C-C motif) ligand 7 binding [GO:0035717]; chemokine binding [GO:0019956]; chemokine receptor activity [GO:0004950]; phosphatidylinositol phospholipase C activity [GO:0004435]	SUBCELLULAR LOCATION: Cell membrane; Multi-pass membrane protein.	TISSUE SPECIFICITY: Detected in the heart, spleen, lung, peritoneal exudate cells and leukocytes.	3	3	0	0	27452000	0	30819000	35589000	61032000	25132000	53725000	42378000	34858000	308520	25615000	23330000	21479000	37875000	6336000	15759000	37529000	18853000	10395000	12944000	12155000	0	40197000	26771000	29108000	40942000	25930000	8554600	28920000	26365000	10657000	8484300	3974400
Q8R2S8	CD177_MOUSE	CD177 antigen (CD antigen CD177)	Cd177	Mus musculus (Mouse)	817	87091	FUNCTION: In association with beta-2 integrin heterodimer ITGAM/CD11b and ITGB2/CD18, mediates activation of TNF-alpha primed neutrophils including degranulation and superoxide production (By similarity). In addition, by preventing beta-2 integrin internalization and attenuating chemokine signaling favors adhesion over migration (By similarity). Heterophilic interaction with PECAM1 on endothelial…	cell adhesion [GO:0007155]; cell-cell adhesion via plasma-membrane adhesion molecules [GO:0098742]; cell-cell junction maintenance [GO:0045217]; innate immune response [GO:0045087]; leukocyte cell-cell adhesion [GO:0007159]; neutrophil extravasation [GO:0072672]; positive regulation of neutrophil degranulation [GO:0043315]; positive regulation of superoxide anion generation [GO:0032930]; protein …	integral component of membrane [GO:0016021]; plasma membrane [GO:0005886]; plasma membrane raft [GO:0044853]; secretory granule membrane [GO:0030667]; tertiary granule membrane [GO:0070821]	calcium-dependent protein binding [GO:0048306]; integrin binding [GO:0005178]; protease binding [GO:0002020]	SUBCELLULAR LOCATION: Cell membrane {ECO:0000269|PubMed:25359465}; Single-pass type IV membrane protein {ECO:0000305}.	TISSUE SPECIFICITY: Expressed in neutrophils. {ECO:0000269|PubMed:25359465}.	13	13	49890000	6329700	0	0	0	23287000	14897000	0	98909000	64139000	0	32747000	5003500	35779000	5249800	57097000	0	100620000	122090000	8295700	12073000	0	2027400	4863300	0	5261100	55738000	41296000	243170000	241490000	339010000	497940000	47286000	156320000	112210000
Q62192	CD180_MOUSE	CD180 antigen (Lymphocyte antigen 78) (Ly-78) (Radioprotective 105 kDa protein) (CD antigen CD180)	Cd180 Ly78 Rp105	Mus musculus (Mouse)	661	74302	FUNCTION: May cooperate with MD-1 and TLR4 to mediate the innate immune response to bacterial lipopolysaccharide (LPS) in B-cells. Leads to NF-kappa-B activation. Also involved in the life/death decision of B-cells. {ECO:0000269|PubMed:10880523}.	B cell proliferation involved in immune response [GO:0002322]; cellular response to lipopolysaccharide [GO:0071222]; inflammatory response [GO:0006954]; innate immune response [GO:0045087]; positive regulation of lipopolysaccharide-mediated signaling pathway [GO:0031666]	extracellular matrix [GO:0031012]; extracellular space [GO:0005615]; integral component of membrane [GO:0016021]; plasma membrane [GO:0005886]		SUBCELLULAR LOCATION: Cell membrane; Single-pass type I membrane protein.	TISSUE SPECIFICITY: B-lymphocytes and spleen. Not detected in thymus, kidney, muscle, heart, brain or liver.	6	6	11994000	14102000	7240400	10209000	18616000	6951400	36718000	25562000	38963000	13385000	15942000	4233500	31714000	520540	3310400	7289900	13678000	66379000	33551000	17216000	3427200	41232000	7744600	18667000	11801000	16559000	1160900	21464000	1297100	21539000	2591200	1147000	16837000	9698400	3462600
Q922Q9	CHID1_MOUSE	Chitinase domain-containing protein 1	Chid1	Mus musculus (Mouse)	393	44906	FUNCTION: Saccharide- and LPS-binding protein with possible roles in pathogen sensing and endotoxin neutralization. Ligand-binding specificity relates to the length of the oligosaccharides, with preference for chitotetraose (in vitro) (By similarity). {ECO:0000250}.	carbohydrate metabolic process [GO:0005975]; innate immune response [GO:0045087]; negative regulation of cytokine production involved in inflammatory response [GO:1900016]	extracellular space [GO:0005615]; late endosome [GO:0005770]; lysosome [GO:0005764]; trans-Golgi network [GO:0005802]	chitin binding [GO:0008061]; oligosaccharide binding [GO:0070492]	SUBCELLULAR LOCATION: Secreted. Lysosome {ECO:0000250}.		6	6	18253000	6451600	0	0	9545400	10308000	89278000	4453500	21779000	52902000	19072000	1054300	44978000	37567000	30523000	12372000	0	0	16847000	37050000	4966100	0	2360600	8764400	22842000	14135000	16295000	28664000	18540000	3838500	13063000	8669600	6601900	2784600	2016900
P54987	IRG1_MOUSE	Cis-aconitate decarboxylase (CAD) (EC 4.1.1.6) (Aconitate decarboxylase) (Aconitate decarboxylase 1) (Cis-aconitic acid decarboxylase) (Immune-responsive gene 1 protein)	Acod1 Irg1	Mus musculus (Mouse)	488	53758	FUNCTION: Involved in the inhibition of the inflammatory response. Acts as a negative regulator of the Toll-like receptors (TLRs)-mediated inflammatory innate response by stimulating the tumor necrosis factor alpha-induced protein TNFAIP3 expression via reactive oxygen species (ROS) in LPS-tolerized macrophages. Involved in antimicrobial response of innate immune cells; ACOD1-mediated itaconic ac…	cellular response to interferon-beta [GO:0035458]; cellular response to interferon-gamma [GO:0071346]; cellular response to interleukin-1 [GO:0071347]; cellular response to lipopolysaccharide [GO:0071222]; cellular response to molecule of bacterial origin [GO:0071219]; cellular response to progesterone stimulus [GO:0071393]; cellular response to tumor necrosis factor [GO:0071356]; defense respons…	mitochondrion [GO:0005739]	2-methylcitrate dehydratase activity [GO:0047547]; aconitate decarboxylase activity [GO:0047613]	SUBCELLULAR LOCATION: Mitochondrion {ECO:0000269|PubMed:19014335}.	TISSUE SPECIFICITY: Expressed in LPS-tolerized macrophages (at protein level). Expressed in the luminal epithelial cells of pregnant uterus. Expressed in microglia and macrophage cells. {ECO:0000269|PubMed:14500577, ECO:0000269|PubMed:23609450, ECO:0000269|PubMed:23610393}.	9	9	6520900	8686300	0	22369000	12506000	19843000	8408400	7646900	0	5306600	0	4056500	0	0	0	0	17712000	4138100	23164000	4362600	0	0	0	0	0	0	0	4329300	13608000	4308100	0	10982000	15618000	7451300	4851900
P98086	C1QA_MOUSE	Complement C1q subcomponent subunit A	C1qa	Mus musculus (Mouse)	245	25974	FUNCTION: C1q associates with the proenzymes C1r and C1s to yield C1, the first component of the serum complement system. The collagen-like regions of C1q interact with the Ca(2+)-dependent C1r(2)C1s(2) proenzyme complex, and efficient activation of C1 takes place on interaction of the globular heads of C1q with the Fc regions of IgG or IgM antibody present in immune complexes.	aging [GO:0007568]; astrocyte activation [GO:0048143]; complement activation, classical pathway [GO:0006958]; complement-mediated synapse pruning [GO:0150062]; innate immune response [GO:0045087]; microglial cell activation [GO:0001774]; neuron remodeling [GO:0016322]; positive regulation of neuron death [GO:1901216]; response to iron ion [GO:0010039]; synapse organization [GO:0050808]; synapse p…	cell [GO:0005623]; collagen trimer [GO:0005581]; extracellular space [GO:0005615]; postsynapse [GO:0098794]; synapse [GO:0045202]		SUBCELLULAR LOCATION: Secreted.		6	6	214470000	75178000	233380000	183740000	150280000	206000000	474100000	212060000	183010000	228200000	316780000	42279000	145220000	64568000	106260000	135930000	41588000	176960000	124540000	184180000	90297000	169140000	114280000	231880000	185150000	129650000	140810000	127560000	181070000	96756000	144760000	124790000	55747000	68899000	47206000
P14106	C1QB_MOUSE	Complement C1q subcomponent subunit B	C1qb	Mus musculus (Mouse)	253	26717	FUNCTION: C1q associates with the proenzymes C1r and C1s to yield C1, the first component of the serum complement system. The collagen-like regions of C1q interact with the Ca(2+)-dependent C1r(2)C1s(2) proenzyme complex, and efficient activation of C1 takes place on interaction of the globular heads of C1q with the Fc regions of IgG or IgM antibody present in immune complexes.	complement activation, classical pathway [GO:0006958]; innate immune response [GO:0045087]; inner ear development [GO:0048839]; synapse pruning [GO:0098883]	cell [GO:0005623]; collagen trimer [GO:0005581]; complement component C1 complex [GO:0005602]; extracellular space [GO:0005615]; postsynapse [GO:0098794]; synapse [GO:0045202]	protein homodimerization activity [GO:0042803]	SUBCELLULAR LOCATION: Secreted.	TISSUE SPECIFICITY: Highest expression in thioglycolate-activated peritoneal macrophages. Also found in spleen, thymus and heart. Very weak expression liver, kidney, lung and intestine. {ECO:0000269|PubMed:2591537}.	5	5	244610000	19487000	213680000	257060000	282500000	424180000	506590000	213330000	368850000	274050000	463880000	50200000	248510000	101270000	210780000	289240000	127980000	164340000	210120000	198920000	66328000	124680000	168610000	321830000	341870000	162940000	179530000	307220000	138760000	119200000	147510000	76973000	76384000	105510000	49223000
Q02105	C1QC_MOUSE	Complement C1q subcomponent subunit C	C1qc C1qg	Mus musculus (Mouse)	246	25992	FUNCTION: C1q associates with the proenzymes C1r and C1s to yield C1, the first component of the serum complement system. The collagen-like regions of C1q interact with the Ca(2+)-dependent C1r(2)C1s(2) proenzyme complex, and efficient activation of C1 takes place on interaction of the globular heads of C1q with the Fc regions of IgG or IgM antibody present in immune complexes.	complement activation, classical pathway [GO:0006958]; innate immune response [GO:0045087]; negative regulation of granulocyte differentiation [GO:0030853]; negative regulation of macrophage differentiation [GO:0045650]; synapse pruning [GO:0098883]	cell [GO:0005623]; collagen trimer [GO:0005581]; extracellular space [GO:0005615]; postsynapse [GO:0098794]; synapse [GO:0045202]		SUBCELLULAR LOCATION: Secreted.		4	4	254310000	62786000	227910000	454290000	299020000	433740000	530810000	419940000	266160000	626110000	263540000	10826000	52519000	120760000	0	274000000	0	138560000	138300000	0	112780000	39183000	205430000	210950000	288830000	164630000	246910000	242370000	215840000	64061000	138250000	127380000	67997000	114860000	56057000
Q8CG16	C1RA_MOUSE	Complement C1r-A subcomponent (EC 3.4.21.41) (Complement component 1 subcomponent r-A) [Cleaved into: Complement C1r-A subcomponent heavy chain; Complement C1r-A subcomponent light chain]	C1ra C1r	Mus musculus (Mouse)	707	80073	FUNCTION: C1r B chain is a serine protease that combines with C1q and C1s to form C1, the first component of the classical pathway of the complement system.	complement activation, classical pathway [GO:0006958]; innate immune response [GO:0045087]; zymogen activation [GO:0031638]	extracellular space [GO:0005615]	calcium ion binding [GO:0005509]; serine-type endopeptidase activity [GO:0004252]			7	7	10913000	0	0	0	0	14292000	23828000	0	36616000	10781000	19851000	8657100	0	8091700	8542200	48299000	0	6843500	11599000	9186400	6177500	0	0	6586600	28739000	21145000	15554000	31585000	33043000	24845000	8953900	21111000	3251000	13161000	9452200
Q8CG14	CS1A_MOUSE	Complement C1s-A subcomponent (EC 3.4.21.42) (C1 esterase) (Complement component 1 subcomponent s-A) [Cleaved into: Complement C1s-A subcomponent heavy chain; Complement C1s-A subcomponent light chain]	C1sa C1s	Mus musculus (Mouse)	688	76858	FUNCTION: C1s B chain is a serine protease that combines with C1q and C1r to form C1, the first component of the classical pathway of the complement system. C1r activates C1s so that it can, in turn, activate C2 and C4 (By similarity). {ECO:0000250}.	complement activation, classical pathway [GO:0006958]; innate immune response [GO:0045087]	extracellular region [GO:0005576]; extracellular space [GO:0005615]	calcium ion binding [GO:0005509]; identical protein binding [GO:0042802]; serine-type endopeptidase activity [GO:0004252]		TISSUE SPECIFICITY: Predominantly expressed in liver. {ECO:0000269|PubMed:12513694}.	9	9	311970000	176820000	298530000	669330000	582320000	507210000	40844000	423250000	490160000	648690000	80984000	98414000	455400000	328990000	221050000	388400000	86412000	98167000	118320000	119640000	171370000	200110000	106200000	153610000	482080000	397980000	342090000	464620000	264530000	131550000	45188000	164560000	126920000	180000000	118230000
P21180	CO2_MOUSE	Complement C2 (EC 3.4.21.43) (C3/C5 convertase) [Cleaved into: Complement C2b fragment; Complement C2a fragment]	C2	Mus musculus (Mouse)	760	84741	FUNCTION: Component C2 which is part of the classical pathway of the complement system is cleaved by activated factor C1 into two fragments: C2b and C2a. C2a, a serine protease, then combines with complement factor C4b to generate the C3 or C5 convertase.	complement activation [GO:0006956]; complement activation, classical pathway [GO:0006958]; innate immune response [GO:0045087]; positive regulation of apoptotic cell clearance [GO:2000427]; response to nutrient [GO:0007584]	extracellular space [GO:0005615]	metal ion binding [GO:0046872]; serine-type endopeptidase activity [GO:0004252]	SUBCELLULAR LOCATION: Secreted.		8	8	0	0	6867700	0	0	0	0	0	16489000	0	50942000	0	0	0	0	0	0	6345600	0	6940500	0	0	1472300	0	0	8141300	7408400	0	11199000	10937000	11603000	13692000	2206000	3693300	2429800
P01029	CO4B_MOUSE	Complement C4-B [Cleaved into: Complement C4 beta chain; Complement C4 alpha chain; C4a anaphylatoxin; Complement C4 gamma chain]	C4b C4	Mus musculus (Mouse)	1738	192915	FUNCTION: Non-enzymatic component of C3 and C5 convertases and thus essential for the propagation of the classical complement pathway. Covalently binds to immunoglobulins and immune complexes and enhances the solubilization of immune aggregates and the clearance of IC through CR1 on erythrocytes. Catalyzes the transacylation of the thioester carbonyl group to form ester bonds with carbohydrate an…	complement activation [GO:0006956]; complement activation, classical pathway [GO:0006958]; immunoglobulin mediated immune response [GO:0016064]; inflammatory response [GO:0006954]; innate immune response [GO:0045087]	axon [GO:0030424]; cell junction [GO:0030054]; dendrite [GO:0030425]; extracellular region [GO:0005576]; extracellular space [GO:0005615]; neuronal cell body [GO:0043025]; other organism cell [GO:0044216]; synapse [GO:0045202]	carbohydrate binding [GO:0030246]; complement binding [GO:0001848]; complement component C1q binding [GO:0001849]; endopeptidase inhibitor activity [GO:0004866]	SUBCELLULAR LOCATION: Secreted {ECO:0000250|UniProtKB:P0C0L5}. Cell junction, synapse {ECO:0000250|UniProtKB:P0C0L5}. Cell projection, axon {ECO:0000250|UniProtKB:P0C0L5}. Cell projection, dendrite {ECO:0000250|UniProtKB:P0C0L5}.		49	44	438940000	196600000	200630000	740360000	1062800000	687710000	562600000	153470000	427740000	164860000	263810000	131440000	434700000	385760000	119880000	401240000	337410000	595910000	355460000	121620000	90910000	145250000	38080000	109250000	215770000	323890000	229820000	316220000	1118400000	696900000	596950000	1197800000	192090000	177780000	178850000
O35658	C1QBP_MOUSE	Complement component 1 Q subcomponent-binding protein, mitochondrial (GC1q-R protein) (Glycoprotein gC1qBP) (C1qBP)	C1qbp Gc1qbp	Mus musculus (Mouse)	278	31013	FUNCTION: Is believed to be a multifunctional and multicompartmental protein involved in inflammation and infection processes, ribosome biogenesis, protein synthesis in mitochondria, regulation of apoptosis, transcriptional regulation and pre-mRNA splicing. At the cell surface is thought to act as an endothelial receptor for plasma proteins of the complement and kallikrein-kinin cascades. Putativ…	apoptotic process [GO:0006915]; complement activation, classical pathway [GO:0006958]; innate immune response [GO:0045087]; mature ribosome assembly [GO:0042256]; mRNA processing [GO:0006397]; negative regulation of defense response to virus [GO:0050687]; negative regulation of interferon-gamma production [GO:0032689]; negative regulation of interleukin-12 production [GO:0032695]; negative regula…	cell surface [GO:0009986]; cytoplasm [GO:0005737]; cytosol [GO:0005829]; extracellular space [GO:0005615]; GABA-ergic synapse [GO:0098982]; glutamatergic synapse [GO:0098978]; membrane [GO:0016020]; mitochondrial matrix [GO:0005759]; mitochondrion [GO:0005739]; nucleolus [GO:0005730]; nucleus [GO:0005634]; plasma membrane [GO:0005886]; presynapse [GO:0098793]; presynaptic active zone [GO:0048786]	adrenergic receptor binding [GO:0031690]; complement component C1q binding [GO:0001849]; hyaluronic acid binding [GO:0005540]; kininogen binding [GO:0030984]; mitochondrial ribosome binding [GO:0097177]; mRNA binding [GO:0003729]; protein kinase C binding [GO:0005080]; transcription corepressor activity [GO:0003714]; transcription factor binding [GO:0008134]; translation activator activity [GO:00…	SUBCELLULAR LOCATION: Mitochondrion matrix {ECO:0000269|PubMed:17486078, ECO:0000269|PubMed:18166172}. Nucleus {ECO:0000250|UniProtKB:Q07021}. Cell membrane {ECO:0000250|UniProtKB:Q07021}; Peripheral membrane protein {ECO:0000250|UniProtKB:Q07021}; Extracellular side {ECO:0000250|UniProtKB:Q07021}. Secreted {ECO:0000250|UniProtKB:Q07021}. Cytoplasm {ECO:0000250|UniProtKB:Q07021}. Nucleus, nucleol…	TISSUE SPECIFICITY: Ubiquitous. {ECO:0000269|PubMed:9414106}.	6	6	251140000	117290000	169770000	361980000	231470000	305210000	514680000	264030000	369930000	314880000	299550000	85083000	242180000	149960000	272050000	274080000	84733000	196170000	275810000	201110000	100840000	144620000	85345000	76474000	330180000	302690000	184320000	160400000	347000000	186740000	249850000	214470000	40321000	43459000	31846000
Q64735	CR1L_MOUSE	Complement component receptor 1-like protein (Complement regulatory protein Crry) (Protein p65)	Cr1l Crry Cry	Mus musculus (Mouse)	483	53763	FUNCTION: Acts as a cofactor for complement factor I, a serine protease which protects autologous cells against complement-mediated injury by cleaving C3b and C4b deposited on host tissue. Also acts as a decay-accelerating factor, preventing the formation of C4b2a and C3bBb, the amplification convertases of the complement cascade. Plays a crucial role in early embryonic development by maintaining…	complement activation, classical pathway [GO:0006958]; female pregnancy [GO:0007565]; innate immune response [GO:0045087]; in utero embryonic development [GO:0001701]; negative regulation of complement activation [GO:0045916]; regulation of complement activation [GO:0030449]; regulation of complement-dependent cytotoxicity [GO:1903659]	external side of plasma membrane [GO:0009897]; integral component of membrane [GO:0016021]; receptor complex [GO:0043235]		SUBCELLULAR LOCATION: Membrane; Single-pass type I membrane protein.	TISSUE SPECIFICITY: Ubiquitously expressed (at protein level). {ECO:0000269|PubMed:2911011, ECO:0000269|PubMed:7691944}.	5	5	177980000	58113000	126470000	237340000	166950000	198010000	218250000	187700000	181920000	170470000	84333000	35217000	61240000	66533000	106960000	61479000	10954000	62575000	54748000	170740000	78103000	104330000	4784200	5831600	176200000	108070000	78397000	121350000	71282000	34617000	43882000	59437000	23223000	21710000	7812500
Q61129	CFAI_MOUSE	Complement factor I (EC 3.4.21.45) (C3B/C4B inactivator) [Cleaved into: Complement factor I heavy chain; Complement factor I light chain]	Cfi If	Mus musculus (Mouse)	603	67261	FUNCTION: Trypsin-like serine protease that plays an essential role in regulating the immune response by controlling all complement pathways. Inhibits these pathways by cleaving three peptide bonds in the alpha-chain of C3b and two bonds in the alpha-chain of C4b thereby inactivating these proteins. Essential cofactors for these reactions include factor H and C4BP in the fluid phase and membrane …	complement activation, classical pathway [GO:0006958]; innate immune response [GO:0045087]	extracellular space [GO:0005615]; membrane [GO:0016020]; nucleus [GO:0005634]	metal ion binding [GO:0046872]; scavenger receptor activity [GO:0005044]; serine-type endopeptidase activity [GO:0004252]	SUBCELLULAR LOCATION: Secreted, extracellular space {ECO:0000250|UniProtKB:P05156}.	TISSUE SPECIFICITY: Expressed in the liver by hepatocytes. Also present in other cells such as monocytes, fibroblasts or keratinocytes. {ECO:0000250|UniProtKB:P05156}.	9	9	181440000	24400000	35991000	256910000	278120000	147290000	260040000	77052000	105090000	191420000	115760000	29138000	164570000	139250000	94063000	137890000	74715000	97089000	63127000	27878000	23228000	38204000	17141000	25937000	94829000	397310000	148950000	170960000	394140000	179050000	314000000	296810000	38734000	53079000	30605000
P14847	CRP_MOUSE	C-reactive protein	Crp Ptx1	Mus musculus (Mouse)	225	25360	FUNCTION: Displays several functions associated with host defense: it promotes agglutination, bacterial capsular swelling, phagocytosis and complement fixation through its calcium-dependent binding to phosphorylcholine. Can interact with DNA and histones and may scavenge nuclear material released from damaged circulating cells.	acute-phase response [GO:0006953]; cellular response to calcium ion [GO:0071277]; complement activation, classical pathway [GO:0006958]; innate immune response [GO:0045087]; negative regulation of blood vessel diameter [GO:0097756]; negative regulation of lipid storage [GO:0010888]; negative regulation of macrophage derived foam cell differentiation [GO:0010745]; negative regulation of superoxide…	extracellular space [GO:0005615]; filopodium [GO:0030175]; growth cone [GO:0030426]	calcium ion binding [GO:0005509]; cholesterol binding [GO:0015485]; complement component C1q binding [GO:0001849]; identical protein binding [GO:0042802]; low-density lipoprotein particle binding [GO:0030169]; low-density lipoprotein particle receptor binding [GO:0050750]; protein homodimerization activity [GO:0042803]	SUBCELLULAR LOCATION: Secreted.	TISSUE SPECIFICITY: Found in plasma.	6	6	0	0	0	0	29128000	24075000	0	7678400	17042000	9090300	3024300	0	72871000	9410700	21852000	23044000	28291000	53071000	30322000	0	0	95162000	36251000	44074000	13456000	12032000	5502400	0	31375000	14321000	9339400	51443000	2563500	7887500	4617900
Q6QLQ4	CLC7A_MOUSE	C-type lectin domain family 7 member A (Beta-glucan receptor) (C-type lectin superfamily member 12) (Dendritic cell-associated C-type lectin 1) (DC-associated C-type lectin 1) (Dectin-1) (CD antigen CD369)	Clec7a Bgr Clecsf12 Dectin1	Mus musculus (Mouse)	244	27420	FUNCTION: Lectin that functions as pattern receptor specific for beta-1,3-linked and beta-1,6-linked glucans, such as cell wall constituents from pathogenic bacteria and fungi. Necessary for the TLR2-mediated inflammatory response and for TLR2-mediated activation of NF-kappa-B. Enhances cytokine production in macrophages and dendritic cells. Mediates production of reactive oxygen species in the c…	cellular response to molecule of fungal origin [GO:0071226]; cytokine production involved in immune response [GO:0002367]; inflammatory response [GO:0006954]; innate immune response [GO:0045087]; leukocyte activation involved in immune response [GO:0002366]; positive regulation of dendritic cell cytokine production [GO:0002732]; positive regulation of peptidyl-tyrosine phosphorylation [GO:0050731…	integral component of membrane [GO:0016021]; plasma membrane [GO:0005886]	carbohydrate binding [GO:0030246]; metal ion binding [GO:0046872]	SUBCELLULAR LOCATION: Cell membrane {ECO:0000269|PubMed:10779524, ECO:0000269|PubMed:15213161}; Single-pass type II membrane protein {ECO:0000269|PubMed:10779524, ECO:0000269|PubMed:15213161}. Note=Enriched on zymosan phagosomes. Enrichment does not depend on opsonization.	TISSUE SPECIFICITY: Detected in spleen (at protein level). Highly expressed in dendritic cells, spleen and thymus. Detected in epidermal Langerhans cells. Detected in macrophages, liver and lung. {ECO:0000269|PubMed:10779524, ECO:0000269|PubMed:11544516, ECO:0000269|PubMed:12719479}.	2	2	11036000	5353300	23006000	16629000	28445000	17795000	24897000	24450000	27333000	12473000	18246000	3533100	16133000	4174600	0	6228100	10957000	0	18888000	0	7084900	7503500	3913400	9754300	15621000	9383800	7232700	21036000	6009400	8348800	5967800	4413300	4744400	5008600	3823300
Q61093	CY24B_MOUSE	Cytochrome b-245 heavy chain (EC 1.-.-.-) (CGD91-phox) (Cytochrome b(558) subunit beta) (Cytochrome b558 subunit beta) (Heme-binding membrane glycoprotein gp91phox) (Neutrophil cytochrome b 91 kDa polypeptide) (gp91-1) (gp91-phox) (p22 phagocyte B-cytochrome)	Cybb Cgd	Mus musculus (Mouse)	570	65305	FUNCTION: Critical component of the membrane-bound oxidase of phagocytes that generates superoxide. It is the terminal component of a respiratory chain that transfers single electrons from cytoplasmic NADPH across the plasma membrane to molecular oxygen on the exterior. Also functions as a voltage-gated proton channel that mediates the H(+) currents of resting phagocytes. {ECO:0000269|PubMed:2473…	cellular response to cadmium ion [GO:0071276]; cellular response to ethanol [GO:0071361]; cellular response to L-glutamine [GO:1904845]; defense response [GO:0006952]; hydrogen peroxide biosynthetic process [GO:0050665]; hypoxia-inducible factor-1alpha signaling pathway [GO:0097411]; inflammatory response [GO:0006954]; innate immune response [GO:0045087]; oxidation-reduction process [GO:0055114];…	cytoplasm [GO:0005737]; dendrite [GO:0030425]; endoplasmic reticulum [GO:0005783]; Golgi apparatus [GO:0005794]; integral component of plasma membrane [GO:0005887]; mitochondrion [GO:0005739]; NADPH oxidase complex [GO:0043020]; neuronal cell body [GO:0043025]; nuclear envelope [GO:0005635]; perinuclear endoplasmic reticulum [GO:0097038]; phagocytic vesicle [GO:0045335]; plasma membrane [GO:00058…	electron transfer activity [GO:0009055]; flavin adenine dinucleotide binding [GO:0050660]; heme binding [GO:0020037]; metal ion binding [GO:0046872]; protein heterodimerization activity [GO:0046982]; superoxide-generating NADPH oxidase activity [GO:0016175]; voltage-gated ion channel activity [GO:0005244]	SUBCELLULAR LOCATION: Cell membrane; Multi-pass membrane protein. Note=As unassembled monomer may localize to the endoplasmic reticulum. {ECO:0000305|PubMed:28351984}.		16	16	204090000	92734000	258930000	177020000	252580000	421030000	176000000	257660000	331020000	193560000	240090000	70051000	160290000	99209000	64056000	368940000	35980000	233470000	445460000	108530000	67225000	93707000	96361000	213990000	413910000	209190000	326610000	583550000	556550000	376940000	403010000	424720000	307200000	267610000	173580000
Q61462	CY24A_MOUSE	Cytochrome b-245 light chain (Cytochrome b(558) alpha chain) (Cytochrome b558 subunit alpha) (Neutrophil cytochrome b 22 kDa polypeptide) (Superoxide-generating NADPH oxidase light chain subunit) (p22 phagocyte B-cytochrome) (p22-phox) (p22phox)	Cyba	Mus musculus (Mouse)	192	20748	FUNCTION: Critical component of the membrane-bound oxidase of phagocytes that generates superoxide. Associates with NOX3 to form a functional NADPH oxidase constitutively generating superoxide. {ECO:0000269|PubMed:19755709}.	cellular response to angiotensin [GO:1904385]; cellular response to gamma radiation [GO:0071480]; cellular response to glucose stimulus [GO:0071333]; cellular response to L-glutamine [GO:1904845]; cellular response to mechanical stimulus [GO:0071260]; cellular response to organic cyclic compound [GO:0071407]; cellular response to organic substance [GO:0071310]; cellular response to tumor necrosis…	apical plasma membrane [GO:0016324]; cytoplasm [GO:0005737]; dendrite [GO:0030425]; endosome [GO:0005768]; focal adhesion [GO:0005925]; Golgi apparatus [GO:0005794]; mitochondrion [GO:0005739]; NADPH oxidase complex [GO:0043020]; neuronal cell body [GO:0043025]; nucleus [GO:0005634]; perinuclear endoplasmic reticulum [GO:0097038]; stress fiber [GO:0001725]	electron transfer activity [GO:0009055]; heme binding [GO:0020037]; metal ion binding [GO:0046872]; protein heterodimerization activity [GO:0046982]; SH3 domain binding [GO:0017124]; superoxide-generating NADPH oxidase activity [GO:0016175]	SUBCELLULAR LOCATION: Cell membrane {ECO:0000250|UniProtKB:P13498}. Note=As unassembled monomer may localize to the endoplasmic reticulum. {ECO:0000305|PubMed:19755709}.	TISSUE SPECIFICITY: The strongest level of expression is found in kidney, peritoneal neutrophils and peritoneal macrophages, and a lower level in spleen and small intestine. Very low level of expression can be noted in brain, liver, testis, and heart. {ECO:0000269|PubMed:2597164}.	5	5	149170000	79122000	72095000	17601000	63940000	90108000	301750000	137060000	221920000	152380000	131860000	5787900	43653000	84406000	84709000	193290000	11119000	45567000	60149000	53691000	43164000	69196000	23314000	52966000	162590000	77120000	143190000	193560000	106180000	128630000	170940000	145800000	128870000	112720000	57918000
Q8K3H0	DP13A_MOUSE	DCC-interacting protein 13-alpha (Dip13-alpha) (Adapter protein containing PH domain, PTB domain and leucine zipper motif 1)	Appl1 Dip13a Kiaa1428	Mus musculus (Mouse)	707	79328	FUNCTION: Multifunctional adapter protein that binds to various membrane receptors, nuclear factors and signaling proteins to regulate many processes, such as cell proliferation, immune response, endosomal trafficking and cell metabolism (By similarity) (PubMed:25328665, PubMed:25568335, PubMed:27219021). Regulates signaling pathway leading to cell proliferation through interaction with RAB5A and…	adiponectin-activated signaling pathway [GO:0033211]; cell cycle [GO:0007049]; cell population proliferation [GO:0008283]; cellular response to hepatocyte growth factor stimulus [GO:0035729]; insulin receptor signaling pathway [GO:0008286]; negative regulation of Fc-gamma receptor signaling pathway involved in phagocytosis [GO:1905450]; positive regulation of cytokine production involved in infla…	cytoplasm [GO:0005737]; cytoplasmic vesicle [GO:0031410]; cytosol [GO:0005829]; early endosome [GO:0005769]; early endosome membrane [GO:0031901]; early phagosome [GO:0032009]; endosome [GO:0005768]; endosome membrane [GO:0010008]; intracellular vesicle [GO:0097708]; macropinosome [GO:0044354]; membrane [GO:0016020]; nucleus [GO:0005634]; plasma membrane [GO:0005886]; ruffle [GO:0001726]; vesicle…	beta-tubulin binding [GO:0048487]; identical protein binding [GO:0042802]; phosphatidylinositol binding [GO:0035091]; phosphatidylserine binding [GO:0001786]; protein-containing complex binding [GO:0044877]; protein homodimerization activity [GO:0042803]; protein kinase B binding [GO:0043422]	SUBCELLULAR LOCATION: Early endosome membrane {ECO:0000269|PubMed:21849472}; Peripheral membrane protein {ECO:0000250|UniProtKB:Q9UKG1}. Nucleus {ECO:0000250|UniProtKB:Q9UKG1}. Cytoplasm {ECO:0000250|UniProtKB:Q9UKG1}. Endosome {ECO:0000269|PubMed:25568335, ECO:0000269|PubMed:27219021}. Cell projection, ruffle {ECO:0000269|PubMed:25568335}. Cytoplasmic vesicle, phagosome {ECO:0000269|PubMed:25568…	TISSUE SPECIFICITY: Expressed in insulin-target tissues including skeletal muscle, liver, fat, and brain. {ECO:0000269|PubMed:19661063}.	16	16	45616000	384380	45229000	53242000	139460000	61786000	39106000	56719000	91128000	18267000	29819000	39717000	0	47842000	0	37845000	0	5209400	20953000	15761000	8330900	12961000	9778500	6276800	136060000	127540000	46472000	59641000	0	67945000	49875000	6980300	11818000	18654000	3458300
Q8K3G9	DP13B_MOUSE	DCC-interacting protein 13-beta (Dip13-beta) (Adapter protein containing PH domain, PTB domain and leucine zipper motif 2)	Appl2 Dip13b Dip3b	Mus musculus (Mouse)	662	73854	FUNCTION: Multifunctional adapter protein that binds to various membrane receptors, nuclear factors and signaling proteins to regulate many processes, such as cell proliferation, immune response, endosomal trafficking and cell metabolism (PubMed:25568335, PubMed:27219021, PubMed:25328665, PubMed:19661063, PubMed:29467283). Regulates signaling pathway leading to cell proliferation through interact…	adiponectin-activated signaling pathway [GO:0033211]; cell cycle [GO:0007049]; cell population proliferation [GO:0008283]; cellular response to hepatocyte growth factor stimulus [GO:0035729]; cold acclimation [GO:0009631]; diet induced thermogenesis [GO:0002024]; glucose homeostasis [GO:0042593]; negative regulation of cellular response to insulin stimulus [GO:1900077]; negative regulation of cyt…	cytoplasm [GO:0005737]; cytoplasmic vesicle [GO:0031410]; early endosome membrane [GO:0031901]; early phagosome [GO:0032009]; early phagosome membrane [GO:0036186]; endosome [GO:0005768]; endosome membrane [GO:0010008]; macropinosome [GO:0044354]; membrane [GO:0016020]; nucleus [GO:0005634]; plasma membrane [GO:0005886]; ruffle [GO:0001726]; ruffle membrane [GO:0032587]; vesicle [GO:0031982]	phosphatidylinositol binding [GO:0035091]; phosphatidylserine binding [GO:0001786]; protein-containing complex binding [GO:0044877]; protein homodimerization activity [GO:0042803]; Rab GTPase binding [GO:0017137]	SUBCELLULAR LOCATION: Early endosome membrane {ECO:0000250|UniProtKB:Q8NEU8}; Peripheral membrane protein {ECO:0000250|UniProtKB:Q8NEU8}. Nucleus {ECO:0000250|UniProtKB:Q8NEU8}. Cell membrane {ECO:0000250|UniProtKB:Q8NEU8}. Endosome membrane {ECO:0000250|UniProtKB:Q8NEU8}. Cytoplasm {ECO:0000269|PubMed:19661063, ECO:0000269|PubMed:25568335}. Cytoplasmic vesicle, phagosome {ECO:0000269|PubMed:2556…	TISSUE SPECIFICITY: Expressed in insulin-target tissues including skeletal muscle, liver, fat, and brain. Highly expressed in kidney and pancreas (PubMed:19661063). Abundantly expressed in the ventromedial hypothalamus (VMH), barely detectable in the arcuate nucleus (ARC) and paraventricular nucleus (PVN) of the hypothalamus. Also expressed in pancreatic beta-cells (PubMed:29467283). {ECO:0000269…	7	7	74005000	0	14770000	7751400	14578000	0	0	23165000	19218000	9459600	0	0	13411000	1702300	5963200	4744900	0	0	0	0	11546000	5968400	1814700	0	7537200	0	10784000	15290000	12027000	27860000	4697200	1356500	0	0	0
Q60710	SAMH1_MOUSE	Deoxynucleoside triphosphate triphosphohydrolase SAMHD1 (dNTPase) (EC 3.1.5.-) (Interferon-gamma-inducible protein Mg11) (SAM domain and HD domain-containing protein 1) (mSAMHD1)	Samhd1 Mg21	Mus musculus (Mouse)	658	75893	FUNCTION: Isoform 1: Protein that acts both as a host restriction factor involved in defense response to virus and as a regulator of DNA end resection at stalled replication forks (By similarity). Has deoxynucleoside triphosphate (dNTPase) activity, which is required to restrict infection by viruses: dNTPase activity reduces cellular dNTP levels to levels too low for retroviral reverse transcript…	cellular response to DNA damage stimulus [GO:0006974]; dATP catabolic process [GO:0046061]; defense response to virus [GO:0051607]; deoxyribonucleotide catabolic process [GO:0009264]; dGTP catabolic process [GO:0006203]; DNA strand resection involved in replication fork processing [GO:0110025]; double-strand break repair via homologous recombination [GO:0000724]; innate immune response [GO:004508…	nucleoplasm [GO:0005654]; nucleus [GO:0005634]; plasma membrane [GO:0005886]; site of double-strand break [GO:0035861]; tetraspanin-enriched microdomain [GO:0097197]	dGTPase activity [GO:0008832]; dGTP binding [GO:0032567]; GTP binding [GO:0005525]; identical protein binding [GO:0042802]; nucleic acid binding [GO:0003676]; ribonuclease activity [GO:0004540]; RNA binding [GO:0003723]; single-stranded DNA binding [GO:0003697]; triphosphoric monoester hydrolase activity [GO:0016793]; zinc ion binding [GO:0008270]	SUBCELLULAR LOCATION: Nucleus {ECO:0000250|UniProtKB:Q9Y3Z3}. Chromosome {ECO:0000250|UniProtKB:Q9Y3Z3}. Note=Localizes to sites of DNA double-strand breaks in response to DNA damage. {ECO:0000250|UniProtKB:Q9Y3Z3}.		36	36	3553600000	1995300000	2976200000	6116200000	4531200000	3780000000	7132700000	3980000000	5483400000	5310500000	5161900000	828610000	3051700000	3052400000	1861700000	2532600000	1321700000	4066600000	2640500000	2926500000	1954800000	3240000000	1848400000	2009100000	3653600000	2181600000	2302100000	4391900000	2157700000	1402300000	1971700000	2003500000	1359500000	1041100000	746680000
Q3UHC7	DAB2P_MOUSE	Disabled homolog 2-interacting protein (DAB2-interacting protein) (ASK-interacting protein 1) (DOC-2/DAB-2 interactive protein)	Dab2ip Kiaa1743	Mus musculus (Mouse)	1189	131726	FUNCTION: Functions as a scaffold protein implicated in the regulation of a large spectrum of both general and specialized signaling pathways. Involved in several processes such as innate immune response, inflammation and cell growth inhibition, apoptosis, cell survival, angiogenesis, cell migration and maturation. Plays also a role in cell cycle checkpoint control; reduces G1 phase cyclin levels…	activation of JUN kinase activity [GO:0007257]; activation of MAPKKK activity [GO:0000185]; angiogenesis [GO:0001525]; cell cycle [GO:0007049]; cell motility involved in cerebral cortex radial glia guided migration [GO:0021814]; cellular protein catabolic process [GO:0044257]; cellular response to epidermal growth factor stimulus [GO:0071364]; cellular response to interleukin-1 [GO:0071347]; cell…	AIP1-IRE1 complex [GO:1990597]; axon [GO:0030424]; cerebellar mossy fiber [GO:0044300]; climbing fiber [GO:0044301]; cytoplasm [GO:0005737]; dendrite [GO:0030425]; endocytic vesicle [GO:0030139]; neuronal cell body [GO:0043025]; neuronal cell body membrane [GO:0032809]; parallel fiber [GO:1990032]; plasma membrane [GO:0005886]	14-3-3 protein binding [GO:0071889]; death receptor binding [GO:0005123]; GTPase activator activity [GO:0005096]; identical protein binding [GO:0042802]; kinase binding [GO:0019900]; mitogen-activated protein kinase kinase binding [GO:0031434]; mitogen-activated protein kinase kinase kinase binding [GO:0031435]; phosphatidylinositol 3-kinase binding [GO:0043548]; phosphatidylinositol 3-kinase reg…	SUBCELLULAR LOCATION: Cytoplasm. Cell membrane {ECO:0000305}; Peripheral membrane protein {ECO:0000305}. Cell projection, dendrite. Note=Colocalizes with TIRAP at the plasma membrane. Colocalizes with ARF6 at the plasma membrane and endocytic vesicles. Translocates from the plasma membrane to the cytoplasm in response to TNF-alpha. Phosphatidylinositol 4-phosphate (PtdIns4P) binding is essential …	TISSUE SPECIFICITY: Expressed in vascular endothelium of muscle and aorta, in smooth muscle cells of aorta and epithelial cells of lung. Expressed throughout the brain, including olfactory bulb, hypothalamus, cerebellum and cerebral cortex. Expressed in the soma and processes of neurons in a variety of brain structures, including the developing cerebral cortex, CA1 pyramidal neurons and Purkinje …	1	1	0	0	0	0	21932000	0	0	0	0	0	0	0	16761000	0	0	0	0	0	0	0	0	0	0	0	0	0	0	0	0	0	0	0	0	0	0
Q99J72	ABEC3_MOUSE	DNA dC->dU-editing enzyme APOBEC-3 (EC 3.5.4.38) (Apolipoprotein B mRNA-editing complex 3) (Arp3) (CEM-15) (CEM15)	Apobec3	Mus musculus (Mouse)	440	52213	FUNCTION: DNA deaminase (cytidine deaminase) which acts as an inhibitor of retrovirus replication and retrotransposon mobility via deaminase-dependent and -independent mechanisms. Selectively targets single-stranded DNA and does not deaminate double-stranded DNA or single-or double-stranded RNA. Exhibits antiviral activity against HIV-1, simian immunodeficiency viruses (SIVs), mouse mammary tumor…	cytidine to uridine editing [GO:0016554]; defense response to virus [GO:0051607]; DNA demethylation [GO:0080111]; hematopoietic progenitor cell differentiation [GO:0002244]; innate immune response [GO:0045087]; negative regulation of transposition [GO:0010529]; negative regulation of viral genome replication [GO:0045071]; regulation of defense response to virus [GO:0050688]; regulation of viral l…	cytoplasm [GO:0005737]; nucleus [GO:0005634]	cytidine deaminase activity [GO:0004126]; deoxycytidine deaminase activity [GO:0047844]; RNA binding [GO:0003723]; zinc ion binding [GO:0008270]	SUBCELLULAR LOCATION: Cytoplasm {ECO:0000269|PubMed:16527742}.	TISSUE SPECIFICITY: Expressed in spleen, node and lung. {ECO:0000269|PubMed:12859895}.	7	7	39084000	25357000	81868000	89200000	79374000	73205000	54560000	75071000	105190000	31415000	5825800	20052000	34962000	29419000	19243000	89686000	5828700	24559000	41808000	47417000	26924000	29698000	7792300	38837000	21350000	23425000	47134000	35378000	14811000	16602000	28759000	9998300	21671000	32061000	7353900
Q99MU3	DSRAD_MOUSE	Double-stranded RNA-specific adenosine deaminase (DRADA) (EC 3.5.4.37) (RNA adenosine deaminase 1)	Adar	Mus musculus (Mouse)	1178	130447	FUNCTION: Catalyzes the hydrolytic deamination of adenosine to inosine in double-stranded RNA (dsRNA) referred to as A-to-I RNA editing. This may affect gene expression and function in a number of ways that include mRNA translation by changing codons and hence the amino acid sequence of proteins; pre-mRNA splicing by altering splice site recognition sequences; RNA stability by changing sequences …	adenosine to inosine editing [GO:0006382]; base conversion or substitution editing [GO:0016553]; cellular response to virus [GO:0098586]; defense response to virus [GO:0051607]; definitive hemopoiesis [GO:0060216]; erythrocyte differentiation [GO:0030218]; hematopoietic progenitor cell differentiation [GO:0002244]; hematopoietic stem cell homeostasis [GO:0061484]; innate immune response [GO:00450…	cytoplasm [GO:0005737]; nuclear speck [GO:0016607]; nucleolus [GO:0005730]; nucleoplasm [GO:0005654]; nucleus [GO:0005634]; supraspliceosomal complex [GO:0044530]	double-stranded RNA adenosine deaminase activity [GO:0003726]; double-stranded RNA binding [GO:0003725]; left-handed Z-DNA binding [GO:0003692]; metal ion binding [GO:0046872]; tRNA-specific adenosine deaminase activity [GO:0008251]	SUBCELLULAR LOCATION: Isoform 1: Cytoplasm. Nucleus, nucleolus. Note=Long forms starting at Met-1 are found predominantly in cytoplasm. Shuttles between the cytoplasm and nucleus.; SUBCELLULAR LOCATION: Isoform 2: Cytoplasm. Nucleus, nucleolus. Note=Long forms starting at Met-1 are found predominantly in cytoplasm.; SUBCELLULAR LOCATION: Isoform 3: Nucleus, nucleolus. Note=Short forms starting at…	TISSUE SPECIFICITY: Highest levels in brain and spleen. Lowest levels in liver. {ECO:0000269|PubMed:12954622}.	3	3	0	0	9320000	8853800	0	20218000	0	14359000	15512000	8685000	0	3308000	0	0	9447200	5849200	0	0	0	4575300	6099900	6451200	0	0	11685000	10541000	12397000	24265000	18742000	8005600	0	6700200	2988700	3007300	2300600
Q61510	TRI25_MOUSE	E3 ubiquitin/ISG15 ligase TRIM25 (EC 6.3.2.n3) (Estrogen-responsive finger protein) (RING-type E3 ubiquitin transferase) (EC 2.3.2.27) (RING-type E3 ubiquitin transferase TRIM25) (Tripartite motif-containing protein 25) (Ubiquitin/ISG15-conjugating enzyme TRIM25) (Zinc finger protein 147)	Trim25 Efp Zfp147 Znf147	Mus musculus (Mouse)	634	71726	FUNCTION: Functions as a ubiquitin E3 ligase and as an ISG15 E3 ligase. Involved in innate immune defense against viruses by mediating ubiquitination of DDX58 and IFIH1. Mediates 'Lys-63'-linked polyubiquitination of the DDX58 N-terminal CARD-like region which is crucial for triggering the cytosolic signal transduction that leads to the production of interferons in response to viral infection. Me…	cellular response to leukemia inhibitory factor [GO:1990830]; defense response to virus [GO:0051607]; innate immune response [GO:0045087]; negative regulation of viral entry into host cell [GO:0046597]; negative regulation of viral release from host cell [GO:1902187]; positive regulation of DNA-binding transcription factor activity [GO:0051091]; positive regulation of I-kappaB kinase/NF-kappaB si…	cytoplasm [GO:0005737]; cytosol [GO:0005829]; nuclear body [GO:0016604]; nucleoplasm [GO:0005654]	ligase activity [GO:0016874]; metal ion binding [GO:0046872]; ubiquitin protein ligase activity [GO:0061630]	SUBCELLULAR LOCATION: Cytoplasm {ECO:0000250|UniProtKB:Q14258}. Note=Colocalized with DDX58 at cytoplasmic perinuclear bodies. {ECO:0000250|UniProtKB:Q14258}.	TISSUE SPECIFICITY: Ubiquitous. {ECO:0000269|PubMed:7592654}.	10	10	29804000	35903000	62119000	66711000	60353000	64728000	72073000	75101000	148830000	81972000	78502000	9966000	73474000	58009000	69436000	53792000	0	8350000	19518000	52577000	32645000	71215000	27258000	21573000	118900000	64987000	58784000	69226000	21053000	57369000	33490000	21550000	24007000	27579000	1535500
Q3UIR3	DTX3L_MOUSE	E3 ubiquitin-protein ligase DTX3L (EC 2.3.2.27) (Protein deltex-3-like) (RING-type E3 ubiquitin transferase DTX3L)	Dtx3l Bbap	Mus musculus (Mouse)	748	83044	FUNCTION: E3 ubiquitin-protein ligase which, in association with ADP-ribosyltransferase PARP9, plays a role in DNA damage repair and in interferon-mediated antiviral responses. Monoubiquitinates several histones, including histone H2A, H2B, H3 and H4. In response to DNA damage, mediates monoubiquitination of 'Lys-91' of histone H4 (H4K91ub1). The exact role of H4K91ub1 in DNA damage response is s…	cellular response to DNA damage stimulus [GO:0006974]; defense response to virus [GO:0051607]; double-strand break repair [GO:0006302]; endosome to lysosome transport [GO:0008333]; histone H2A ubiquitination [GO:0033522]; histone H2B ubiquitination [GO:0033523]; histone monoubiquitination [GO:0010390]; innate immune response [GO:0045087]; negative regulation of ubiquitin-protein transferase activ…	cytoplasm [GO:0005737]; cytosol [GO:0005829]; early endosome membrane [GO:0031901]; lysosomal membrane [GO:0005765]; lysosome [GO:0005764]; nucleoplasm [GO:0005654]; nucleus [GO:0005634]; protein-containing complex [GO:0032991]	enzyme activator activity [GO:0008047]; enzyme binding [GO:0019899]; enzyme inhibitor activity [GO:0004857]; histone binding [GO:0042393]; metal ion binding [GO:0046872]; STAT family protein binding [GO:0097677]; ubiquitin-like protein ligase binding [GO:0044389]; ubiquitin-protein transferase activity [GO:0004842]	SUBCELLULAR LOCATION: Cytoplasm {ECO:0000250|UniProtKB:Q8TDB6}. Nucleus {ECO:0000250|UniProtKB:Q8TDB6}. Early endosome membrane {ECO:0000250|UniProtKB:Q8TDB6}; Peripheral membrane protein {ECO:0000250|UniProtKB:Q8TDB6}; Cytoplasmic side {ECO:0000250|UniProtKB:Q8TDB6}. Lysosome membrane {ECO:0000250|UniProtKB:Q8TDB6}; Peripheral membrane protein {ECO:0000250|UniProtKB:Q8TDB6}; Cytoplasmic side {EC…		19	19	275380000	117910000	330410000	343450000	275940000	145140000	311120000	504200000	525370000	279150000	168870000	32626000	102250000	42023000	95881000	160080000	34154000	71455000	56627000	216950000	102650000	219480000	68101000	112360000	262790000	127930000	153320000	316220000	52340000	140820000	98001000	43372000	51837000	75486000	43399000
Q8C863	ITCH_MOUSE	E3 ubiquitin-protein ligase Itchy (EC 2.3.2.26) (HECT-type E3 ubiquitin transferase Itchy homolog)	Itch	Mus musculus (Mouse)	864	98994	FUNCTION: Acts as an E3 ubiquitin-protein ligase which accepts ubiquitin from an E2 ubiquitin-conjugating enzyme in the form of a thioester and then directly transfers the ubiquitin to targeted substrates (PubMed:15358865, PubMed:16446428, PubMed:17592138, PubMed:18628966, PubMed:20392206, PubMed:25632008). It catalyzes 'Lys-29'-, 'Lys-48'- and 'Lys-63'-linked ubiquitin conjugation (By similarity…	apoptotic process [GO:0006915]; defense response to virus [GO:0051607]; innate immune response [GO:0045087]; negative regulation of alpha-beta T cell proliferation [GO:0046642]; negative regulation of apoptotic process [GO:0043066]; negative regulation of defense response to virus [GO:0050687]; negative regulation of JNK cascade [GO:0046329]; negative regulation of NF-kappaB transcription factor …	cell cortex [GO:0005938]; cytoplasm [GO:0005737]; cytoplasmic vesicle [GO:0031410]; cytosol [GO:0005829]; early endosome membrane [GO:0031901]; intracellular membrane-bounded organelle [GO:0043231]; membrane [GO:0016020]; nucleoplasm [GO:0005654]; nucleus [GO:0005634]; plasma membrane [GO:0005886]; protein-containing complex [GO:0032991]; ubiquitin ligase complex [GO:0000151]	arrestin family protein binding [GO:1990763]; CXCR chemokine receptor binding [GO:0045236]; ligase activity [GO:0016874]; ribonucleoprotein complex binding [GO:0043021]; ubiquitin-like protein ligase binding [GO:0044389]; ubiquitin protein ligase activity [GO:0061630]; ubiquitin-protein transferase activity [GO:0004842]	SUBCELLULAR LOCATION: Cell membrane {ECO:0000250|UniProtKB:Q96J02}; Peripheral membrane protein {ECO:0000250|UniProtKB:Q96J02}; Cytoplasmic side {ECO:0000250|UniProtKB:Q96J02}. Cytoplasm {ECO:0000250|UniProtKB:Q96J02}. Nucleus {ECO:0000250|UniProtKB:Q96J02}. Early endosome membrane {ECO:0000250|UniProtKB:Q96J02}; Peripheral membrane protein {ECO:0000250|UniProtKB:Q96J02}; Cytoplasmic side {ECO:00…	TISSUE SPECIFICITY: Detected in uterus (at protein level) (PubMed:23146885). Widely expressed (PubMed:9462742). {ECO:0000269|PubMed:23146885, ECO:0000269|PubMed:9462742}.	8	8	0	2361900	6404600	50167000	52038000	7416300	136420000	6432200	0	45485000	0	8712100	31295000	0	7375400	14109000	15810000	0	0	0	0	51097000	0	0	6056700	0	0	7554100	0	0	0	0	3274400	5457900	2259600
Q8CH72	TRI32_MOUSE	E3 ubiquitin-protein ligase TRIM32 (EC 2.3.2.27) (RING-type E3 ubiquitin transferase TRIM32) (Tripartite motif-containing protein 32)	Trim32	Mus musculus (Mouse)	655	72057	FUNCTION: Has an E3 ubiquitin ligase activity. Ubiquitinates DTNBP1 (dysbindin). May ubiquitinate BBS2 (By similarity). Ubiquitinates PIAS4/PIASY and promotes its degradation in keratinocytes treated with UVB and TNF-alpha. {ECO:0000250, ECO:0000269|PubMed:14578165, ECO:0000269|PubMed:16816390}.	actin ubiquitination [GO:0007014]; axon development [GO:0061564]; fat cell differentiation [GO:0045444]; innate immune response [GO:0045087]; muscle cell cellular homeostasis [GO:0046716]; negative regulation of fibroblast proliferation [GO:0048147]; negative regulation of intrinsic apoptotic signaling pathway in response to DNA damage [GO:1902230]; negative regulation of keratinocyte apoptotic p…	cytoplasm [GO:0005737]; nucleus [GO:0005634]; striated muscle myosin thick filament [GO:0005863]	identical protein binding [GO:0042802]; myosin binding [GO:0017022]; protein self-association [GO:0043621]; RNA binding [GO:0003723]; translation initiation factor binding [GO:0031369]; ubiquitin binding [GO:0043130]; ubiquitin protein ligase activity [GO:0061630]; ubiquitin-protein transferase activity [GO:0004842]; zinc ion binding [GO:0008270]	SUBCELLULAR LOCATION: Cytoplasm {ECO:0000269|PubMed:14578165, ECO:0000269|PubMed:16816390}. Note=Localized in cytoplasmic bodies, usually concentrated around the nucleus.	TISSUE SPECIFICITY: Ubiquitous. High expression in brain.	2	2	18224000	8690200	9956500	16801000	0	8303900	0	15818000	0	17453000	0	2385400	0	0	0	0	0	6919900	6471100	0	5839500	10543000	3772100	0	0	0	0	0	0	0	0	0	0	0	0
Q9QZH6	ECSIT_MOUSE	Evolutionarily conserved signaling intermediate in Toll pathway, mitochondrial (Protein SITPEC)	Ecsit Sitpec	Mus musculus (Mouse)	435	49799	FUNCTION: Adapter protein of the Toll-like and IL-1 receptor signaling pathway that is involved in the activation of NF-kappa-B via MAP3K1. Promotes proteolytic activation of MAP3K1. Involved in the BMP signaling pathway. Required for normal embryonic development. {ECO:0000269|PubMed:10465784, ECO:0000269|PubMed:14633973}.; FUNCTION: Required for efficient assembly of mitochondrial NADH:ubiquinon…	BMP signaling pathway [GO:0030509]; innate immune response [GO:0045087]; mesoderm formation [GO:0001707]; regulation of oxidoreductase activity [GO:0051341]; regulation of transcription by RNA polymerase II [GO:0006357]; transmembrane receptor protein serine/threonine kinase signaling pathway [GO:0007178]	cytoplasm [GO:0005737]; cytosol [GO:0005829]; mitochondrion [GO:0005739]; nucleoplasm [GO:0005654]; nucleus [GO:0005634]; transcription factor complex [GO:0005667]	DNA-binding transcription factor activity [GO:0003700]; oxidoreductase activity, acting on NAD(P)H [GO:0016651]	SUBCELLULAR LOCATION: Cytoplasm {ECO:0000269|PubMed:14633973}. Nucleus {ECO:0000269|PubMed:14633973}. Mitochondrion {ECO:0000250}.	TISSUE SPECIFICITY: Detected in heart, brain, lung, liver, skeletal muscle, kidney and testis. Detected in embryonic mesoderm and epiblast, and in extraembryonic ectoderm. {ECO:0000269|PubMed:10465784, ECO:0000269|PubMed:14633973}.	2	2	2900900	1923600	0	0	0	0	0	0	3843500	0	0	0	0	0	3201700	3716300	0	0	7419600	3466600	0	0	0	0	0	0	0	0	0	0	0	0	0	0	0
O88536	FPR2_MOUSE	Formyl peptide receptor 2 (Formylpeptide receptor-related sequence 2) (Lipoxin A4 receptor-like protein) (N-formylpeptide receptor-like 2)	Fpr2 Fpr-rs2	Mus musculus (Mouse)	351	39422	FUNCTION: High affinity receptor for N-formyl-methionyl peptides (FMLP), which are powerful neutrophil chemotactic factors (PubMed:12218158, PubMed:10477558, PubMed:19387439). Stimulates chemotaxis in immune cells to site of infection or tissue damage upon recognition of several ligands, such as FMLP, or ligand involved in cell damage, disease or inflammation (PubMed:10477558, PubMed:19497865). R…	adenylate cyclase-inhibiting G protein-coupled receptor signaling pathway [GO:0007193]; astrocyte activation [GO:0048143]; calcium-mediated signaling [GO:0019722]; cell surface receptor signaling pathway [GO:0007166]; cellular response to amyloid-beta [GO:1904646]; complement receptor mediated signaling pathway [GO:0002430]; defense response to bacterium [GO:0042742]; G protein-coupled receptor s…	cytoplasm [GO:0005737]; integral component of membrane [GO:0016021]; plasma membrane [GO:0005886]	amyloid-beta binding [GO:0001540]; cargo receptor activity [GO:0038024]; G protein-coupled receptor activity [GO:0004930]; N-formyl peptide receptor activity [GO:0004982]; RAGE receptor binding [GO:0050786]; scavenger receptor binding [GO:0005124]; signaling receptor activity [GO:0038023]	SUBCELLULAR LOCATION: Cell membrane {ECO:0000250|UniProtKB:P25090}; Multi-pass membrane protein {ECO:0000305}. Note=Associates with Amyloid-beta protein 42, product of APP, at the cell surface and the complex is then rapidly internalized. {ECO:0000250|UniProtKB:P25090}.	TISSUE SPECIFICITY: Primarily expressed in neutrophils. Not detected in vomeronasal neurons. {ECO:0000269|PubMed:10477558, ECO:0000269|PubMed:15879124, ECO:0000269|PubMed:17237393, ECO:0000269|PubMed:19387439, ECO:0000269|PubMed:19497865}.	2	2	0	0	0	0	0	0	0	0	14073000	0	0	0	0	0	0	8574900	0	11778000	15241000	0	4170800	0	0	2052900	0	0	0	0	21470000	23074000	30717000	31392000	7005700	1199100	3962000
P16110	LEG3_MOUSE	Galectin-3 (Gal-3) (35 kDa lectin) (Carbohydrate-binding protein 35) (CBP 35) (Galactose-specific lectin 3) (IgE-binding protein) (L-34 galactoside-binding lectin) (Laminin-binding protein) (Lectin L-29) (Mac-2 antigen)	Lgals3	Mus musculus (Mouse)	264	27515	FUNCTION: Galactose-specific lectin which binds IgE. May mediate with the alpha-3, beta-1 integrin the stimulation by CSPG4 of endothelial cells migration. Together with DMBT1, required for terminal differentiation of columnar epithelial cells during early embryogenesis. In the nucleus: acts as a pre-mRNA splicing factor. Involved in acute inflammatory responses including neutrophil activation an…	cell differentiation [GO:0030154]; eosinophil chemotaxis [GO:0048245]; extracellular matrix organization [GO:0030198]; innate immune response [GO:0045087]; macrophage chemotaxis [GO:0048246]; monocyte chemotaxis [GO:0002548]; mononuclear cell migration [GO:0071674]; mRNA processing [GO:0006397]; negative regulation of apoptotic process [GO:0043066]; negative regulation of cell proliferation in bo…	cell surface [GO:0009986]; collagen-containing extracellular matrix [GO:0062023]; cytoplasm [GO:0005737]; external side of plasma membrane [GO:0009897]; extracellular matrix [GO:0031012]; extracellular region [GO:0005576]; extracellular space [GO:0005615]; glial cell projection [GO:0097386]; immunological synapse [GO:0001772]; mitochondrial inner membrane [GO:0005743]; nucleus [GO:0005634]; splic…	advanced glycation end-product receptor activity [GO:0050785]; chemoattractant activity [GO:0042056]; disaccharide binding [GO:0048030]; Fc-gamma receptor I complex binding [GO:0034988]; IgE binding [GO:0019863]; laminin binding [GO:0043236]; monosaccharide binding [GO:0048029]; protein phosphatase binding [GO:0019903]	SUBCELLULAR LOCATION: Cytoplasm. Nucleus. Secreted. Note=Secreted by a non-classical secretory pathway and associates with the cell surface.	TISSUE SPECIFICITY: The highest levels are found in activated macrophages.	11	11	9440000000	3838600000	6445300000	13200000000	8407600000	9876700000	13300000000	7277900000	10100000000	10900000000	10600000000	1970000000	7757200000	7770000000	5470100000	9338100000	3927700000	3713300000	4246700000	5570600000	3485100000	5050000000	3236300000	3290000000	7849200000	8141400000	6850000000	8900000000	4845400000	3960700000	3992100000	3860000000	1008800000	1603900000	922110000
O08573	LEG9_MOUSE	Galectin-9 (Gal-9)	Lgals9	Mus musculus (Mouse)	353	40036	FUNCTION: Binds galactosides (By similarity). Has high affinity for the Forssman pentasaccharide (By similarity). Ligand for HAVCR2/TIM3 (By similarity). Binding to HAVCR2 induces T-helper type 1 lymphocyte (Th1) death (By similarity). Also stimulates bactericidal activity in infected macrophages by causing macrophage activation and IL1B secretion which restricts intracellular bacterial growth (P…	cellular response to virus [GO:0098586]; chemotaxis [GO:0006935]; female pregnancy [GO:0007565]; heterophilic cell-cell adhesion via plasma membrane cell adhesion molecules [GO:0007157]; maintenance of protein location [GO:0045185]; negative regulation of CD4-positive, alpha-beta T cell proliferation [GO:2000562]; negative regulation of gene expression [GO:0010629]; negative regulation of inflamm…	collagen-containing extracellular matrix [GO:0062023]; cytoplasm [GO:0005737]; cytosol [GO:0005829]; extracellular region [GO:0005576]; nucleus [GO:0005634]	carbohydrate binding [GO:0030246]; enzyme binding [GO:0019899]; galactoside binding [GO:0016936]; protein serine/threonine kinase activator activity [GO:0043539]; signaling receptor binding [GO:0005102]	SUBCELLULAR LOCATION: Cytoplasm {ECO:0000269|PubMed:23242525}. Nucleus {ECO:0000269|PubMed:23242525}. Secreted {ECO:0000250|UniProtKB:O00182}. Note=May also be secreted by a non-classical secretory pathway (PubMed:9038233). Secreted by mesenchymal stromal cells upon IFNG stimulation (By similarity). {ECO:0000250|UniProtKB:O00182, ECO:0000269|PubMed:9038233}.	TISSUE SPECIFICITY: Accentuated expression in liver and thymus of embryo, detected in embryonic heart, brain, lung, liver, and kidney. Highly expressed in adult thymus, small intestine, and liver, and to a lesser extent in lung, kidney, spleen, cardiac, and skeletal muscle. Barely detectable in brain and reticulocyte. Expressed in placenta, uterus and decidua during pregnancy (PubMed:23242525). E…	8	8	225410000	72534000	238780000	190740000	145900000	231810000	398930000	241920000	262200000	276320000	267670000	31270000	65595000	84684000	207410000	118960000	107510000	101720000	0	124980000	55942000	92565000	37537000	40423000	154200000	179400000	215370000	222630000	105610000	115250000	143800000	77977000	31696000	38073000	52108000
Q9D8T2	GSDMD_MOUSE	Gasdermin-D (Gasdermin domain-containing protein 1) [Cleaved into: Gasdermin-D, N-terminal (GSDMD-NT); Gasdermin-D, C-terminal (GSDMD-CT)]	Gsdmdc1 Gsdmd	Mus musculus (Mouse)	487	53238	FUNCTION: Gasdermin-D, N-terminal: Promotes pyroptosis in response to microbial infection and danger signals. Produced by the cleavage of gasdermin-D by inflammatory caspases CASP1 or CASP4 in response to canonical, as well as non-canonical (such as cytosolic LPS) inflammasome activators (PubMed:26611636, PubMed:26375259, PubMed:26375003, PubMed:27418190, PubMed:27385778, PubMed:27383986). After …	cellular response to extracellular stimulus [GO:0031668]; cytolysis [GO:0019835]; defense response to Gram-negative bacterium [GO:0050829]; defense response to Gram-positive bacterium [GO:0050830]; inflammatory response [GO:0006954]; innate immune response [GO:0045087]; pore complex assembly [GO:0046931]; pore formation in membrane of other organism [GO:0035915]; positive regulation of interleuki…	cytosol [GO:0005829]; extracellular space [GO:0005615]; NLRP3 inflammasome complex [GO:0072559]; nucleoplasm [GO:0005654]; plasma membrane [GO:0005886]	cardiolipin binding [GO:1901612]; phosphatidic acid binding [GO:0070300]; phosphatidylinositol-4,5-bisphosphate binding [GO:0005546]; phosphatidylinositol-4-phosphate binding [GO:0070273]; phosphatidylserine binding [GO:0001786]	SUBCELLULAR LOCATION: Gasdermin-D: Cytoplasm, cytosol {ECO:0000269|PubMed:27383986, ECO:0000269|PubMed:27418190}. Inflammasome {ECO:0000269|PubMed:26611636}. Note=In response to a canonical inflammasome stimulus, such as nigericin, recruited to NLRP3 inflammasone with similar kinetics to that of uncleaved CASP1 precursor. {ECO:0000269|PubMed:26611636}.; SUBCELLULAR LOCATION: Gasdermin-D, N-termin…		14	14	452920000	202160000	460190000	746860000	772210000	550950000	588280000	555600000	606640000	475740000	303950000	179070000	289700000	317900000	254060000	342640000	55229000	163940000	165520000	403700000	275560000	386410000	166340000	189350000	361930000	390880000	425990000	413590000	202350000	131200000	183030000	150910000	125400000	161650000	88143000
P20491	FCERG_MOUSE	High affinity immunoglobulin epsilon receptor subunit gamma (Fc receptor gamma-chain) (FcRgamma) (Fc-epsilon RI-gamma) (IgE Fc receptor subunit gamma) (FceRI gamma)	Fcer1g Fce1g	Mus musculus (Mouse)	86	9652	FUNCTION: Adapter protein containing an immunoreceptor tyrosine-based activation motif (ITAM) that transduces activation signals from various immunoreceptors. As a component of the high-affinity immunoglobulin E (IgE) receptor, mediates allergic inflammatory signaling in mast cells (PubMed:14764707). As a constitutive component of interleukin-3 receptor complex, selectively mediates interleukin 4…	antigen processing and presentation of exogenous peptide antigen via MHC class I [GO:0042590]; antigen processing and presentation of exogenous peptide antigen via MHC class II [GO:0019886]; cell surface receptor signaling pathway [GO:0007166]; cellular response to low-density lipoprotein particle stimulus [GO:0071404]; defense response to bacterium [GO:0042742]; Fc-epsilon receptor signaling pat…	cell surface [GO:0009986]; external side of plasma membrane [GO:0009897]; Fc-epsilon receptor I complex [GO:0032998]; integral component of plasma membrane [GO:0005887]; membrane raft [GO:0045121]; plasma membrane [GO:0005886]	IgE binding [GO:0019863]; IgE receptor activity [GO:0019767]; IgG binding [GO:0019864]; metal ion binding [GO:0046872]; protein homodimerization activity [GO:0042803]	SUBCELLULAR LOCATION: Cell membrane {ECO:0000250}; Single-pass type I membrane protein {ECO:0000250}.	TISSUE SPECIFICITY: Expressed in mast cells (at protein level) (PubMed:14764707). Expressed in basophils (at protein level) (PubMed:19098920). {ECO:0000269|PubMed:14764707, ECO:0000269|PubMed:19098920}.	3	3	16314000	8167600	14338000	29121000	54660000	13214000	35893000	6533600	62473000	0	13067000	0	22146000	29373000	22367000	50903000	8086700	64732000	43766000	39891000	8081100	0	9829000	6740400	9214500	0	18873000	82904000	20702000	4522500	17239000	24823000	18274000	20664000	10748000
P26151	FCGR1_MOUSE	High affinity immunoglobulin gamma Fc receptor I (IgG Fc receptor I) (Fc-gamma RI) (FcRI) (CD antigen CD64)	Fcgr1 Fcg1	Mus musculus (Mouse)	404	44888	FUNCTION: High affinity receptor for the Fc region of immunoglobulins gamma. Functions in both innate and adaptive immune responses. {ECO:0000269|PubMed:11911823, ECO:0000269|PubMed:11911824}.	antibody-dependent cellular cytotoxicity [GO:0001788]; antigen processing and presentation of exogenous antigen [GO:0019884]; antigen processing and presentation of exogenous peptide antigen via MHC class I [GO:0042590]; cell surface receptor signaling pathway [GO:0007166]; defense response to bacterium [GO:0042742]; innate immune response [GO:0045087]; phagocytosis, engulfment [GO:0006911]; phag…	external side of plasma membrane [GO:0009897]; integral component of membrane [GO:0016021]; membrane raft [GO:0045121]; plasma membrane [GO:0005886]	IgG binding [GO:0019864]; IgG receptor activity [GO:0019770]; leukotriene receptor binding [GO:0031774]	SUBCELLULAR LOCATION: Cell membrane; Single-pass type I membrane protein. Note=Stabilized at the cell membrane through interaction with FCER1G. {ECO:0000250}.	TISSUE SPECIFICITY: Macrophage-specific.	6	6	31762000	17550000	47684000	0	38764000	48721000	100910000	13442000	61765000	48314000	31914000	11354000	6961100	48490000	27939000	46435000	34467000	65002000	52205000	45942000	37310000	25657000	13587000	7219800	0	23254000	26404000	16934000	42225000	21754000	48214000	70938000	75178000	73540000	20683000
P30681	HMGB2_MOUSE	High mobility group protein B2 (High mobility group protein 2) (HMG-2)	Hmgb2 Hmg2	Mus musculus (Mouse)	210	24162	FUNCTION: Multifunctional protein with various roles in different cellular compartments. May act in a redox sensitive manner. In the nucleus is an abundant chromatin-associated non-histone protein involved in transcription, chromatin remodeling and V(D)J recombination and probably other processes. Binds DNA with a preference to non-canonical DNA structures such as single-stranded DNA. Can bent DN…	cell chemotaxis [GO:0060326]; cellular response to lipopolysaccharide [GO:0071222]; chromatin remodeling [GO:0006338]; defense response to Gram-negative bacterium [GO:0050829]; defense response to Gram-positive bacterium [GO:0050830]; DNA recombination [GO:0006310]; DNA topological change [GO:0006265]; inflammatory response to antigenic stimulus [GO:0002437]; innate immune response [GO:0045087]; …	cell [GO:0005623]; condensed chromosome [GO:0000793]; cytoplasm [GO:0005737]; extracellular space [GO:0005615]; nuclear chromatin [GO:0000790]; nucleolus [GO:0005730]; nucleus [GO:0005634]; perinuclear region of cytoplasm [GO:0048471]; protein-containing complex [GO:0032991]	chemoattractant activity [GO:0042056]; damaged DNA binding [GO:0003684]; DNA binding [GO:0003677]; DNA binding, bending [GO:0008301]; double-stranded DNA binding [GO:0003690]; enhancer sequence-specific DNA binding [GO:0001158]; non-sequence-specific DNA binding, bending [GO:0044378]; protein domain specific binding [GO:0019904]; RAGE receptor binding [GO:0050786]; supercoiled DNA binding [GO:009…	SUBCELLULAR LOCATION: Nucleus {ECO:0000250|UniProtKB:P09429}. Chromosome {ECO:0000250|UniProtKB:P26583}. Cytoplasm {ECO:0000269|PubMed:19890330}. Secreted {ECO:0000250|UniProtKB:P26583}.	TISSUE SPECIFICITY: Widely expressed in embryo. In adult mainly expressed in lymphoid organs and testes (PubMed:11262228). Expressed in primary spermatocytes. Expressed in the superficial zone of articular cartilage (PubMed:19805379). {ECO:0000269|PubMed:11262228, ECO:0000269|PubMed:19805379}.	20	17	3040500000	1251100000	3264100000	4261900000	3234300000	4690900000	4518400000	3142300000	3479100000	3139500000	4556900000	414040000	3463300000	2786600000	1111400000	2422500000	392490000	316950000	937330000	814590000	707640000	1560200000	397400000	730510000	3137300000	2683800000	2088800000	3393600000	1120000000	848750000	815860000	910510000	169250000	356590000	140950000
O54879	HMGB3_MOUSE	High mobility group protein B3 (High mobility group protein 2a) (HMG-2a) (High mobility group protein 4) (HMG-4)	Hmgb3 Hmg2a Hmg4	Mus musculus (Mouse)	200	23010	FUNCTION: Multifunctional protein with various roles in different cellular compartments. May act in a redox sensitive manner. Associates with chromatin and binds DNA with a preference to non-canonical DNA structures such as single-stranded DNA. Can bent DNA and enhance DNA flexibility by looping thus providing a mechanism to promote activities on various gene promoters (By similarity). Proposed t…	chromatin remodeling [GO:0006338]; DNA geometric change [GO:0032392]; DNA recombination [GO:0006310]; innate immune response [GO:0045087]; negative regulation of B cell differentiation [GO:0045578]; negative regulation of myeloid cell differentiation [GO:0045638]; positive regulation of innate immune response [GO:0045089]; positive regulation of transcription by RNA polymerase II [GO:0045944]; re…	cytoplasm [GO:0005737]; nuclear chromatin [GO:0000790]; nucleus [GO:0005634]	DNA binding [GO:0003677]; DNA binding, bending [GO:0008301]; four-way junction DNA binding [GO:0000400]; RNA binding [GO:0003723]; transcription factor binding [GO:0008134]	SUBCELLULAR LOCATION: Nucleus {ECO:0000250|UniProtKB:P40618, ECO:0000255|PROSITE-ProRule:PRU00267}. Chromosome {ECO:0000305}. Cytoplasm {ECO:0000269|PubMed:19890330}.	TISSUE SPECIFICITY: Expressed in bone marrow cells, specifically in primitive Lin-, c-kit+, Sca-1+, IL-7Ralpha- cells, and Ter119+ erythroid cells (PubMed:12714519). {ECO:0000269|PubMed:12714519}.	9	7	9485300	0	0	38134000	33162000	19230000	32212000	49935000	42935000	115060000	21637000	0	41509000	93000000	10720000	11949000	13070000	0	0	0	14999000	33737000	15918000	16066000	136220000	17764000	0	24796000	55060000	5441500	35420000	0	0	10044000	1920600
Q6ZWY9	H2B1C_MOUSE	Histone H2B type 1-C/E/G	Hist1h2bc; Hist1h2be; Hist1h2bg	Mus musculus (Mouse)	126	13906	FUNCTION: Core component of nucleosome. Nucleosomes wrap and compact DNA into chromatin, limiting DNA accessibility to the cellular machineries which require DNA as a template. Histones thereby play a central role in transcription regulation, DNA repair, DNA replication and chromosomal stability. DNA accessibility is regulated via a complex set of post-translational modifications of histones, als…	antibacterial humoral response [GO:0019731]; antimicrobial humoral immune response mediated by antimicrobial peptide [GO:0061844]; defense response to Gram-positive bacterium [GO:0050830]; innate immune response in mucosa [GO:0002227]; nucleosome assembly [GO:0006334]	cytosol [GO:0005829]; extracellular space [GO:0005615]; nucleoplasm [GO:0005654]; nucleosome [GO:0000786]	DNA binding [GO:0003677]; identical protein binding [GO:0042802]; protein heterodimerization activity [GO:0046982]	SUBCELLULAR LOCATION: Nucleus. Chromosome.		15	2	140000000000	75600000000	157000000000	113000000000	68300000000	165000000000	193000000000	171000000000	203000000000	24700000000	112000000000	44400000000	117000000000	89600000000	104000000000	123000000000	18500000000	40600000000	55700000000	60000000000	42700000000	70900000000	37200000000	54300000000	143000000000	118000000000	107000000000	138000000000	100000000000	173000000000	196000000000	118000000000	11300000000	22800000000	14200000000
P01868	IGHG1_MOUSE	Ig gamma-1 chain C region secreted form	Ighg1 Igh-4	Mus musculus (Mouse)	324	35705		antibacterial humoral response [GO:0019731]; antibody-dependent cellular cytotoxicity [GO:0001788]; B cell receptor signaling pathway [GO:0050853]; complement activation, classical pathway [GO:0006958]; defense response to bacterium [GO:0042742]; humoral immune response mediated by circulating immunoglobulin [GO:0002455]; immunoglobulin mediated immune response [GO:0016064]; innate immune respons…	external side of plasma membrane [GO:0009897]; extracellular space [GO:0005615]; immunoglobulin complex, circulating [GO:0042571]	antigen binding [GO:0003823]; immunoglobulin receptor binding [GO:0034987]	SUBCELLULAR LOCATION: Isoform Secreted: Secreted.		6	6	568890000	302950000	390640000	1212700000	1188900000	1516100000	960340000	373840000	688440000	1633300000	626010000	242080000	1077800000	1175200000	602630000	560050000	323630000	895640000	672050000	1837600000	293940000	529160000	262980000	320110000	459200000	1045100000	377790000	803530000	1610900000	683100000	902980000	911970000	310420000	356900000	356780000
P01867	IGG2B_MOUSE	Ig gamma-2B chain C region	Igh-3	Mus musculus (Mouse)	404	44259		B cell receptor signaling pathway [GO:0050853]; complement activation, classical pathway [GO:0006958]; defense response to bacterium [GO:0042742]; humoral immune response mediated by circulating immunoglobulin [GO:0002455]; immunoglobulin mediated immune response [GO:0016064]; innate immune response [GO:0045087]; phagocytosis, engulfment [GO:0006911]; phagocytosis, recognition [GO:0006910]; posit…	external side of plasma membrane [GO:0009897]; extracellular space [GO:0005615]; immunoglobulin complex, circulating [GO:0042571]; integral component of membrane [GO:0016021]	antigen binding [GO:0003823]; immunoglobulin receptor binding [GO:0034987]	SUBCELLULAR LOCATION: Isoform 1: Cell membrane {ECO:0000305}; Single-pass membrane protein {ECO:0000305}.; SUBCELLULAR LOCATION: Isoform 2: Secreted.		6	6	779300000	161870000	263320000	730420000	704440000	820230000	1162700000	487590000	676690000	736690000	883070000	420250000	1520500000	276000000	632380000	619170000	402580000	1073800000	442670000	883030000	266960000	470570000	184020000	254750000	666250000	1036900000	709940000	473490000	916660000	512810000	595140000	761320000	222720000	189790000	273780000
P01750	HVM06_MOUSE	Ig heavy chain V region 102		Mus musculus (Mouse)	117	12867		B cell receptor signaling pathway [GO:0050853]; complement activation, classical pathway [GO:0006958]; defense response to bacterium [GO:0042742]; innate immune response [GO:0045087]; phagocytosis, engulfment [GO:0006911]; phagocytosis, recognition [GO:0006910]; positive regulation of B cell activation [GO:0050871]	external side of plasma membrane [GO:0009897]; immunoglobulin complex, circulating [GO:0042571]	antigen binding [GO:0003823]; immunoglobulin receptor binding [GO:0034987]			4	2	4886600	0	0	16759000	0	0	0	0	10536000	34806000	8882000	0	0	14724000	0	0	0	23768000	0	13274000	0	0	0	0	8383800	7866500	0	9367500	0	49749000	37060000	56557000	3349600	0	0
P18526	HVM55_MOUSE	Ig heavy chain V region 345		Mus musculus (Mouse)	117	12902		B cell receptor signaling pathway [GO:0050853]; complement activation, classical pathway [GO:0006958]; defense response to bacterium [GO:0042742]; innate immune response [GO:0045087]; phagocytosis, engulfment [GO:0006911]; phagocytosis, recognition [GO:0006910]; positive regulation of B cell activation [GO:0050871]	external side of plasma membrane [GO:0009897]; immunoglobulin complex, circulating [GO:0042571]	antigen binding [GO:0003823]; immunoglobulin receptor binding [GO:0034987]			1	1	0	0	0	0	0	0	0	0	0	0	0	0	0	0	0	0	0	0	0	0	0	0	0	0	0	0	0	0	0	0	0	0	0	5737700	8730900
P18531	HVM60_MOUSE	Ig heavy chain V region 3-6 (Ig heavy chain V region M315)	Ighv3-6 Gm16932	Mus musculus (Mouse)	116	13095		B cell receptor signaling pathway [GO:0050853]; complement activation, classical pathway [GO:0006958]; defense response to bacterium [GO:0042742]; innate immune response [GO:0045087]; phagocytosis, engulfment [GO:0006911]; phagocytosis, recognition [GO:0006910]; positive regulation of B cell activation [GO:0050871]	external side of plasma membrane [GO:0009897]; immunoglobulin complex, circulating [GO:0042571]	antigen binding [GO:0003823]; immunoglobulin receptor binding [GO:0034987]			1	1	0	0	0	0	0	0	0	0	0	0	0	0	0	0	0	0	0	0	0	0	0	0	0	0	0	0	0	0	0	0	0	0	0	0	0
P18525	HVM54_MOUSE	Ig heavy chain V region 5-84		Mus musculus (Mouse)	117	12872		B cell receptor signaling pathway [GO:0050853]; complement activation, classical pathway [GO:0006958]; defense response to bacterium [GO:0042742]; innate immune response [GO:0045087]; phagocytosis, engulfment [GO:0006911]; phagocytosis, recognition [GO:0006910]; positive regulation of B cell activation [GO:0050871]	external side of plasma membrane [GO:0009897]; immunoglobulin complex, circulating [GO:0042571]	antigen binding [GO:0003823]; immunoglobulin receptor binding [GO:0034987]			1	1	0	10683000	11823000	48633000	0	0	0	21582000	0	0	0	3387400	0	0	0	44479000	0	13828000	0	0	0	0	0	0	0	0	38498000	0	0	0	0	0	50072000	39638000	29768000
P18528	HVM57_MOUSE	Ig heavy chain V region 6.96		Mus musculus (Mouse)	98	11007		B cell receptor signaling pathway [GO:0050853]; complement activation, classical pathway [GO:0006958]; defense response to bacterium [GO:0042742]; innate immune response [GO:0045087]; phagocytosis, engulfment [GO:0006911]; phagocytosis, recognition [GO:0006910]; positive regulation of B cell activation [GO:0050871]	external side of plasma membrane [GO:0009897]; immunoglobulin complex, circulating [GO:0042571]	antigen binding [GO:0003823]; immunoglobulin receptor binding [GO:0034987]			2	2	0	0	0	0	16892000	99510000	58104000	20226000	0	18175000	0	0	71701000	0	8695100	25277000	4740400	55719000	58646000	53370000	6759900	18902000	0	2680600	0	49139000	0	0	53853000	15007000	25763000	53860000	79443000	8348200	6480200
P06330	HVM51_MOUSE	Ig heavy chain V region AC38 205.12		Mus musculus (Mouse)	118	12934		B cell receptor signaling pathway [GO:0050853]; complement activation, classical pathway [GO:0006958]; defense response to bacterium [GO:0042742]; innate immune response [GO:0045087]; phagocytosis, engulfment [GO:0006911]; phagocytosis, recognition [GO:0006910]; positive regulation of B cell activation [GO:0050871]	external side of plasma membrane [GO:0009897]; immunoglobulin complex, circulating [GO:0042571]	antigen binding [GO:0003823]; immunoglobulin receptor binding [GO:0034987]			5	4	116360000	59745000	8819700	121740000	81820000	301100000	124160000	23794000	25754000	107160000	233330000	105340000	507670000	288320000	28628000	123690000	123780000	397890000	224660000	116650000	34925000	97720000	58216000	57373000	195390000	293990000	198410000	49765000	384560000	96224000	234720000	216600000	50278000	33349000	66918000
P01786	HVM17_MOUSE	Ig heavy chain V region MOPC 47A		Mus musculus (Mouse)	117	12975		B cell receptor signaling pathway [GO:0050853]; complement activation, classical pathway [GO:0006958]; defense response to bacterium [GO:0042742]; innate immune response [GO:0045087]; phagocytosis, engulfment [GO:0006911]; phagocytosis, recognition [GO:0006910]; positive regulation of B cell activation [GO:0050871]	external side of plasma membrane [GO:0009897]; immunoglobulin complex, circulating [GO:0042571]	antigen binding [GO:0003823]; immunoglobulin receptor binding [GO:0034987]			1	1	5623000	3635000	4333800	0	0	5692600	7118700	0	0	6060300	7273200	2281200	5512400	2799000	4976900	4705300	7131800	7901500	4690400	6230800	2207100	8086700	0	3067600	6494400	4121900	0	5074400	8456100	6036800	9520600	8435100	1438500	1098400	850390
P01820	HVM44_MOUSE	Ig heavy chain V region PJ14		Mus musculus (Mouse)	115	12447		B cell receptor signaling pathway [GO:0050853]; complement activation, classical pathway [GO:0006958]; defense response to bacterium [GO:0042742]; innate immune response [GO:0045087]; phagocytosis, engulfment [GO:0006911]; phagocytosis, recognition [GO:0006910]; positive regulation of B cell activation [GO:0050871]	external side of plasma membrane [GO:0009897]; immunoglobulin complex, circulating [GO:0042571]	antigen binding [GO:0003823]; immunoglobulin receptor binding [GO:0034987]			1	1	0	2678700	9238100	0	0	0	0	0	0	0	0	0	25217000	0	0	9750300	6222200	0	0	0	0	0	0	0	0	0	0	0	17295000	0	9721500	13214000	6134900	0	0
P06327	HVM52_MOUSE	Ig heavy chain V region VH558 A1/A4	Gm5629	Mus musculus (Mouse)	117	12971		B cell receptor signaling pathway [GO:0050853]; complement activation, classical pathway [GO:0006958]; defense response to bacterium [GO:0042742]; innate immune response [GO:0045087]; phagocytosis, engulfment [GO:0006911]; phagocytosis, recognition [GO:0006910]; positive regulation of B cell activation [GO:0050871]	external side of plasma membrane [GO:0009897]; immunoglobulin complex, circulating [GO:0042571]	antigen binding [GO:0003823]; immunoglobulin receptor binding [GO:0034987]			2	2	37641000	0	15777000	0	33064000	36277000	31316000	26441000	64124000	64193000	68931000	0	0	0	28109000	0	0	0	0	0	5457700	0	0	0	0	0	27672000	5285700	47423000	0	35766000	62008000	8956800	21245000	16191000
P01799	HVM30_MOUSE	Ig heavy chain V-III region ABE-47N		Mus musculus (Mouse)	113	12675		B cell receptor signaling pathway [GO:0050853]; complement activation, classical pathway [GO:0006958]; defense response to bacterium [GO:0042742]; innate immune response [GO:0045087]; phagocytosis, engulfment [GO:0006911]; phagocytosis, recognition [GO:0006910]; positive regulation of B cell activation [GO:0050871]	external side of plasma membrane [GO:0009897]; immunoglobulin complex, circulating [GO:0042571]	antigen binding [GO:0003823]; immunoglobulin receptor binding [GO:0034987]			2	2	0	5487500	0	28355000	67703000	61229000	61951000	0	0	0	14477000	0	14222000	0	0	8174600	22538000	29742000	0	28403000	0	0	0	6389000	0	0	8364400	0	19644000	0	0	62209000	9802800	6396400	10923000
P01844	LAC2_MOUSE	Ig lambda-2 chain C region	Iglc2	Mus musculus (Mouse)	104	11255		B cell receptor signaling pathway [GO:0050853]; complement activation, classical pathway [GO:0006958]; defense response to bacterium [GO:0042742]; innate immune response [GO:0045087]; phagocytosis, engulfment [GO:0006911]; phagocytosis, recognition [GO:0006910]; positive regulation of B cell activation [GO:0050871]	external side of plasma membrane [GO:0009897]; immunoglobulin complex, circulating [GO:0042571]; plasma membrane [GO:0005886]	antigen binding [GO:0003823]; immunoglobulin receptor binding [GO:0034987]			2	2	0	7066400	10454000	0	0	21195000	0	4967700	0	0	19344000	2959600	10506000	0	0	0	0	0	0	0	0	0	0	1801200	0	0	0	8796800	0	0	0	14054000	1791200	0	1955500
P01872	IGHM_MOUSE	Immunoglobulin heavy constant mu [Cleaved into: Mu' chain (55 kDa mu' chain)]	Ighm Igh-6	Mus musculus (Mouse)	454	49972	FUNCTION: IgM antibodies play an important role in primary defense mechanisms. They have been shown to be involved in early recognition of external invaders like bacteria and viruses, cellular waste and modified self, as well as in recognition and elimination of precancerous and cancerous lesions (By similarity). {ECO:0000250}.	activation of MAPK activity [GO:0000187]; antigen processing and presentation [GO:0019882]; B cell affinity maturation [GO:0002344]; B cell receptor signaling pathway [GO:0050853]; complement activation, classical pathway [GO:0006958]; defense response to bacterium [GO:0042742]; defense response to Gram-negative bacterium [GO:0050829]; early endosome to late endosome transport [GO:0045022]; humor…	B cell receptor complex [GO:0019815]; cell surface [GO:0009986]; cytosol [GO:0005829]; external side of plasma membrane [GO:0009897]; extracellular space [GO:0005615]; immunoglobulin complex, circulating [GO:0042571]; integral component of membrane [GO:0016021]; membrane [GO:0016020]; perinuclear region of cytoplasm [GO:0048471]; plasma membrane [GO:0005886]	antigen binding [GO:0003823]; identical protein binding [GO:0042802]; immunoglobulin receptor binding [GO:0034987]; transmembrane signaling receptor activity [GO:0004888]	SUBCELLULAR LOCATION: Isoform 1: Secreted {ECO:0000305}. Note=During differentiation, B-lymphocytes switch from expression of membrane-bound IgM to secretion of IgM. {ECO:0000305}.; SUBCELLULAR LOCATION: Isoform 2: Cell membrane {ECO:0000305}; Single-pass membrane protein {ECO:0000305}.	TISSUE SPECIFICITY: Mu' chain is expressed in bone marrow. {ECO:0000269|PubMed:2415657}.	11	11	1704900000	182080000	139520000	298210000	797870000	1307900000	1045500000	718970000	343760000	1420900000	491390000	745290000	2126700000	1055900000	632320000	496630000	199510000	715010000	268430000	330710000	139610000	203870000	117380000	106710000	646490000	917670000	302230000	348930000	788980000	318200000	1435700000	2331100000	125550000	114510000	161410000
P01837	IGKC_MOUSE	Immunoglobulin kappa constant (Ig kappa chain C region MOPC 21)	Igkc	Mus musculus (Mouse)	107	11934		B cell differentiation [GO:0030183]; B cell receptor signaling pathway [GO:0050853]; complement activation, classical pathway [GO:0006958]; defense response to bacterium [GO:0042742]; innate immune response [GO:0045087]; phagocytosis, engulfment [GO:0006911]; phagocytosis, recognition [GO:0006910]; positive regulation of B cell activation [GO:0050871]	external side of plasma membrane [GO:0009897]; immunoglobulin complex, circulating [GO:0042571]; plasma membrane [GO:0005886]	antigen binding [GO:0003823]; immunoglobulin receptor binding [GO:0034987]			7	7	1073100000	437750000	698340000	1349800000	1260000000	1620000000	1794700000	721130000	1061500000	2080100000	1666100000	718770000	2161900000	1317500000	771280000	1108600000	413710000	1006500000	618400000	512990000	352840000	403390000	220360000	341940000	929280000	2133800000	695680000	875520000	1894600000	1054900000	1749700000	2460800000	494100000	465220000	620420000
Q9EPL8	IPO7_MOUSE	Importin-7 (Imp7) (Ran-binding protein 7) (RanBP7)	Ipo7 Ranbp7	Mus musculus (Mouse)	1038	119486	FUNCTION: Functions in nuclear protein import, either by acting as autonomous nuclear transport receptor or as an adapter-like protein in association with the importin-beta subunit KPNB1. Acting autonomously is thought to serve itself as receptor for nuclear localization signals (NLS) and to promote translocation of import substrates through the nuclear pore complex (NPC) by an energy requiring, …	innate immune response [GO:0045087]; protein import into nucleus [GO:0006606]	cytosol [GO:0005829]; nuclear envelope [GO:0005635]; nucleoplasm [GO:0005654]	histone binding [GO:0042393]; Ran GTPase binding [GO:0008536]; SMAD binding [GO:0046332]	SUBCELLULAR LOCATION: Cytoplasm {ECO:0000250}. Nucleus {ECO:0000250}.		26	26	406240000	192710000	597130000	573410000	576510000	324630000	654680000	510940000	625880000	619930000	475590000	153590000	390920000	331420000	341610000	494410000	111200000	160000000	124360000	360960000	210360000	405490000	137890000	196450000	293520000	215370000	458560000	414290000	146140000	283660000	216110000	110580000	74074000	112580000	59553000
P56477	IRF5_MOUSE	Interferon regulatory factor 5 (IRF-5)	Irf5	Mus musculus (Mouse)	497	56005	FUNCTION: Transcription factor involved in the induction of interferons IFNA and INFB and inflammatory cytokines upon virus infection. Activated by TLR7 or TLR8 signaling (By similarity). {ECO:0000250}.	cytokine-mediated signaling pathway [GO:0019221]; defense response to virus [GO:0051607]; immune system process [GO:0002376]; innate immune response [GO:0045087]; positive regulation of apoptotic process [GO:0043065]; positive regulation of transcription by RNA polymerase II [GO:0045944]; response to muramyl dipeptide [GO:0032495]; response to peptidoglycan [GO:0032494]	cytoplasm [GO:0005737]; nucleus [GO:0005634]	DNA-binding transcription factor activity, RNA polymerase II-specific [GO:0000981]; identical protein binding [GO:0042802]; sequence-specific DNA binding [GO:0043565]; transcription regulatory region DNA binding [GO:0044212]	SUBCELLULAR LOCATION: Cytoplasm {ECO:0000269|PubMed:18824541}. Nucleus {ECO:0000269|PubMed:18824541}. Note=Shuttles between the nucleus and the cytoplasm.		2	2	0	0	19647000	16640000	0	0	15664000	0	4935300	0	0	14333000	0	0	0	0	0	0	0	0	1198500	0	0	5945400	0	0	8526500	0	15471000	0	0	0	5866400	7951100	3201400
P0DOV2	IFI4_MOUSE	Interferon-activable protein 204 (Ifi-204) (Interferon-inducible protein p204)	Ifi204	Mus musculus (Mouse)	619	69438	FUNCTION: Inhibits the transcription of ribosomal RNA. May inhibit DNA binding by UBTF. Inhibits cell growth via p53/TP53 and RB1-dependent and independent pathways. Acts as a coactivator of RUNX2 during osteogenesis. May be involved in macrophage differentiation. Enables skeletal muscle and cardiac myocyte differentiation by sequestring Id proteins in the cytosol and promoting their ubiquitinati…	activation of innate immune response [GO:0002218]; cellular response to interferon-alpha [GO:0035457]; cellular response to interferon-beta [GO:0035458]; inner ear development [GO:0048839]; intrinsic apoptotic signaling pathway in response to DNA damage by p53 class mediator [GO:0042771]; positive regulation of interleukin-1 beta production [GO:0032731]; positive regulation of osteoblast differen…	cytosol [GO:0005829]; nuclear inclusion body [GO:0042405]; nuclear speck [GO:0016607]; nucleolus [GO:0005730]; nucleoplasm [GO:0005654]; nucleus [GO:0005634]	DNA-binding transcription repressor activity, RNA polymerase II-specific [GO:0001227]; double-stranded DNA binding [GO:0003690]; identical protein binding [GO:0042802]; RNA polymerase II proximal promoter sequence-specific DNA binding [GO:0000978]; transcription coregulator activity [GO:0003712]; transcription factor binding [GO:0008134]	SUBCELLULAR LOCATION: Nucleus. Nucleus, nucleolus. Cytoplasm. Note=Nuclear in proliferating cells, translocates to cytosol during cell differentiation.	TISSUE SPECIFICITY: Present in osteoblasts (at protein level). {ECO:0000269|PubMed:15557274}.	28	14	905030000	459750000	1010300000	1752500000	938730000	1091700000	1789700000	1150000000	1499600000	1188500000	1210000000	348530000	789490000	520790000	505680000	873510000	277280000	340120000	462770000	855030000	604300000	847420000	408710000	396210000	880400000	724190000	791000000	1258400000	365940000	520150000	405010000	316380000	215510000	255980000	137760000
Q8CGE8	IFI5A_MOUSE	Interferon-activable protein 205-A (Ifi-205-A) (Interferon-inducible protein p205-A) (Protein D3')	Ifi205a Ifi205	Mus musculus (Mouse)	404	45176	FUNCTION: May act as a transcriptional regulator in the myeloid lineage. Inhibits cell growth via p53/TP53 and RB1-dependent and independent pathways (By similarity). {ECO:0000250}.	activation of innate immune response [GO:0002218]; cellular response to interferon-beta [GO:0035458]; positive regulation of interleukin-1 beta production [GO:0032731]; response to bacterium [GO:0009617]	cytosol [GO:0005829]; nucleolus [GO:0005730]; nucleus [GO:0005634]	DNA-binding transcription repressor activity, RNA polymerase II-specific [GO:0001227]; double-stranded DNA binding [GO:0003690]; identical protein binding [GO:0042802]; RNA polymerase II proximal promoter sequence-specific DNA binding [GO:0000978]; transcription factor binding [GO:0008134]	SUBCELLULAR LOCATION: Nucleus {ECO:0000250}.		17	9	128120000	61178000	87581000	188350000	106050000	115090000	84745000	142610000	142000000	144140000	202930000	34793000	64429000	99516000	21714000	37879000	22720000	0	0	40351000	32600000	65912000	46667000	45578000	236620000	221190000	82678000	219730000	0	16978000	31618000	9290100	9148700	2648100	2342800
P0DOV1	IFI5B_MOUSE	Interferon-activable protein 205-B (Ifi-205-B) (Interferon-inducible protein p205-B) (Myeloid cell nuclear differentiation antigen) (Protein D3)	Mnda Ifi205b	Mus musculus (Mouse)	425	46977	FUNCTION: May act as a transcriptional regulator in the myeloid lineage. Inhibits cell growth via p53/TP53 and RB1-dependent and independent pathways. {ECO:0000269|PubMed:15342947, ECO:0000269|PubMed:16458891}.	activation of innate immune response [GO:0002218]; cellular response to interferon-beta [GO:0035458]; positive regulation of interleukin-1 beta production [GO:0032731]; response to bacterium [GO:0009617]	cytosol [GO:0005829]; nuclear periphery [GO:0034399]; nuclear speck [GO:0016607]; nucleolus [GO:0005730]; nucleus [GO:0005634]	DNA-binding transcription repressor activity, RNA polymerase II-specific [GO:0001227]; double-stranded DNA binding [GO:0003690]; identical protein binding [GO:0042802]; RNA polymerase II proximal promoter sequence-specific DNA binding [GO:0000978]; transcription factor binding [GO:0008134]	SUBCELLULAR LOCATION: Nucleus {ECO:0000269|PubMed:15342947}.	TISSUE SPECIFICITY: Mononuclear phagocytes. {ECO:0000269|PubMed:7684766}.	18	2	447010000	212770000	309020000	841680000	686210000	677790000	895440000	862760000	1021800000	483140000	592940000	204840000	443000000	501120000	325030000	728990000	101090000	292970000	296910000	609550000	209630000	717960000	236270000	330810000	810320000	565680000	463290000	772220000	387410000	429370000	486870000	357190000	195080000	264520000	148710000
P09922	MX1_MOUSE	Interferon-induced GTP-binding protein Mx1 (Influenza resistance protein) (Myxoma resistance protein 1) (Myxovirus resistance protein 1)	Mx1	Mus musculus (Mouse)	631	72038	FUNCTION: Interferon-induced dynamin-like GTPase with antiviral activity against influenza A virus, (IAV), influenza B virus (IBV) and Thogoto virus (THOV). Inhibits FLUAV by interfering with the process of primary transcription, probably by affecting the viral polymerase function. {ECO:0000269|PubMed:17652381, ECO:0000269|PubMed:21651940}.	defense response to virus [GO:0051607]; dynamin family protein polymerization involved in mitochondrial fission [GO:0003374]; innate immune response [GO:0045087]; membrane fusion [GO:0061025]; mitochondrial fission [GO:0000266]; response to virus [GO:0009615]	cytoplasm [GO:0005737]; endoplasmic reticulum membrane [GO:0005789]; membrane [GO:0016020]; mitochondrial membrane [GO:0031966]; nucleus [GO:0005634]; perinuclear region of cytoplasm [GO:0048471]	GTPase activity [GO:0003924]; GTP binding [GO:0005525]; microtubule binding [GO:0008017]	SUBCELLULAR LOCATION: Cytoplasm {ECO:0000269|PubMed:21859714}. Nucleus {ECO:0000269|PubMed:21859714}. Endoplasmic reticulum membrane {ECO:0000250|UniProtKB:P20591}; Peripheral membrane protein {ECO:0000250|UniProtKB:P20591}; Cytoplasmic side {ECO:0000250|UniProtKB:P20591}. Cytoplasm, perinuclear region {ECO:0000250|UniProtKB:P20591}. Note=Binds preferentially to negatively charged phospholipids. …		2	2	23142000	11905000	26242000	53591000	31301000	33443000	0	30486000	69309000	32169000	27701000	0	68571000	21343000	0	8163300	0	6593500	8369100	0	11135000	0	0	0	0	16428000	37261000	0	11643000	10756000	0	16955000	16267000	14574000	11570000
Q8R5F7	IFIH1_MOUSE	Interferon-induced helicase C domain-containing protein 1 (EC 3.6.4.13) (Helicase with 2 CARD domains) (Helicard) (Interferon induced with helicase C domain protein 1) (Melanoma differentiation-associated protein 5) (MDA-5) (RIG-I-like receptor 2) (RLR-2)	Ifih1	Mus musculus (Mouse)	1025	115971	FUNCTION: Innate immune receptor which acts as a cytoplasmic sensor of viral nucleic acids and plays a major role in sensing viral infection and in the activation of a cascade of antiviral responses including the induction of type I interferons and proinflammatory cytokines. Its ligands include mRNA lacking 2'-O-methylation at their 5' cap and long-dsRNA (>1 kb in length). Upon ligand binding it …	cellular response to exogenous dsRNA [GO:0071360]; defense response to virus [GO:0051607]; innate immune response [GO:0045087]; MDA-5 signaling pathway [GO:0039530]; positive regulation of interferon-alpha production [GO:0032727]; positive regulation of interferon-alpha secretion [GO:1902741]; positive regulation of interferon-beta production [GO:0032728]; positive regulation of interferon-beta s…	cytoplasm [GO:0005737]; nucleus [GO:0005634]	ATP binding [GO:0005524]; DNA binding [GO:0003677]; double-stranded RNA binding [GO:0003725]; identical protein binding [GO:0042802]; ribonucleoprotein complex binding [GO:0043021]; RNA helicase activity [GO:0003724]; single-stranded RNA binding [GO:0003727]; zinc ion binding [GO:0008270]	SUBCELLULAR LOCATION: Cytoplasm {ECO:0000269|PubMed:12015121}. Nucleus {ECO:0000305}. Note=May be found in the nucleus, during apoptosis.	TISSUE SPECIFICITY: Expression is prominent in lung, liver, kidney, heart and spleen (at protein level). Widely expressed at low level. {ECO:0000269|PubMed:12015121}.	13	13	28489000	28694000	55057000	52368000	71448000	55500000	48671000	53825000	69083000	60036000	119320000	10376000	24956000	17407000	28344000	13696000	10773000	22976000	10487000	43736000	15344000	0	2243000	13632000	78311000	48784000	31529000	102650000	20894000	36602000	16352000	22560000	16181000	10337000	1438300
Q64282	IFIT1_MOUSE	Interferon-induced protein with tetratricopeptide repeats 1 (IFIT-1) (Glucocorticoid-attenuated response gene 16 protein) (GARG-16) (Interferon-induced 56 kDa protein) (IFI-56K) (P56)	Ifit1 Garg16 Ifi56 Isg56	Mus musculus (Mouse)	463	53737	FUNCTION: Interferon-induced antiviral RNA-binding protein that specifically binds single-stranded RNA bearing a 5'-triphosphate group (PPP-RNA), thereby acting as a sensor of viral single-stranded RNAs and inhibiting expression of viral messenger RNAs. Single-stranded PPP-RNAs, which lack 2'-O-methylation of the 5' cap and bear a 5'-triphosphate group instead, are specific from viruses, providin…	cellular response to interferon-alpha [GO:0035457]; cellular response to interferon-beta [GO:0035458]; defense response to virus [GO:0051607]; innate immune response [GO:0045087]; response to bacterium [GO:0009617]; response to virus [GO:0009615]	cytoplasm [GO:0005737]; cytosol [GO:0005829]	RNA binding [GO:0003723]	SUBCELLULAR LOCATION: Cytoplasm {ECO:0000269|PubMed:19856081}.		22	22	165810000	91796000	248050000	510680000	274000000	360390000	665450000	437780000	466010000	351800000	301500000	65559000	160680000	288990000	124770000	368580000	253800000	483650000	339820000	765760000	478410000	757490000	212450000	212510000	202260000	189300000	208020000	438410000	216700000	218660000	182120000	166080000	142420000	128460000	66657000
Q64112	IFIT2_MOUSE	Interferon-induced protein with tetratricopeptide repeats 2 (IFIT-2) (Glucocorticoid-attenuated response gene 39 protein) (GARG-39) (Interferon-induced 54 kDa protein) (IFI-54K) (P54)	Ifit2 Garg39 Ifi54 Isg54	Mus musculus (Mouse)	472	55021	FUNCTION: IFN-induced antiviral protein which inhibits expression of viral messenger RNAs lacking 2'-O-methylation of the 5' cap. The ribose 2'-O-methylation would provide a molecular signature to distinguish between self and non-self mRNAs by the host during viral infection. Viruses evolved several ways to evade this restriction system such as encoding their own 2'-O-methylase for their mRNAs or…	apoptotic process [GO:0006915]; cellular response to interferon-alpha [GO:0035457]; defense response to virus [GO:0051607]; innate immune response [GO:0045087]; negative regulation of protein binding [GO:0032091]; positive regulation of apoptotic process [GO:0043065]; response to virus [GO:0009615]	cytoplasm [GO:0005737]; cytosol [GO:0005829]; endoplasmic reticulum [GO:0005783]	RNA binding [GO:0003723]	SUBCELLULAR LOCATION: Cytoplasm {ECO:0000250}. Endoplasmic reticulum {ECO:0000250}.		8	8	0	3738200	0	6982700	0	0	49606000	8553700	0	26005000	0	1985000	0	16576000	21107000	18569000	31272000	52126000	20428000	48176000	46604000	44215000	5730300	18167000	7055600	0	0	7271500	8745800	18656000	0	4273600	7043700	2747200	0
Q64345	IFIT3_MOUSE	Interferon-induced protein with tetratricopeptide repeats 3 (IFIT-3) (Glucocorticoid-attenuated response gene 49 protein) (GARG-49) (P49) (IRG2)	Ifit3 Garg49 Ifi49 Isg49	Mus musculus (Mouse)	403	47223	FUNCTION: IFN-induced antiviral protein which acts as an inhibitor of cellular as well as viral processes, cell migration, proliferation, signaling, and viral replication. Enhances MAVS-mediated host antiviral responses by serving as an adapter bridging TBK1 to MAVS which leads to the activation of TBK1 and phosphorylation of IRF3 and phosphorylated IRF3 translocates into nucleus to promote antiv…	cellular response to interferon-alpha [GO:0035457]; cellular response to interferon-beta [GO:0035458]; defense response to virus [GO:0051607]; innate immune response [GO:0045087]; negative regulation of apoptotic process [GO:0043066]; negative regulation of cell population proliferation [GO:0008285]; response to bacterium [GO:0009617]; response to stilbenoid [GO:0035634]; response to virus [GO:00…	cytoplasm [GO:0005737]; cytosol [GO:0005829]; mitochondrion [GO:0005739]	identical protein binding [GO:0042802]	SUBCELLULAR LOCATION: Cytoplasm {ECO:0000250}. Mitochondrion {ECO:0000250}.		12	12	119580000	29348000	70840000	166910000	128690000	210740000	205220000	63827000	151450000	129960000	35225000	13235000	64025000	121080000	18015000	134150000	46040000	79373000	58643000	99370000	113490000	162710000	63148000	55368000	86933000	77054000	76657000	44157000	58948000	8875100	42566000	22146000	35639000	37217000	16358000
Q03963	E2AK2_MOUSE	Interferon-induced, double-stranded RNA-activated protein kinase (EC 2.7.11.1) (Eukaryotic translation initiation factor 2-alpha kinase 2) (eIF-2A protein kinase 2) (Interferon-inducible RNA-dependent protein kinase) (P1/eIF-2A protein kinase) (Protein kinase RNA-activated) (PKR) (Protein kinase R) (Serine/threonine-protein kinase TIK) (Tyrosine-protein kinase EIF2AK2) (EC 2.7.10.2) (p68 kinase)	Eif2ak2 Pkr Prkr Tik	Mus musculus (Mouse)	515	58280	FUNCTION: IFN-induced dsRNA-dependent serine/threonine-protein kinase which plays a key role in the innate immune response to viral infection and is also involved in the regulation of signal transduction, apoptosis, cell proliferation and differentiation. Exerts its antiviral activity on a wide range of DNA and RNA viruses including west nile virus (WNV), sindbis virus (SV), foot-and-mouth virus …	activation of MAPKK activity [GO:0000186]; cellular response to amino acid starvation [GO:0034198]; defense response to virus [GO:0051607]; endoplasmic reticulum unfolded protein response [GO:0030968]; innate immune response [GO:0045087]; negative regulation of apoptotic process [GO:0043066]; negative regulation of osteoblast proliferation [GO:0033689]; negative regulation of translation [GO:0017…	cytoplasm [GO:0005737]; cytosol [GO:0005829]; cytosolic ribosome [GO:0022626]; nucleus [GO:0005634]; perinuclear region of cytoplasm [GO:0048471]	ATP binding [GO:0005524]; double-stranded RNA binding [GO:0003725]; eukaryotic translation initiation factor 2alpha kinase activity [GO:0004694]; identical protein binding [GO:0042802]; non-membrane spanning protein tyrosine kinase activity [GO:0004715]; protein kinase activity [GO:0004672]	SUBCELLULAR LOCATION: Cytoplasm {ECO:0000250}. Nucleus {ECO:0000250}. Cytoplasm, perinuclear region {ECO:0000250}.	TISSUE SPECIFICITY: Expressed in heart, lung, brain, kidney, testes, thymus and bone marrow.	10	10	120680000	58590000	118920000	138700000	46973000	34709000	106300000	159400000	160230000	143440000	101940000	37923000	42665000	69693000	19450000	95970000	43726000	47357000	75626000	68538000	88271000	143270000	34716000	21864000	75944000	38379000	106380000	193300000	20541000	56348000	52740000	68576000	28546000	14930000	4536000
Q9QZ85	IIGP1_MOUSE	Interferon-inducible GTPase 1 (EC 3.6.5.-)	Iigp1 Irga6	Mus musculus (Mouse)	413	47572	FUNCTION: GTPase with low activity. Has higher affinity for GDP than for GTP. Plays a role in resistance to intracellular pathogens. Required for disruption of the parasitophorous vacuole formed following T.gondii infection and subsequent killing of the parasite. Mediates resistance to C.trachomatis infection by targeting bacterial inclusions to autophagosomes for subsequent lysosomal destruction…	cellular response to interferon-beta [GO:0035458]; cytokine-mediated signaling pathway [GO:0019221]; defense response [GO:0006952]; defense response to Gram-negative bacterium [GO:0050829]; defense response to protozoan [GO:0042832]; innate immune response [GO:0045087]; regulation of autophagy [GO:0010506]; response to bacterium [GO:0009617]	endoplasmic reticulum membrane [GO:0005789]; Golgi cisterna membrane [GO:0032580]; nuclear membrane [GO:0031965]; symbiont-containing vacuole membrane [GO:0020005]	GDP binding [GO:0019003]; GTPase activity [GO:0003924]; GTP binding [GO:0005525]; identical protein binding [GO:0042802]	SUBCELLULAR LOCATION: Cytoplasm. Nucleus membrane; Peripheral membrane protein. Endoplasmic reticulum membrane; Peripheral membrane protein. Golgi apparatus, Golgi stack membrane; Peripheral membrane protein. Parasitophorous vacuole membrane. Note=Localizes to the bacterial inclusions formed following C.trachomatis infection. Accumulates in a GTP-bound form on the parasitophorous vacuole membrane…		23	23	596200000	351810000	312750000	562230000	398680000	562650000	1378900000	631460000	1273300000	616100000	424240000	117180000	553380000	549670000	444780000	700000000	222290000	403090000	279970000	687070000	584070000	698930000	331880000	516900000	352540000	217000000	748620000	890030000	296550000	159170000	147050000	265740000	557820000	689600000	343260000
Q91VJ1	AIM2_MOUSE	Interferon-inducible protein AIM2 (Interferon-inducible protein 210) (Ifi-210) (Interferon-inducible protein p210)	Aim2 Gm1313 Ifi210	Mus musculus (Mouse)	354	40155	FUNCTION: Involved in innate immune response by recognizing cytosolic double-stranded DNA and inducing caspase-1-activating inflammasome formation in macrophages. Upon binding to DNA is thought to undergo oligomerization and to associate with PYCARD initiating the recruitment of caspase-1 precusrsor and processing of interleukin-1 beta and interleukin-18. Detects cytosolic dsDNA of viral and bact…	activation of innate immune response [GO:0002218]; apoptotic process [GO:0006915]; cellular response to drug [GO:0035690]; cellular response to interferon-beta [GO:0035458]; inflammatory response [GO:0006954]; innate immune response [GO:0045087]; interleukin-1 beta secretion [GO:0050702]; negative regulation of NF-kappaB transcription factor activity [GO:0032088]; positive regulation of cysteine-…	AIM2 inflammasome complex [GO:0097169]; cytoplasm [GO:0005737]; cytosol [GO:0005829]; mitochondrion [GO:0005739]; nucleoplasm [GO:0005654]	double-stranded DNA binding [GO:0003690]; identical protein binding [GO:0042802]	SUBCELLULAR LOCATION: Nucleus {ECO:0000250}. Cytoplasm {ECO:0000269|PubMed:22555457}.		2	2	0	0	0	0	0	0	0	0	0	0	0	0	0	0	0	0	0	0	0	13242000	2586500	0	0	1568200	0	0	0	0	0	0	0	0	1749700	0	0
Q9JL16	ISG20_MOUSE	Interferon-stimulated gene 20 kDa protein (EC 3.1.13.1) (Promyelocytic leukemia nuclear body-associated protein ISG20) (Protein DnaQL)	Isg20	Mus musculus (Mouse)	300	32503	FUNCTION: Interferon-induced antiviral exoribonuclease that acts on single-stranded RNA and also has minor activity towards single-stranded DNA. Exhibits antiviral activity against RNA viruses in an exonuclease-dependent manner. May also play additional roles in the maturation of snRNAs and rRNAs, and in ribosome biogenesis (By similarity). {ECO:0000250}.	defense response to virus [GO:0051607]; DNA catabolic process, exonucleolytic [GO:0000738]; innate immune response [GO:0045087]; negative regulation of viral genome replication [GO:0045071]; response to virus [GO:0009615]; RNA catabolic process [GO:0006401]; rRNA processing [GO:0006364]	Cajal body [GO:0015030]; cytoplasm [GO:0005737]; nucleolus [GO:0005730]; nucleus [GO:0005634]; PML body [GO:0016605]	3'-5'-exoribonuclease activity [GO:0000175]; exonuclease activity [GO:0004527]; exoribonuclease II activity [GO:0008859]; metal ion binding [GO:0046872]; single-stranded DNA 3'-5' exodeoxyribonuclease activity [GO:0008310]; U1 snRNA binding [GO:0030619]; U2 snRNA binding [GO:0030620]; U3 snoRNA binding [GO:0034511]	SUBCELLULAR LOCATION: Nucleus {ECO:0000250}. Nucleus, nucleolus {ECO:0000250}. Cytoplasm {ECO:0000250}. Nucleus, Cajal body {ECO:0000250}.		3	3	11377000	4619000	11898000	0	0	16808000	0	31610000	48517000	11771000	27677000	4476400	12948000	31038000	24866000	7333600	0	9340500	0	6817700	10670000	4002400	3716100	8631500	9277700	8709000	6862000	11490000	27422000	22917000	38257000	3064900	1476400	4333900	1450300
Q61730	IL1AP_MOUSE	Interleukin-1 receptor accessory protein (IL-1 receptor accessory protein) (IL-1RAcP) (Interleukin-33 receptot beta chain)	Il1rap	Mus musculus (Mouse)	570	65741	FUNCTION: Coreceptor for IL1RL2 in the IL-36 signaling system. Coreceptor with IL1R1 in the IL-1 signaling system. Associates with IL1R1 bound to IL1B to form the high affinity interleukin-1 receptor complex which mediates interleukin-1-dependent activation of NF-kappa-B and other pathways. Signaling involves the recruitment of adapter molecules such as TOLLIP, MYD88, and IRAK1 or IRAK2 via the r…	cytokine-mediated signaling pathway [GO:0019221]; inflammatory response [GO:0006954]; innate immune response [GO:0045087]; interleukin-2 biosynthetic process [GO:0042094]; interleukin-33-mediated signaling pathway [GO:0038172]; interleukin-4 secretion [GO:0072602]; positive regulation of dendrite development [GO:1900006]; positive regulation of interleukin-13 production [GO:0032736]; positive reg…	cytoplasm [GO:0005737]; extracellular space [GO:0005615]; glutamatergic synapse [GO:0098978]; integral component of membrane [GO:0016021]; plasma membrane [GO:0005886]; protein-containing complex [GO:0032991]	interleukin-1 receptor activity [GO:0004908]; interleukin-1 receptor binding [GO:0005149]; interleukin-33 receptor activity [GO:0002114]; protein tyrosine kinase binding [GO:1990782]	SUBCELLULAR LOCATION: Isoform 1: Cell membrane; Single-pass type I membrane protein.; SUBCELLULAR LOCATION: Isoform 2: Secreted.	TISSUE SPECIFICITY: Detected in lung, brain, spleen, thymus and liver. Expressed in brain endothelial cells, astrocytes, microglia and neurons. Isoform 3 is predominantly expressed in brain; expressed in hippocampal neurons. {ECO:0000269|PubMed:19481478, ECO:0000269|PubMed:21349253, ECO:0000269|PubMed:22159118, ECO:0000269|PubMed:7775431}.	3	3	18046000	23994000	29084000	27438000	58823000	20479000	0	0	10607000	14329000	0	41655000	37211000	18505000	9820800	13065000	0	35215000	16767000	0	0	0	0	3531800	117220000	39531000	8093900	6913300	37041000	35708000	43662000	53276000	10528000	9100200	6527000
Q8K4B2	IRAK3_MOUSE	Interleukin-1 receptor-associated kinase 3 (IRAK-3) (EC 2.7.11.1) (IL-1 receptor-associated kinase M) (IRAK-M)	Irak3	Mus musculus (Mouse)	609	68455	FUNCTION: Inhibits dissociation of IRAK1 and IRAK4 from the Toll-like receptor signaling complex by either inhibiting the phosphorylation of IRAK1 and IRAK4 or stabilizing the receptor complex. {ECO:0000269|PubMed:12054681, ECO:0000269|PubMed:12150927, ECO:0000303|PubMed:12150927}.	cytokine-mediated signaling pathway [GO:0019221]; interleukin-1-mediated signaling pathway [GO:0070498]; intracellular signal transduction [GO:0035556]; MyD88-dependent toll-like receptor signaling pathway [GO:0002755]; negative regulation of cytokine-mediated signaling pathway [GO:0001960]; negative regulation of innate immune response [GO:0045824]; negative regulation of interleukin-12 producti…	cytoplasm [GO:0005737]; nucleus [GO:0005634]; plasma membrane [GO:0005886]	ATP binding [GO:0005524]; magnesium ion binding [GO:0000287]; protein heterodimerization activity [GO:0046982]; protein homodimerization activity [GO:0042803]; protein kinase activity [GO:0004672]; protein serine/threonine kinase activity [GO:0004674]		TISSUE SPECIFICITY: Highly expressed in liver and thymus and at lower levels in heart, brain, spleen and kidney. {ECO:0000269|PubMed:12054681}.	3	3	1545500	0	0	0	0	0	0	0	0	0	0	0	0	0	0	1014100	0	0	0	0	0	0	0	1793100	0	0	0	0	0	0	0	0	3245300	3009100	437360
Q8R4K2	IRAK4_MOUSE	Interleukin-1 receptor-associated kinase 4 (IRAK-4) (EC 2.7.11.1)	Irak4	Mus musculus (Mouse)	459	50872	FUNCTION: Serine/threonine-protein kinase that plays a critical role in initiating innate immune response against foreign pathogens. Involved in Toll-like receptor (TLR) and IL-1R signaling pathways. Is rapidly recruited by MYD88 to the receptor-signaling complex upon TLR activation to form the Myddosome together with IRAK2. Phosphorylates initially IRAK1, thus stimulating the kinase activity and…	cytokine-mediated signaling pathway [GO:0019221]; cytokine production [GO:0001816]; innate immune response [GO:0045087]; interleukin-1-mediated signaling pathway [GO:0070498]; intracellular signal transduction [GO:0035556]; JNK cascade [GO:0007254]; neutrophil mediated immunity [GO:0002446]; neutrophil migration [GO:1990266]; positive regulation of I-kappaB kinase/NF-kappaB signaling [GO:0043123]…	cytoplasm [GO:0005737]; extracellular space [GO:0005615]; nucleus [GO:0005634]; plasma membrane [GO:0005886]	ATP binding [GO:0005524]; interleukin-1 receptor binding [GO:0005149]; magnesium ion binding [GO:0000287]; protein kinase activity [GO:0004672]; protein serine/threonine kinase activity [GO:0004674]	SUBCELLULAR LOCATION: Cytoplasm {ECO:0000250}.		5	5	0	5282800	0	28210000	0	0	25193000	21009000	15712000	8368200	0	798050	9518600	0	6848600	0	0	0	0	0	15388000	34293000	10648000	10062000	25068000	6721300	10713000	17077000	0	8556400	5174800	3314600	13242000	6251500	3053700
Q8R460	IL36G_MOUSE	Interleukin-36 gamma (Interleukin-1 family member 9) (IL-1F9)	Il36g Il1f9	Mus musculus (Mouse)	164	18733	FUNCTION: Functions as an agonist of NF-kappa B activation through the orphan IL-1-receptor-related protein 2/IL1RL2. Part of the IL-36 signaling system that is thought to be present in epithelial barriers and to take part in local inflammatory response; similar to the IL-1 system with which it shares the coreceptor IL1RAP (By similarity). Seems to be involved in skin inflammatory response by act…	cellular response to lipopolysaccharide [GO:0071222]; cytokine-mediated signaling pathway [GO:0019221]; inflammatory response [GO:0006954]; innate immune response [GO:0045087]; negative regulation of myoblast differentiation [GO:0045662]; negative regulation of myoblast fusion [GO:1901740]; neutrophil chemotaxis [GO:0030593]; positive regulation of cytokine production [GO:0001819]; positive regul…	extracellular space [GO:0005615]	cytokine activity [GO:0005125]; interleukin-1 receptor binding [GO:0005149]	SUBCELLULAR LOCATION: Secreted {ECO:0000250|UniProtKB:Q9NZH8}.		3	3	0	0	0	0	0	0	0	0	0	0	0	13930000	0	0	0	0	0	32202000	0	0	0	0	0	0	0	0	0	0	0	0	0	0	0	0	0
P08071	TRFL_MOUSE	Lactotransferrin (Lactoferrin) (EC 3.4.21.-)	Ltf	Mus musculus (Mouse)	707	77838	FUNCTION: Transferrins are iron binding transport proteins which can bind two Fe(3+) ions in association with the binding of an anion, usually bicarbonate.; FUNCTION: Lactotransferrin is a major iron-binding and multifunctional protein found in exocrine fluids such as breast milk and mucosal secretions. Has antimicrobial activity. Antimicrobial properties may include bacteriostasis, which is rela…	antibacterial humoral response [GO:0019731]; antifungal humoral response [GO:0019732]; antimicrobial humoral immune response mediated by antimicrobial peptide [GO:0061844]; bone morphogenesis [GO:0060349]; defense response to Gram-negative bacterium [GO:0050829]; innate immune response in mucosa [GO:0002227]; ion transport [GO:0006811]; iron ion homeostasis [GO:0055072]; killing of cells of other…	cell surface [GO:0009986]; cytoplasm [GO:0005737]; extracellular space [GO:0005615]; other organism cell membrane [GO:0044218]; protein-containing complex [GO:0032991]; secretory granule [GO:0030141]; specific granule [GO:0042581]	cysteine-type endopeptidase inhibitor activity [GO:0004869]; heparin binding [GO:0008201]; iron ion binding [GO:0005506]; lipopolysaccharide binding [GO:0001530]; peptidase activity [GO:0008233]; protein serine/threonine kinase activator activity [GO:0043539]; serine-type endopeptidase activity [GO:0004252]	SUBCELLULAR LOCATION: Secreted. Cytoplasmic granule {ECO:0000250}. Note=Secreted into most exocrine fluids by various endothelial cells. Stored in the secondary granules of neutrophils (By similarity). {ECO:0000250}.		24	24	1400500000	247830000	516010000	900810000	480170000	1299100000	1227600000	472380000	528860000	1083500000	597780000	353440000	796850000	1384700000	261800000	1160000000	596170000	1607100000	1329100000	646310000	555700000	252140000	296950000	681860000	507660000	1293600000	1057900000	1106100000	3444600000	1877500000	2839900000	2568200000	561580000	1109100000	792790000
Q9D154	ILEUA_MOUSE	Leukocyte elastase inhibitor A (Serine protease inhibitor EIA) (Serpin B1a)	Serpinb1a Serpinb1	Mus musculus (Mouse)	379	42575	FUNCTION: Neutrophil serine protease inhibitor that plays an essential role in the regulation of the innate immune response, inflammation and cellular homeostasis (PubMed:17664292, PubMed:21683252, PubMed:21248149, PubMed:30692621). Acts primarily to protect the cell from proteases released in the cytoplasm during stress or infection (PubMed:17664292). These proteases are important in killing mic…	cellular homeostasis [GO:0019725]; inflammatory response [GO:0006954]; negative regulation of endopeptidase activity [GO:0010951]; negative regulation of interleukin-1 beta secretion [GO:0050713]; regulation of innate immune response [GO:0045088]; regulation of protein catabolic process [GO:0042176]; type B pancreatic cell proliferation [GO:0044342]	collagen-containing extracellular matrix [GO:0062023]; cytoplasm [GO:0005737]; extracellular region [GO:0005576]; extracellular space [GO:0005615]	peptidase inhibitor activity [GO:0030414]; serine-type endopeptidase inhibitor activity [GO:0004867]	SUBCELLULAR LOCATION: Secreted {ECO:0000269|PubMed:26701651}. Cytoplasm {ECO:0000250|UniProtKB:P30740}. Cytoplasmic granule {ECO:0000250|UniProtKB:P30740}.	TISSUE SPECIFICITY: Ubiquitous with higher expression in pancreas, spleen and bone marrow. {ECO:0000269|PubMed:11863365, ECO:0000269|PubMed:12189154}.	27	27	1285600000	503450000	906360000	1820000000	1724300000	2017200000	1953600000	1200200000	1509900000	1995800000	1759200000	311410000	1323700000	1410100000	824120000	688760000	476610000	891100000	603380000	701710000	364330000	497730000	248580000	419300000	1318600000	1210500000	1184800000	1510000000	2516300000	1448600000	2390000000	2100000000	423170000	456750000	382370000
Q61805	LBP_MOUSE	Lipopolysaccharide-binding protein (LBP)	Lbp	Mus musculus (Mouse)	481	53055	FUNCTION: Plays a role in the innate immune response. Binds to the lipid A moiety of bacterial lipopolysaccharides (LPS), a glycolipid present in the outer membrane of all Gram-negative bacteria (PubMed:9144073). Acts as an affinity enhancer for CD14, facilitating its association with LPS (By similarity). Promotes the release of cytokines in response to bacterial lipopolysaccharide (PubMed:243808…	acute-phase response [GO:0006953]; cellular response to lipopolysaccharide [GO:0071222]; cellular response to lipoteichoic acid [GO:0071223]; defense response to Gram-negative bacterium [GO:0050829]; defense response to Gram-positive bacterium [GO:0050830]; detection of molecule of bacterial origin [GO:0032490]; innate immune response [GO:0045087]; leukocyte chemotaxis involved in inflammatory re…	cell surface [GO:0009986]; extracellular space [GO:0005615]; membrane [GO:0016020]	lipopeptide binding [GO:0071723]; lipopolysaccharide binding [GO:0001530]; lipoteichoic acid binding [GO:0070891]; signaling receptor binding [GO:0005102]	SUBCELLULAR LOCATION: Secreted {ECO:0000250|UniProtKB:P18428}. Cytoplasmic granule membrane {ECO:0000250|UniProtKB:P17213}. Note=Membrane-associated in polymorphonuclear Leukocytes (PMN) granules. {ECO:0000250|UniProtKB:P17213}.		8	8	16709000	3586400	22393000	0	0	18620000	21200000	0	11849000	0	0	5849000	25990000	6701000	12870000	61950000	0	33074000	43072000	0	6991300	0	2109000	1505400	4907100	0	13583000	0	48163000	67901000	94180000	87001000	3635200	1336500	3302300
A1L314	MPEG1_MOUSE	Macrophage-expressed gene 1 protein (Macrophage gene 1 protein) (Mpg-1) (Perforin-2) (P-2) (Protein MPS1)	Mpeg1	Mus musculus (Mouse)	713	78390	FUNCTION: Plays a key role in the innate immune response following bacterial infection by polymerizing and inserting into the bacterial surface to form pores (PubMed:26402460). By breaching the surface of phagocytosed bacteria, allows antimicrobial effectors to enter the bacterial periplasmic space and degrade bacterial proteins such as superoxide dismutase sodC which contributes to bacterial vir…	defense response to bacterium [GO:0042742]; defense response to Gram-negative bacterium [GO:0050829]; defense response to Gram-positive bacterium [GO:0050830]; innate immune response [GO:0045087]; pore formation in membrane of other organism [GO:0035915]	cytoplasmic vesicle [GO:0031410]; cytoplasmic vesicle membrane [GO:0030659]; integral component of membrane [GO:0016021]; phagocytic vesicle [GO:0045335]		SUBCELLULAR LOCATION: Cytoplasmic vesicle membrane {ECO:0000269|PubMed:26402460, ECO:0000269|PubMed:26418746}; Single-pass type I membrane protein {ECO:0000255}. Note=Bacterial infection induces translocation of the cytoplasmic vesicles to bacterium-containing phagocytic vesicles and fusing of the vesicles. {ECO:0000269|PubMed:26402460}.	TISSUE SPECIFICITY: Expressed constitutively in a variety of cell types including macrophages, microglia, neutrophils, T cells, marginal zone B cells, keratinocytes, splenocytes and intestinal epithelial cells. {ECO:0000269|PubMed:26402460}.	8	8	41905000	7741000	7474400	0	0	42957000	36291000	12392000	140100000	11076000	20297000	3320700	7389700	0	14891000	9134900	1886300	16669000	0	25065000	16000000	25307000	7105500	22815000	22179000	13355000	6274200	18855000	7774900	18399000	23870000	19766000	48517000	30047000	36051000
P41317	MBL2_MOUSE	Mannose-binding protein C (MBP-C) (Mannan-binding protein) (RA-reactive factor P28A subunit) (RARF/P28A)	Mbl2	Mus musculus (Mouse)	244	25957	FUNCTION: Calcium-dependent lectin involved in innate immune defense. Binds mannose, fucose and N-acetylglucosamine on different microorganisms and activates the lectin complement pathway. Binds to late apoptotic cells, as well as to apoptotic blebs and to necrotic cells, but not to early apoptotic cells, facilitating their uptake by macrophages (By similarity). {ECO:0000250}.	complement activation, classical pathway [GO:0006958]; complement activation, lectin pathway [GO:0001867]; defense response to Gram-positive bacterium [GO:0050830]; growth plate cartilage chondrocyte morphogenesis [GO:0003429]; innate immune response [GO:0045087]; killing by host of symbiont cells [GO:0051873]; negative regulation of viral process [GO:0048525]; positive regulation of phagocytosis…	collagen-containing extracellular matrix [GO:0062023]; collagen trimer [GO:0005581]; extracellular matrix [GO:0031012]; extracellular space [GO:0005615]	calcium-dependent protein binding [GO:0048306]; calcium ion binding [GO:0005509]; galactose binding [GO:0005534]; mannose binding [GO:0005537]; phosphatidylinositol-4-phosphate binding [GO:0070273]; protease binding [GO:0002020]; protein self-association [GO:0043621]; signaling receptor binding [GO:0005102]	SUBCELLULAR LOCATION: Secreted {ECO:0000250}.		6	6	15295000	22727000	17176000	14067000	29303000	107760000	219460000	27750000	31619000	0	30068000	13051000	22739000	49397000	164210000	109570000	0	27725000	4607300	11138000	5206000	8415700	4269200	5741300	29260000	104750000	56505000	31563000	44734000	10117000	38383000	61523000	6415500	19236000	10540000
Q8K310	MATR3_MOUSE	Matrin-3	Matr3	Mus musculus (Mouse)	846	94630	FUNCTION: May play a role in transcription or may interact with other nuclear matrix proteins to form the internal fibrogranular network. In association with the SFPQ-NONO heteromer may play a role in nuclear retention of defective RNAs (By similarity). {ECO:0000250}.; FUNCTION: May play a role in transcription or may interact with other nuclear matrix proteins to form the internal fibrogranular …	activation of innate immune response [GO:0002218]; blastocyst formation [GO:0001825]; heart valve development [GO:0003170]; innate immune response [GO:0045087]; posttranscriptional regulation of gene expression [GO:0010608]; ventricular septum development [GO:0003281]	cytoplasm [GO:0005737]; nuclear matrix [GO:0016363]; nucleus [GO:0005634]	identical protein binding [GO:0042802]; miRNA binding [GO:0035198]; zinc ion binding [GO:0008270]	SUBCELLULAR LOCATION: Nucleus matrix {ECO:0000255|PROSITE-ProRule:PRU00130}.		27	27	919970000	433500000	879130000	1036400000	756770000	960330000	1200800000	1361200000	1464800000	948680000	731000000	215990000	404750000	182210000	266670000	679670000	96633000	95247000	171610000	335200000	181160000	296130000	196000000	130320000	792930000	519560000	745620000	1062800000	293210000	407080000	253500000	160680000	34006000	74359000	41793000
Q8VCF0	MAVS_MOUSE	Mitochondrial antiviral-signaling protein (MAVS) (CARD adapter inducing interferon beta) (Cardif) (Interferon beta promoter stimulator protein 1) (IPS-1) (Virus-induced-signaling adapter) (VISA)	Mavs Ips1 Visa	Mus musculus (Mouse)	503	53399	FUNCTION: Required for innate immune defense against viruses (PubMed:24037184). Acts downstream of DHX33, DDX58/RIG-I and IFIH1/MDA5, which detect intracellular dsRNA produced during viral replication, to coordinate pathways leading to the activation of NF-kappa-B, IRF3 and IRF7, and to the subsequent induction of antiviral cytokines such as IFN-beta and RANTES (CCL5) (PubMed:24037184). Peroxisom…	activation of innate immune response [GO:0002218]; cellular response to exogenous dsRNA [GO:0071360]; defense response to bacterium [GO:0042742]; defense response to virus [GO:0051607]; innate immune response [GO:0045087]; negative regulation of viral genome replication [GO:0045071]; positive regulation of chemokine (C-C motif) ligand 5 production [GO:0071651]; positive regulation of defense resp…	integral component of membrane [GO:0016021]; mitochondrial membrane [GO:0031966]; mitochondrial outer membrane [GO:0005741]; mitochondrion [GO:0005739]; peroxisomal membrane [GO:0005778]; peroxisome [GO:0005777]	CARD domain binding [GO:0050700]; protein kinase binding [GO:0019901]; signaling adaptor activity [GO:0035591]	SUBCELLULAR LOCATION: Mitochondrion outer membrane {ECO:0000250|UniProtKB:Q7Z434}. Mitochondrion {ECO:0000250|UniProtKB:Q7Z434}. Peroxisome {ECO:0000250|UniProtKB:Q7Z434}.		5	5	43573000	10593000	42234000	58456000	8132500	32173000	64804000	39522000	6814000	31729000	60319000	4873900	15072000	0	0	17330000	0	4354500	5281800	0	8930400	24601000	10313000	3653100	39205000	39005000	25470000	41054000	0	8245900	8256100	0	970880	1282800	0
P10810	CD14_MOUSE	Monocyte differentiation antigen CD14 (Myeloid cell-specific leucine-rich glycoprotein) (CD antigen CD14)	Cd14	Mus musculus (Mouse)	366	39204	FUNCTION: Coreceptor for bacterial lipopolysaccharide. In concert with LBP, binds to monomeric lipopolysaccharide and delivers it to the LY96/TLR4 complex, thereby mediating the innate immune response to bacterial lipopolysaccharide (LPS) (PubMed:16148141). Acts via MyD88, TIRAP and TRAF6, leading to NF-kappa-B activation, cytokine secretion and the inflammatory response (PubMed:8612135, PubMed:1…	cellular response to diacyl bacterial lipopeptide [GO:0071726]; cellular response to lipopolysaccharide [GO:0071222]; cellular response to lipoteichoic acid [GO:0071223]; cellular response to molecule of bacterial origin [GO:0071219]; cellular response to triacyl bacterial lipopeptide [GO:0071727]; inflammatory response [GO:0006954]; innate immune response [GO:0045087]; lipopolysaccharide-mediate…	anchored component of external side of plasma membrane [GO:0031362]; cell surface [GO:0009986]; external side of plasma membrane [GO:0009897]; extracellular space [GO:0005615]; Golgi apparatus [GO:0005794]; lipopolysaccharide receptor complex [GO:0046696]; membrane raft [GO:0045121]; plasma membrane [GO:0005886]	lipopeptide binding [GO:0071723]; lipopolysaccharide binding [GO:0001530]; lipoteichoic acid binding [GO:0070891]	SUBCELLULAR LOCATION: Cell membrane {ECO:0000269|PubMed:21821728, ECO:0000269|PubMed:8612135}; Lipid-anchor, GPI-anchor {ECO:0000250|UniProtKB:P08571}. Secreted {ECO:0000250|UniProtKB:P08571}. Membrane raft {ECO:0000250|UniProtKB:P08571}. Golgi apparatus {ECO:0000250|UniProtKB:P08571}. Note=Soluble, secreted forms seem to exist. They may arise by cleavage of the GPI anchor. {ECO:0000250|UniProtKB…	TISSUE SPECIFICITY: Detected on peritoneal macrophages (at protein level) (PubMed:8612135). Cell surface expression detected in lung alveolar macrophages, dendritic macrophages and lung macrophages (at protein level) (PubMed:19362712). {ECO:0000269|PubMed:19362712, ECO:0000269|PubMed:8612135}.	9	9	139650000	168130000	162830000	348580000	465710000	287230000	574400000	258900000	241860000	156250000	127000000	44592000	625720000	354970000	400620000	260880000	151520000	277350000	254300000	100160000	43039000	127840000	29683000	50864000	104520000	39652000	86369000	133350000	420830000	228710000	375090000	304730000	45324000	58462000	42188000
Q2TBA3	MALT1_MOUSE	Mucosa-associated lymphoid tissue lymphoma translocation protein 1 homolog (EC 3.4.22.-) (Paracaspase)	Malt1	Mus musculus (Mouse)	832	93216	FUNCTION: Enhances BCL10-induced activation of NF-kappa-B. Involved in nuclear export of BCL10. Binds to TRAF6, inducing TRAF6 oligomerization and activation of its ligase activity. Has ubiquitin ligase activity (By similarity). MALT1-dependent BCL10 cleavage plays an important role in T-cell antigen receptor-induced integrin adhesion (By similarity). Involved in the induction of T helper 17 cell…	activation of NF-kappaB-inducing kinase activity [GO:0007250]; B-1 B cell differentiation [GO:0001923]; B cell activation [GO:0042113]; innate immune response [GO:0045087]; lipopolysaccharide-mediated signaling pathway [GO:0031663]; nuclear export [GO:0051168]; positive regulation of cysteine-type endopeptidase activity involved in apoptotic process [GO:0043280]; positive regulation of interleuki…	CBM complex [GO:0032449]; cytoplasm [GO:0005737]; cytosol [GO:0005829]; fibrillar center [GO:0001650]; nucleolus [GO:0005730]; nucleus [GO:0005634]; perinuclear region of cytoplasm [GO:0048471]; protein-containing complex [GO:0032991]	cysteine-type endopeptidase activity [GO:0004197]; identical protein binding [GO:0042802]; kinase activator activity [GO:0019209]; peptidase activity [GO:0008233]; protease binding [GO:0002020]; protein self-association [GO:0043621]; ubiquitin-protein transferase activity [GO:0004842]	SUBCELLULAR LOCATION: Cytoplasm, perinuclear region {ECO:0000250}. Nucleus {ECO:0000250|UniProtKB:Q9UDY8}. Note=Shuttles between the nucleus and cytoplasm. Found in perinuclear structures together with BCL10 (By similarity). {ECO:0000250|UniProtKB:Q9UDY8}.		2	2	5924600	0	14160000	14881000	0	0	0	35121000	31270000	0	0	0	0	0	0	0	0	0	0	0	2364600	4530000	3345200	3109200	0	0	10997000	0	0	0	0	0	5494100	7046600	0
D0QMC3	MNDAL_MOUSE	Myeloid cell nuclear differentiation antigen-like protein	Mndal	Mus musculus (Mouse)	538	60526	FUNCTION: Suppresses cell growth when expressed ectopically. {ECO:0000269|PubMed:19654412}.	activation of innate immune response [GO:0002218]; cellular response to interferon-beta [GO:0035458]; negative regulation of cell growth [GO:0030308]; positive regulation of interleukin-1 beta production [GO:0032731]; response to bacterium [GO:0009617]	cytosol [GO:0005829]; nucleolus [GO:0005730]; nucleus [GO:0005634]	DNA-binding transcription repressor activity, RNA polymerase II-specific [GO:0001227]; double-stranded DNA binding [GO:0003690]; identical protein binding [GO:0042802]; RNA polymerase II proximal promoter sequence-specific DNA binding [GO:0000978]; transcription factor binding [GO:0008134]	SUBCELLULAR LOCATION: Nucleus {ECO:0000269|PubMed:19654412}.	TISSUE SPECIFICITY: Highest expression observed in spleen and thymus with moderate levels in bone marrow, lung, skin and heart, low levels in muscle, liver and intestine and little or no expression in brain and pancreas. {ECO:0000269|PubMed:19654412}.	11	4	23027000	6828800	23124000	36645000	17017000	82340000	92952000	96065000	137080000	39794000	72341000	24695000	36727000	92880000	39285000	63559000	0	14303000	14133000	22530000	37695000	76500000	6627800	12442000	63288000	86920000	54063000	55927000	30849000	38484000	85755000	28858000	24972000	37844000	7875100
P22366	MYD88_MOUSE	Myeloid differentiation primary response protein MyD88	Myd88	Mus musculus (Mouse)	296	33753	FUNCTION: Adapter protein involved in the Toll-like receptor and IL-1 receptor signaling pathway in the innate immune response (PubMed:9697844). Acts via IRAK1, IRAK2, IRF7 and TRAF6, leading to NF-kappa-B activation, cytokine secretion and the inflammatory response (PubMed:9575168, PubMed:9697844). Increases IL-8 transcription. Involved in IL-18-mediated signaling pathway (PubMed:9697844). Isofo…	3'-UTR-mediated mRNA stabilization [GO:0070935]; apoptotic process [GO:0006915]; cell surface receptor signaling pathway [GO:0007166]; cellular response to oxidised low-density lipoprotein particle stimulus [GO:0140052]; cytokine-mediated signaling pathway [GO:0019221]; defense response to bacterium [GO:0042742]; defense response to Gram-positive bacterium [GO:0050830]; establishment of endotheli…	cytoplasm [GO:0005737]; cytosol [GO:0005829]; nucleus [GO:0005634]; plasma membrane [GO:0005886]; postsynaptic density [GO:0014069]; protein-containing complex [GO:0032991]	identical protein binding [GO:0042802]; interleukin-1 receptor binding [GO:0005149]; protein self-association [GO:0043621]; signaling receptor binding [GO:0005102]; TIR domain binding [GO:0070976]; Toll binding [GO:0005121]; Toll-like receptor binding [GO:0035325]	SUBCELLULAR LOCATION: Cytoplasm {ECO:0000269|PubMed:17018642}. Nucleus {ECO:0000250|UniProtKB:Q99836}.	TISSUE SPECIFICITY: Detected in bone marrow. Isoform 1 is expressed in testis, kidney, lung, ovary, adrenal gland, provstate, thymus and heart, and weakly in skeletal muscle, liver, spleen and brain. Isoform 2 is mainly expressed in the spleen and weakly in brain. {ECO:0000269|PubMed:11909531, ECO:0000269|PubMed:21998396, ECO:0000269|PubMed:2374694, ECO:0000269|PubMed:9013863, ECO:0000269|PubMed:…	5	5	0	2523400	23396000	0	0	0	0	0	13767000	13982000	25840000	0	0	0	0	0	0	2488500	1668700	0	2206500	5273300	5097000	2282500	8851700	0	0	6333500	4176600	0	4411400	6689500	862790	1885400	0
Q3TL44	NLRX1_MOUSE	NLR family member X1	Nlrx1	Mus musculus (Mouse)	975	107831	FUNCTION: Participates in antiviral signaling. {ECO:0000250}.	innate immune response [GO:0045087]; intracellular signal transduction [GO:0035556]; negative regulation of I-kappaB kinase/NF-kappaB signaling [GO:0043124]; negative regulation of inflammatory response [GO:0050728]; negative regulation of innate immune response [GO:0045824]; negative regulation of interferon-beta production [GO:0032688]; negative regulation of interleukin-6 production [GO:003271…	cell junction [GO:0030054]; mitochondrial outer membrane [GO:0005741]; mitochondrion [GO:0005739]; plasma membrane [GO:0005886]	ATP binding [GO:0005524]	SUBCELLULAR LOCATION: Mitochondrion outer membrane {ECO:0000250}.		4	4	74027000	65299000	124240000	122880000	174930000	151710000	160090000	178190000	173110000	133340000	94725000	29934000	71314000	13657000	83298000	73334000	107180000	26641000	53926000	153260000	45554000	65706000	33895000	22484000	95035000	64146000	141890000	145580000	25445000	16886000	0	154980000	1410500	35240000	0
O35309	NMI_MOUSE	N-myc-interactor (Nmi) (N-myc and STAT interactor)	Nmi	Mus musculus (Mouse)	314	35236	FUNCTION: May be involved in augmenting coactivator protein recruitment to a group of sequence-specific transcription factors. Augments cytokine-mediated STAT transcription (By similarity). Enhances CBP/p300 coactivator protein recruitment to STAT1 and STAT5 (By similarity). {ECO:0000250}.	interferon-gamma-mediated signaling pathway [GO:0060333]; negative regulation of innate immune response [GO:0045824]; negative regulation of interferon-alpha biosynthetic process [GO:0045355]; negative regulation of interferon-beta biosynthetic process [GO:0045358]; negative regulation of type I interferon production [GO:0032480]; positive regulation of protein K48-linked ubiquitination [GO:19025…	cytoplasm [GO:0005737]; cytosol [GO:0005829]; nucleoplasm [GO:0005654]	identical protein binding [GO:0042802]; transcription coregulator activity [GO:0003712]	SUBCELLULAR LOCATION: Cytoplasm.		14	14	155950000	172860000	342670000	444800000	484780000	371590000	345080000	409450000	440640000	339660000	452010000	50381000	385390000	257490000	206900000	182560000	131040000	87187000	63017000	165720000	123600000	283830000	113210000	73597000	622940000	225750000	224320000	583340000	234610000	130870000	207730000	95360000	45432000	10770000	26817000
Q99K48	NONO_MOUSE	Non-POU domain-containing octamer-binding protein (NonO protein)	Nono	Mus musculus (Mouse)	473	54541	FUNCTION: DNA- and RNA binding protein, involved in several nuclear processes. Binds the conventional octamer sequence in double-stranded DNA. Also binds single-stranded DNA and RNA at a site independent of the duplex site. Involved in pre-mRNA splicing, probably as a heterodimer with SFPQ. Interacts with U5 snRNA, probably by binding to a purine-rich sequence located on the 3' side of U5 snRNA s…	activation of innate immune response [GO:0002218]; circadian rhythm [GO:0007623]; DNA recombination [GO:0006310]; DNA repair [GO:0006281]; innate immune response [GO:0045087]; mRNA processing [GO:0006397]; negative regulation of oxidative stress-induced neuron intrinsic apoptotic signaling pathway [GO:1903377]; negative regulation of transcription, DNA-templated [GO:0045892]; regulation of circad…	nuclear matrix [GO:0016363]; nuclear speck [GO:0016607]; nucleolus [GO:0005730]; nucleoplasm [GO:0005654]; nucleus [GO:0005634]; paraspeckles [GO:0042382]; RNA polymerase II transcription factor complex [GO:0090575]	chromatin binding [GO:0003682]; E-box binding [GO:0070888]; identical protein binding [GO:0042802]; RNA binding [GO:0003723]; RNA polymerase II distal enhancer sequence-specific DNA binding [GO:0000980]; transcription regulatory region sequence-specific DNA binding [GO:0000976]	SUBCELLULAR LOCATION: Nucleus {ECO:0000269|PubMed:15860628, ECO:0000269|PubMed:26571461}. Nucleus, nucleolus {ECO:0000250}. Nucleus speckle {ECO:0000250}. Note=Detected in punctate subnuclear structures often located adjacent to splicing speckles, called paraspeckles. {ECO:0000250}.	TISSUE SPECIFICITY: Expressed in liver and suprachiasmatic nuclei, hippocampus and neocortex (at protein level). Expression is strongest in neurons in CA1 and CA3 pyramidal regions and granule cells of the dentate gyrus. Detected in testis and kidney. {ECO:0000269|PubMed:15860628, ECO:0000269|PubMed:22966205, ECO:0000269|PubMed:26571461}.	23	21	1020000000	450620000	1447200000	1005800000	1163200000	1347800000	1376400000	1206200000	2200000000	1340000000	1330000000	228260000	775370000	418270000	465040000	1184400000	117630000	134580000	253320000	506740000	336490000	617650000	327640000	337970000	1510000000	848410000	1166300000	1223500000	352480000	481470000	542510000	325930000	117370000	158550000	70769000
Q9JIK5	DDX21_MOUSE	Nucleolar RNA helicase 2 (EC 3.6.4.13) (DEAD box protein 21) (Gu-alpha) (Nucleolar RNA helicase Gu) (Nucleolar RNA helicase II) (RH II/Gu)	Ddx21	Mus musculus (Mouse)	851	93551	FUNCTION: RNA helicase that acts as a sensor of the transcriptional status of both RNA polymerase (Pol) I and II: promotes ribosomal RNA (rRNA) processing and transcription from polymerase II (Pol II). Binds various RNAs, such as rRNAs, snoRNAs, 7SK and, at lower extent, mRNAs. In the nucleolus, localizes to rDNA locus, where it directly binds rRNAs and snoRNAs, and promotes rRNA transcription, p…	defense response to virus [GO:0051607]; innate immune response [GO:0045087]; positive regulation of I-kappaB kinase/NF-kappaB signaling [GO:0043123]; positive regulation of myeloid dendritic cell cytokine production [GO:0002735]; response to exogenous dsRNA [GO:0043330]; response to virus [GO:0009615]; rRNA processing [GO:0006364]; transcription by RNA polymerase II [GO:0006366]	cytosol [GO:0005829]; mitochondrion [GO:0005739]; nucleolus [GO:0005730]; nucleoplasm [GO:0005654]; nucleus [GO:0005634]	7SK snRNA binding [GO:0097322]; ATP binding [GO:0005524]; double-stranded RNA binding [GO:0003725]; identical protein binding [GO:0042802]; miRNA binding [GO:0035198]; RNA binding [GO:0003723]; RNA helicase activity [GO:0003724]; rRNA binding [GO:0019843]; snoRNA binding [GO:0030515]	SUBCELLULAR LOCATION: Nucleus, nucleolus {ECO:0000250|UniProtKB:Q9NR30}. Nucleus, nucleoplasm {ECO:0000250|UniProtKB:Q9NR30}. Cytoplasm, cytosol {ECO:0000269|PubMed:21703541}. Mitochondrion {ECO:0000303|PubMed:21703541}. Note=Present both in nucleolus and nucleoplasm. Interaction with JUN promotes translocation from the nucleolus to the nucleoplasm. Interaction with WDR46 is required for localiza…	TISSUE SPECIFICITY: Highly expressed in liver and testis. Expressed at lower level in brain, lungs, and skeletal muscle. {ECO:0000269|PubMed:10860663}.	27	27	231500000	143260000	610370000	795500000	181280000	392070000	572900000	555800000	646990000	381960000	256590000	107100000	239540000	94131000	177110000	496210000	49560000	35732000	135740000	171360000	221950000	265700000	113460000	241560000	429770000	209130000	410500000	301470000	106370000	125170000	107770000	92191000	102110000	157220000	63812000
Q8K3K8	OPTN_MOUSE	Optineurin	Optn	Mus musculus (Mouse)	584	67018	FUNCTION: Plays an important role in the maintenance of the Golgi complex, in membrane trafficking, in exocytosis, through its interaction with myosin VI and Rab8. Links myosin VI to the Golgi complex and plays an important role in Golgi ribbon formation. Plays a role in the activation of innate immune response during viral infection. Mechanistically, recruits TBK1 at the Golgi apparatus, promoti…	autophagy [GO:0006914]; cellular protein localization [GO:0034613]; cellular response to unfolded protein [GO:0034620]; cytokine secretion [GO:0050663]; defense response to Gram-negative bacterium [GO:0050829]; Golgi organization [GO:0007030]; Golgi ribbon formation [GO:0090161]; Golgi to plasma membrane protein transport [GO:0043001]; innate immune response [GO:0045087]; negative regulation of c…	autophagosome [GO:0005776]; axon [GO:0030424]; cytoplasm [GO:0005737]; cytoplasmic vesicle [GO:0031410]; cytosol [GO:0005829]; Golgi apparatus [GO:0005794]; neuronal cell body [GO:0043025]; nucleus [GO:0005634]; perinuclear region of cytoplasm [GO:0048471]; recycling endosome [GO:0055037]; trans-Golgi network [GO:0005802]	identical protein binding [GO:0042802]; K63-linked polyubiquitin modification-dependent protein binding [GO:0070530]; metal ion binding [GO:0046872]; polyubiquitin modification-dependent protein binding [GO:0031593]; protein binding, bridging [GO:0030674]; protein C-terminus binding [GO:0008022]; Rab GTPase binding [GO:0017137]; TFIIIA-class transcription factor binding [GO:0001155]; ubiquitin bi…	SUBCELLULAR LOCATION: Cytoplasm, perinuclear region {ECO:0000269|PubMed:15607428}. Golgi apparatus {ECO:0000250|UniProtKB:Q96CV9}. Golgi apparatus, trans-Golgi network {ECO:0000250}. Cytoplasmic vesicle, autophagosome {ECO:0000250}. Cytoplasmic vesicle {ECO:0000250}. Recycling endosome {ECO:0000250}. Note=Found in the perinuclear region and associates with the Golgi apparatus. Colocalizes with MY…	TISSUE SPECIFICITY: In eye, it is expressed in anterior segment, retina, and optic nerve blood vessels (at protein level). Highly expressed in adult liver, heart and testis. {ECO:0000269|PubMed:15607428}.	2	2	0	0	0	0	0	0	0	0	0	0	0	0	0	0	0	0	0	0	0	0	0	0	0	0	0	0	0	0	0	0	0	0	0	0	0
B2RRE7	OTUD4_MOUSE	OTU domain-containing protein 4 (EC 3.4.19.12)	Otud4 Kiaa1046	Mus musculus (Mouse)	1107	123055	FUNCTION: Deubiquitinase which hydrolyzes the isopeptide bond between the ubiquitin C-terminus and the lysine epsilon-amino group of the target protein. May negatively regulate inflammatory and pathogen recognition signaling in innate immune response. Upon phosphorylation at Ser-202 and Ser-204 residues, via IL-1 receptor and Toll-like receptor signaling pathway, specifically deubiquitinates 'Lys…	innate immune response [GO:0045087]; negative regulation of interleukin-1-mediated signaling pathway [GO:2000660]; negative regulation of toll-like receptor signaling pathway [GO:0034122]; positive regulation of DNA demethylation [GO:1901537]; protein deubiquitination [GO:0016579]; protein K48-linked deubiquitination [GO:0071108]; protein K63-linked deubiquitination [GO:0070536]; regulation of pr…	cytoplasm [GO:0005737]; nucleus [GO:0005634]	Lys63-specific deubiquitinase activity [GO:0061578]; molecular adaptor activity [GO:0060090]; thiol-dependent ubiquitin-specific protease activity [GO:0004843]	SUBCELLULAR LOCATION: Cytoplasm {ECO:0000250|UniProtKB:Q01804}. Nucleus {ECO:0000250|UniProtKB:Q01804}. Note=Primarily cytoplasmic. {ECO:0000250|UniProtKB:Q01804}.		5	5	0	1282700	0	0	0	10944000	0	8495400	18431000	13354000	0	2738200	4599100	0	1848800	9063500	0	0	0	10684000	0	16097000	3228800	0	23203000	0	9656700	0	0	0	0	2933400	0	0	0
Q60520	SIN3A_MOUSE	Paired amphipathic helix protein Sin3a (Histone deacetylase complex subunit Sin3a) (Transcriptional corepressor Sin3a)	Sin3a Kiaa4126	Mus musculus (Mouse)	1274	145088	FUNCTION: Acts as a transcriptional repressor. Corepressor for REST. Interacts with MXI1 to repress MYC responsive genes and antagonize MYC oncogenic activities. Also interacts with MXD1-MAX heterodimers to repress transcription by tethering SIN3A to DNA. Acts cooperatively with OGT to repress transcription in parallel with histone deacetylation. Involved in the control of the circadian rhythms. …	activation of innate immune response [GO:0002218]; aging [GO:0007568]; cellular protein localization [GO:0034613]; cellular response to dopamine [GO:1903351]; cellular response to glucose stimulus [GO:0071333]; cerebral cortex neuron differentiation [GO:0021895]; DNA replication [GO:0006260]; hematopoietic progenitor cell differentiation [GO:0002244]; histone deacetylation [GO:0016575]; in utero …	chromatin [GO:0000785]; kinetochore [GO:0000776]; nucleolus [GO:0005730]; nucleoplasm [GO:0005654]; nucleus [GO:0005634]; protein-containing complex [GO:0032991]; Sin3 complex [GO:0016580]; transcriptional repressor complex [GO:0017053]; transcription factor complex [GO:0005667]	chromatin binding [GO:0003682]; DNA binding [GO:0003677]; DNA-binding transcription factor activity [GO:0003700]; protein-containing complex binding [GO:0044877]; protein deacetylase activity [GO:0033558]; RNA binding [GO:0003723]; RNA polymerase II activating transcription factor binding [GO:0001102]; RNA polymerase II repressing transcription factor binding [GO:0001103]; transcription corepress…	SUBCELLULAR LOCATION: Nucleus {ECO:0000269|PubMed:21454521}. Nucleus, nucleolus {ECO:0000250|UniProtKB:Q96ST3}. Note=Recruited to the nucleolus by SAP30L. {ECO:0000250|UniProtKB:Q96ST3, ECO:0000269|PubMed:21454521}.	TISSUE SPECIFICITY: Widely expressed. Highest levels in testis, lung and thymus. Expressed at relatively high levels throughout brain development. In adult mice, expression is high in neurogenic regions such as the subventricular zone, rostral migratory stream, olfactory bulb and dentate gyrus (PubMed:27399968). {ECO:0000269|PubMed:27399968}.	12	12	39727000	14976000	62547000	27765000	18275000	63302000	46610000	96850000	61568000	19841000	24485000	0	0	6434500	24569000	12098000	0	2489800	3272200	14217000	10179000	23785000	8956600	3498500	63979000	9361700	52671000	37003000	0	15029000	1255300	7444200	1109000	4172900	0
Q8R326	PSPC1_MOUSE	Paraspeckle component 1 (Paraspeckle protein 1) (mPSP1)	Pspc1 Psp1	Mus musculus (Mouse)	523	58758	FUNCTION: Together with NONO, required for the formation of nuclear paraspeckles. Regulates, cooperatively with NONO and SFPQ, androgen receptor-mediated gene transcription activity in Sertoli cell line. Binds to poly(A), poly(G) and poly(U) RNA homopolymers. Regulates the circadian clock by repressing the transcriptional activator activity of the CLOCK-ARNTL/BMAL1 heterodimer. Plays a role in th…	activation of innate immune response [GO:0002218]; innate immune response [GO:0045087]; negative regulation of transcription, DNA-templated [GO:0045892]; regulation of circadian rhythm [GO:0042752]; rhythmic process [GO:0048511]	cytoplasm [GO:0005737]; fibrillar center [GO:0001650]; nuclear matrix [GO:0016363]; nuclear speck [GO:0016607]; nucleoplasm [GO:0005654]; nucleus [GO:0005634]; paraspeckles [GO:0042382]	E-box binding [GO:0070888]; RNA binding [GO:0003723]; transcription regulatory region sequence-specific DNA binding [GO:0000976]	SUBCELLULAR LOCATION: Nucleus, nucleolus {ECO:0000250}. Note=In punctate subnuclear structures localized adjacent to nuclear splicing speckles, called paraspeckles. Colocalizes with NONO and SFPQ in paraspeckles and perinucleolar caps in an RNA-dependent manner. May cycle between paraspeckles and nucleolus. In telophase, when daughter nuclei form, localizes to perinucleolar caps. {ECO:0000250}.; …	TISSUE SPECIFICITY: Isoform 1 is strongly expressed in testis (leptoten spermatocytes, round spematids and Sertoli cells) and moderately in cerebrum, cerebellum, lung, spleen and ovary (at protein level). Isoform 2 is strongly expressed in kidney and moderately in salivary gland (at protein level). {ECO:0000269|PubMed:15140795, ECO:0000269|PubMed:16641145}.	10	9	99551000	46131000	140880000	164610000	129810000	137540000	161480000	162620000	384840000	181250000	147290000	32694000	108710000	124620000	68289000	231240000	0	40009000	31285000	82094000	41551000	82303000	32342000	59723000	284590000	195550000	257540000	120610000	42916000	140190000	78510000	19861000	18077000	33485000	19404000
P48759	PTX3_MOUSE	Pentraxin-related protein PTX3 (Pentaxin-related protein PTX3) (Tumor necrosis factor-inducible gene 14 protein) (TSG-14)	Ptx3 Tsg14	Mus musculus (Mouse)	381	41812	FUNCTION: Plays a role in the regulation of innate resistance to pathogens, inflammatory reactions, possibly clearance of self-components and female fertility. {ECO:0000269|PubMed:9407058}.	extracellular matrix organization [GO:0030198]; innate immune response [GO:0045087]; negative regulation by host of viral exo-alpha-sialidase activity [GO:0044869]; negative regulation by host of viral glycoprotein metabolic process [GO:0044871]; negative regulation of exo-alpha-sialidase activity [GO:1903016]; negative regulation of glycoprotein metabolic process [GO:1903019]; negative regulatio…	extracellular matrix [GO:0031012]; extracellular space [GO:0005615]	(1->3)-beta-D-glucan binding [GO:0001872]; complement component C1q binding [GO:0001849]; identical protein binding [GO:0042802]; virion binding [GO:0046790]	SUBCELLULAR LOCATION: Secreted.		10	10	73427000	0	3360900	74349000	13021000	75794000	67216000	14254000	0	0	19183000	13837000	44727000	25271000	11353000	23628000	5146600	225490000	130660000	35363000	1562500	12218000	10064000	0	4449400	28511000	0	0	328240000	263070000	129280000	145080000	3365500	13192000	0
Q9JJ00	PLS1_MOUSE	Phospholipid scramblase 1 (PL scramblase 1) (Ca(2+)-dependent phospholipid scramblase 1) (Transplantability-associated protein 1) (NOR1) (TRA1)	Plscr1 Tra1b Tras1	Mus musculus (Mouse)	328	35914	FUNCTION: May mediate accelerated ATP-independent bidirectional transbilayer migration of phospholipids upon binding calcium ions that results in a loss of phospholipid asymmetry in the plasma membrane. May play a central role in the initiation of fibrin clot formation, in the activation of mast cells and in the recognition of apoptotic and injured cells by the reticuloendothelial system. {ECO:00…	acute-phase response [GO:0006953]; apoptotic process [GO:0006915]; cellular response to cytokine stimulus [GO:0071345]; cellular response to lipopolysaccharide [GO:0071222]; defense response to virus [GO:0051607]; immune response [GO:0006955]; intrinsic apoptotic signaling pathway [GO:0097193]; myeloid cell differentiation [GO:0030099]; negative regulation of protein binding [GO:0032091]; negativ…	collagen-containing extracellular matrix [GO:0062023]; cytoplasm [GO:0005737]; cytosol [GO:0005829]; Golgi apparatus [GO:0005794]; integral component of plasma membrane [GO:0005887]; membrane raft [GO:0045121]; nucleolus [GO:0005730]; nucleus [GO:0005634]; perinuclear region of cytoplasm [GO:0048471]; plasma membrane [GO:0005886]	calcium ion binding [GO:0005509]; CD4 receptor binding [GO:0042609]; DNA binding [GO:0003677]; DNA-binding transcription activator activity, RNA polymerase II-specific [GO:0001228]; enzyme binding [GO:0019899]; epidermal growth factor receptor binding [GO:0005154]; phospholipid scramblase activity [GO:0017128]; SH3 domain binding [GO:0017124]	SUBCELLULAR LOCATION: Cell membrane {ECO:0000250|UniProtKB:O15162}; Single-pass type II membrane protein. Membrane; Lipid-anchor {ECO:0000250}; Cytoplasmic side. Nucleus {ECO:0000250}. Cytoplasm {ECO:0000250|UniProtKB:O15162}. Cytoplasm, perinuclear region {ECO:0000250|UniProtKB:O15162}. Note=Localizes to the perinuclear region in the presence of RELT. {ECO:0000250|UniProtKB:O15162}.	TISSUE SPECIFICITY: Highly expressed in kidney, lung, liver and bone marrow, slightly in spleen, heart and macrophage.	6	6	36713000	31579000	75982000	92426000	43477000	104390000	112330000	147540000	88009000	29334000	69178000	20707000	85858000	74623000	111930000	197870000	10353000	34009000	40663000	65383000	0	6275700	0	11958000	141550000	82577000	12195000	91291000	97032000	107100000	86763000	20763000	16651000	33550000	7276600
P97290	IC1_MOUSE	Plasma protease C1 inhibitor (C1 Inh) (C1Inh) (C1 esterase inhibitor) (C1-inhibiting factor) (Serpin G1)	Serping1 C1nh	Mus musculus (Mouse)	504	55585	FUNCTION: Activation of the C1 complex is under control of the C1-inhibitor. It forms a proteolytically inactive stoichiometric complex with the C1r or C1s proteases. May play a potentially crucial role in regulating important physiological pathways including complement activation, blood coagulation, fibrinolysis and the generation of kinins. Very efficient inhibitor of FXIIa. May inhibit chymotr…	blood coagulation [GO:0007596]; complement activation, classical pathway [GO:0006958]; fibrinolysis [GO:0042730]; innate immune response [GO:0045087]; negative regulation of complement activation, lectin pathway [GO:0001869]; negative regulation of endopeptidase activity [GO:0010951]	collagen-containing extracellular matrix [GO:0062023]; extracellular space [GO:0005615]	serine-type endopeptidase inhibitor activity [GO:0004867]	SUBCELLULAR LOCATION: Secreted.		14	14	309620000	44425000	88428000	428320000	504800000	485760000	517520000	189210000	147520000	235940000	127930000	118140000	506520000	291490000	148320000	396840000	408570000	986980000	637480000	273720000	64209000	134710000	64625000	82626000	100470000	380330000	272980000	150280000	576140000	334530000	646990000	781110000	84725000	113870000	77205000
Q61990	PCBP2_MOUSE	Poly(rC)-binding protein 2 (Alpha-CP2) (CTBP) (CBP) (Putative heterogeneous nuclear ribonucleoprotein X) (hnRNP X)	Pcbp2 Cbp Hnrnpx Hnrpx	Mus musculus (Mouse)	362	38222	FUNCTION: Single-stranded nucleic acid binding protein that binds preferentially to oligo dC. Major cellular poly(rC)-binding protein. Binds also poly(rU). Negatively regulates cellular antiviral responses mediated by MAVS signaling. It acts as an adapter between MAVS and the E3 ubiquitin ligase ITCH, therefore triggering MAVS ubiquitinationa and degradation (By similarity). {ECO:0000250}.	defense response to virus [GO:0051607]; innate immune response [GO:0045087]; IRES-dependent viral translational initiation [GO:0075522]; negative regulation of defense response to virus [GO:0050687]; proteasome-mediated ubiquitin-dependent protein catabolic process [GO:0043161]; viral RNA genome replication [GO:0039694]	cytoplasm [GO:0005737]; cytosol [GO:0005829]; nucleoplasm [GO:0005654]; nucleus [GO:0005634]; postsynaptic density [GO:0014069]	C-rich single-stranded DNA binding [GO:1990829]; DNA binding [GO:0003677]; enzyme binding [GO:0019899]; RNA binding [GO:0003723]; ubiquitin protein ligase binding [GO:0031625]	SUBCELLULAR LOCATION: Nucleus {ECO:0000250}. Cytoplasm {ECO:0000250}.		10	7	266350000	203510000	763670000	552770000	1406900000	883170000	1304700000	1027200000	937080000	271000000	273870000	122490000	125710000	37385000	484800000	209570000	213470000	140520000	164020000	368210000	273890000	399240000	89215000	177760000	860600000	363910000	449890000	475610000	138320000	214940000	125750000	175500000	114220000	173280000	84243000
Q6Q899	DDX58_MOUSE	Probable ATP-dependent RNA helicase DDX58 (EC 3.6.4.13) (DEAD box protein 58) (RIG-I-like receptor 1) (RLR-1) (Retinoic acid-inducible gene 1 protein) (RIG-1) (Retinoic acid-inducible gene I protein) (RIG-I)	Ddx58	Mus musculus (Mouse)	926	105975	FUNCTION: Innate immune receptor which acts as a cytoplasmic sensor of viral nucleic acids and plays a major role in sensing viral infection and in the activation of a cascade of antiviral responses including the induction of type I interferons and proinflammatory cytokines. Its ligands include: 5'-triphosphorylated ssRNA and dsRNA and short dsRNA (<1 kb in length). In addition to the 5'-triphosp…	cellular response to exogenous dsRNA [GO:0071360]; defense response to virus [GO:0051607]; detection of virus [GO:0009597]; innate immune response [GO:0045087]; positive regulation of defense response to virus by host [GO:0002230]; positive regulation of DNA-binding transcription factor activity [GO:0051091]; positive regulation of gene expression [GO:0010628]; positive regulation of granulocyte …	actin cytoskeleton [GO:0015629]; bicellular tight junction [GO:0005923]; cytoplasm [GO:0005737]; cytosol [GO:0005829]; ruffle membrane [GO:0032587]	ATP binding [GO:0005524]; double-stranded DNA binding [GO:0003690]; double-stranded RNA binding [GO:0003725]; identical protein binding [GO:0042802]; RNA helicase activity [GO:0003724]; single-stranded RNA binding [GO:0003727]; ubiquitin protein ligase binding [GO:0031625]; zinc ion binding [GO:0008270]	SUBCELLULAR LOCATION: Cytoplasm {ECO:0000250}. Cell projection, ruffle membrane {ECO:0000250}. Cytoplasm, cytoskeleton {ECO:0000250}. Cell junction, tight junction {ECO:0000250}. Note=Colocalized with TRIM25 at cytoplasmic perinuclear bodies. Associated with the actin cytoskeleton at membrane ruffles. {ECO:0000250}.		36	36	766730000	343660000	1010000000	933280000	998420000	945800000	1160400000	1023500000	1212900000	1354500000	813440000	229150000	912540000	764510000	543710000	601670000	158590000	291470000	287380000	818720000	348560000	570200000	148370000	202630000	840060000	520100000	593250000	983290000	437660000	522980000	390790000	194200000	151060000	157060000	62532000
Q99J87	DHX58_MOUSE	Probable ATP-dependent RNA helicase DHX58 (EC 3.6.4.13) (Probable ATP-dependent helicase LGP2) (Protein D11Lgp2) (RIG-I-like receptor 3) (RLR-3) (RIG-I-like receptor Lgp2) (RLR)	Dhx58 D11lgp2e Lgp2	Mus musculus (Mouse)	678	76709	FUNCTION: Acts as a regulator of DDX58/RIG-I and IFIH1/MDA5 mediated antiviral signaling. Cannot initiate antiviral signaling as it lacks the CARD domain required for activating MAVS/IPS1-dependent signaling events. Can have both negative and positive regulatory functions related to DDX58/RIG-I and IFIH1/MDA5 signaling and this role in regulating signaling may be complex and could probably depend…	defense response to virus [GO:0051607]; innate immune response [GO:0045087]; negative regulation of innate immune response [GO:0045824]; negative regulation of MDA-5 signaling pathway [GO:0039534]; negative regulation of RIG-I signaling pathway [GO:0039536]; negative regulation of type I interferon production [GO:0032480]; positive regulation of MDA-5 signaling pathway [GO:1900245]; positive regu…	cytoplasm [GO:0005737]	ATP binding [GO:0005524]; DNA binding [GO:0003677]; double-stranded RNA binding [GO:0003725]; RNA helicase activity [GO:0003724]; single-stranded RNA binding [GO:0003727]; zinc ion binding [GO:0008270]	SUBCELLULAR LOCATION: Cytoplasm {ECO:0000269|PubMed:11735219}.	TISSUE SPECIFICITY: Highly expressed in mammary tissues. Expressed in liver and testis. Expressed at lower level in spleen, embryo, mammary gland and breast tumors. {ECO:0000269|PubMed:11735219}.	10	10	20828000	38229000	26131000	5470700	0	37109000	102520000	48652000	111930000	76143000	51316000	14096000	13092000	9519800	0	50772000	51254000	72624000	52982000	92922000	36117000	154700000	15493000	38583000	103970000	24851000	11074000	60301000	34179000	26544000	0	17951000	29438000	24656000	2338300
Q9DAU1	CNPY3_MOUSE	Protein canopy homolog 3 (Protein associated with Tlr4) (Trinucleotide repeat-containing gene 5 protein)	Cnpy3 Prat4a Tnrc5	Mus musculus (Mouse)	276	30538	FUNCTION: Toll-like receptor (TLR)-specific co-chaperone for HSP90B1. Required for proper TLR folding, except that of TLR3, and hence controls TLR exit from the endoplasmic reticulum. Consequently, required for both innate and adaptive immune responses. {ECO:0000269|PubMed:16849487, ECO:0000269|PubMed:17998391, ECO:0000269|PubMed:20865800}.	innate immune response [GO:0045087]	endoplasmic reticulum [GO:0005783]	signaling receptor binding [GO:0005102]	SUBCELLULAR LOCATION: Endoplasmic reticulum {ECO:0000269|PubMed:17998391, ECO:0000269|PubMed:20865800}.		5	5	28971000	34536000	71698000	122930000	30870000	0	6507200	73142000	0	28105000	44899000	0	49680000	65832000	6332100	68935000	0	4500800	10034000	15778000	16029000	40277000	6139300	30645000	49398000	48199000	29229000	24899000	10198000	0	26286000	28910000	4858000	10107000	4771000
Q8R409	HEXI1_MOUSE	Protein HEXIM1 (Cardiac lineage protein 1)	Hexim1 Clp1	Mus musculus (Mouse)	356	40243	FUNCTION: Transcriptional regulator which functions as a general RNA polymerase II transcription inhibitor. In cooperation with 7SK snRNA sequesters P-TEFb in a large inactive 7SK snRNP complex preventing RNA polymerase II phosphorylation and subsequent transcriptional elongation. May also regulate NF-kappa-B, ESR1, NR3C1 and CIITA-dependent transcriptional activity. Plays a role in the regulatio…	activation of innate immune response [GO:0002218]; heart development [GO:0007507]; innate immune response [GO:0045087]; negative regulation of cyclin-dependent protein serine/threonine kinase activity [GO:0045736]; negative regulation of transcription, DNA-templated [GO:0045892]; negative regulation of transcription by RNA polymerase II [GO:0000122]; positive regulation of signal transduction by …	cytoplasm [GO:0005737]; nucleoplasm [GO:0005654]; nucleus [GO:0005634]	7SK snRNA binding [GO:0097322]; cyclin-dependent protein serine/threonine kinase inhibitor activity [GO:0004861]; snRNA binding [GO:0017069]	SUBCELLULAR LOCATION: Nucleus {ECO:0000250|UniProtKB:O94992}. Cytoplasm {ECO:0000250|UniProtKB:O94992}. Note=Binds alpha-importin and is mostly nuclear. {ECO:0000250|UniProtKB:O94992}.	TISSUE SPECIFICITY: Widely expressed with higher expression in heart, skeletal muscle and brain (at protein level). {ECO:0000269|PubMed:12119119}.	2	2	11038000	0	34174000	14805000	77934000	31759000	0	35900000	40313000	21963000	0	3066600	6344500	12265000	0	0	0	0	0	46624000	0	0	0	1208300	39926000	0	0	0	0	8247300	0	6222100	0	0	0
Q2EMV9	PAR14_MOUSE	Protein mono-ADP-ribosyltransferase PARP14 (EC 2.4.2.-) (ADP-ribosyltransferase diphtheria toxin-like 8) (ARTD8) (Collaborator of STAT6) (CoaSt6) (Poly [ADP-ribose] polymerase 14) (PARP-14)	Parp14 Kiaa1268	Mus musculus (Mouse)	1817	203802	FUNCTION: ADP-ribosyltransferase that mediates mono-ADP-ribosylation of glutamate residues on target proteins (PubMed:27796300). In contrast to PARP1 and PARP2, it is not able to mediate poly-ADP-ribosylation (By similarity). Catalyzes mono-ADP-ribosylating STAT1 at 'Glu-657' and 'Glu-705' and thus decreasing STAT1 phosphorylation, negatively regulates pro-inflammatory cytokines production in mac…	innate immune response [GO:0045087]; negative regulation of gene expression [GO:0010629]; negative regulation of interferon-gamma-mediated signaling pathway [GO:0060336]; negative regulation of tyrosine phosphorylation of STAT protein [GO:0042532]; positive regulation of interleukin-4-mediated signaling pathway [GO:1902216]; positive regulation of tyrosine phosphorylation of STAT protein [GO:0042…	cytoplasm [GO:0005737]; cytosol [GO:0005829]; nucleus [GO:0005634]	enzyme binding [GO:0019899]; NAD+ ADP-ribosyltransferase activity [GO:0003950]; NAD+ binding [GO:0070403]; protein ADP-ribosylase activity [GO:1990404]	SUBCELLULAR LOCATION: Nucleus {ECO:0000269|PubMed:16537510}. Cytoplasm {ECO:0000269|PubMed:16537510}. Note=In steady state cells the protein is mostly nuclear (PubMed:16537510). A minor proportion is detected in the cytoplasm (PubMed:16537510). In macrophages, mainly localizes to the cytoplasm (By similarity). {ECO:0000250|UniProtKB:Q460N5, ECO:0000269|PubMed:16537510}.	TISSUE SPECIFICITY: Weakly expressed in the thymus during development and in adulthood (PubMed:18069692). Expressed in macrophages (PubMed:27796300). {ECO:0000269|PubMed:18069692, ECO:0000269|PubMed:27796300}.	26	26	104430000	38423000	152270000	80152000	35951000	74010000	156420000	182160000	314470000	136060000	129060000	12103000	15003000	27391000	36288000	107410000	1981000	14951000	9306200	62584000	91557000	138310000	39936000	39634000	82073000	27653000	92853000	112870000	25722000	22185000	24799000	16124000	22122000	27195000	4137000
Q8CAS9	PARP9_MOUSE	Protein mono-ADP-ribosyltransferase PARP9 (EC 2.4.2.-) (ADP-ribosyltransferase diphtheria toxin-like 9) (ARTD9) (B aggressive lymphoma protein homolog) (Poly [ADP-ribose] polymerase 9) (PARP-9)	Parp9 Bal	Mus musculus (Mouse)	866	96659	FUNCTION: ADP-ribosyltransferase which, in association with E3 ligase DTX3L, plays a role in DNA damage repair and in immune responses including interferon-mediated antiviral defenses (PubMed:27796300). Within the complex, enhances DTX3L E3 ligase activity which is further enhanced by PARP9 binding to poly(ADP-ribose) (By similarity). In addition, positively regulates DTXL3 protein levels (By sim…	defense response to virus [GO:0051607]; double-strand break repair [GO:0006302]; innate immune response [GO:0045087]; negative regulation of catalytic activity [GO:0043086]; negative regulation of gene expression [GO:0010629]; negative regulation of transcription by RNA polymerase II [GO:0000122]; positive regulation of chromatin binding [GO:0035563]; positive regulation of defense response to vi…	cytoplasm [GO:0005737]; cytosol [GO:0005829]; mitochondrion [GO:0005739]; nucleoplasm [GO:0005654]; nucleus [GO:0005634]; protein-containing complex [GO:0032991]; site of DNA damage [GO:0090734]	ADP-D-ribose binding [GO:0072570]; enzyme binding [GO:0019899]; enzyme inhibitor activity [GO:0004857]; histone binding [GO:0042393]; NAD+ ADP-ribosyltransferase activity [GO:0003950]; STAT family protein binding [GO:0097677]; transcription corepressor activity [GO:0003714]; ubiquitin-like protein ligase binding [GO:0044389]	SUBCELLULAR LOCATION: Cytoplasm, cytosol {ECO:0000250|UniProtKB:Q8IXQ6}. Nucleus {ECO:0000250|UniProtKB:Q8IXQ6}. Note=Shuttles between the nucleus and the cytosol. Translocates to the nucleus in response to IFNG or IFNB1 stimulation. Export to the cytosol depends on the interaction with DTX3L. Localizes at sites of DNA damage in a PARP1-dependent manner. {ECO:0000250|UniProtKB:Q8IXQ6}.	TISSUE SPECIFICITY: Highly expressed in the thymus and intestine (PubMed:18069692). Expressed in macrophages (PubMed:27796300). {ECO:0000269|PubMed:18069692, ECO:0000269|PubMed:27796300}.	23	23	255870000	155590000	430340000	174450000	243350000	372780000	231590000	448910000	814930000	247980000	339200000	64690000	267040000	108960000	184740000	400920000	40499000	114830000	138750000	298690000	264050000	408330000	117520000	210660000	389600000	222280000	287180000	365100000	154560000	195300000	90934000	57845000	58423000	85314000	41940000
Q62084	PP14B_MOUSE	Protein phosphatase 1 regulatory subunit 14B (Phosphatase holoenzyme inhibitor 1) (PHI-1) (Phospholipase C-beta-3 neighbouring gene protein)	Ppp1r14b Png	Mus musculus (Mouse)	147	15957	FUNCTION: Inhibitor of PPP1CA. Has over 50-fold higher inhibitory activity when phosphorylated. {ECO:0000269|PubMed:10606530, ECO:0000269|PubMed:12144526}.	innate immune response [GO:0045087]; regulation of phosphorylation [GO:0042325]	cytoplasm [GO:0005737]	phosphatase inhibitor activity [GO:0019212]; protein phosphatase regulator activity [GO:0019888]; protein serine/threonine phosphatase inhibitor activity [GO:0004865]	SUBCELLULAR LOCATION: Cytoplasm {ECO:0000305}.	TISSUE SPECIFICITY: Ubiquitous. Highly expressed in testis. Detected at low levels in the other tissues tested. Highly expressed in cardiac muscle, bladder and aorta (at protein level). {ECO:0000269|PubMed:10606530, ECO:0000269|PubMed:8670283}.	2	2	14148000	14055000	20386000	29698000	0	0	0	0	0	0	0	0	0	0	0	0	0	0	0	0	0	0	0	0	32265000	23235000	15217000	16453000	0	0	0	0	0	0	0
Q60953	PML_MOUSE	Protein PML	Pml	Mus musculus (Mouse)	885	98242	FUNCTION: Functions via its association with PML-nuclear bodies (PML-NBs) in a wide range of important cellular processes, including tumor suppression, transcriptional regulation, apoptosis, senescence, DNA damage response, and viral defense mechanisms. Acts as the scaffold of PML-NBs allowing other proteins to shuttle in and out, a process which is regulated by SUMO-mediated modifications and in…	activation of cysteine-type endopeptidase activity involved in apoptotic process [GO:0006919]; apoptotic process [GO:0006915]; branching involved in mammary gland duct morphogenesis [GO:0060444]; cell aging [GO:0007569]; cell cycle arrest [GO:0007050]; cell fate commitment [GO:0045165]; cellular response to interleukin-4 [GO:0071353]; cellular response to leukemia inhibitory factor [GO:1990830]; …	cytoplasm [GO:0005737]; cytosol [GO:0005829]; early endosome membrane [GO:0031901]; extrinsic component of endoplasmic reticulum membrane [GO:0042406]; nuclear chromosome, telomeric region [GO:0000784]; nuclear matrix [GO:0016363]; nuclear membrane [GO:0031965]; nucleolus [GO:0005730]; nucleoplasm [GO:0005654]; nucleus [GO:0005634]; PML body [GO:0016605]	cobalt ion binding [GO:0050897]; DNA binding [GO:0003677]; protein heterodimerization activity [GO:0046982]; protein homodimerization activity [GO:0042803]; SMAD binding [GO:0046332]; SUMO binding [GO:0032183]; transcription coactivator activity [GO:0003713]; ubiquitin protein ligase binding [GO:0031625]; zinc ion binding [GO:0008270]	SUBCELLULAR LOCATION: Nucleus {ECO:0000250}. Nucleus, nucleoplasm. Cytoplasm. Nucleus, PML body. Nucleus, nucleolus {ECO:0000250}. Endoplasmic reticulum membrane; Peripheral membrane protein; Cytoplasmic side. Early endosome membrane {ECO:0000250}; Peripheral membrane protein {ECO:0000250}; Cytoplasmic side {ECO:0000250}. Note=Detected in the nucleolus after DNA damage. Acetylation at Lys-497 is …		14	14	75950000	22800000	70680000	23462000	59953000	45847000	103840000	85352000	150400000	51987000	74258000	10578000	11684000	20920000	21664000	93914000	0	11387000	69299000	38845000	79097000	180770000	46872000	94158000	95133000	112430000	57566000	100400000	17020000	46461000	76516000	68562000	25430000	20329000	5158800
P27005	S10A8_MOUSE	Protein S100-A8 (Calgranulin-A) (Chemotactic cytokine CP-10) (Leukocyte L1 complex light chain) (Migration inhibitory factor-related protein 8) (MRP-8) (p8) (Pro-inflammatory S100 cytokine) (S100 calcium-binding protein A8)	S100a8 Caga Mrp8	Mus musculus (Mouse)	89	10295	FUNCTION: S100A8 is a calcium- and zinc-binding protein which plays a prominent role in the regulation of inflammatory processes and immune response. It can induce neutrophil chemotaxis and adhesion. Predominantly found as calprotectin (S100A8/A9) which has a wide plethora of intra- and extracellular functions. The intracellular functions include: facilitating leukocyte arachidonic acid trafficki…	activation of cysteine-type endopeptidase activity involved in apoptotic process [GO:0006919]; apoptotic process [GO:0006915]; astrocyte development [GO:0014002]; autocrine signaling [GO:0035425]; autophagy [GO:0006914]; innate immune response [GO:0045087]; leukocyte migration involved in inflammatory response [GO:0002523]; neutrophil aggregation [GO:0070488]; neutrophil chemotaxis [GO:0030593]; …	cytosol [GO:0005829]; extracellular space [GO:0005615]; intermediate filament cytoskeleton [GO:0045111]; plasma membrane [GO:0005886]	antioxidant activity [GO:0016209]; arachidonic acid binding [GO:0050544]; calcium ion binding [GO:0005509]; microtubule binding [GO:0008017]; RAGE receptor binding [GO:0050786]; Toll-like receptor 4 binding [GO:0035662]; zinc ion binding [GO:0008270]	SUBCELLULAR LOCATION: Secreted {ECO:0000269|PubMed:17767165}. Cytoplasm {ECO:0000250}. Cytoplasm, cytoskeleton {ECO:0000250}. Cell membrane {ECO:0000250}; Peripheral membrane protein {ECO:0000250}. Note=Predominantly localized in the cytoplasm. Upon elevation of the intracellular calcium level, translocated from the cytoplasm to the cytoskeleton and the cell membrane. Upon neutrophil activation o…		4	4	1029300000	156530000	262200000	762230000	617150000	876730000	874300000	12520000	179830000	245200000	444470000	37728000	389060000	580360000	251920000	1014500000	661110000	260630000	168470000	346950000	145860000	139680000	43128000	60557000	796100000	461390000	222020000	304520000	2763100000	3617400000	1861600000	892720000	119520000	119550000	93585000
P31725	S10A9_MOUSE	Protein S100-A9 (Calgranulin-B) (Leukocyte L1 complex heavy chain) (Migration inhibitory factor-related protein 14) (MRP-14) (p14) (S100 calcium-binding protein A9)	S100a9 Cagb Mrp14	Mus musculus (Mouse)	113	13049	FUNCTION: S100A9 is a calcium- and zinc-binding protein which plays a prominent role in the regulation of inflammatory processes and immune response. It can induce neutrophil chemotaxis, adhesion, can increase the bactericidal activity of neutrophils by promoting phagocytosis via activation of SYK, PI3K/AKT, and ERK1/2 and can induce degranulation of neutrophils by a MAPK-dependent mechanism. Pre…	actin cytoskeleton reorganization [GO:0031532]; activation of cysteine-type endopeptidase activity involved in apoptotic process [GO:0006919]; antimicrobial humoral immune response mediated by antimicrobial peptide [GO:0061844]; apoptotic process [GO:0006915]; astrocyte development [GO:0014002]; autocrine signaling [GO:0035425]; autophagy [GO:0006914]; innate immune response [GO:0045087]; leukocy…	cell junction [GO:0030054]; cytoplasm [GO:0005737]; cytoskeleton [GO:0005856]; cytosol [GO:0005829]; extracellular space [GO:0005615]; nucleoplasm [GO:0005654]; plasma membrane [GO:0005886]	antioxidant activity [GO:0016209]; arachidonic acid binding [GO:0050544]; calcium ion binding [GO:0005509]; microtubule binding [GO:0008017]; RAGE receptor binding [GO:0050786]; Toll-like receptor 4 binding [GO:0035662]; zinc ion binding [GO:0008270]	SUBCELLULAR LOCATION: Secreted {ECO:0000250}. Cytoplasm. Cytoplasm, cytoskeleton. Cell membrane {ECO:0000250}; Peripheral membrane protein {ECO:0000250}. Note=Predominantly localized in the cytoplasm. Upon elevation of the intracellular calcium level, translocated from the cytoplasm to the cytoskeleton and the cell membrane. Upon neutrophil activation or endothelial adhesion of monocytes, is secr…		11	11	9390000000	1618200000	3145700000	5067200000	3603500000	6825100000	7800600000	1520000000	3690800000	2400000000	2395500000	3407600000	4763200000	5748100000	2038800000	7558400000	3984200000	6805700000	3430000000	4047900000	1591500000	1660200000	872090000	1221100000	2696200000	7602500000	4101500000	3520000000	25300000000	18800000000	27400000000	30400000000	2451300000	5740100000	5309900000
Q9Z183	PADI4_MOUSE	Protein-arginine deiminase type-4 (EC 3.5.3.15) (Peptidylarginine deiminase IV) (Protein-arginine deiminase type IV)	Padi4 Pad4 Pdi4	Mus musculus (Mouse)	666	74415	FUNCTION: Catalyzes the citrullination/deimination of arginine residues of proteins such as histones, thereby playing a key role in histone code and regulation of stem cell maintenance. Citrullinates histone H1 at 'Arg-54' (to form H1R54ci), histone H3 at 'Arg-2', 'Arg-8', 'Arg-17' and/or 'Arg-26' (to form H3R2ci, H3R8ci, H3R17ci, H3R26ci, respectively) and histone H4 at 'Arg-3' (to form H4R3ci).…	arginine deiminase pathway [GO:0019546]; chromatin organization [GO:0006325]; chromatin remodeling [GO:0006338]; histone citrullination [GO:0036414]; histone H3-R26 citrullination [GO:0036413]; innate immune response [GO:0045087]; nucleosome assembly [GO:0006334]; protein citrullination [GO:0018101]; stem cell population maintenance [GO:0019827]	cytoplasm [GO:0005737]; nucleus [GO:0005634]; protein-containing complex [GO:0032991]	arginine binding [GO:0034618]; arginine deiminase activity [GO:0016990]; calcium ion binding [GO:0005509]; protein-arginine deiminase activity [GO:0004668]; protein homodimerization activity [GO:0042803]	SUBCELLULAR LOCATION: Cytoplasm {ECO:0000250}. Nucleus {ECO:0000250}.	TISSUE SPECIFICITY: Expressed in pluripotent embryonic stem and induced pluripotent stem cells but not multipotent neural stem cells. {ECO:0000269|PubMed:24463520}.	18	18	1176400000	174920000	172400000	159150000	43654000	210650000	290520000	398080000	342610000	160570000	379240000	104990000	239300000	190060000	172130000	1505500000	64698000	132720000	351700000	115130000	88691000	97366000	60495000	120180000	261670000	265070000	299600000	360520000	837140000	266100000	992450000	1041300000	26734000	45716000	45259000
Q8BV49	IFIX_MOUSE	Pyrin and HIN domain-containing protein 1 (Interferon-inducible protein 209) (Ifi-209) (Interferon-inducible protein X) (Interferon-inducible protein p209)	Pyhin1 Ifi209 Ifix	Mus musculus (Mouse)	420	46887		activation of innate immune response [GO:0002218]; cellular response to interferon-beta [GO:0035458]	cytosol [GO:0005829]; nucleolus [GO:0005730]; nucleus [GO:0005634]	DNA-binding transcription repressor activity, RNA polymerase II-specific [GO:0001227]; double-stranded DNA binding [GO:0003690]; identical protein binding [GO:0042802]; RNA polymerase II proximal promoter sequence-specific DNA binding [GO:0000978]; transcription factor binding [GO:0008134]	SUBCELLULAR LOCATION: Nucleus {ECO:0000250}.		11	10	30257000	19095000	33446000	22092000	9892400	100100000	56547000	139310000	169710000	6557400	68835000	10958000	0	8926400	12192000	58694000	0	39182000	31334000	25629000	30409000	54631000	4555200	26343000	40737000	28614000	155790000	93564000	0	0	9468400	0	9136100	15731000	9971000
Q8CBB9	RSAD2_MOUSE	Radical S-adenosyl methionine domain-containing protein 2 (Viperin) (Virus inhibitory protein, endoplasmic reticulum-associated, interferon-inducible)	Rsad2 Vig1	Mus musculus (Mouse)	362	41524	FUNCTION: Interferon-inducible iron-sulfur (4FE-4S) cluster-binding antiviral protein which plays a major role in the cell antiviral state induced by type I and type II interferon. Can inhibit a wide range of viruses, including west Nile virus (WNV), dengue virus, sindbis virus, influenza A virus, sendai virus and vesicular stomatitis virus (VSV). Displays antiviral activity against influenza A v…	CD4-positive, alpha-beta T cell activation [GO:0035710]; CD4-positive, alpha-beta T cell differentiation [GO:0043367]; defense response to virus [GO:0051607]; innate immune response [GO:0045087]; negative regulation of protein secretion [GO:0050709]; negative regulation of viral genome replication [GO:0045071]; ossification [GO:0001503]; positive regulation of T-helper 2 cell cytokine production …	endoplasmic reticulum [GO:0005783]; endoplasmic reticulum membrane [GO:0005789]; fibrillar center [GO:0001650]; lipid droplet [GO:0005811]; mitochondrial inner membrane [GO:0005743]; mitochondrial outer membrane [GO:0005741]; mitochondrion [GO:0005739]	4 iron, 4 sulfur cluster binding [GO:0051539]; catalytic activity [GO:0003824]; metal ion binding [GO:0046872]; protein self-association [GO:0043621]	SUBCELLULAR LOCATION: Endoplasmic reticulum membrane; Peripheral membrane protein; Cytoplasmic side. Lipid droplet.	TISSUE SPECIFICITY: Expressed at higher levels in atherosclerotic arteries than in normal arteries. {ECO:0000269|PubMed:15890971}.	1	1	0	0	0	0	0	0	0	0	0	0	0	0	0	0	4060200	0	0	0	0	0	0	0	0	1785300	0	0	0	0	0	0	0	0	0	0	0
P97379	G3BP2_MOUSE	Ras GTPase-activating protein-binding protein 2 (G3BP-2) (GAP SH3 domain-binding protein 2)	G3bp2	Mus musculus (Mouse)	482	54088	FUNCTION: Scaffold protein that plays an essential role in cytoplasmic stress granule formation which acts as a platform for antiviral signaling. {ECO:0000250|UniProtKB:Q9UN86}.	innate immune response [GO:0045087]; mRNA transport [GO:0051028]; positive regulation of stress granule assembly [GO:0062029]; protein homooligomerization [GO:0051260]; small GTPase mediated signal transduction [GO:0007264]; stress granule assembly [GO:0034063]	cytoplasmic stress granule [GO:0010494]; cytosol [GO:0005829]; ribonucleoprotein complex [GO:1990904]	mRNA binding [GO:0003729]	SUBCELLULAR LOCATION: Cytoplasm {ECO:0000250|UniProtKB:Q9UN86}. Cytoplasm, Stress granule {ECO:0000250|UniProtKB:Q9UN86}.		11	10	206430000	89375000	159190000	341630000	420440000	411370000	618390000	233750000	263810000	230090000	405390000	45653000	159280000	125590000	115770000	164400000	32418000	40371000	8888900	108330000	56136000	103000000	24629000	61186000	360230000	85750000	102720000	239490000	42741000	115470000	162210000	24620000	9922000	15237000	6691000
[truncated: 4,576 more rows]
[truncated: 21 more columns]
