# Supplementary material for: Tumor Temporal Proteome Profiling Reveals the Immunological Triple Offensive Induced by Synthetic Anti-Cancer Salmonella
Source: Front Immunol. 2021 Aug 19;12:712936. doi: 10.3389/fimmu.2021.712936 (PMC8417115; doi:10.3389/fimmu.2021.712936)
Supplement: Supplementary file 4 [file Table_3.xlsx]

## Sheet: Supplemental table 3
Suplemental table 3. Preoteins identified at the 7 timepoints
Dataset 2: A list of 4516 proteins with at least tow unique peptides.
Protein IDs	Protein names	Gene names	Organism	Unique peptides	intensity_h6_P1	intensity_h6_P2	intensity_h6_P3	intensity_h6_P4	intensity_h6_Y1	intensity_h6_Y2	intensity_h6_Y3	intensity_h6_Y4	intensity_h12_P1	intensity_h12_P2	intensity_h12_P3	intensity_h12_P4	intensity_h12_Y1	intensity_h12_Y2	intensity_h12_Y3	intensity_h12_Y4	intensity_h24_Y1	intensity_h24_Y2	intensity_h24_Y3	intensity_h24_Y4	intensity_h24_P1	intensity_h24_P2	intensity_h24_P3	intensity_h24_P4	intensity_h48_P1	intensity_h48_P2	intensity_h48_P3	intensity_h48_P4	intensity_h48_Y1	intensity_h48_Y2	intensity_h48_Y3	intensity_h48_Y4	intensity_d3_P1	intensity_d3_P2	intensity_d3_P3	intensity_d3_P4	intensity_d3_Y1	intensity_d3_Y2	intensity_d3_Y3	intensity_d3_Y4	intensity_d7_P1	intensity_d7_P2	intensity_d7_P3	intensity_d7_P4	intensity_d7_Y1
Q61549	Adhesion G protein-coupled receptor E1 (Cell surface glycoprotein F4/80) (EGF-like module receptor 1) (EGF-like module-containing mucin-like hormone receptor-like 1) (EMR1 hormone receptor)	Adgre1 Emr1 Gpf480	Mus musculus (Mouse)	5	10843000	3712600	81416000	20841000	2783100	13726000	155310000	42967000	89186000	120180000	64326000	3074200	75175000	0	68783000	131040000	8350900	29689000	24663000	13386000	14212000	20228000	23013000	65839000	0	0	6994800	6877400	65902000	66063000	69653000	47602000	1049300	8906500	3271200	9590500	14083000	16820000	30945000	7839800	10207000	3434400	30425000	0	46167000
P10107	Annexin A1 (Annexin I) (Annexin-1) (Calpactin II) (Calpactin-2) (Chromobindin-9) (Lipocortin I) (Phospholipase A2 inhibitory protein) (p35)	Anxa1 Anx1 Lpc-1 Lpc1	Mus musculus (Mouse)	34	16600000000	6389100000	11700000000	21300000000	13000000000	17000000000	21000000000	15200000000	17900000000	14200000000	14700000000	5312600000	10200000000	7548300000	11600000000	15600000000	4432100000	5753900000	8242500000	8467400000	5442400000	7799200000	3433600000	3463400000	13800000000	17400000000	10700000000	15100000000	15500000000	17300000000	18100000000	16400000000	1950000000	3338800000	2201900000	3352900000	6208700000	7156900000	4593200000	3994200000	5694100000	3381700000	4865100000	3771900000	9389800000
P21958	Antigen peptide transporter 1 (APT1) (ATP-binding cassette sub-family B member 2) (Histocompatibility antigen modifier 1) (Peptide transporter TAP1)	Tap1 Abcb2 Ham-1 Ham1	Mus musculus (Mouse)	24	369880000	295020000	659980000	687180000	705490000	440440000	1406600000	890580000	1043200000	585910000	684570000	150270000	140740000	184450000	201180000	1084600000	106200000	502250000	258810000	743250000	517740000	622810000	298370000	509810000	728170000	269330000	743360000	1532400000	256540000	452040000	579720000	243280000	345820000	494610000	191680000	336610000	425770000	414770000	297730000	258260000	598660000	443470000	342210000	299850000	479510000
P36371	Antigen peptide transporter 2 (APT2) (ATP-binding cassette sub-family B member 3) (Histocompatibility antigen modifier 2)	Tap2 Abcb3 Ham-2 Ham2	Mus musculus (Mouse)	28	582370000	345130000	710940000	478090000	425640000	682210000	1398400000	808760000	1513700000	760090000	888740000	144350000	137370000	281300000	318110000	860150000	177480000	415790000	270140000	710310000	625570000	911700000	429820000	721040000	517240000	336030000	633600000	1103700000	254960000	471140000	315910000	263740000	352070000	439390000	208120000	343760000	446520000	374360000	329130000	294200000	560920000	402910000	375540000	221960000	560120000
Q9EPB4	Apoptosis-associated speck-like protein containing a CARD (mASC) (PYD and CARD domain-containing protein)	Pycard Asc	Mus musculus (Mouse)	9	223050000	125060000	164870000	192820000	370220000	347820000	539760000	187320000	383860000	287970000	433980000	48895000	236920000	118710000	149260000	235890000	84400000	360460000	230200000	163810000	102330000	218450000	100760000	103910000	213000000	87286000	302310000	319000000	182070000	21241000	181860000	214810000	133710000	180870000	151230000	187170000	138560000	271790000	141940000	207440000	64365000	78852000	81360000	31652000	205340000
P39654	Arachidonate 15-lipoxygenase (15-LOX) (EC 1.13.11.33) (12/15-lipoxygenase) (12/15-LO) (Arachidonate 12-lipoxygenase, leukocyte-type) (12-LOX) (L-12LO) (EC 1.13.11.31) (Arachidonate omega-6 lipoxygenase)	Alox15 Alox12l	Mus musculus (Mouse)	26	923880000	476970000	756850000	1028100000	1048700000	1513700000	1896300000	1709200000	1329900000	1578100000	1070200000	93801000	553780000	160720000	512400000	390660000	266760000	415050000	1472300000	567400000	200030000	354680000	303390000	528010000	1745300000	552030000	673370000	1100000000	308480000	103490000	64264000	162210000	20929000	13200000	33743000	25319000	13786000	41107000	6542300	30425000	89646000	75442000	110570000	46930000	22265000
Q61176	Arginase-1 (EC 3.5.3.1) (Liver-type arginase) (Type I arginase)	Arg1	Mus musculus (Mouse)	20	7503600000	4069700000	6474900000	10300000000	7460300000	9246700000	12900000000	9579500000	8730000000	15500000000	16200000000	1640000000	7839600000	3619500000	4394900000	6680200000	2173200000	6066300000	8339600000	4976200000	2590500000	2199600000	3125200000	2380000000	8181900000	6174500000	7693200000	6625100000	6263300000	3664700000	4876800000	4934100000	2900000000	2384800000	2481400000	1800800000	3762800000	6059600000	3546700000	3300000000	1170000000	1299600000	730150000	429360000	1870000000
O08691	Arginase-2, mitochondrial (EC 3.5.3.1) (Arginase II) (Kidney-type arginase) (Non-hepatic arginase) (Type II arginase)	Arg2	Mus musculus (Mouse)	3	12709000	7464700	0	0	0	0	35983000	0	0	0	0	0	0	0	0	0	0	6332500	0	0	0	0	0	0	0	0	0	0	18255000	5291600	0	0	4858900	5232400	0	4382200	13327000	14843000	11480000	5320600	0	4216500	0	0	6419200
Q9Z0H7	B-cell lymphoma/leukemia 10 (B-cell CLL/lymphoma 10) (Bcl-10) (CARD-containing molecule enhancing NF-kappa-B) (CARD-like apoptotic protein) (mCLAP) (CED-3/ICH-1 prodomain homologous E10-like regulator) (mCIPER) (Cellular homolog of vCARMEN) (cCARMEN) (Cellular-E10) (c-E10) (Mammalian CARD-containing adapter molecule E10) (mE10)	Bcl10 Ciper Clap	Mus musculus (Mouse)	4	0	0	0	0	0	48975000	0	50909000	0	0	12602000	6867400	30670000	0	0	0	0	0	7908200	0	19173000	0	9614300	0	9701700	0	33450000	0	0	36878000	0	0	3256200	5976300	0	0	0	5342600	0	0	6740400	0	14704000	10807000	19447000
P29452	Caspase-1 (CASP-1) (EC 3.4.22.36) (Interleukin-1 beta convertase) (IL-1BC) (Interleukin-1 beta-converting enzyme) (ICE) (IL-1 beta-converting enzyme) (p45) [Cleaved into: Caspase-1 subunit p20; Caspase-1 subunit p10]	Casp1 Il1bc	Mus musculus (Mouse)	13	254120000	53698000	112990000	252800000	147350000	72599000	270030000	254620000	278330000	223600000	117680000	26761000	73977000	52300000	69115000	118170000	10208000	32330000	46048000	42014000	73839000	127410000	61403000	67502000	197050000	90935000	127780000	147560000	45117000	78046000	30404000	25012000	107200000	95909000	50302000	51390000	71924000	104630000	67238000	47306000	83473000	66358000	86304000	37560000	115270000
Q61490	CD166 antigen (Activated leukocyte cell adhesion molecule) (BEN) (Protein DM-GRASP) (CD antigen CD166)	Alcam	Mus musculus (Mouse)	15	150640000	79384000	158050000	213980000	222920000	172530000	249910000	246410000	241860000	44520000	147710000	77654000	292620000	144420000	217660000	75445000	24077000	8843700	17016000	56874000	92400000	52963000	26305000	7089500	257350000	307700000	22998000	206810000	203730000	170510000	146500000	102050000	1752500	22901000	1478000	2475500	4356500	5602100	1350000	3355200	88680000	80732000	22854000	99406000	79186000
Q8VE98	CD276 antigen (B7 homolog 3) (B7-H3) (Costimulatory molecule) (CD antigen CD276)	Cd276 B7h3	Mus musculus (Mouse)	3	36178000	21755000	8896800	43911000	37345000	43189000	24358000	22979000	50938000	40859000	41760000	7784900	42039000	18841000	35273000	31795000	0	0	0	11131000	14992000	39836000	19857000	0	44783000	36821000	32941000	49047000	9722800	10036000	5581300	11079000	1219200	1356400	0	0	0	1061500	0	0	0	0	3728400	2408000	12397000
P15379	CD44 antigen (Extracellular matrix receptor III) (ECMR-III) (GP90 lymphocyte homing/adhesion receptor) (HUTCH-I) (Hermes antigen) (Hyaluronate receptor) (Lymphocyte antigen 24) (Ly-24) (Phagocytic glycoprotein 1) (PGP-1) (Phagocytic glycoprotein I) (PGP-I) (CD antigen CD44)	Cd44 Ly-24	Mus musculus (Mouse)	6	1060000000	575010000	1045700000	2133500000	1849100000	1658700000	2164300000	982260000	984000000	1075200000	802270000	386460000	1104200000	551060000	1049800000	1617500000	242230000	377600000	445030000	559130000	311570000	301010000	314870000	286800000	890420000	1236300000	815660000	1060000000	717240000	401390000	652620000	632300000	84424000	152320000	100370000	151130000	189580000	147630000	116070000	87817000	474220000	307150000	322340000	287150000	304510000
P18181	CD48 antigen (BCM1 surface antigen) (BLAST-1) (HM48-1) (MRC OX-45 surface antigen) (SLAM family member 2) (SLAMF2) (Signaling lymphocytic activation molecule 2) (sgp-60) (CD antigen CD48)	Cd48 Bcm-1	Mus musculus (Mouse)	3	10979000	13953000	39775000	27746000	23718000	0	34952000	20831000	47697000	25868000	73960000	3185000	15032000	12376000	0	11264000	7951600	33379000	21124000	39508000	0	2813100	0	16344000	52882000	0	26278000	74767000	8902400	4443600	0	7115700	0	1606400	9670400	10219000	0	0	0	0	1859100	7475600	5585600	0	0
Q9QWK4	CD5 antigen-like (Apoptosis inhibitor expressed by macrophages) (mAIM) (Apoptosis inhibitory 6) (SP-alpha)	Cd5l Aim Api6	Mus musculus (Mouse)	3	0	0	0	0	2586500	0	16254000	0	0	11559000	2869800	6534100	137180000	63953000	70222000	6595300	0	0	0	0	0	57910000	0	0	0	49300000	0	0	0	4356100	37660000	48096000	0	0	0	0	8784300	7705500	14544000	0	0	0	2606900	0	14061000
Q9CZ69	CKLF-like MARVEL transmembrane domain-containing protein 6 (Chemokine-like factor superfamily member 6)	Cmtm6 Cklfsf6	Mus musculus (Mouse)	2	3706000	0	0	0	0	0	0	0	0	0	0	0	0	0	0	0	0	6197100	11934000	6945200	0	0	0	0	0	0	0	0	0	0	0	0	1715900	13809000	7236600	11655000	17698000	5553300	10942000	11190000	25951000	18663000	16037000	16646000	14255000
P35737	Class II histocompatibility antigen, M beta 1 chain (H2-M beta 1 chain)	H2-DMb1 H-2Mb1 Mb	Mus musculus (Mouse)	4	36597000	51906000	143440000	0	187770000	55021000	0	54429000	145040000	63876000	127990000	9799100	102320000	37727000	100220000	89984000	0	0	0	52744000	15995000	53356000	40964000	47719000	136160000	58957000	128030000	292670000	23156000	49204000	57926000	45988000	22044000	16703000	1420200	5130800	9268000	0	8535600	0	46034000	41276000	18388000	21016000	36305000
P70698	CTP synthase 1 (EC 6.3.4.2) (CTP synthetase 1) (UTP--ammonia ligase 1)	Ctps1 Ctps	Mus musculus (Mouse)	16	339460000	177040000	406680000	529530000	1015700000	797800000	476380000	396270000	460040000	277260000	382400000	75853000	453630000	360840000	91344000	133900000	61338000	111880000	151850000	204670000	138320000	267420000	96541000	94819000	427090000	332270000	270750000	385180000	390170000	166870000	186960000	122450000	68102000	53964000	32306000	68289000	75196000	81338000	60441000	41110000	177640000	112130000	165170000	125620000	149620000
Q3TYS2	Cytochrome b-245 chaperone 1 (Essential for reactive oxygen species protein) (Eros)	Cybc1 Eros	Mus musculus (Mouse)	8	69409000	54869000	175530000	82527000	83338000	161670000	327980000	188730000	256010000	141040000	132430000	41273000	21991000	14880000	89290000	277730000	3798500	38649000	74580000	73463000	107420000	93610000	56739000	117580000	150170000	151120000	147700000	238960000	76876000	153220000	103150000	131000000	71403000	48551000	43552000	33556000	85308000	82781000	54950000	37994000	54766000	66361000	41958000	19403000	95631000
Q62418	Drebrin-like protein (Actin-binding protein 1) (SH3 domain-containing protein 7)	Dbnl Abp1 Sh3p7	Mus musculus (Mouse)	17	953710000	491630000	878600000	1944900000	966160000	728690000	1435200000	1221700000	1674300000	1453500000	1317100000	165260000	686570000	583530000	588960000	838900000	256110000	285590000	259950000	475010000	333670000	454090000	278940000	264940000	1320000000	1005700000	772790000	1215300000	475740000	439530000	400060000	438000000	96375000	177420000	129610000	142570000	154520000	242740000	148560000	158130000	223100000	138390000	243240000	180180000	284820000
P46935	E3 ubiquitin-protein ligase NEDD4 (EC 2.3.2.26) (HECT-type E3 ubiquitin transferase NEDD4) (Neural precursor cell expressed developmentally down-regulated protein 4) (NEDD-4)	Nedd4 Kiaa0093 Nedd-4 Nedd4-1 Nedd4a	Mus musculus (Mouse)	32	1331700000	680890000	1659800000	2204400000	1655100000	1298300000	1988200000	1622800000	2061200000	1476300000	1135300000	334880000	960770000	624340000	1040900000	950730000	311130000	229020000	404060000	590950000	418140000	744580000	262480000	325430000	1635200000	1057800000	1040000000	1587200000	526910000	808440000	749980000	357080000	217390000	308320000	128020000	195080000	162120000	166340000	104890000	143030000	590920000	333030000	606420000	450430000	632520000
Q62191	E3 ubiquitin-protein ligase TRIM21 (EC 2.3.2.27) (52 kDa Ro protein) (52 kDa ribonucleoprotein autoantigen Ro/SS-A) (RING-type E3 ubiquitin transferase TRIM21) (Ro(SS-A)) (Sjoegren syndrome type A antigen) (SS-A) (Tripartite motif-containing protein 21)	Trim21 Ro52 Ssa1	Mus musculus (Mouse)	5	0	0	0	12865000	0	7967200	0	0	0	5344000	0	3682300	0	4208000	3598700	5968200	6323800	0	4604300	17350000	46496000	45548000	15449000	0	9905700	3690800	22710000	43631000	0	11379000	0	2048900	4034100	7573800	3718100	3697700	2612800	8677800	6581200	6193100	10982000	7988100	10315000	8244300	7819500
Q80VI1	E3 ubiquitin-protein ligase TRIM56 (EC 2.3.2.27) (RING-type E3 ubiquitin transferase TRIM56) (Tripartite motif-containing protein 56)	Trim56	Mus musculus (Mouse)	3	0	0	5892900	15682000	20521000	0	0	0	0	8210200	0	0	0	0	0	8996500	0	0	0	0	0	0	0	0	0	0	0	9508900	3033000	0	6497200	9155100	0	0	0	0	2033400	2137800	0	0	0	0	0	0	0
Q8BFR5	Elongation factor Tu, mitochondrial	Tufm	Mus musculus (Mouse)	23	780300000	511630000	1226400000	1040000000	879920000	1145900000	1025700000	1381900000	1379300000	921660000	1183300000	189050000	555490000	204470000	588700000	718060000	141580000	186050000	334180000	617840000	322020000	626150000	250380000	255660000	1693900000	945120000	1340000000	1186200000	255000000	332820000	420080000	257170000	192280000	255900000	124140000	188100000	224250000	248490000	342250000	214440000	508450000	318580000	485460000	315530000	446430000
Q9EQH2	Endoplasmic reticulum aminopeptidase 1 (EC 3.4.11.-) (ARTS-1) (Adipocyte-derived leucine aminopeptidase) (A-LAP) (Aminopeptidase PILS) (Puromycin-insensitive leucyl-specific aminopeptidase) (PILS-AP) (VEGF-induced aminopeptidase)	Erap1 Appils Arts1	Mus musculus (Mouse)	35	1221400000	609590000	1310300000	2932800000	1610000000	1536900000	2380800000	1365300000	1653100000	2050000000	2222900000	406520000	1960000000	1815300000	1148200000	919000000	494250000	936500000	491910000	1537900000	666830000	1099900000	470010000	391080000	1182700000	1211800000	929860000	1420000000	721410000	681960000	1436800000	705300000	383150000	341970000	175740000	279960000	307120000	435920000	229710000	290650000	570060000	393080000	531700000	545690000	653630000
Q61160	FAS-associated death domain protein (FAS-associating death domain-containing protein) (Mediator of receptor induced toxicity) (Protein FADD)	Fadd Mort1	Mus musculus (Mouse)	4	18655000	11017000	33923000	35978000	51875000	22591000	24803000	15799000	60635000	17185000	37070000	881420	28637000	22823000	31075000	19674000	3569200	12802000	6373300	6139900	18098000	43399000	23123000	8617100	82142000	54681000	33171000	53440000	5944000	0	9956400	6989200	5316600	8030600	9275600	13429000	13462000	18897000	22298000	6761700	48195000	28145000	41414000	44311000	37551000
E9PV24	Fibrinogen alpha chain [Cleaved into: Fibrinopeptide A; Fibrinogen alpha chain]	Fga	Mus musculus (Mouse)	27	1433700000	429710000	1042100000	955700000	1769300000	2750000000	4022400000	1488700000	2753200000	1414200000	646740000	594080000	2441100000	1303700000	891250000	3182800000	865000000	1839100000	2989400000	1124200000	522550000	691680000	389270000	786920000	683630000	899750000	1472200000	773390000	3153900000	3318700000	3405800000	2974300000	3456200000	2295500000	2714600000	7040000000	9362400000	8152800000	15800000000	9798400000	1620600000	1406600000	745140000	894420000	1526900000
Q8K0E8	Fibrinogen beta chain [Cleaved into: Fibrinopeptide B; Fibrinogen beta chain]	Fgb	Mus musculus (Mouse)	27	2279200000	361810000	1127900000	951690000	3034800000	2829800000	4270500000	2091800000	2641500000	1621700000	835880000	763470000	3752800000	2656100000	1585900000	4011900000	1306500000	2079900000	3622500000	1923700000	511320000	950440000	420860000	935090000	757690000	962130000	1460700000	931960000	5114300000	4128500000	3860000000	4185500000	3762600000	1943800000	3013400000	6917100000	11200000000	8802200000	17100000000	9738700000	2174800000	1912100000	908000000	1401100000	1636500000
Q8VCM7	Fibrinogen gamma chain	Fgg	Mus musculus (Mouse)	21	1717200000	363890000	947980000	1187300000	2243100000	2533100000	4024200000	1817400000	3244600000	1787300000	658150000	640590000	4026500000	1822300000	1236900000	4243500000	1140000000	1854100000	3225100000	1344100000	384630000	652780000	413020000	758870000	737200000	1126300000	1499900000	746980000	4559300000	3851500000	4590000000	3620600000	3589400000	1998400000	2379300000	6005600000	7391300000	7217700000	15400000000	8913300000	1360000000	1428400000	554810000	810980000	1570900000
O70165	Ficolin-1 (Collagen/fibrinogen domain-containing protein 1) (Ficolin-A) (Ficolin-alpha) (M-ficolin)	Fcn1 Fcna	Mus musculus (Mouse)	2	0	0	0	0	0	0	0	0	0	0	0	0	0	0	0	0	0	0	0	0	0	0	0	0	0	0	0	0	0	0	0	0	0	0	0	0	3567800	0	0	0	0	0	0	0	0
P21279	Guanine nucleotide-binding protein G(q) subunit alpha (Guanine nucleotide-binding protein alpha-q)	Gnaq	Mus musculus (Mouse)	4	99733000	77815000	133650000	283110000	173620000	192980000	230930000	165840000	229210000	222340000	158200000	38072000	288090000	200690000	60422000	130640000	19317000	27566000	49470000	37969000	31150000	47270000	32003000	24599000	260200000	147030000	57045000	54482000	103240000	111400000	97749000	33692000	16093000	20518000	9545700	24821000	24515000	43236000	10519000	9311200	36797000	21276000	40634000	29740000	53294000
Q8CFB4	Guanylate-binding protein 5 (EC 3.6.5.-) (GTP-binding protein 5) (GBP-5) (MuGBP-5) (Guanine nucleotide-binding protein 5)	Gbp5	Mus musculus (Mouse)	16	224090000	73762000	176190000	96821000	137040000	220260000	396910000	322340000	470420000	165490000	260730000	21821000	50614000	45798000	88139000	178030000	378500000	143970000	68569000	219990000	229810000	400920000	135480000	201040000	231040000	28870000	200410000	394520000	28772000	20008000	9157800	23759000	131660000	147660000	64885000	124340000	87240000	93858000	72459000	62235000	119020000	74674000	52273000	53466000	155120000
P04441	H-2 class II histocompatibility antigen gamma chain (Ia antigen-associated invariant chain) (Ii) (MHC class II-associated invariant chain) (CD antigen CD74)	Cd74 Ii	Mus musculus (Mouse)	10	413550000	211120000	337280000	250570000	298000000	125980000	389470000	403930000	738550000	127290000	764510000	35264000	195010000	60517000	88912000	23189000	21186000	43062000	25458000	184330000	345970000	438660000	177660000	318660000	436560000	25489000	313300000	1031200000	31065000	191160000	129470000	0	132470000	146240000	70900000	127820000	36722000	58249000	33217000	64312000	168720000	166550000	113620000	93120000	170710000
P14434	H-2 class II histocompatibility antigen, A-B alpha chain (IAalpha)	H2-Aa	Mus musculus (Mouse)	3	537170000	309290000	554780000	719160000	1200100000	641810000	1385200000	893570000	1326500000	865010000	1082300000	92730000	566250000	630820000	903270000	768290000	411590000	252570000	189300000	774250000	323430000	683010000	314010000	385500000	968760000	512120000	676650000	1427900000	526840000	570910000	631410000	351130000	135930000	123950000	68008000	146760000	68565000	73564000	65514000	69193000	377440000	322410000	196800000	160760000	341350000
P20040	H-2 class II histocompatibility antigen, E-Q beta chain (E-W17)		Mus musculus (Mouse)	2	46203000	113010000	143400000	36405000	75903000	50588000	181010000	78190000	152760000	62731000	113750000	8525400	47176000	71471000	67713000	81633000	0	13480000	9943500	82315000	105590000	172150000	29471000	166770000	146890000	62938000	84252000	262660000	9256500	67130000	21966000	8452400	44839000	51834000	24418000	45566000	21121000	11322000	21676000	7635200	106080000	59360000	43246000	35087000	89458000
Q9EP53	Hamartin (Tuberous sclerosis 1 protein homolog)	Tsc1 Kiaa0243	Mus musculus (Mouse)	5	394790000	0	0	388490000	0	0	0	12631000	0	0	0	0	49979000	0	0	0	17062000	41980000	16949000	23652000	15190000	27191000	3910900	0	28976000	0	0	0	0	0	9488400	0	3565000	5518200	5848100	0	8324300	0	9774100	11743000	0	640760	0	6019400	5884700
P17710	Hexokinase-1 (EC 2.7.1.1) (Hexokinase type I) (HK I) (Hexokinase, tumor isozyme)	Hk1	Mus musculus (Mouse)	34	2096400000	821900000	1436900000	2290000000	1041300000	1650400000	2909400000	1452700000	2381300000	2469300000	1757400000	705980000	973530000	1025800000	1663400000	2581300000	360170000	1129100000	938750000	1111400000	1045400000	1342500000	665240000	792230000	1950000000	1888500000	1620000000	2450100000	1290600000	1232500000	2116100000	1162900000	490010000	588630000	281220000	484840000	725410000	748570000	361500000	461950000	1080000000	630950000	946890000	834630000	1123600000
P63158	High mobility group protein B1 (High mobility group protein 1) (HMG-1)	Hmgb1 Hmg-1 Hmg1	Mus musculus (Mouse)	15	3840500000	1904700000	4560100000	7317400000	5578600000	6285200000	5533800000	4728800000	5197800000	4739900000	5141200000	577400000	5346600000	3305600000	2677500000	3190000000	945090000	427570000	626880000	1120000000	869270000	1980900000	678090000	828070000	4288700000	3764600000	2649100000	4608800000	1319400000	1065100000	1123600000	877660000	169520000	342150000	209880000	216180000	179650000	257890000	139880000	119130000	558090000	501360000	1015800000	591630000	553290000
Q9ESB3	Histidine-rich glycoprotein (Histidine-proline-rich glycoprotein) (HPRG)	Hrg	Mus musculus (Mouse)	13	227090000	63883000	103080000	195110000	239530000	309590000	454340000	187560000	145860000	185060000	58171000	106390000	371440000	172110000	89579000	127700000	94578000	105540000	142420000	40290000	17835000	75963000	13248000	20287000	165130000	381010000	106500000	263630000	383460000	367730000	305770000	728210000	45677000	49426000	50246000	161340000	163990000	112370000	127280000	110080000	72020000	64312000	44712000	77200000	71176000
P01633	Ig kappa chain V19-17 (Ig kappa chain V-V region MPC11)	Igk-V19-17	Mus musculus (Mouse)	3	117790000	20950000	40971000	111320000	91145000	103300000	130280000	0	61071000	199650000	95868000	42303000	189380000	126980000	103010000	78727000	30402000	89911000	56354000	159600000	20386000	35287000	21461000	22326000	19597000	107250000	67499000	103220000	146400000	66067000	105490000	156540000	10351000	31368000	9007900	16069000	32351000	40209000	30413000	48544000	22204000	14654000	31827000	4248100	73171000
P01631	Ig kappa chain V-II region 26-10		Mus musculus (Mouse)	2	186130000	36664000	91229000	174460000	247090000	192220000	177620000	60678000	163740000	169940000	349250000	106070000	295770000	304560000	119230000	98741000	45259000	190570000	88425000	171130000	35642000	56266000	28029000	24665000	423840000	253930000	366060000	61495000	243090000	324140000	250510000	237010000	38227000	68642000	63869000	91027000	117390000	79050000	95414000	94240000	74388000	62953000	98522000	27874000	211260000
P01630	Ig kappa chain V-II region 7S34.1		Mus musculus (Mouse)	2	0	0	0	0	0	0	0	0	0	0	0	13152000	0	0	0	0	0	0	0	16639000	0	5634700	0	0	0	0	11172000	0	0	0	0	0	5770800	0	20147000	0	17424000	13147000	9219200	8564900	0	0	2479700	0	38765000
P01674	Ig kappa chain V-III region PC 2154		Mus musculus (Mouse)	2	0	0	0	0	0	7059000	0	0	0	0	0	0	0	0	0	0	0	0	0	0	0	0	0	0	0	0	0	0	0	0	0	0	0	0	0	0	4985500	15208000	0	0	0	0	0	0	0
P01654	Ig kappa chain V-III region PC 2880/PC 1229		Mus musculus (Mouse)	2	464740000	17194000	8554000	71572000	90134000	86700000	126270000	22617000	52994000	115830000	71129000	60362000	228550000	48551000	86100000	171140000	22788000	128830000	41520000	247050000	6570300	21743000	12962000	24050000	32421000	176130000	83140000	33010000	111000000	74067000	226410000	233660000	7946100	14872000	71996000	32024000	68608000	62389000	59030000	99509000	37461000	15415000	48921000	11344000	231340000
P01666	Ig kappa chain V-III region PC 7183		Mus musculus (Mouse)	2	7130000	0	0	0	0	0	0	0	0	9741600	8989300	15194000	47629000	0	10071000	0	0	7678700	0	14988000	0	0	0	12078000	0	16992000	45429000	0	47333000	0	31065000	40566000	0	10509000	5439400	11385000	15326000	9594900	12246000	10087000	12824000	6988000	15360000	0	16504000
P01635	Ig kappa chain V-V region K2 (Fragment)		Mus musculus (Mouse)	4	66783000	42145000	22120000	12576000	25399000	81579000	33329000	0	0	0	14628000	18559000	86471000	50185000	36929000	66173000	0	63751000	25485000	52791000	14638000	9151300	0	10776000	0	39732000	0	6992300	30425000	21966000	43258000	80807000	23593000	12630000	17443000	23414000	27492000	45057000	23033000	46516000	32610000	12507000	30344000	12451000	110420000
P01638	Ig kappa chain V-V region L6 (Fragment)		Mus musculus (Mouse)	3	28783000	19711000	0	0	0	0	0	0	0	27846000	24610000	10988000	36220000	22560000	21151000	6279200	16717000	100880000	9689900	45988000	0	0	7654600	11158000	15037000	31470000	20205000	66447000	25502000	15893000	17280000	50912000	7410000	7951500	21672000	0	57873000	49968000	13145000	43430000	9009300	10346000	9918900	0	24565000
P01642	Ig kappa chain V-V region L7 (Fragment)	Gm10881	Mus musculus (Mouse)	2	0	0	0	0	16089000	0	34096000	0	0	38273000	17853000	9186700	19653000	23494000	14177000	15825000	11732000	32342000	17825000	0	14364000	31854000	2688000	19454000	13385000	49679000	16508000	17633000	18198000	19795000	12251000	26052000	5513600	7671000	0	8285200	11243000	16650000	17388000	17180000	0	0	0	0	42358000
P01636	Ig kappa chain V-V region MOPC 149		Mus musculus (Mouse)	2	25592000	22088000	16361000	0	20541000	18002000	28407000	13475000	22825000	43546000	18940000	15742000	27127000	0	13903000	27723000	3303000	17948000	0	15700000	0	0	0	0	12048000	20479000	0	12343000	48986000	15760000	87078000	48988000	5111800	8099300	10552000	23435000	12057000	26449000	13735000	26053000	8382500	8157400	0	0	26069000
P01639	Ig kappa chain V-V region MOPC 41	Gm5571	Mus musculus (Mouse)	2	23913000	0	0	20025000	0	18066000	42607000	0	0	21255000	52330000	0	23240000	0	0	0	0	8434000	7802600	50953000	6029300	0	0	0	70911000	0	36337000	11610000	12935000	0	23491000	38604000	0	0	5291300	4447200	5945100	6796700	12758000	8387300	7002800	0	0	0	17202000
P01679	Ig kappa chain V-VI region J539		Mus musculus (Mouse)	2	0	0	14513000	0	0	28101000	0	36579000	0	0	23130000	615180	0	0	0	0	8795900	8463200	11961000	0	0	6350700	12135000	0	14520000	24157000	19100000	0	38797000	7905800	19936000	45717000	0	6060300	3780100	0	8463000	0	7338200	3786800	0	0	0	1795400	39957000
P01723	Ig lambda-1 chain V region		Mus musculus (Mouse)	2	0	0	0	12552000	0	20022000	63218000	0	0	14735000	0	5488900	0	13621000	0	12171000	0	11533000	32510000	14928000	7350700	11166000	2171600	6188100	0	0	0	12107000	0	12661000	18237000	33301000	0	10997000	9260800	16126000	0	0	0	26864000	0	7108900	12867000	4938500	15281000
Q61559	IgG receptor FcRn large subunit p51 (FcRn) (IgG Fc fragment receptor transporter alpha chain) (Neonatal Fc receptor)	Fcgrt Fcrn	Mus musculus (Mouse)	3	98668000	37815000	61504000	129970000	91999000	133760000	101130000	152900000	174320000	103650000	139050000	33792000	130410000	79706000	130930000	109740000	30807000	73458000	53865000	39063000	0	34743000	0	30385000	129370000	151720000	54086000	138920000	85537000	54944000	60522000	80012000	5858900	11885000	0	9244800	0	16172000	0	2817400	11077000	11460000	10178000	8088000	13076000
Q64281	Leukocyte immunoglobulin-like receptor subfamily B member 4 (Mast cell surface glycoprotein Gp49B) (CD antigen CD85k)	Lilrb4 Gp49b	Mus musculus (Mouse)	3	0	0	0	0	0	21338000	0	17228000	32813000	20230000	12274000	3160700	0	9986900	0	0	0	11112000	11881000	16359000	13178000	0	0	5607000	15740000	0	14638000	22512000	43988000	7913100	21501000	13768000	16435000	7941700	1983900	5339200	12963000	22159000	8586700	6915900	0	0	0	0	7659400
P09581	Macrophage colony-stimulating factor 1 receptor (CSF-1 receptor) (CSF-1-R) (CSF-1R) (M-CSF-R) (EC 2.7.10.1) (Proto-oncogene c-Fms) (CD antigen CD115)	Csf1r Csfmr Fms	Mus musculus (Mouse)	7	32168000	22319000	30989000	55027000	493530000	0	0	0	276940000	0	392510000	37519000	24690000	0	11661000	11945000	123310000	51803000	116510000	142890000	29699000	26136000	4920100	23844000	22480000	0	20940000	328550000	22835000	7651800	11483000	117050000	137830000	131850000	77909000	105160000	99557000	158660000	93413000	128940000	130140000	91237000	116440000	0	124390000
P34884	Macrophage migration inhibitory factor (MIF) (EC 5.3.2.1) (Delayed early response protein 6) (DER6) (Glycosylation-inhibiting factor) (GIF) (L-dopachrome isomerase) (L-dopachrome tautomerase) (EC 5.3.3.12) (Phenylpyruvate tautomerase)	Mif	Mus musculus (Mouse)	5	1822100000	918770000	2170000000	3020500000	2724400000	2277900000	3101700000	2086200000	1999800000	3094200000	3457900000	503730000	4358300000	2592200000	2377100000	2141400000	574120000	579580000	507560000	1034200000	696780000	1050000000	544210000	595260000	2947400000	2519400000	2210000000	2783300000	1031600000	648440000	978120000	915170000	352510000	422430000	380670000	292340000	341190000	438730000	362860000	492190000	624460000	450420000	614820000	407640000	773710000
P26041	Moesin (Membrane-organizing extension spike protein)	Msn	Mus musculus (Mouse)	47	8483900000	4353400000	7598700000	15000000000	12500000000	10200000000	14800000000	9438400000	13400000000	15600000000	13300000000	2067200000	11200000000	8370500000	7535300000	9567700000	2768900000	3856100000	4489700000	5040800000	4088300000	6203700000	2938400000	4010400000	11200000000	6910000000	8572600000	10700000000	5935200000	4057400000	5242100000	6266500000	4801500000	3814500000	2532100000	3022700000	2970000000	4857600000	2500000000	3451600000	2021200000	1826100000	2330500000	1467300000	3943500000
P11672	Neutrophil gelatinase-associated lipocalin (NGAL) (Lipocalin-2) (Oncogene 24p3) (24p3) (SV-40-induced 24p3 protein) (Siderocalin LCN2) (p25)	Lcn2	Mus musculus (Mouse)	8	288230000	14907000	113210000	207080000	135620000	516700000	514070000	159580000	215930000	495100000	55738000	140240000	391430000	616930000	202960000	698700000	148570000	720620000	786180000	522310000	133340000	103750000	57789000	165710000	203030000	353400000	280970000	476370000	1947700000	998420000	1399500000	1287300000	191760000	339660000	207990000	231280000	495840000	833670000	476210000	382980000	166700000	69260000	111470000	119590000	516910000
Q9WTK5	Nuclear factor NF-kappa-B p100 subunit (DNA-binding factor KBF2) (Nuclear factor of kappa light polypeptide gene enhancer in B-cells 2) [Cleaved into: Nuclear factor NF-kappa-B p52 subunit]	Nfkb2	Mus musculus (Mouse)	13	122680000	39782000	109180000	124800000	76888000	129720000	80405000	176980000	115150000	210260000	96393000	17796000	55216000	32285000	88797000	87044000	15435000	26164000	18823000	53711000	43500000	76537000	30431000	24636000	155550000	22585000	173890000	78423000	30275000	41785000	36522000	11118000	24152000	24067000	9851700	23296000	21997000	33993000	27475000	20151000	25779000	17718000	187020000	35582000	29482000
P25799	Nuclear factor NF-kappa-B p105 subunit (DNA-binding factor KBF1) (EBP-1) (NF-kappa-B1 p84/NF-kappa-B1 p98) (Nuclear factor of kappa light polypeptide gene enhancer in B-cells 1) [Cleaved into: Nuclear factor NF-kappa-B p50 subunit]	Nfkb1	Mus musculus (Mouse)	18	227940000	116650000	295450000	215360000	136460000	229100000	416440000	216290000	368140000	270420000	172410000	43660000	242570000	721070000	145590000	762620000	35515000	50780000	52216000	118890000	84281000	157650000	65812000	67585000	393480000	94710000	186440000	56700000	94978000	202570000	242460000	49267000	36360000	60920000	23465000	35867000	41624000	39885000	49846000	33143000	106790000	77187000	119320000	59935000	90393000
P10923	Osteopontin (2AR) (Bone sialoprotein 1) (Calcium oxalate crystal growth inhibitor protein) (Early T-lymphocyte activation 1 protein) (Minopontin) (Secreted phosphoprotein 1) (SPP-1)	Spp1 Eta-1 Op Spp-1	Mus musculus (Mouse)	5	64013000	35053000	67946000	159870000	46927000	71848000	45564000	9570600	25250000	123360000	60184000	16787000	18624000	8917100	5789900	0	6137000	8023600	22739000	0	7008100	0	0	6081700	56760000	111550000	44056000	24634000	49741000	9348900	42822000	54681000	0	0	0	4976500	2798900	0	1934900	0	24003000	19906000	13365000	9162400	13505000
O88593	Peptidoglycan recognition protein 1 (Cytokine tag7) (Peptidoglycan recognition protein short) (PGRP-S)	Pglyrp1 Pglyrp Pgrp Pgrps Tag7	Mus musculus (Mouse)	2	93002000	68078000	189540000	133660000	182520000	250110000	251430000	282640000	124440000	257750000	264830000	72572000	252630000	170800000	110550000	147880000	30790000	57589000	45080000	18718000	69870000	109650000	48132000	36060000	255420000	177360000	129650000	222210000	196210000	154350000	157400000	47562000	0	0	0	0	0	0	3137600	0	8982200	0	0	10965000	8467500
Q91VJ5	Polyglutamine-binding protein 1 (PQBP-1) (38 kDa nuclear protein containing a WW domain) (Npw38) (Polyglutamine tract-binding protein 1)	Pqbp1 Npw38	Mus musculus (Mouse)	2	22229000	12835000	13139000	23813000	18998000	21585000	26362000	14155000	16457000	0	0	4099500	0	0	9911500	11826000	0	0	0	0	0	0	0	0	22553000	0	0	11672000	5894700	0	0	0	0	0	0	0	0	0	0	0	0	0	0	5050000	0
Q501J6	Probable ATP-dependent RNA helicase DDX17 (EC 3.6.4.13) (DEAD box protein 17)	Ddx17	Mus musculus (Mouse)	17	414290000	168790000	595540000	577120000	451850000	467860000	630330000	620160000	1102400000	427630000	434660000	110950000	366490000	219770000	341520000	610280000	187970000	102300000	145070000	658740000	124380000	343280000	231530000	188920000	576420000	442250000	512550000	634400000	142060000	323200000	345260000	222640000	102790000	91777000	57981000	120590000	99903000	99935000	74141000	76582000	222970000	179250000	190400000	123140000	222060000
Q9WUL5	Programmed cell death 1 ligand 2 (PD-1 ligand 2) (PD-L2) (PDCD1 ligand 2) (Programmed death ligand 2) (Butyrophilin B7-DC) (B7-DC) (CD antigen CD273)	Pdcd1lg2 B7dc Btdc Cd273 Pdl2	Mus musculus (Mouse)	3	0	233820000	0	0	775370000	7414400	851870000	13503000	12283000	8388200	41023000	101270000	476950000	233060000	3281600	384360000	192820000	297120000	246550000	0	16579000	0	7800000	12178000	419320000	518990000	261760000	428700000	549420000	379720000	432120000	542460000	4883600	3803500	82789000	187900000	257490000	324670000	199930000	264080000	123150000	121370000	7802700	108010000	182150000
P97814	Proline-serine-threonine phosphatase-interacting protein 1 (PEST phosphatase-interacting protein 1)	Pstpip1	Mus musculus (Mouse)	6	0	7697500	11668000	0	0	0	77452000	0	16458000	23551000	29294000	2999000	4517200	11867000	4761600	27048000	0	0	4360700	4552600	6479400	6856000	4257700	18590000	8095000	5483300	16256000	9846900	0	5915700	11624000	8160700	11869000	24705000	8700300	14670000	9592600	21464000	7853900	19772000	3815500	0	10294000	0	13139000
P68404	Protein kinase C beta type (PKC-B) (PKC-beta) (EC 2.7.11.13)	Prkcb Pkcb Prkcb1	Mus musculus (Mouse)	6	22883000	2006600	26017000	64795000	41744000	29923000	59434000	56100000	49354000	33604000	16761000	7354300	30030000	18922000	27037000	61800000	0	15314000	20112000	19253000	0	11250000	0	2710000	49345000	41334000	68177000	13079000	19212000	25607000	17440000	9055900	8490700	1806300	4227400	0	16529000	22861000	10776000	12475000	14886000	8714600	14892000	9908400	22355000
Q8VCW4	Protein unc-93 homolog B1 (Unc-93B1)	Unc93b1 Unc93b	Mus musculus (Mouse)	5	11527000	10803000	28410000	23679000	52016000	36807000	61013000	37737000	46646000	20237000	25427000	0	38599000	17652000	18633000	36337000	5075100	21044000	8765200	35524000	9810700	10509000	4091600	15541000	18820000	15810000	24306000	31968000	44521000	5455000	24687000	25404000	24453000	21533000	12896000	17116000	13977000	25160000	19236000	20627000	48404000	13993000	5714000	0	18696000
Q9QVP9	Protein-tyrosine kinase 2-beta (EC 2.7.10.2) (Calcium-dependent tyrosine kinase) (CADTK) (Calcium-regulated non-receptor proline-rich tyrosine kinase) (Cell adhesion kinase beta) (CAK-beta) (CAKB) (Focal adhesion kinase 2) (FADK 2) (Proline-rich tyrosine kinase 2) (Related adhesion focal tyrosine kinase) (RAFTK)	Ptk2b Fak2 Pyk2 Raftk	Mus musculus (Mouse)	15	90485000	16359000	46325000	58799000	23730000	39403000	6608600	23622000	23955000	30312000	23043000	14969000	3558400	0	5691800	5646700	0	60722000	5437500	47342000	35778000	32058000	19505000	7282100	6383800	4829400	16910000	24794000	0	3515900	12075000	1400400	9119100	7897600	2778300	7887000	12757000	11159000	3879800	2513800	14728000	7309500	29658000	7431500	27470000
P15307	Proto-oncogene c-Rel	Rel	Mus musculus (Mouse)	5	9528700	1296700	11854000	0	8165600	0	18388000	0	14285000	0	27208000	1567500	0	4032000	11517000	0	0	5585500	0	0	0	0	0	0	12293000	0	25590000	6407300	8234000	3194500	0	0	2425800	5617000	2947300	0	1636200	7544600	0	0	1172900	1545800	0	0	2502800
P97855	Ras GTPase-activating protein-binding protein 1 (G3BP-1) (EC 3.6.4.12) (EC 3.6.4.13) (ATP-dependent DNA helicase VIII) (GAP SH3 domain-binding protein 1) (HDH-VIII)	G3bp1 G3bp	Mus musculus (Mouse)	15	1164800000	587210000	1300000000	1922400000	1699800000	1748400000	1842300000	1618700000	2092200000	1463300000	1400500000	266960000	1131200000	587900000	755310000	1104900000	121950000	125260000	164240000	474830000	339710000	621780000	303610000	226630000	1498700000	1159700000	884670000	1195100000	586870000	393940000	644160000	431730000	50072000	111490000	37303000	99480000	69051000	83705000	66086000	62462000	272350000	175650000	327580000	245660000	302000000
Q9QZL0	Receptor-interacting serine/threonine-protein kinase 3 (EC 2.7.11.1) (RIP-like protein kinase 3) (Receptor-interacting protein 3) (RIP-3) (mRIP3)	Ripk3 Rip3	Mus musculus (Mouse)	6	26552000	10175000	12720000	0	19660000	19666000	24841000	19748000	28890000	24087000	25229000	2974000	8329300	7985500	23674000	20281000	0	19336000	0	0	16928000	15145000	9083800	13242000	21160000	16444000	52823000	24232000	11406000	10359000	22246000	8749100	35218000	36712000	21156000	43585000	3815100	13655000	2661000	70769000	66568000	0	26836000	0	9566500
Q8K352	SAM and SH3 domain-containing protein 3 (SH3 protein expressed in lymphocytes)	Sash3 Sly	Mus musculus (Mouse)	4	0	50768000	0	30766000	26401000	14631000	77959000	0	44964000	45346000	43340000	2504800	8771000	4878200	0	14193000	0	0	26196000	40494000	9520600	14183000	15980000	16551000	32220000	9373400	4988900	19273000	14705000	9289500	14313000	2851400	3075300	0	0	6708900	0	5449600	0	3350300	0	0	0	0	4750600
Q9JJF9	Signal peptide peptidase-like 2A (SPP-like 2A) (SPPL2a) (EC 3.4.23.-) (Intramembrane protease 3) (IMP-3) (Presenilin-like protein 2)	Sppl2a Imp3 Psl2 MNCb-3763	Mus musculus (Mouse)	3	35647000	26584000	65137000	64193000	53495000	59191000	66425000	56959000	17724000	27920000	10034000	4658200	41155000	35836000	23782000	35591000	0	22522000	0	0	4706800	16778000	7191100	5627700	52064000	0	0	33323000	22131000	39679000	35656000	9456400	9845500	9657300	0	10859000	4352500	0	0	0	20234000	8809800	14512000	19372000	7516200
Q18PI6	SLAM family member 5 (Leukocyte differentiation antigen CD84) (Signaling lymphocytic activation molecule 5) (CD antigen CD84)	Cd84 Slamf5	Mus musculus (Mouse)	2	0	0	11884000	0	0	0	24725000	9726500	11466000	15522000	10074000	0	0	0	0	0	0	0	11276000	0	0	0	0	0	0	4700000	0	0	5201700	0	4257000	3672200	7514500	8687400	0	4008800	4898700	14163000	5766600	4348400	0	0	0	0	3043500
Q8BVK9	Sp110 nuclear body protein (Intracellular pathogen resistance protein 1)	Sp110 Ifi75 Ipr1	Mus musculus (Mouse)	4	2302500	0	63675000	0	0	0	0	0	0	0	0	0	0	0	0	0	0	0	0	0	3761100	4893000	0	9023700	0	0	0	0	0	0	3830200	0	979170	3749800	0	6141400	5066800	0	1474900	1456300	4400900	4450800	4479500	6006800	4368500
Q9WUD1	STIP1 homology and U box-containing protein 1 (EC 2.3.2.27) (Carboxy terminus of Hsp70-interacting protein) (E3 ubiquitin-protein ligase CHIP) (RING-type E3 ubiquitin transferase CHIP)	Stub1 Chip	Mus musculus (Mouse)	8	28688000	19628000	50956000	41887000	0	0	15858000	13810000	51948000	44700000	59727000	4238000	137190000	64099000	47057000	50596000	12634000	6396500	5874000	22683000	8461700	36159000	14942000	5200700	60874000	55134000	67594000	19208000	4413900	0	15075000	0	18627000	9814700	8774300	18739000	12417000	16243000	6552400	0	23278000	16985000	24073000	14455000	21871000
Q91XB0	Three-prime repair exonuclease 1 (EC 3.1.11.2) (3'-5' exonuclease TREX1)	Trex1	Mus musculus (Mouse)	7	97700000	8431000	71804000	33991000	13396000	8646100	91036000	10635000	0	0	9719600	9168900	29917000	6835100	5870700	67421000	17365000	9494200	17910000	60834000	30849000	64902000	23427000	26307000	8694000	4842500	0	59408000	45725000	4273700	4276400	5677400	2372100	29333000	7833300	4328200	25645000	6501200	0	15906000	21484000	24624000	29721000	7195900	14941000
Q9QUN7	Toll-like receptor 2 (CD antigen CD282)	Tlr2	Mus musculus (Mouse)	6	8387900	2546400	4943100	25531000	0	6411900	10148000	8525600	9040500	0	7441100	4977600	17722000	13065000	42576000	13091000	0	11385000	10622000	3986300	0	0	4020800	0	4268600	5064200	6110300	6930800	50051000	35558000	42575000	33910000	12348000	11630000	4762800	11574000	16087000	23526000	6696700	14535000	7782500	2435000	9110200	1595000	13287000
Q9EQU3	Toll-like receptor 9 (CD antigen CD289)	Tlr9	Mus musculus (Mouse)	2	0	0	0	0	0	0	0	0	0	0	0	0	0	0	0	0	0	0	0	0	0	0	0	0	0	0	0	0	0	0	0	0	0	2710200	0	0	0	0	0	1307500	0	0	0	0	0
Q04207	Transcription factor p65 (Nuclear factor NF-kappa-B p65 subunit) (Nuclear factor of kappa light polypeptide gene enhancer in B-cells 3)	Rela Nfkb3	Mus musculus (Mouse)	8	51564000	40052000	45388000	39272000	0	8220100	10799000	29211000	97059000	45930000	119420000	29247000	52510000	35910000	21616000	51522000	0	22438000	6798500	6628800	36396000	68962000	25934000	27613000	44156000	83395000	27353000	94565000	27270000	28750000	24669000	13178000	20086000	18597000	9717000	13857000	17508000	24911000	9281500	10807000	9103800	5986500	27224000	10016000	10723000
P04202	Transforming growth factor beta-1 proprotein [Cleaved into: Latency-associated peptide (LAP); Transforming growth factor beta-1 (TGF-beta-1)]	Tgfb1	Mus musculus (Mouse)	6	0	0	0	102230000	8935100	46162000	46179000	81796000	31059000	10200000	0	0	9687200	0	0	21334000	3722600	6978000	0	0	0	0	0	0	22537000	44371000	41190000	7285800	24089000	0	11688000	8903700	0	4020600	0	0	3997400	0	0	0	15273000	3342700	1012700	0	0
P21845	Tryptase beta-2 (Tryptase-2) (EC 3.4.21.59) (Mast cell protease 6) (mMCP-6)	Tpsb2 Mcpt6	Mus musculus (Mouse)	2	0	4133400	19203000	19431000	0	3375900	0	6490300	48515000	0	0	2005800	0	0	0	68023000	0	0	0	0	0	0	0	0	0	40933000	0	0	0	0	0	0	16720000	14111000	11352000	2297900	4381400	26708000	20203000	15815000	7319500	0	0	5452500	10186000
Q9D8Y7	Tumor necrosis factor alpha-induced protein 8-like protein 2 (TIPE2) (TNF alpha-induced protein 8-like protein 2) (TNFAIP8-like protein 2)	Tnfaip8l2	Mus musculus (Mouse)	4	3346000	7820400	11637000	13429000	8537200	9305200	38456000	0	27159000	0	7907900	2518700	11302000	6297000	5334000	0	0	0	0	0	29700000	61664000	12564000	12818000	29303000	16772000	0	18727000	14985000	4466500	12127000	0	4825700	9405400	12482000	8161800	11689000	15036000	7198700	8207700	25890000	5595400	15654000	29192000	43325000
P35991	Tyrosine-protein kinase BTK (EC 2.7.10.2) (Agammaglobulinemia tyrosine kinase) (ATK) (B-cell progenitor kinase) (BPK) (Bruton tyrosine kinase) (Kinase EMB)	Btk Bpk	Mus musculus (Mouse)	7	28178000	15953000	38587000	4612300	11282000	9739800	40775000	44350000	78600000	55161000	21482000	866590	2368200	3929700	13967000	11800000	9085300	3951000	28316000	33106000	1034500	17200000	8904700	14742000	48445000	15069000	24681000	25819000	21137000	10591000	7924600	5132300	7141200	5867700	5592000	3372100	5909500	9048600	1385900	1742900	6510000	5000600	7761000	8518000	3166500
P41241	Tyrosine-protein kinase CSK (EC 2.7.10.2) (C-Src kinase) (Protein-tyrosine kinase MPK-2) (p50CSK)	Csk	Mus musculus (Mouse)	15	112360000	79542000	229630000	168220000	155700000	133270000	186850000	207320000	173880000	136260000	111920000	54157000	82201000	114810000	139980000	306050000	111770000	169950000	46351000	242820000	149260000	571800000	100310000	250390000	140130000	405760000	34968000	256070000	51220000	63122000	56779000	61308000	60668000	55904000	38086000	40984000	57239000	92755000	84162000	60763000	115560000	83950000	101560000	78078000	147650000
P39688	Tyrosine-protein kinase Fyn (EC 2.7.10.2) (Proto-oncogene c-Fyn) (p59-Fyn)	Fyn	Mus musculus (Mouse)	4	0	0	0	0	0	0	0	0	0	0	0	0	0	2187700	0	0	0	0	0	0	0	0	0	7359700	0	0	0	0	39414000	12535000	40017000	14448000	0	0	0	0	0	0	0	0	0	0	0	0	9912200
P25911	Tyrosine-protein kinase Lyn (EC 2.7.10.2) (V-yes-1 Yamaguchi sarcoma viral related oncogene homolog) (p53Lyn) (p56Lyn)	Lyn	Mus musculus (Mouse)	15	159760000	91179000	170940000	164380000	195000000	235440000	408690000	321630000	355320000	193320000	230120000	38863000	130690000	66365000	109120000	180130000	40631000	67883000	109890000	117720000	48138000	82990000	75146000	87760000	200100000	121270000	167800000	215310000	158570000	187080000	177910000	96595000	99286000	71064000	39151000	74671000	120170000	147310000	80971000	113170000	89450000	66298000	89028000	49547000	176330000
P48025	Tyrosine-protein kinase SYK (EC 2.7.10.2) (Spleen tyrosine kinase)	Syk ptk72 Sykb	Mus musculus (Mouse)	19	176850000	71944000	163380000	126260000	114780000	240330000	358010000	219810000	381160000	282090000	81689000	28177000	74175000	39164000	50701000	157800000	8432900	72950000	200700000	77971000	71033000	118920000	40096000	128490000	320190000	128470000	246330000	176860000	133970000	95403000	90956000	81135000	94756000	94192000	72900000	90310000	110970000	174400000	125180000	108550000	51994000	31019000	35986000	10262000	147090000
Q7TQI3	Ubiquitin thioesterase OTUB1 (EC 3.4.19.12) (Deubiquitinating enzyme OTUB1) (OTU domain-containing ubiquitin aldehyde-binding protein 1) (Otubain-1) (Ubiquitin-specific-processing protease OTUB1)	Otub1	Mus musculus (Mouse)	11	690960000	271350000	649640000	1083800000	1106400000	940800000	1047100000	869120000	833540000	823300000	526290000	88002000	620840000	421400000	218100000	228210000	271520000	161650000	286330000	519400000	286090000	469980000	151860000	165370000	755650000	474640000	406680000	596780000	241040000	244950000	270660000	160410000	103520000	121860000	60667000	68587000	70592000	125690000	72134000	82751000	197640000	121150000	229780000	141410000	325240000
Q64339	Ubiquitin-like protein ISG15 (Interferon-induced 15 kDa protein) (Interferon-induced 17 kDa protein) (IP17) (Ubiquitin cross-reactive protein)	Isg15 G1p2 Ucrp	Mus musculus (Mouse)	5	113110000	96674000	86055000	236330000	317450000	242410000	597070000	191800000	160710000	218440000	147870000	26773000	225400000	288040000	240030000	353310000	345520000	363540000	325930000	488640000	185100000	367820000	61812000	66843000	356500000	59109000	5855400	266570000	267390000	105560000	252570000	179610000	81350000	30279000	27822000	37173000	84984000	89367000	53872000	34656000	101840000	62319000	85949000	80602000	103230000
P11928	2'-5'-oligoadenylate synthase 1A ((2-5')oligo(A) synthase 1A) (2-5A synthase 1A) (EC 2.7.7.84) (p42 OAS)	Oas1a Oias1	Mus musculus (Mouse)	9	29926000	24885000	11104000	31807000	0	26682000	123500000	27588000	82126000	60706000	35824000	8623400	15445000	15308000	59811000	27520000	34300000	66926000	55306000	96335000	78345000	109730000	31789000	65536000	27882000	10585000	56106000	92755000	23203000	31271000	31466000	36740000	17420000	22409000	14612000	21318000	36548000	31675000	19283000	24213000	41494000	36666000	20632000	21570000	36214000
Q8VI93	2'-5'-oligoadenylate synthase 3 ((2-5')oligo(A) synthase 3) (2-5A synthase 3) (EC 2.7.7.84) (2',5'-oligoadenylate synthetase-like 10)	Oas3 oasl10	Mus musculus (Mouse)	9	60411000	15272000	24678000	33242000	7686900	25224000	151700000	98655000	47068000	38558000	9013600	13194000	12267000	74024000	14937000	134500000	37418000	41075000	38342000	67502000	120450000	83792000	15621000	37712000	32778000	22869000	0	51595000	26834000	39376000	43439000	19669000	16651000	21072000	14711000	13072000	23632000	10390000	12255000	7419600	62905000	19625000	22793000	13100000	18978000
Q8VI94	2'-5'-oligoadenylate synthase-like protein 1 (2',5'-oligoadenylate synthetase-like 9)	Oasl1 oasl9	Mus musculus (Mouse)	8	4326700	7280000	0	0	18473000	37979000	28502000	0	3608600	9015100	29253000	8614900	0	36699000	16467000	19530000	0	60860000	17582000	42691000	58593000	40184000	19785000	20799000	0	18638000	59606000	38863000	21251000	26867000	0	0	12447000	43485000	5592700	3016200	18872000	16861000	3505700	28129000	32566000	17711000	16549000	19196000	3139900
Q9Z2F2	2'-5'-oligoadenylate synthase-like protein 2 (EC 2.7.7.84) (54 kDa 2'-5'-oligoadenylate synthase-like protein) (p54 OASL) (M1204)	Oasl2	Mus musculus (Mouse)	2	0	0	0	0	0	0	0	0	0	0	0	0	0	0	0	0	0	11981000	0	0	0	8823000	0	0	0	0	0	0	0	0	0	0	0	0	0	0	0	0	0	0	0	0	0	0	0
P62862	40S ribosomal protein S30	Fau	Mus musculus (Mouse)	3	107040000	70030000	303560000	296780000	223280000	299560000	220140000	317600000	183430000	331170000	380110000	20884000	83971000	93974000	55743000	217610000	60814000	43334000	72198000	103090000	29994000	24532000	23373000	28474000	307430000	98760000	221460000	196140000	25653000	30234000	35389000	40075000	0	12250000	2199000	0	5778900	0	0	0	19716000	26516000	20463000	9677500	0
P33434	72 kDa type IV collagenase (EC 3.4.24.24) (72 kDa gelatinase) (Gelatinase A) (Matrix metalloproteinase-2) (MMP-2) [Cleaved into: PEX]	Mmp2	Mus musculus (Mouse)	3	0	0	0	0	0	0	0	0	0	0	0	10650000	0	0	0	0	12338000	10843000	5197500	10682000	0	0	0	4194700	0	0	0	0	0	0	0	70181000	3084600	0	3216700	3246100	0	7593300	0	5130800	0	0	0	0	0
P58242	Acid sphingomyelinase-like phosphodiesterase 3b (ASM-like phosphodiesterase 3b) (EC 3.1.4.-)	Smpdl3b Asml3b	Mus musculus (Mouse)	5	0	2292700	0	31796000	0	11775000	60831000	14433000	0	40132000	0	3540600	0	9757100	8022600	12131000	0	3064400	0	0	1485100	2858500	2043300	2310100	12511000	0	9034200	13000000	0	0	7963500	9317000	29622000	22217000	13230000	19181000	6802000	22249000	10743000	2411200	8012500	7780700	3387900	3459800	19911000
Q9DBR0	A-kinase anchor protein 8 (AKAP-8) (A-kinase anchor protein 95 kDa) (AKAP 95)	Akap8 Akap95	Mus musculus (Mouse)	3	20995000	3151200	18570000	8829100	0	0	12437000	7051400	7780300	234780000	0	0	0	0	0	0	0	0	0	0	0	21895000	12485000	17342000	21702000	18147000	0	14390000	0	0	0	0	0	2198100	0	0	3070400	2386200	3346100	0	10259000	3271500	10178000	5636800	2868600
Q99NH0	Ankyrin repeat domain-containing protein 17 (Ankyrin repeat domain-containing protein FOE) (Gene trap ankyrin repeat protein)	Ankrd17 Foe Gtar Kiaa0697	Mus musculus (Mouse)	7	35186000	15285000	29626000	21053000	15780000	9188700	45537000	11613000	18813000	31106000	34793000	4197700	9149300	13461000	8318500	8337100	4070100	0	7672000	31810000	5810900	41655000	14111000	11566000	42054000	9817400	31179000	37675000	6993400	6773100	8267800	9707700	8928300	9769400	6215500	3128800	2448500	5419700	6265100	0	18112000	4174900	34912000	16123000	12981000
P06728	Apolipoprotein A-IV (Apo-AIV) (ApoA-IV) (Apolipoprotein A4)	Apoa4	Mus musculus (Mouse)	28	1802400000	637040000	704170000	2204100000	1475700000	2404900000	1563300000	1094700000	1122200000	1370000000	1150200000	585750000	2053800000	745550000	885820000	939620000	1250000000	1204500000	1110000000	295480000	298130000	927430000	172820000	189370000	1261500000	2628200000	1064600000	1793900000	2639400000	2370700000	1978900000	1833200000	568490000	946740000	558260000	836790000	1229600000	621930000	743820000	861350000	481330000	459670000	357880000	262820000	634720000
P08226	Apolipoprotein E (Apo-E)	Apoe	Mus musculus (Mouse)	23	1408700000	497280000	632710000	719400000	1140000000	850830000	1179900000	693920000	1061900000	653960000	334940000	301150000	827590000	426960000	493020000	792360000	741230000	515560000	1060000000	193020000	303810000	482990000	179910000	163800000	576440000	935830000	642750000	638680000	1451600000	788590000	1443200000	2174400000	659170000	776520000	498170000	661750000	2460800000	3118700000	2068700000	2206800000	121610000	154310000	119170000	96663000	570730000
Q91XU0	ATPase WRNIP1 (EC 3.6.1.3) (Werner helicase-interacting protein 1)	Wrnip1 Whip	Mus musculus (Mouse)	3	0	0	0	0	0	0	0	0	0	0	0	0	0	0	0	0	0	0	0	0	0	0	0	0	9374100	0	0	0	0	0	3942500	0	0	0	0	0	0	0	0	0	0	0	0	0	0
Q8VHK9	ATP-dependent DNA/RNA helicase DHX36 (EC 3.6.4.13) (DEAD/H box polypeptide 36) (DEAH box protein 36) (MLE-like protein 1) (RNA helicase associated with AU-rich element ARE)	Dhx36 Ddx36 Kiaa1488 Mlel1	Mus musculus (Mouse)	8	3011900	8263000	10473000	0	17033000	13832000	17135000	15414000	20310000	16349000	20539000	0	0	0	233640000	0	3209100	0	1054700	11042000	0	16546000	0	3976000	90111000	14213000	22377000	2602200	129000000	3537700	0	0	3463900	4669300	2261700	3285500	2398500	9892900	0	2368900	29125000	3412600	29794000	25205000	7191300
O70133	ATP-dependent RNA helicase A (EC 3.6.4.13) (DEAH box protein 9) (mHEL-5) (Nuclear DNA helicase II) (NDH II) (RNA helicase A) (RHA)	Dhx9 Ddx9	Mus musculus (Mouse)	44	1932200000	1120000000	2365400000	2500000000	1527900000	2470000000	2193700000	2064200000	3260000000	1746600000	2274700000	538970000	1560000000	960680000	1234400000	2023300000	240000000	337150000	650930000	912490000	920660000	1621500000	540670000	775680000	2178500000	1382700000	1752500000	1949900000	631710000	896360000	756190000	415040000	320330000	355340000	208640000	350200000	334280000	312490000	290800000	274560000	853500000	534210000	867630000	638970000	758820000
Q91VR5	ATP-dependent RNA helicase DDX1 (EC 3.6.4.13) (DEAD box protein 1)	Ddx1	Mus musculus (Mouse)	30	853970000	340420000	952560000	998220000	861010000	1007400000	1004900000	1049800000	1191500000	731210000	1110000000	146260000	783900000	371080000	423930000	519520000	99511000	156590000	290560000	776590000	289710000	555000000	173880000	200450000	969110000	815970000	412540000	757730000	329770000	313470000	323800000	227420000	92694000	114480000	53379000	89018000	123020000	121880000	55430000	88780000	261750000	186310000	265380000	185480000	233320000
Q62167	ATP-dependent RNA helicase DDX3X (EC 3.6.4.13) (D1Pas1-related sequence 2) (DEAD box RNA helicase DEAD3) (mDEAD3) (DEAD box protein 3, X-chromosomal) (Embryonic RNA helicase)	Ddx3x D1Pas1-rs2 Ddx3 Dead3 Erh	Mus musculus (Mouse)	6	1333500000	634830000	1733600000	1382500000	1203200000	1220100000	1908900000	1774800000	3026300000	1388600000	1146100000	360110000	912000000	514210000	987280000	1014200000	196190000	181970000	470870000	1306900000	423060000	714160000	312550000	362790000	1845100000	1125900000	1336900000	1817800000	542300000	1097300000	907450000	279260000	217570000	284490000	163310000	263480000	235280000	216880000	216030000	245010000	545220000	316650000	561810000	373440000	515290000
Q9QUK4	Baculoviral IAP repeat-containing protein 1b (Neuronal apoptosis inhibitory protein 2)	Naip2 Birc1b Naip-rs6	Mus musculus (Mouse)	2	0	0	0	0	0	35315000	15336000	19700000	0	0	0	0	0	0	6213900	0	3640200	3027400	0	0	16350000	28416000	2943100	2645100	4976700	0	16918000	7523100	0	0	0	0	1516800	1681400	872230	0	0	2536800	1234300	0	7025200	7514800	0	5839200	12504000
Q8R2Q8	Bone marrow stromal antigen 2 (BST-2) (HM1.24 antigen) (CD antigen CD317)	Bst2	Mus musculus (Mouse)	6	231320000	64836000	117150000	162900000	225590000	68992000	164530000	109800000	98433000	68025000	198670000	38033000	111880000	240130000	102520000	304270000	137590000	197940000	18759000	293380000	112010000	124800000	83196000	103470000	38470000	128510000	77151000	147480000	85645000	196300000	115640000	187910000	60057000	96965000	50324000	4347600	107770000	69359000	18698000	22663000	149680000	115910000	204580000	44144000	186300000
P08607	C4b-binding protein (C4bp)	C4bpa C4bp	Mus musculus (Mouse)	5	5890900	1717400	0	0	73626000	122100000	40361000	12075000	134070000	0	16394000	0	35582000	21939000	0	17330000	4086900	132610000	56622000	9810400	23033000	30774000	18212000	17333000	4160700	55328000	0	0	84710000	16582000	11268000	31943000	5162500	2345600	1895600	4233800	34219000	26592000	18509000	12085000	5030300	14493000	0	0	20787000
P51437	Cathelicidin antimicrobial peptide (Cathelin-like protein) (CLP) [Cleaved into: Cathelin-related antimicrobial peptide (Cramp)]	Camp Cnlp Cramp	Mus musculus (Mouse)	2	174040000	56632000	93943000	64479000	98436000	85247000	76126000	77312000	148260000	170330000	18390000	73759000	129300000	122560000	40118000	259860000	166950000	280300000	299200000	175730000	110760000	52856000	39080000	134010000	100160000	239020000	265880000	275860000	594560000	444480000	758930000	415760000	68912000	289880000	166250000	376450000	319090000	392140000	184330000	137130000	114510000	51815000	85184000	60397000	160620000
P51675	C-C chemokine receptor type 1 (C-C CKR-1) (CC-CKR-1) (CCR-1) (CCR1) (Macrophage inflammatory protein 1-alpha receptor) (MIP-1alpha-R) (RANTES-R) (CD antigen CD191)	Ccr1 Cmkbr1	Mus musculus (Mouse)	3	0	0	27452000	0	30819000	35589000	61032000	25132000	53725000	42378000	34858000	308520	25615000	23330000	21479000	37875000	6336000	15759000	37529000	18853000	10395000	12944000	12155000	0	40197000	26771000	29108000	40942000	25930000	8554600	28920000	26365000	10657000	8484300	3974400	5167100	12258000	15581000	8638800	4656100	10606000	5078400	5214600	7927800	16669000
Q8R2S8	CD177 antigen (CD antigen CD177)	Cd177	Mus musculus (Mouse)	13	49890000	6329700	0	0	0	23287000	14897000	0	98909000	64139000	0	32747000	5003500	35779000	5249800	57097000	0	100620000	122090000	8295700	12073000	0	2027400	4863300	0	5261100	55738000	41296000	243170000	241490000	339010000	497940000	47286000	156320000	112210000	194610000	511800000	551090000	358970000	272520000	91941000	21902000	23512000	19653000	198140000
Q62192	CD180 antigen (Lymphocyte antigen 78) (Ly-78) (Radioprotective 105 kDa protein) (CD antigen CD180)	Cd180 Ly78 Rp105	Mus musculus (Mouse)	6	11994000	14102000	7240400	10209000	18616000	6951400	36718000	25562000	38963000	13385000	15942000	4233500	31714000	520540	3310400	7289900	13678000	66379000	33551000	17216000	3427200	41232000	7744600	18667000	11801000	16559000	1160900	21464000	1297100	21539000	2591200	1147000	16837000	9698400	3462600	7913400	0	18281000	14536000	6437400	7500000	7070000	1486000	0	9276200
Q922Q9	Chitinase domain-containing protein 1	Chid1	Mus musculus (Mouse)	6	18253000	6451600	0	0	9545400	10308000	89278000	4453500	21779000	52902000	19072000	1054300	44978000	37567000	30523000	12372000	0	0	16847000	37050000	4966100	0	2360600	8764400	22842000	14135000	16295000	28664000	18540000	3838500	13063000	8669600	6601900	2784600	2016900	3812700	3815000	11443000	2418700	4376500	16920000	5976200	7177500	7442600	10900000
P54987	Cis-aconitate decarboxylase (CAD) (EC 4.1.1.6) (Aconitate decarboxylase) (Aconitate decarboxylase 1) (Cis-aconitic acid decarboxylase) (Immune-responsive gene 1 protein)	Acod1 Irg1	Mus musculus (Mouse)	9	6520900	8686300	0	22369000	12506000	19843000	8408400	7646900	0	5306600	0	4056500	0	0	0	0	17712000	4138100	23164000	4362600	0	0	0	0	0	0	0	4329300	13608000	4308100	0	10982000	15618000	7451300	4851900	8512200	10786000	16866000	10393000	3896500	7169000	1311500	0	0	29698000
P98086	Complement C1q subcomponent subunit A	C1qa	Mus musculus (Mouse)	6	214470000	75178000	233380000	183740000	150280000	206000000	474100000	212060000	183010000	228200000	316780000	42279000	145220000	64568000	106260000	135930000	41588000	176960000	124540000	184180000	90297000	169140000	114280000	231880000	185150000	129650000	140810000	127560000	181070000	96756000	144760000	124790000	55747000	68899000	47206000	71874000	129580000	176110000	121010000	86322000	50742000	59425000	78937000	41150000	224520000
P14106	Complement C1q subcomponent subunit B	C1qb	Mus musculus (Mouse)	5	244610000	19487000	213680000	257060000	282500000	424180000	506590000	213330000	368850000	274050000	463880000	50200000	248510000	101270000	210780000	289240000	127980000	164340000	210120000	198920000	66328000	124680000	168610000	321830000	341870000	162940000	179530000	307220000	138760000	119200000	147510000	76973000	76384000	105510000	49223000	64715000	201480000	259140000	162040000	118750000	53760000	42457000	35627000	20975000	250570000
Q02105	Complement C1q subcomponent subunit C	C1qc C1qg	Mus musculus (Mouse)	4	254310000	62786000	227910000	454290000	299020000	433740000	530810000	419940000	266160000	626110000	263540000	10826000	52519000	120760000	0	274000000	0	138560000	138300000	0	112780000	39183000	205430000	210950000	288830000	164630000	246910000	242370000	215840000	64061000	138250000	127380000	67997000	114860000	56057000	84312000	124940000	225550000	105160000	96661000	63899000	80431000	70014000	87037000	127490000
Q8CG16	Complement C1r-A subcomponent (EC 3.4.21.41) (Complement component 1 subcomponent r-A) [Cleaved into: Complement C1r-A subcomponent heavy chain; Complement C1r-A subcomponent light chain]	C1ra C1r	Mus musculus (Mouse)	7	10913000	0	0	0	0	14292000	23828000	0	36616000	10781000	19851000	8657100	0	8091700	8542200	48299000	0	6843500	11599000	9186400	6177500	0	0	6586600	28739000	21145000	15554000	31585000	33043000	24845000	8953900	21111000	3251000	13161000	9452200	7865600	31742000	23929000	21027000	15425000	17241000	11254000	6486200	8297200	14919000
Q8CG14	Complement C1s-A subcomponent (EC 3.4.21.42) (C1 esterase) (Complement component 1 subcomponent s-A) [Cleaved into: Complement C1s-A subcomponent heavy chain; Complement C1s-A subcomponent light chain]	C1sa C1s	Mus musculus (Mouse)	9	311970000	176820000	298530000	669330000	582320000	507210000	40844000	423250000	490160000	648690000	80984000	98414000	455400000	328990000	221050000	388400000	86412000	98167000	118320000	119640000	171370000	200110000	106200000	153610000	482080000	397980000	342090000	464620000	264530000	131550000	45188000	164560000	126920000	180000000	118230000	120690000	122570000	154240000	135480000	123690000	168650000	123700000	149460000	107810000	230820000
P21180	Complement C2 (EC 3.4.21.43) (C3/C5 convertase) [Cleaved into: Complement C2b fragment; Complement C2a fragment]	C2	Mus musculus (Mouse)	8	0	0	6867700	0	0	0	0	0	16489000	0	50942000	0	0	0	0	0	0	6345600	0	6940500	0	0	1472300	0	0	8141300	7408400	0	11199000	10937000	11603000	13692000	2206000	3693300	2429800	9009300	19153000	13903000	29063000	22974000	0	0	0	0	3836400
P01029	Complement C4-B [Cleaved into: Complement C4 beta chain; Complement C4 alpha chain; C4a anaphylatoxin; Complement C4 gamma chain]	C4b C4	Mus musculus (Mouse)	44	438940000	196600000	200630000	740360000	1062800000	687710000	562600000	153470000	427740000	164860000	263810000	131440000	434700000	385760000	119880000	401240000	337410000	595910000	355460000	121620000	90910000	145250000	38080000	109250000	215770000	323890000	229820000	316220000	1118400000	696900000	596950000	1197800000	192090000	177780000	178850000	304280000	843120000	577510000	858180000	753330000	74421000	88769000	51221000	80175000	206730000
O35658	Complement component 1 Q subcomponent-binding protein, mitochondrial (GC1q-R protein) (Glycoprotein gC1qBP) (C1qBP)	C1qbp Gc1qbp	Mus musculus (Mouse)	6	251140000	117290000	169770000	361980000	231470000	305210000	514680000	264030000	369930000	314880000	299550000	85083000	242180000	149960000	272050000	274080000	84733000	196170000	275810000	201110000	100840000	144620000	85345000	76474000	330180000	302690000	184320000	160400000	347000000	186740000	249850000	214470000	40321000	43459000	31846000	62354000	69338000	82689000	65874000	44908000	118210000	92279000	108960000	81912000	107960000
Q64735	Complement component receptor 1-like protein (Complement regulatory protein Crry) (Protein p65)	Cr1l Crry Cry	Mus musculus (Mouse)	5	177980000	58113000	126470000	237340000	166950000	198010000	218250000	187700000	181920000	170470000	84333000	35217000	61240000	66533000	106960000	61479000	10954000	62575000	54748000	170740000	78103000	104330000	4784200	5831600	176200000	108070000	78397000	121350000	71282000	34617000	43882000	59437000	23223000	21710000	7812500	15239000	49975000	39329000	19838000	21082000	79184000	29778000	77595000	30816000	76801000
Q61129	Complement factor I (EC 3.4.21.45) (C3B/C4B inactivator) [Cleaved into: Complement factor I heavy chain; Complement factor I light chain]	Cfi If	Mus musculus (Mouse)	9	181440000	24400000	35991000	256910000	278120000	147290000	260040000	77052000	105090000	191420000	115760000	29138000	164570000	139250000	94063000	137890000	74715000	97089000	63127000	27878000	23228000	38204000	17141000	25937000	94829000	397310000	148950000	170960000	394140000	179050000	314000000	296810000	38734000	53079000	30605000	22005000	70776000	63350000	98403000	82818000	29855000	30737000	3909900	17782000	27449000
P14847	C-reactive protein	Crp Ptx1	Mus musculus (Mouse)	6	0	0	0	0	29128000	24075000	0	7678400	17042000	9090300	3024300	0	72871000	9410700	21852000	23044000	28291000	53071000	30322000	0	0	95162000	36251000	44074000	13456000	12032000	5502400	0	31375000	14321000	9339400	51443000	2563500	7887500	4617900	4832000	51791000	42693000	27051000	30421000	3332400	1783400	2230100	2617000	2950700
Q6QLQ4	C-type lectin domain family 7 member A (Beta-glucan receptor) (C-type lectin superfamily member 12) (Dendritic cell-associated C-type lectin 1) (DC-associated C-type lectin 1) (Dectin-1) (CD antigen CD369)	Clec7a Bgr Clecsf12 Dectin1	Mus musculus (Mouse)	2	11036000	5353300	23006000	16629000	28445000	17795000	24897000	24450000	27333000	12473000	18246000	3533100	16133000	4174600	0	6228100	10957000	0	18888000	0	7084900	7503500	3913400	9754300	15621000	9383800	7232700	21036000	6009400	8348800	5967800	4413300	4744400	5008600	3823300	5533300	4814400	5447300	5069700	0	3660300	2787800	0	0	3226100
Q61093	Cytochrome b-245 heavy chain (EC 1.-.-.-) (CGD91-phox) (Cytochrome b(558) subunit beta) (Cytochrome b558 subunit beta) (Heme-binding membrane glycoprotein gp91phox) (Neutrophil cytochrome b 91 kDa polypeptide) (gp91-1) (gp91-phox) (p22 phagocyte B-cytochrome)	Cybb Cgd	Mus musculus (Mouse)	16	204090000	92734000	258930000	177020000	252580000	421030000	176000000	257660000	331020000	193560000	240090000	70051000	160290000	99209000	64056000	368940000	35980000	233470000	445460000	108530000	67225000	93707000	96361000	213990000	413910000	209190000	326610000	583550000	556550000	376940000	403010000	424720000	307200000	267610000	173580000	202490000	432630000	624210000	355370000	282490000	119660000	106320000	86715000	71695000	308190000
Q61462	Cytochrome b-245 light chain (Cytochrome b(558) alpha chain) (Cytochrome b558 subunit alpha) (Neutrophil cytochrome b 22 kDa polypeptide) (Superoxide-generating NADPH oxidase light chain subunit) (p22 phagocyte B-cytochrome) (p22-phox) (p22phox)	Cyba	Mus musculus (Mouse)	5	149170000	79122000	72095000	17601000	63940000	90108000	301750000	137060000	221920000	152380000	131860000	5787900	43653000	84406000	84709000	193290000	11119000	45567000	60149000	53691000	43164000	69196000	23314000	52966000	162590000	77120000	143190000	193560000	106180000	128630000	170940000	145800000	128870000	112720000	57918000	84350000	205130000	230190000	144290000	104540000	58371000	41274000	49672000	19074000	121350000
Q8K3H0	DCC-interacting protein 13-alpha (Dip13-alpha) (Adapter protein containing PH domain, PTB domain and leucine zipper motif 1)	Appl1 Dip13a Kiaa1428	Mus musculus (Mouse)	16	45616000	384380	45229000	53242000	139460000	61786000	39106000	56719000	91128000	18267000	29819000	39717000	0	47842000	0	37845000	0	5209400	20953000	15761000	8330900	12961000	9778500	6276800	136060000	127540000	46472000	59641000	0	67945000	49875000	6980300	11818000	18654000	3458300	9541900	4808400	10217000	0	12610000	14910000	8795600	7103600	5700500	10656000
Q8K3G9	DCC-interacting protein 13-beta (Dip13-beta) (Adapter protein containing PH domain, PTB domain and leucine zipper motif 2)	Appl2 Dip13b Dip3b	Mus musculus (Mouse)	7	74005000	0	14770000	7751400	14578000	0	0	23165000	19218000	9459600	0	0	13411000	1702300	5963200	4744900	0	0	0	0	11546000	5968400	1814700	0	7537200	0	10784000	15290000	12027000	27860000	4697200	1356500	0	0	0	0	2623100	0	0	0	0	0	0	5634400	0
Q60710	Deoxynucleoside triphosphate triphosphohydrolase SAMHD1 (dNTPase) (EC 3.1.5.-) (Interferon-gamma-inducible protein Mg11) (SAM domain and HD domain-containing protein 1) (mSAMHD1)	Samhd1 Mg21	Mus musculus (Mouse)	36	3553600000	1995300000	2976200000	6116200000	4531200000	3780000000	7132700000	3980000000	5483400000	5310500000	5161900000	828610000	3051700000	3052400000	1861700000	2532600000	1321700000	4066600000	2640500000	2926500000	1954800000	3240000000	1848400000	2009100000	3653600000	2181600000	2302100000	4391900000	2157700000	1402300000	1971700000	2003500000	1359500000	1041100000	746680000	810760000	1095500000	1649200000	977500000	1302400000	673010000	601630000	515900000	415970000	1146100000
Q99J72	DNA dC->dU-editing enzyme APOBEC-3 (EC 3.5.4.38) (Apolipoprotein B mRNA-editing complex 3) (Arp3) (CEM-15) (CEM15)	Apobec3	Mus musculus (Mouse)	7	39084000	25357000	81868000	89200000	79374000	73205000	54560000	75071000	105190000	31415000	5825800	20052000	34962000	29419000	19243000	89686000	5828700	24559000	41808000	47417000	26924000	29698000	7792300	38837000	21350000	23425000	47134000	35378000	14811000	16602000	28759000	9998300	21671000	32061000	7353900	23136000	21873000	12207000	10113000	14168000	50201000	28816000	45821000	38806000	31888000
Q99MU3	Double-stranded RNA-specific adenosine deaminase (DRADA) (EC 3.5.4.37) (RNA adenosine deaminase 1)	Adar	Mus musculus (Mouse)	3	0	0	9320000	8853800	0	20218000	0	14359000	15512000	8685000	0	3308000	0	0	9447200	5849200	0	0	0	4575300	6099900	6451200	0	0	11685000	10541000	12397000	24265000	18742000	8005600	0	6700200	2988700	3007300	2300600	2722900	0	3411700	5575000	6386400	10658000	6071200	8090100	5026600	3821500
Q61510	E3 ubiquitin/ISG15 ligase TRIM25 (EC 6.3.2.n3) (Estrogen-responsive finger protein) (RING-type E3 ubiquitin transferase) (EC 2.3.2.27) (RING-type E3 ubiquitin transferase TRIM25) (Tripartite motif-containing protein 25) (Ubiquitin/ISG15-conjugating enzyme TRIM25) (Zinc finger protein 147)	Trim25 Efp Zfp147 Znf147	Mus musculus (Mouse)	10	29804000	35903000	62119000	66711000	60353000	64728000	72073000	75101000	148830000	81972000	78502000	9966000	73474000	58009000	69436000	53792000	0	8350000	19518000	52577000	32645000	71215000	27258000	21573000	118900000	64987000	58784000	69226000	21053000	57369000	33490000	21550000	24007000	27579000	1535500	23831000	9653900	20635000	12068000	10706000	43774000	23834000	32708000	35389000	44137000
Q3UIR3	E3 ubiquitin-protein ligase DTX3L (EC 2.3.2.27) (Protein deltex-3-like) (RING-type E3 ubiquitin transferase DTX3L)	Dtx3l Bbap	Mus musculus (Mouse)	19	275380000	117910000	330410000	343450000	275940000	145140000	311120000	504200000	525370000	279150000	168870000	32626000	102250000	42023000	95881000	160080000	34154000	71455000	56627000	216950000	102650000	219480000	68101000	112360000	262790000	127930000	153320000	316220000	52340000	140820000	98001000	43372000	51837000	75486000	43399000	51986000	33430000	25525000	35793000	39075000	185100000	122520000	136430000	90976000	116580000
Q8C863	E3 ubiquitin-protein ligase Itchy (EC 2.3.2.26) (HECT-type E3 ubiquitin transferase Itchy homolog)	Itch	Mus musculus (Mouse)	8	0	2361900	6404600	50167000	52038000	7416300	136420000	6432200	0	45485000	0	8712100	31295000	0	7375400	14109000	15810000	0	0	0	0	51097000	0	0	6056700	0	0	7554100	0	0	0	0	3274400	5457900	2259600	4865500	3359700	6627000	4847000	7291800	0	0	0	0	5412700
Q8CH72	E3 ubiquitin-protein ligase TRIM32 (EC 2.3.2.27) (RING-type E3 ubiquitin transferase TRIM32) (Tripartite motif-containing protein 32)	Trim32	Mus musculus (Mouse)	2	18224000	8690200	9956500	16801000	0	8303900	0	15818000	0	17453000	0	2385400	0	0	0	0	0	6919900	6471100	0	5839500	10543000	3772100	0	0	0	0	0	0	0	0	0	0	0	0	0	0	0	0	0	2564300	0	11244000	2213700	1843600
Q9QZH6	Evolutionarily conserved signaling intermediate in Toll pathway, mitochondrial (Protein SITPEC)	Ecsit Sitpec	Mus musculus (Mouse)	2	2900900	1923600	0	0	0	0	0	0	3843500	0	0	0	0	0	3201700	3716300	0	0	7419600	3466600	0	0	0	0	0	0	0	0	0	0	0	0	0	0	0	0	0	0	0	0	0	0	0	0	0
O88536	Formyl peptide receptor 2 (Formylpeptide receptor-related sequence 2) (Lipoxin A4 receptor-like protein) (N-formylpeptide receptor-like 2)	Fpr2 Fpr-rs2	Mus musculus (Mouse)	2	0	0	0	0	0	0	0	0	14073000	0	0	0	0	0	0	8574900	0	11778000	15241000	0	4170800	0	0	2052900	0	0	0	0	21470000	23074000	30717000	31392000	7005700	1199100	3962000	0	16673000	2684700	13787000	4293700	1727200	1033200	0	1335200	0
P16110	Galectin-3 (Gal-3) (35 kDa lectin) (Carbohydrate-binding protein 35) (CBP 35) (Galactose-specific lectin 3) (IgE-binding protein) (L-34 galactoside-binding lectin) (Laminin-binding protein) (Lectin L-29) (Mac-2 antigen)	Lgals3	Mus musculus (Mouse)	11	9440000000	3838600000	6445300000	13200000000	8407600000	9876700000	13300000000	7277900000	10100000000	10900000000	10600000000	1970000000	7757200000	7770000000	5470100000	9338100000	3927700000	3713300000	4246700000	5570600000	3485100000	5050000000	3236300000	3290000000	7849200000	8141400000	6850000000	8900000000	4845400000	3960700000	3992100000	3860000000	1008800000	1603900000	922110000	1101500000	1568700000	1433800000	1092900000	795270000	1722400000	1430000000	1550000000	958810000	1767500000
O08573	Galectin-9 (Gal-9)	Lgals9	Mus musculus (Mouse)	8	225410000	72534000	238780000	190740000	145900000	231810000	398930000	241920000	262200000	276320000	267670000	31270000	65595000	84684000	207410000	118960000	107510000	101720000	0	124980000	55942000	92565000	37537000	40423000	154200000	179400000	215370000	222630000	105610000	115250000	143800000	77977000	31696000	38073000	52108000	49575000	60507000	26155000	75121000	33778000	88455000	99084000	62319000	94845000	46739000
Q9D8T2	Gasdermin-D (Gasdermin domain-containing protein 1) [Cleaved into: Gasdermin-D, N-terminal (GSDMD-NT); Gasdermin-D, C-terminal (GSDMD-CT)]	Gsdmdc1 Gsdmd	Mus musculus (Mouse)	14	452920000	202160000	460190000	746860000	772210000	550950000	588280000	555600000	606640000	475740000	303950000	179070000	289700000	317900000	254060000	342640000	55229000	163940000	165520000	403700000	275560000	386410000	166340000	189350000	361930000	390880000	425990000	413590000	202350000	131200000	183030000	150910000	125400000	161650000	88143000	122810000	171970000	136510000	106350000	107400000	303200000	138230000	279670000	172600000	253890000
P20491	High affinity immunoglobulin epsilon receptor subunit gamma (Fc receptor gamma-chain) (FcRgamma) (Fc-epsilon RI-gamma) (IgE Fc receptor subunit gamma) (FceRI gamma)	Fcer1g Fce1g	Mus musculus (Mouse)	3	16314000	8167600	14338000	29121000	54660000	13214000	35893000	6533600	62473000	0	13067000	0	22146000	29373000	22367000	50903000	8086700	64732000	43766000	39891000	8081100	0	9829000	6740400	9214500	0	18873000	82904000	20702000	4522500	17239000	24823000	18274000	20664000	10748000	23435000	21619000	42028000	10421000	13393000	16334000	25637000	20266000	6917800	59747000
P26151	High affinity immunoglobulin gamma Fc receptor I (IgG Fc receptor I) (Fc-gamma RI) (FcRI) (CD antigen CD64)	Fcgr1 Fcg1	Mus musculus (Mouse)	6	31762000	17550000	47684000	0	38764000	48721000	100910000	13442000	61765000	48314000	31914000	11354000	6961100	48490000	27939000	46435000	34467000	65002000	52205000	45942000	37310000	25657000	13587000	7219800	0	23254000	26404000	16934000	42225000	21754000	48214000	70938000	75178000	73540000	20683000	30618000	65584000	85708000	38885000	39031000	7730600	4546700	10725000	6946600	40109000
P30681	High mobility group protein B2 (High mobility group protein 2) (HMG-2)	Hmgb2 Hmg2	Mus musculus (Mouse)	17	3040500000	1251100000	3264100000	4261900000	3234300000	4690900000	4518400000	3142300000	3479100000	3139500000	4556900000	414040000	3463300000	2786600000	1111400000	2422500000	392490000	316950000	937330000	814590000	707640000	1560200000	397400000	730510000	3137300000	2683800000	2088800000	3393600000	1120000000	848750000	815860000	910510000	169250000	356590000	140950000	250610000	249410000	338780000	227360000	149710000	470210000	389330000	883020000	428880000	339180000
O54879	High mobility group protein B3 (High mobility group protein 2a) (HMG-2a) (High mobility group protein 4) (HMG-4)	Hmgb3 Hmg2a Hmg4	Mus musculus (Mouse)	7	9485300	0	0	38134000	33162000	19230000	32212000	49935000	42935000	115060000	21637000	0	41509000	93000000	10720000	11949000	13070000	0	0	0	14999000	33737000	15918000	16066000	136220000	17764000	0	24796000	55060000	5441500	35420000	0	0	10044000	1920600	0	0	0	0	0	12365000	18980000	54672000	4374100	0
Q6ZWY9	Histone H2B type 1-C/E/G	Hist1h2bc; Hist1h2be; Hist1h2bg	Mus musculus (Mouse)	2	140000000000	75600000000	157000000000	113000000000	68300000000	165000000000	193000000000	171000000000	203000000000	24700000000	112000000000	44400000000	117000000000	89600000000	104000000000	123000000000	18500000000	40600000000	55700000000	60000000000	42700000000	70900000000	37200000000	54300000000	143000000000	118000000000	107000000000	138000000000	100000000000	173000000000	196000000000	118000000000	11300000000	22800000000	14200000000	27700000000	38500000000	28800000000	24400000000	17100000000	52700000000	34700000000	52200000000	42800000000	36700000000
P01868	Ig gamma-1 chain C region secreted form	Ighg1 Igh-4	Mus musculus (Mouse)	6	568890000	302950000	390640000	1212700000	1188900000	1516100000	960340000	373840000	688440000	1633300000	626010000	242080000	1077800000	1175200000	602630000	560050000	323630000	895640000	672050000	1837600000	293940000	529160000	262980000	320110000	459200000	1045100000	377790000	803530000	1610900000	683100000	902980000	911970000	310420000	356900000	356780000	396020000	516890000	577850000	515900000	530280000	179900000	229660000	430440000	109810000	222650000
P01867	Ig gamma-2B chain C region	Igh-3	Mus musculus (Mouse)	6	779300000	161870000	263320000	730420000	704440000	820230000	1162700000	487590000	676690000	736690000	883070000	420250000	1520500000	276000000	632380000	619170000	402580000	1073800000	442670000	883030000	266960000	470570000	184020000	254750000	666250000	1036900000	709940000	473490000	916660000	512810000	595140000	761320000	222720000	189790000	273780000	357350000	313780000	520280000	367960000	405630000	179220000	123300000	205030000	127820000	666860000
P01750	Ig heavy chain V region 102		Mus musculus (Mouse)	2	4886600	0	0	16759000	0	0	0	0	10536000	34806000	8882000	0	0	14724000	0	0	0	23768000	0	13274000	0	0	0	0	8383800	7866500	0	9367500	0	49749000	37060000	56557000	3349600	0	0	0	0	12518000	3009100	0	4775400	18873000	4063000	1922300	96395000
P18528	Ig heavy chain V region 6.96		Mus musculus (Mouse)	2	0	0	0	0	16892000	99510000	58104000	20226000	0	18175000	0	0	71701000	0	8695100	25277000	4740400	55719000	58646000	53370000	6759900	18902000	0	2680600	0	49139000	0	0	53853000	15007000	25763000	53860000	79443000	8348200	6480200	30003000	25759000	26386000	37288000	28878000	12080000	18034000	5326700	40955000	47545000
P06330	Ig heavy chain V region AC38 205.12		Mus musculus (Mouse)	4	116360000	59745000	8819700	121740000	81820000	301100000	124160000	23794000	25754000	107160000	233330000	105340000	507670000	288320000	28628000	123690000	123780000	397890000	224660000	116650000	34925000	97720000	58216000	57373000	195390000	293990000	198410000	49765000	384560000	96224000	234720000	216600000	50278000	33349000	66918000	63746000	58573000	65490000	165520000	116800000	29899000	21366000	88866000	19060000	355110000
P06327	Ig heavy chain V region VH558 A1/A4	Gm5629	Mus musculus (Mouse)	2	37641000	0	15777000	0	33064000	36277000	31316000	26441000	64124000	64193000	68931000	0	0	0	28109000	0	0	0	0	0	5457700	0	0	0	0	0	27672000	5285700	47423000	0	35766000	62008000	8956800	21245000	16191000	15525000	21185000	36334000	3243400	26491000	16723000	12690000	4659600	0	8293900
P01799	Ig heavy chain V-III region ABE-47N		Mus musculus (Mouse)	2	0	5487500	0	28355000	67703000	61229000	61951000	0	0	0	14477000	0	14222000	0	0	8174600	22538000	29742000	0	28403000	0	0	0	6389000	0	0	8364400	0	19644000	0	0	62209000	9802800	6396400	10923000	17436000	17333000	28908000	19963000	25210000	5756400	10973000	16825000	9535700	41577000
P01844	Ig lambda-2 chain C region	Iglc2	Mus musculus (Mouse)	2	0	7066400	10454000	0	0	21195000	0	4967700	0	0	19344000	2959600	10506000	0	0	0	0	0	0	0	0	0	0	1801200	0	0	0	8796800	0	0	0	14054000	1791200	0	1955500	5910600	9025000	0	6472100	12264000	0	0	0	0	11605000
P01872	Immunoglobulin heavy constant mu [Cleaved into: Mu' chain (55 kDa mu' chain)]	Ighm Igh-6	Mus musculus (Mouse)	11	1704900000	182080000	139520000	298210000	797870000	1307900000	1045500000	718970000	343760000	1420900000	491390000	745290000	2126700000	1055900000	632320000	496630000	199510000	715010000	268430000	330710000	139610000	203870000	117380000	106710000	646490000	917670000	302230000	348930000	788980000	318200000	1435700000	2331100000	125550000	114510000	161410000	214510000	658280000	842360000	550550000	705780000	364800000	343760000	223050000	138100000	1084400000
P01837	Immunoglobulin kappa constant (Ig kappa chain C region MOPC 21)	Igkc	Mus musculus (Mouse)	7	1073100000	437750000	698340000	1349800000	1260000000	1620000000	1794700000	721130000	1061500000	2080100000	1666100000	718770000	2161900000	1317500000	771280000	1108600000	413710000	1006500000	618400000	512990000	352840000	403390000	220360000	341940000	929280000	2133800000	695680000	875520000	1894600000	1054900000	1749700000	2460800000	494100000	465220000	620420000	695200000	1011500000	1354700000	1010000000	1395600000	236030000	496390000	696840000	121650000	2003100000
Q9EPL8	Importin-7 (Imp7) (Ran-binding protein 7) (RanBP7)	Ipo7 Ranbp7	Mus musculus (Mouse)	26	406240000	192710000	597130000	573410000	576510000	324630000	654680000	510940000	625880000	619930000	475590000	153590000	390920000	331420000	341610000	494410000	111200000	160000000	124360000	360960000	210360000	405490000	137890000	196450000	293520000	215370000	458560000	414290000	146140000	283660000	216110000	110580000	74074000	112580000	59553000	78909000	106040000	95778000	77077000	59088000	297020000	226610000	318230000	207390000	360440000
P56477	Interferon regulatory factor 5 (IRF-5)	Irf5	Mus musculus (Mouse)	2	0	0	19647000	16640000	0	0	15664000	0	4935300	0	0	14333000	0	0	0	0	0	0	0	0	1198500	0	0	5945400	0	0	8526500	0	15471000	0	0	0	5866400	7951100	3201400	8255900	9321200	5790900	1808600	4315300	995670	4959600	6355800	0	4629100
P0DOV2	Interferon-activable protein 204 (Ifi-204) (Interferon-inducible protein p204)	Ifi204	Mus musculus (Mouse)	14	905030000	459750000	1010300000	1752500000	938730000	1091700000	1789700000	1150000000	1499600000	1188500000	1210000000	348530000	789490000	520790000	505680000	873510000	277280000	340120000	462770000	855030000	604300000	847420000	408710000	396210000	880400000	724190000	791000000	1258400000	365940000	520150000	405010000	316380000	215510000	255980000	137760000	215830000	217590000	267880000	191020000	173390000	566580000	315430000	587620000	448610000	583620000
Q8CGE8	Interferon-activable protein 205-A (Ifi-205-A) (Interferon-inducible protein p205-A) (Protein D3')	Ifi205a Ifi205	Mus musculus (Mouse)	9	128120000	61178000	87581000	188350000	106050000	115090000	84745000	142610000	142000000	144140000	202930000	34793000	64429000	99516000	21714000	37879000	22720000	0	0	40351000	32600000	65912000	46667000	45578000	236620000	221190000	82678000	219730000	0	16978000	31618000	9290100	9148700	2648100	2342800	7419500	16212000	7623600	8629900	0	44752000	21824000	76046000	46185000	36175000
P0DOV1	Interferon-activable protein 205-B (Ifi-205-B) (Interferon-inducible protein p205-B) (Myeloid cell nuclear differentiation antigen) (Protein D3)	Mnda Ifi205b	Mus musculus (Mouse)	2	447010000	212770000	309020000	841680000	686210000	677790000	895440000	862760000	1021800000	483140000	592940000	204840000	443000000	501120000	325030000	728990000	101090000	292970000	296910000	609550000	209630000	717960000	236270000	330810000	810320000	565680000	463290000	772220000	387410000	429370000	486870000	357190000	195080000	264520000	148710000	179970000	193330000	243750000	133280000	115010000	556450000	319390000	543460000	374060000	496110000
P09922	Interferon-induced GTP-binding protein Mx1 (Influenza resistance protein) (Myxoma resistance protein 1) (Myxovirus resistance protein 1)	Mx1	Mus musculus (Mouse)	2	23142000	11905000	26242000	53591000	31301000	33443000	0	30486000	69309000	32169000	27701000	0	68571000	21343000	0	8163300	0	6593500	8369100	0	11135000	0	0	0	0	16428000	37261000	0	11643000	10756000	0	16955000	16267000	14574000	11570000	8936700	8087100	11875000	5604700	0	23245000	14478000	11426000	15444000	12983000
Q8R5F7	Interferon-induced helicase C domain-containing protein 1 (EC 3.6.4.13) (Helicase with 2 CARD domains) (Helicard) (Interferon induced with helicase C domain protein 1) (Melanoma differentiation-associated protein 5) (MDA-5) (RIG-I-like receptor 2) (RLR-2)	Ifih1	Mus musculus (Mouse)	13	28489000	28694000	55057000	52368000	71448000	55500000	48671000	53825000	69083000	60036000	119320000	10376000	24956000	17407000	28344000	13696000	10773000	22976000	10487000	43736000	15344000	0	2243000	13632000	78311000	48784000	31529000	102650000	20894000	36602000	16352000	22560000	16181000	10337000	1438300	15617000	5256900	5816000	0	0	27379000	10655000	13401000	9812900	15416000
Q64282	Interferon-induced protein with tetratricopeptide repeats 1 (IFIT-1) (Glucocorticoid-attenuated response gene 16 protein) (GARG-16) (Interferon-induced 56 kDa protein) (IFI-56K) (P56)	Ifit1 Garg16 Ifi56 Isg56	Mus musculus (Mouse)	22	165810000	91796000	248050000	510680000	274000000	360390000	665450000	437780000	466010000	351800000	301500000	65559000	160680000	288990000	124770000	368580000	253800000	483650000	339820000	765760000	478410000	757490000	212450000	212510000	202260000	189300000	208020000	438410000	216700000	218660000	182120000	166080000	142420000	128460000	66657000	103360000	187290000	197860000	137500000	170080000	305460000	110600000	273320000	203860000	248280000
Q64112	Interferon-induced protein with tetratricopeptide repeats 2 (IFIT-2) (Glucocorticoid-attenuated response gene 39 protein) (GARG-39) (Interferon-induced 54 kDa protein) (IFI-54K) (P54)	Ifit2 Garg39 Ifi54 Isg54	Mus musculus (Mouse)	8	0	3738200	0	6982700	0	0	49606000	8553700	0	26005000	0	1985000	0	16576000	21107000	18569000	31272000	52126000	20428000	48176000	46604000	44215000	5730300	18167000	7055600	0	0	7271500	8745800	18656000	0	4273600	7043700	2747200	0	2060300	0	10872000	3033400	9228200	0	3448800	0	4537300	10208000
Q64345	Interferon-induced protein with tetratricopeptide repeats 3 (IFIT-3) (Glucocorticoid-attenuated response gene 49 protein) (GARG-49) (P49) (IRG2)	Ifit3 Garg49 Ifi49 Isg49	Mus musculus (Mouse)	12	119580000	29348000	70840000	166910000	128690000	210740000	205220000	63827000	151450000	129960000	35225000	13235000	64025000	121080000	18015000	134150000	46040000	79373000	58643000	99370000	113490000	162710000	63148000	55368000	86933000	77054000	76657000	44157000	58948000	8875100	42566000	22146000	35639000	37217000	16358000	19536000	14830000	62930000	44594000	39873000	90994000	29507000	46927000	36897000	33043000
Q03963	Interferon-induced, double-stranded RNA-activated protein kinase (EC 2.7.11.1) (Eukaryotic translation initiation factor 2-alpha kinase 2) (eIF-2A protein kinase 2) (Interferon-inducible RNA-dependent protein kinase) (P1/eIF-2A protein kinase) (Protein kinase RNA-activated) (PKR) (Protein kinase R) (Serine/threonine-protein kinase TIK) (Tyrosine-protein kinase EIF2AK2) (EC 2.7.10.2) (p68 kinase)	Eif2ak2 Pkr Prkr Tik	Mus musculus (Mouse)	10	120680000	58590000	118920000	138700000	46973000	34709000	106300000	159400000	160230000	143440000	101940000	37923000	42665000	69693000	19450000	95970000	43726000	47357000	75626000	68538000	88271000	143270000	34716000	21864000	75944000	38379000	106380000	193300000	20541000	56348000	52740000	68576000	28546000	14930000	4536000	21176000	19071000	27893000	29325000	8740600	66034000	41511000	70743000	40577000	31511000
Q9QZ85	Interferon-inducible GTPase 1 (EC 3.6.5.-)	Iigp1 Irga6	Mus musculus (Mouse)	23	596200000	351810000	312750000	562230000	398680000	562650000	1378900000	631460000	1273300000	616100000	424240000	117180000	553380000	549670000	444780000	700000000	222290000	403090000	279970000	687070000	584070000	698930000	331880000	516900000	352540000	217000000	748620000	890030000	296550000	159170000	147050000	265740000	557820000	689600000	343260000	519950000	448370000	466890000	355980000	383080000	377020000	391600000	164290000	176210000	593530000
Q91VJ1	Interferon-inducible protein AIM2 (Interferon-inducible protein 210) (Ifi-210) (Interferon-inducible protein p210)	Aim2 Gm1313 Ifi210	Mus musculus (Mouse)	2	0	0	0	0	0	0	0	0	0	0	0	0	0	0	0	0	0	0	0	13242000	2586500	0	0	1568200	0	0	0	0	0	0	0	0	1749700	0	0	0	0	0	0	0	6625300	3386900	5167400	2689400	3933200
Q9JL16	Interferon-stimulated gene 20 kDa protein (EC 3.1.13.1) (Promyelocytic leukemia nuclear body-associated protein ISG20) (Protein DnaQL)	Isg20	Mus musculus (Mouse)	3	11377000	4619000	11898000	0	0	16808000	0	31610000	48517000	11771000	27677000	4476400	12948000	31038000	24866000	7333600	0	9340500	0	6817700	10670000	4002400	3716100	8631500	9277700	8709000	6862000	11490000	27422000	22917000	38257000	3064900	1476400	4333900	1450300	4385200	11617000	18342000	12741000	2939800	26437000	8085900	9109100	21504000	16181000
Q61730	Interleukin-1 receptor accessory protein (IL-1 receptor accessory protein) (IL-1RAcP) (Interleukin-33 receptot beta chain)	Il1rap	Mus musculus (Mouse)	3	18046000	23994000	29084000	27438000	58823000	20479000	0	0	10607000	14329000	0	41655000	37211000	18505000	9820800	13065000	0	35215000	16767000	0	0	0	0	3531800	117220000	39531000	8093900	6913300	37041000	35708000	43662000	53276000	10528000	9100200	6527000	30820000	22483000	26274000	9952300	11557000	7836800	13119000	0	0	15419000
Q8K4B2	Interleukin-1 receptor-associated kinase 3 (IRAK-3) (EC 2.7.11.1) (IL-1 receptor-associated kinase M) (IRAK-M)	Irak3	Mus musculus (Mouse)	3	1545500	0	0	0	0	0	0	0	0	0	0	0	0	0	0	1014100	0	0	0	0	0	0	0	1793100	0	0	0	0	0	0	0	0	3245300	3009100	437360	3160000	2215800	3969500	0	1509900	0	0	0	0	2202600
Q8R4K2	Interleukin-1 receptor-associated kinase 4 (IRAK-4) (EC 2.7.11.1)	Irak4	Mus musculus (Mouse)	5	0	5282800	0	28210000	0	0	25193000	21009000	15712000	8368200	0	798050	9518600	0	6848600	0	0	0	0	0	15388000	34293000	10648000	10062000	25068000	6721300	10713000	17077000	0	8556400	5174800	3314600	13242000	6251500	3053700	4580900	4073000	7200000	0	10771000	12743000	16706000	20719000	11273000	34420000
Q8R460	Interleukin-36 gamma (Interleukin-1 family member 9) (IL-1F9)	Il36g Il1f9	Mus musculus (Mouse)	3	0	0	0	0	0	0	0	0	0	0	0	13930000	0	0	0	0	0	32202000	0	0	0	0	0	0	0	0	0	0	0	0	0	0	0	0	0	7206000	20323000	23021000	9285900	5366000	0	0	0	0	9855700
P08071	Lactotransferrin (Lactoferrin) (EC 3.4.21.-)	Ltf	Mus musculus (Mouse)	24	1400500000	247830000	516010000	900810000	480170000	1299100000	1227600000	472380000	528860000	1083500000	597780000	353440000	796850000	1384700000	261800000	1160000000	596170000	1607100000	1329100000	646310000	555700000	252140000	296950000	681860000	507660000	1293600000	1057900000	1106100000	3444600000	1877500000	2839900000	2568200000	561580000	1109100000	792790000	1185600000	1548500000	2466600000	1322100000	1058700000	584800000	223010000	386870000	429740000	1306800000
Q9D154	Leukocyte elastase inhibitor A (Serine protease inhibitor EIA) (Serpin B1a)	Serpinb1a Serpinb1	Mus musculus (Mouse)	27	1285600000	503450000	906360000	1820000000	1724300000	2017200000	1953600000	1200200000	1509900000	1995800000	1759200000	311410000	1323700000	1410100000	824120000	688760000	476610000	891100000	603380000	701710000	364330000	497730000	248580000	419300000	1318600000	1210500000	1184800000	1510000000	2516300000	1448600000	2390000000	2100000000	423170000	456750000	382370000	459430000	714680000	888570000	543700000	648030000	299840000	224670000	335960000	247940000	546680000
Q61805	Lipopolysaccharide-binding protein (LBP)	Lbp	Mus musculus (Mouse)	8	16709000	3586400	22393000	0	0	18620000	21200000	0	11849000	0	0	5849000	25990000	6701000	12870000	61950000	0	33074000	43072000	0	6991300	0	2109000	1505400	4907100	0	13583000	0	48163000	67901000	94180000	87001000	3635200	1336500	3302300	5358500	69506000	46786000	42275000	37302000	8120600	3382600	7321700	10256000	20741000
A1L314	Macrophage-expressed gene 1 protein (Macrophage gene 1 protein) (Mpg-1) (Perforin-2) (P-2) (Protein MPS1)	Mpeg1	Mus musculus (Mouse)	8	41905000	7741000	7474400	0	0	42957000	36291000	12392000	140100000	11076000	20297000	3320700	7389700	0	14891000	9134900	1886300	16669000	0	25065000	16000000	25307000	7105500	22815000	22179000	13355000	6274200	18855000	7774900	18399000	23870000	19766000	48517000	30047000	36051000	28201000	33307000	34048000	16527000	35379000	8659500	9613400	14060000	5992800	24400000
P41317	Mannose-binding protein C (MBP-C) (Mannan-binding protein) (RA-reactive factor P28A subunit) (RARF/P28A)	Mbl2	Mus musculus (Mouse)	6	15295000	22727000	17176000	14067000	29303000	107760000	219460000	27750000	31619000	0	30068000	13051000	22739000	49397000	164210000	109570000	0	27725000	4607300	11138000	5206000	8415700	4269200	5741300	29260000	104750000	56505000	31563000	44734000	10117000	38383000	61523000	6415500	19236000	10540000	47166000	68484000	112170000	74610000	34105000	23797000	2454100	0	3288800	0
Q8K310	Matrin-3	Matr3	Mus musculus (Mouse)	27	919970000	433500000	879130000	1036400000	756770000	960330000	1200800000	1361200000	1464800000	948680000	731000000	215990000	404750000	182210000	266670000	679670000	96633000	95247000	171610000	335200000	181160000	296130000	196000000	130320000	792930000	519560000	745620000	1062800000	293210000	407080000	253500000	160680000	34006000	74359000	41793000	75053000	84095000	58111000	44881000	36594000	258990000	156310000	248650000	191140000	171110000
Q8VCF0	Mitochondrial antiviral-signaling protein (MAVS) (CARD adapter inducing interferon beta) (Cardif) (Interferon beta promoter stimulator protein 1) (IPS-1) (Virus-induced-signaling adapter) (VISA)	Mavs Ips1 Visa	Mus musculus (Mouse)	5	43573000	10593000	42234000	58456000	8132500	32173000	64804000	39522000	6814000	31729000	60319000	4873900	15072000	0	0	17330000	0	4354500	5281800	0	8930400	24601000	10313000	3653100	39205000	39005000	25470000	41054000	0	8245900	8256100	0	970880	1282800	0	2860600	1698300	2755400	0	1555200	4968600	2760700	3878000	4953900	10472000
P10810	Monocyte differentiation antigen CD14 (Myeloid cell-specific leucine-rich glycoprotein) (CD antigen CD14)	Cd14	Mus musculus (Mouse)	9	139650000	168130000	162830000	348580000	465710000	287230000	574400000	258900000	241860000	156250000	127000000	44592000	625720000	354970000	400620000	260880000	151520000	277350000	254300000	100160000	43039000	127840000	29683000	50864000	104520000	39652000	86369000	133350000	420830000	228710000	375090000	304730000	45324000	58462000	42188000	48929000	94703000	189420000	87790000	76693000	45130000	36038000	55273000	35538000	127340000
Q2TBA3	Mucosa-associated lymphoid tissue lymphoma translocation protein 1 homolog (EC 3.4.22.-) (Paracaspase)	Malt1	Mus musculus (Mouse)	2	5924600	0	14160000	14881000	0	0	0	35121000	31270000	0	0	0	0	0	0	0	0	0	0	0	2364600	4530000	3345200	3109200	0	0	10997000	0	0	0	0	0	5494100	7046600	0	0	3419100	0	0	0	0	0	0	0	0
D0QMC3	Myeloid cell nuclear differentiation antigen-like protein	Mndal	Mus musculus (Mouse)	4	23027000	6828800	23124000	36645000	17017000	82340000	92952000	96065000	137080000	39794000	72341000	24695000	36727000	92880000	39285000	63559000	0	14303000	14133000	22530000	37695000	76500000	6627800	12442000	63288000	86920000	54063000	55927000	30849000	38484000	85755000	28858000	24972000	37844000	7875100	38587000	16537000	6106100	10622000	15529000	36353000	24830000	31490000	17010000	19535000
P22366	Myeloid differentiation primary response protein MyD88	Myd88	Mus musculus (Mouse)	5	0	2523400	23396000	0	0	0	0	0	13767000	13982000	25840000	0	0	0	0	0	0	2488500	1668700	0	2206500	5273300	5097000	2282500	8851700	0	0	6333500	4176600	0	4411400	6689500	862790	1885400	0	0	0	0	0	1915500	0	0	0	0	0
Q3TL44	NLR family member X1	Nlrx1	Mus musculus (Mouse)	4	74027000	65299000	124240000	122880000	174930000	151710000	160090000	178190000	173110000	133340000	94725000	29934000	71314000	13657000	83298000	73334000	107180000	26641000	53926000	153260000	45554000	65706000	33895000	22484000	95035000	64146000	141890000	145580000	25445000	16886000	0	154980000	1410500	35240000	0	14565000	3343100	3270700	3742300	2169500	75713000	40199000	56664000	55313000	54783000
O35309	N-myc-interactor (Nmi) (N-myc and STAT interactor)	Nmi	Mus musculus (Mouse)	14	155950000	172860000	342670000	444800000	484780000	371590000	345080000	409450000	440640000	339660000	452010000	50381000	385390000	257490000	206900000	182560000	131040000	87187000	63017000	165720000	123600000	283830000	113210000	73597000	622940000	225750000	224320000	583340000	234610000	130870000	207730000	95360000	45432000	10770000	26817000	34269000	58028000	69266000	40362000	45217000	125120000	83106000	86362000	78810000	101670000
Q99K48	Non-POU domain-containing octamer-binding protein (NonO protein)	Nono	Mus musculus (Mouse)	21	1020000000	450620000	1447200000	1005800000	1163200000	1347800000	1376400000	1206200000	2200000000	1340000000	1330000000	228260000	775370000	418270000	465040000	1184400000	117630000	134580000	253320000	506740000	336490000	617650000	327640000	337970000	1510000000	848410000	1166300000	1223500000	352480000	481470000	542510000	325930000	117370000	158550000	70769000	115700000	123030000	123430000	100610000	65217000	406420000	200020000	353610000	216420000	199000000
Q9JIK5	Nucleolar RNA helicase 2 (EC 3.6.4.13) (DEAD box protein 21) (Gu-alpha) (Nucleolar RNA helicase Gu) (Nucleolar RNA helicase II) (RH II/Gu)	Ddx21	Mus musculus (Mouse)	27	231500000	143260000	610370000	795500000	181280000	392070000	572900000	555800000	646990000	381960000	256590000	107100000	239540000	94131000	177110000	496210000	49560000	35732000	135740000	171360000	221950000	265700000	113460000	241560000	429770000	209130000	410500000	301470000	106370000	125170000	107770000	92191000	102110000	157220000	63812000	127800000	125690000	131290000	101770000	83675000	288000000	204390000	338250000	239080000	178210000
Q8K3K8	Optineurin	Optn	Mus musculus (Mouse)	2	0	0	0	0	0	0	0	0	0	0	0	0	0	0	0	0	0	0	0	0	0	0	0	0	0	0	0	0	0	0	0	0	0	0	0	0	0	0	0	0	0	0	0	0	0
B2RRE7	OTU domain-containing protein 4 (EC 3.4.19.12)	Otud4 Kiaa1046	Mus musculus (Mouse)	5	0	1282700	0	0	0	10944000	0	8495400	18431000	13354000	0	2738200	4599100	0	1848800	9063500	0	0	0	10684000	0	16097000	3228800	0	23203000	0	9656700	0	0	0	0	2933400	0	0	0	0	0	0	0	673650	0	0	0	3693800	0
Q60520	Paired amphipathic helix protein Sin3a (Histone deacetylase complex subunit Sin3a) (Transcriptional corepressor Sin3a)	Sin3a Kiaa4126	Mus musculus (Mouse)	12	39727000	14976000	62547000	27765000	18275000	63302000	46610000	96850000	61568000	19841000	24485000	0	0	6434500	24569000	12098000	0	2489800	3272200	14217000	10179000	23785000	8956600	3498500	63979000	9361700	52671000	37003000	0	15029000	1255300	7444200	1109000	4172900	0	3298600	0	7224200	0	0	29326000	15133000	31630000	16209000	13422000
Q8R326	Paraspeckle component 1 (Paraspeckle protein 1) (mPSP1)	Pspc1 Psp1	Mus musculus (Mouse)	9	99551000	46131000	140880000	164610000	129810000	137540000	161480000	162620000	384840000	181250000	147290000	32694000	108710000	124620000	68289000	231240000	0	40009000	31285000	82094000	41551000	82303000	32342000	59723000	284590000	195550000	257540000	120610000	42916000	140190000	78510000	19861000	18077000	33485000	19404000	24088000	21557000	5305900	42139000	16620000	66310000	28512000	85530000	57935000	52665000
P48759	Pentraxin-related protein PTX3 (Pentaxin-related protein PTX3) (Tumor necrosis factor-inducible gene 14 protein) (TSG-14)	Ptx3 Tsg14	Mus musculus (Mouse)	10	73427000	0	3360900	74349000	13021000	75794000	67216000	14254000	0	0	19183000	13837000	44727000	25271000	11353000	23628000	5146600	225490000	130660000	35363000	1562500	12218000	10064000	0	4449400	28511000	0	0	328240000	263070000	129280000	145080000	3365500	13192000	0	3708100	33999000	33686000	23858000	0	0	4195800	3841200	0	0
Q9JJ00	Phospholipid scramblase 1 (PL scramblase 1) (Ca(2+)-dependent phospholipid scramblase 1) (Transplantability-associated protein 1) (NOR1) (TRA1)	Plscr1 Tra1b Tras1	Mus musculus (Mouse)	6	36713000	31579000	75982000	92426000	43477000	104390000	112330000	147540000	88009000	29334000	69178000	20707000	85858000	74623000	111930000	197870000	10353000	34009000	40663000	65383000	0	6275700	0	11958000	141550000	82577000	12195000	91291000	97032000	107100000	86763000	20763000	16651000	33550000	7276600	16585000	61576000	57079000	29884000	29662000	72900000	35733000	34904000	77540000	75365000
P97290	Plasma protease C1 inhibitor (C1 Inh) (C1Inh) (C1 esterase inhibitor) (C1-inhibiting factor) (Serpin G1)	Serping1 C1nh	Mus musculus (Mouse)	14	309620000	44425000	88428000	428320000	504800000	485760000	517520000	189210000	147520000	235940000	127930000	118140000	506520000	291490000	148320000	396840000	408570000	986980000	637480000	273720000	64209000	134710000	64625000	82626000	100470000	380330000	272980000	150280000	576140000	334530000	646990000	781110000	84725000	113870000	77205000	124760000	482580000	420250000	492530000	383430000	69287000	73658000	49924000	60076000	117910000
Q61990	Poly(rC)-binding protein 2 (Alpha-CP2) (CTBP) (CBP) (Putative heterogeneous nuclear ribonucleoprotein X) (hnRNP X)	Pcbp2 Cbp Hnrnpx Hnrpx	Mus musculus (Mouse)	7	266350000	203510000	763670000	552770000	1406900000	883170000	1304700000	1027200000	937080000	271000000	273870000	122490000	125710000	37385000	484800000	209570000	213470000	140520000	164020000	368210000	273890000	399240000	89215000	177760000	860600000	363910000	449890000	475610000	138320000	214940000	125750000	175500000	114220000	173280000	84243000	139110000	133350000	134240000	109920000	110460000	311370000	190040000	392400000	254280000	333140000
Q6Q899	Probable ATP-dependent RNA helicase DDX58 (EC 3.6.4.13) (DEAD box protein 58) (RIG-I-like receptor 1) (RLR-1) (Retinoic acid-inducible gene 1 protein) (RIG-1) (Retinoic acid-inducible gene I protein) (RIG-I)	Ddx58	Mus musculus (Mouse)	36	766730000	343660000	1010000000	933280000	998420000	945800000	1160400000	1023500000	1212900000	1354500000	813440000	229150000	912540000	764510000	543710000	601670000	158590000	291470000	287380000	818720000	348560000	570200000	148370000	202630000	840060000	520100000	593250000	983290000	437660000	522980000	390790000	194200000	151060000	157060000	62532000	104620000	260320000	117240000	125600000	165310000	338770000	238840000	295050000	264570000	339180000
Q99J87	Probable ATP-dependent RNA helicase DHX58 (EC 3.6.4.13) (Probable ATP-dependent helicase LGP2) (Protein D11Lgp2) (RIG-I-like receptor 3) (RLR-3) (RIG-I-like receptor Lgp2) (RLR)	Dhx58 D11lgp2e Lgp2	Mus musculus (Mouse)	10	20828000	38229000	26131000	5470700	0	37109000	102520000	48652000	111930000	76143000	51316000	14096000	13092000	9519800	0	50772000	51254000	72624000	52982000	92922000	36117000	154700000	15493000	38583000	103970000	24851000	11074000	60301000	34179000	26544000	0	17951000	29438000	24656000	2338300	10500000	1179300	11942000	5298800	13080000	56301000	21915000	49854000	41036000	27349000
Q9DAU1	Protein canopy homolog 3 (Protein associated with Tlr4) (Trinucleotide repeat-containing gene 5 protein)	Cnpy3 Prat4a Tnrc5	Mus musculus (Mouse)	5	28971000	34536000	71698000	122930000	30870000	0	6507200	73142000	0	28105000	44899000	0	49680000	65832000	6332100	68935000	0	4500800	10034000	15778000	16029000	40277000	6139300	30645000	49398000	48199000	29229000	24899000	10198000	0	26286000	28910000	4858000	10107000	4771000	3358600	3932500	3464500	5657300	0	33450000	11076000	0	19254000	17298000
Q8R409	Protein HEXIM1 (Cardiac lineage protein 1)	Hexim1 Clp1	Mus musculus (Mouse)	2	11038000	0	34174000	14805000	77934000	31759000	0	35900000	40313000	21963000	0	3066600	6344500	12265000	0	0	0	0	0	46624000	0	0	0	1208300	39926000	0	0	0	0	8247300	0	6222100	0	0	0	0	0	0	0	2085600	0	0	0	0	0
Q2EMV9	Protein mono-ADP-ribosyltransferase PARP14 (EC 2.4.2.-) (ADP-ribosyltransferase diphtheria toxin-like 8) (ARTD8) (Collaborator of STAT6) (CoaSt6) (Poly [ADP-ribose] polymerase 14) (PARP-14)	Parp14 Kiaa1268	Mus musculus (Mouse)	26	104430000	38423000	152270000	80152000	35951000	74010000	156420000	182160000	314470000	136060000	129060000	12103000	15003000	27391000	36288000	107410000	1981000	14951000	9306200	62584000	91557000	138310000	39936000	39634000	82073000	27653000	92853000	112870000	25722000	22185000	24799000	16124000	22122000	27195000	4137000	24687000	24744000	15637000	6857100	9333400	56774000	30747000	34757000	28803000	38578000
Q8CAS9	Protein mono-ADP-ribosyltransferase PARP9 (EC 2.4.2.-) (ADP-ribosyltransferase diphtheria toxin-like 9) (ARTD9) (B aggressive lymphoma protein homolog) (Poly [ADP-ribose] polymerase 9) (PARP-9)	Parp9 Bal	Mus musculus (Mouse)	23	255870000	155590000	430340000	174450000	243350000	372780000	231590000	448910000	814930000	247980000	339200000	64690000	267040000	108960000	184740000	400920000	40499000	114830000	138750000	298690000	264050000	408330000	117520000	210660000	389600000	222280000	287180000	365100000	154560000	195300000	90934000	57845000	58423000	85314000	41940000	56215000	54723000	62184000	66426000	55406000	217400000	91122000	152700000	106100000	189630000
Q62084	Protein phosphatase 1 regulatory subunit 14B (Phosphatase holoenzyme inhibitor 1) (PHI-1) (Phospholipase C-beta-3 neighbouring gene protein)	Ppp1r14b Png	Mus musculus (Mouse)	2	14148000	14055000	20386000	29698000	0	0	0	0	0	0	0	0	0	0	0	0	0	0	0	0	0	0	0	0	32265000	23235000	15217000	16453000	0	0	0	0	0	0	0	0	0	0	0	0	0	0	0	0	0
Q60953	Protein PML	Pml	Mus musculus (Mouse)	14	75950000	22800000	70680000	23462000	59953000	45847000	103840000	85352000	150400000	51987000	74258000	10578000	11684000	20920000	21664000	93914000	0	11387000	69299000	38845000	79097000	180770000	46872000	94158000	95133000	112430000	57566000	100400000	17020000	46461000	76516000	68562000	25430000	20329000	5158800	30250000	10285000	22388000	14778000	33640000	71823000	50395000	80835000	69974000	47992000
P27005	Protein S100-A8 (Calgranulin-A) (Chemotactic cytokine CP-10) (Leukocyte L1 complex light chain) (Migration inhibitory factor-related protein 8) (MRP-8) (p8) (Pro-inflammatory S100 cytokine) (S100 calcium-binding protein A8)	S100a8 Caga Mrp8	Mus musculus (Mouse)	4	1029300000	156530000	262200000	762230000	617150000	876730000	874300000	12520000	179830000	245200000	444470000	37728000	389060000	580360000	251920000	1014500000	661110000	260630000	168470000	346950000	145860000	139680000	43128000	60557000	796100000	461390000	222020000	304520000	2763100000	3617400000	1861600000	892720000	119520000	119550000	93585000	156680000	369060000	2563200000	416940000	248180000	130120000	48155000	90218000	75895000	794730000
P31725	Protein S100-A9 (Calgranulin-B) (Leukocyte L1 complex heavy chain) (Migration inhibitory factor-related protein 14) (MRP-14) (p14) (S100 calcium-binding protein A9)	S100a9 Cagb Mrp14	Mus musculus (Mouse)	11	9390000000	1618200000	3145700000	5067200000	3603500000	6825100000	7800600000	1520000000	3690800000	2400000000	2395500000	3407600000	4763200000	5748100000	2038800000	7558400000	3984200000	6805700000	3430000000	4047900000	1591500000	1660200000	872090000	1221100000	2696200000	7602500000	4101500000	3520000000	25300000000	18800000000	27400000000	30400000000	2451300000	5740100000	5309900000	8677300000	13600000000	18700000000	10300000000	8718100000	3812500000	1149200000	2281800000	2477400000	7309300000
Q9Z183	Protein-arginine deiminase type-4 (EC 3.5.3.15) (Peptidylarginine deiminase IV) (Protein-arginine deiminase type IV)	Padi4 Pad4 Pdi4	Mus musculus (Mouse)	18	1176400000	174920000	172400000	159150000	43654000	210650000	290520000	398080000	342610000	160570000	379240000	104990000	239300000	190060000	172130000	1505500000	64698000	132720000	351700000	115130000	88691000	97366000	60495000	120180000	261670000	265070000	299600000	360520000	837140000	266100000	992450000	1041300000	26734000	45716000	45259000	105010000	136290000	132190000	75469000	61494000	191050000	103840000	125860000	77746000	87064000
Q8BV49	Pyrin and HIN domain-containing protein 1 (Interferon-inducible protein 209) (Ifi-209) (Interferon-inducible protein X) (Interferon-inducible protein p209)	Pyhin1 Ifi209 Ifix	Mus musculus (Mouse)	10	30257000	19095000	33446000	22092000	9892400	100100000	56547000	139310000	169710000	6557400	68835000	10958000	0	8926400	12192000	58694000	0	39182000	31334000	25629000	30409000	54631000	4555200	26343000	40737000	28614000	155790000	93564000	0	0	9468400	0	9136100	15731000	9971000	9794100	12088000	6044000	3987000	5335900	0	3320200	7264000	0	0
P97379	Ras GTPase-activating protein-binding protein 2 (G3BP-2) (GAP SH3 domain-binding protein 2)	G3bp2	Mus musculus (Mouse)	10	206430000	89375000	159190000	341630000	420440000	411370000	618390000	233750000	263810000	230090000	405390000	45653000	159280000	125590000	115770000	164400000	32418000	40371000	8888900	108330000	56136000	103000000	24629000	61186000	360230000	85750000	102720000	239490000	42741000	115470000	162210000	24620000	9922000	15237000	6691000	10022000	11929000	6509500	5769900	4370000	30393000	26871000	29535000	31880000	28562000
Q60875	Rho guanine nucleotide exchange factor 2 (Guanine nucleotide exchange factor H1) (GEF-H1) (LBC'S first cousin) (Lymphoid blast crisis-like 1) (Oncogene LFC) (Rhobin)	Arhgef2 Kiaa0651 Lbcl1 Lfc	Mus musculus (Mouse)	22	239260000	73515000	374110000	175120000	351540000	296970000	306900000	362810000	514090000	162570000	206400000	113310000	75625000	55004000	153460000	226020000	11406000	69260000	98418000	115400000	168270000	175010000	86127000	103690000	288670000	125810000	404860000	281500000	61344000	117330000	61671000	93890000	51492000	69278000	33144000	72877000	76693000	65773000	34862000	57916000	150230000	109580000	163500000	89331000	72737000
Q8C2Q3	RNA-binding protein 14 (RNA-binding motif protein 14)	Rbm14	Mus musculus (Mouse)	12	116540000	39486000	194260000	238910000	44582000	123110000	203560000	229620000	306890000	98177000	101550000	15297000	64454000	34154000	27316000	219590000	0	6778700	0	43232000	25642000	47981000	12543000	9641600	159630000	123390000	240340000	160150000	76812000	85519000	78279000	49206000	4686300	2903900	695820	1953700	10962000	13756000	13244000	9265600	61746000	19641000	40995000	23211000	46936000
Q9WUN2	Serine/threonine-protein kinase TBK1 (EC 2.7.11.1) (T2K) (TANK-binding kinase 1)	Tbk1	Mus musculus (Mouse)	4	33755000	12322000	27688000	39090000	0	0	0	0	0	0	0	0	0	0	0	0	13273000	13823000	19363000	21910000	0	0	0	0	0	0	0	0	0	2929700	0	0	0	11191000	0	0	0	0	0	0	0	0	0	0	0
Q9CQR6	Serine/threonine-protein phosphatase 6 catalytic subunit (PP6C) (EC 3.1.3.16)	Ppp6c	Mus musculus (Mouse)	9	148660000	112500000	156120000	285430000	223650000	282170000	343250000	172450000	434870000	264980000	233490000	53934000	254170000	234410000	163190000	220580000	66859000	17724000	69255000	116250000	43788000	144590000	58912000	40707000	288820000	225670000	189540000	202750000	224970000	109070000	79496000	176010000	33742000	25984000	8338900	14528000	17372000	36407000	13417000	8831800	51276000	26190000	30975000	10828000	72669000
P12246	Serum amyloid P-component (SAP)	Apcs Ptx2 Sap	Mus musculus (Mouse)	8	44226000	7368400	0	73347000	93707000	148650000	0	0	26798000	0	0	14010000	723860000	102350000	37820000	47757000	110070000	212110000	90685000	0	0	0	0	1965100	0	60831000	8342300	0	1849400000	1015300000	1102400000	1675600000	877740	2732100	8335900	17136000	649700000	294460000	410750000	403970000	0	0	0	8740500	99944000
Q8VIJ6	Splicing factor, proline- and glutamine-rich (DNA-binding p52/p100 complex, 100 kDa subunit) (Polypyrimidine tract-binding protein-associated-splicing factor) (PSF) (PTB-associated-splicing factor)	Sfpq Psf	Mus musculus (Mouse)	28	1887400000	728710000	3019200000	2654300000	3278400000	2856400000	2945900000	2936900000	3812400000	2668600000	2725800000	487060000	1657600000	1149200000	1390800000	2310200000	487160000	416610000	727420000	1193700000	680890000	1345700000	527280000	613200000	2575600000	1870000000	2253900000	2341400000	1008600000	1099600000	997760000	573830000	338350000	498460000	215120000	406030000	432540000	465870000	427100000	367780000	903810000	676870000	1157500000	675750000	725550000
Q3TBT3	Stimulator of interferon genes protein (mSTING) (Endoplasmic reticulum interferon stimulator) (ERIS) (Mediator of IRF3 activation) (MMITA) (Transmembrane protein 173)	Tmem173 Eris Mita Mpys Sting	Mus musculus (Mouse)	13	350880000	216440000	407130000	490810000	305120000	667420000	1075400000	884520000	653530000	244060000	286160000	150640000	138030000	129370000	396990000	516690000	103200000	213940000	153110000	296730000	168860000	351330000	111430000	192290000	351550000	342040000	460700000	417820000	148270000	151220000	143880000	222910000	101480000	111950000	48789000	112870000	98813000	86999000	72091000	81499000	275630000	166540000	208440000	181140000	166950000
Q9QZ06	Toll-interacting protein	Tollip	Mus musculus (Mouse)	8	114020000	51420000	114920000	89669000	209910000	28365000	77124000	130890000	124780000	110540000	138280000	10795000	72097000	28785000	28817000	56937000	0	9576500	24906000	56455000	21053000	31697000	6590100	12734000	408820000	118220000	57708000	71453000	48020000	60840000	44356000	51421000	13972000	25894000	7700300	20230000	18891000	14477000	9680600	3066700	37456000	19627000	26467000	18583000	34861000
Q62318	Transcription intermediary factor 1-beta (TIF1-beta) (E3 SUMO-protein ligase TRIM28) (EC 2.3.2.27) (KRAB-A-interacting protein) (KRIP-1) (RING-type E3 ubiquitin transferase TIF1-beta) (Tripartite motif-containing protein 28)	Trim28 Kap1 Krip1 Tif1b	Mus musculus (Mouse)	27	1261500000	677580000	1480500000	2313100000	2180200000	1581400000	1772600000	1495900000	1834500000	1352600000	1020000000	407010000	1150000000	695290000	773530000	848120000	157560000	244510000	304370000	518000000	498400000	930620000	321500000	331940000	2286900000	1030800000	1202600000	1485700000	438190000	663940000	465800000	238840000	141810000	163350000	93853000	181810000	190160000	178010000	133570000	131620000	513850000	281750000	576060000	427280000	452360000
Q8VC04	Transmembrane protein 106A	Tmem106a	Mus musculus (Mouse)	2	11291000	0	0	0	49759000	0	0	0	0	0	0	2499500	17081000	12875000	0	25125000	0	6751600	0	0	5452100	16994000	0	0	24209000	14088000	0	18791000	0	5651100	12219000	16731000	3169400	6513700	1359100	1275400	0	0	0	0	7664800	3608300	0	0	0
Q8VC30	Triokinase/FMN cyclase (Bifunctional ATP-dependent dihydroxyacetone kinase/FAD-AMP lyase (cyclizing)) [Includes: ATP-dependent dihydroxyacetone kinase (DHA kinase) (EC 2.7.1.28) (EC 2.7.1.29) (Glycerone kinase) (Triokinase) (Triose kinase); FAD-AMP lyase (cyclizing) (EC 4.6.1.15) (FAD-AMP lyase (cyclic FMN forming)) (FMN cyclase)]	Tkfc Dak	Mus musculus (Mouse)	13	46310000	27466000	53350000	47551000	16714000	41980000	0	71660000	55909000	9916200	3003900	10520000	22260000	11279000	25306000	19500000	6033700	0	0	60983000	51998000	61080000	13115000	21046000	81172000	10839000	38418000	31722000	0	13529000	0	0	9532800	5521600	1959300	4725400	5368800	5856600	0	1649700	36010000	20728000	69026000	28734000	46570000
P14234	Tyrosine-protein kinase Fgr (EC 2.7.10.2) (Proto-oncogene c-Fgr) (p55-Fgr)	Fgr	Mus musculus (Mouse)	10	49087000	12324000	41906000	0	0	10069000	47823000	27769000	52185000	24427000	26463000	585430	0	10247000	842330	23029000	4663100	6238500	10446000	3963600	18811000	0	11472000	13809000	30662000	6376100	72637000	22963000	54112000	30308000	30842000	34480000	19749000	22172000	10249000	26145000	44893000	53304000	41728000	21268000	15407000	2361700	9724000	0	23279000
P08103	Tyrosine-protein kinase HCK (EC 2.7.10.2) (B-cell/myeloid kinase) (BMK) (Hematopoietic cell kinase) (Hemopoietic cell kinase) (p56-HCK/p59-HCK)	Hck	Mus musculus (Mouse)	15	62625000	24015000	70748000	6255700	37181000	58266000	92177000	60604000	116390000	123300000	88074000	4000300	38182000	115190000	149310000	178710000	6775600	45942000	78612000	105470000	30578000	68996000	27430000	48472000	81763000	105130000	47100000	186250000	104900000	133720000	203610000	75944000	58652000	52702000	18795000	19884000	85750000	112860000	38652000	39236000	15093000	18525000	21127000	11856000	69684000
Q00993	Tyrosine-protein kinase receptor UFO (EC 2.7.10.1) (Adhesion-related kinase)	Axl Ark Ufo	Mus musculus (Mouse)	9	10029000	33905000	14446000	78414000	25266000	31568000	61479000	26529000	145620000	92235000	79031000	4348000	29638000	1844800	6734200	27525000	1298000	2239200	0	27451000	8336700	25521000	14414000	29835000	99692000	49504000	39989000	57240000	0	6576200	17778000	14417000	3344200	3336200	0	6139000	0	0	0	0	4582600	11302000	7830900	1662200	7035700
Q9JMA1	Ubiquitin carboxyl-terminal hydrolase 14 (EC 3.4.19.12) (Deubiquitinating enzyme 14) (Ubiquitin thioesterase 14) (Ubiquitin-specific-processing protease 14)	Usp14	Mus musculus (Mouse)	20	735320000	365550000	809150000	1376100000	1506300000	692430000	1308800000	1140200000	1104500000	1185800000	1173400000	185690000	689840000	770450000	394680000	890870000	247020000	260180000	181910000	498360000	462180000	591490000	211650000	272510000	1024200000	856300000	572770000	913360000	172980000	436120000	396250000	175020000	133700000	158840000	77791000	105760000	133080000	151950000	106290000	128830000	275990000	200160000	330230000	246500000	327630000
P70248	Unconventional myosin-If	Myo1f	Mus musculus (Mouse)	8	32660000	22630000	45058000	18344000	68356000	93352000	104610000	44933000	95479000	31416000	0	0	6996400	11819000	20133000	0	12902000	6125600	54917000	60747000	94191000	136830000	69093000	102340000	33699000	31113000	164580000	62711000	16427000	20220000	27410000	26111000	18615000	21001000	10411000	28004000	37897000	68595000	36311000	19528000	16198000	27100000	7795600	4741500	30689000
P27641	X-ray repair cross-complementing protein 5 (EC 3.6.4.-) (ATP-dependent DNA helicase 2 subunit 2) (ATP-dependent DNA helicase II 80 kDa subunit) (CTC box-binding factor 85 kDa subunit) (CTC85) (CTCBF) (DNA repair protein XRCC5) (Ku autoantigen protein p86 homolog) (Ku80) (Nuclear factor IV)	Xrcc5 G22p2	Mus musculus (Mouse)	6	16347000	10320000	36714000	14814000	11842000	33587000	12117000	17204000	41462000	11262000	17445000	5542300	11808000	13588000	18721000	9936300	4934900	2856400	3242000	20343000	0	0	0	0	11935000	14644000	9106500	14166000	6390000	8662000	5856300	2936500	0	0	0	0	0	0	0	0	0	0	0	0	0
P23475	X-ray repair cross-complementing protein 6 (EC 3.6.4.-) (EC 4.2.99.-) (5'-deoxyribose-5-phosphate lyase Ku70) (5'-dRP/AP lyase Ku70) (ATP-dependent DNA helicase 2 subunit 1) (ATP-dependent DNA helicase II 70 kDa subunit) (CTC box-binding factor 75 kDa subunit) (CTC75) (CTCBF) (DNA repair protein XRCC6) (Ku autoantigen protein p70 homolog) (Ku70)	Xrcc6 G22p1 Ku70	Mus musculus (Mouse)	5	6211900	12356000	28219000	95562000	101220000	73016000	133470000	55795000	35626000	105160000	129270000	17106000	145130000	102720000	61727000	115570000	2477800	0	10691000	3833500	23367000	39481000	12141000	14622000	115110000	107500000	12294000	30513000	42052000	36370000	21421000	48510000	0	0	0	1124100	0	1567200	0	0	12490000	2040600	5963900	3728100	9200400
Q91YT7	YTH domain-containing family protein 2	Ythdf2	Mus musculus (Mouse)	5	89719000	27295000	147140000	118060000	179880000	125460000	135120000	101020000	114540000	61339000	96536000	21366000	68338000	45999000	49064000	132370000	20560000	7326800	0	15392000	32540000	33369000	0	40313000	116130000	99090000	102540000	81078000	47923000	40310000	41692000	28548000	16988000	24917000	8082200	13483000	6458600	18407000	9054600	8248300	34564000	30725000	31499000	24274000	49761000
Q9QY24	Z-DNA-binding protein 1 (DNA-dependent activator of IFN-regulatory factors) (DAI) (Tumor stroma and activated macrophage protein DLM-1)	Zbp1 Dlm1	Mus musculus (Mouse)	14	1072900000	446850000	745590000	1700200000	987940000	1099500000	1685700000	873060000	1192900000	1320800000	1489400000	212030000	393320000	600490000	668770000	1242200000	143740000	149070000	111060000	467140000	331380000	564210000	209410000	217260000	1266900000	788160000	1426700000	1679600000	372960000	464720000	570070000	390210000	25918000	61225000	37586000	78701000	37976000	54393000	31802000	36202000	283490000	260510000	240180000	124360000	290520000
Q3UPF5	Zinc finger CCCH-type antiviral protein 1 (ADP-ribosyltransferase diphtheria toxin-like 13) (ARTD13) (Inactive Poly [ADP-ribose] polymerase 13) (PARP13)	Zc3hav1	Mus musculus (Mouse)	12	99847000	51422000	187320000	81290000	200930000	55779000	116630000	50962000	126650000	117130000	68422000	2803100	86852000	60158000	23755000	62368000	0	0	11420000	4766300	22446000	10514000	50276000	12888000	166300000	24724000	64073000	74114000	22039000	35333000	24844000	19601000	6274600	7438600	4181100	7416400	7161800	7831700	9252000	11301000	23434000	9468700	24220000	12633000	7656700
Q6ZPJ3	(E3-independent) E2 ubiquitin-conjugating enzyme UBE2O (EC 2.3.2.24) (E2/E3 hybrid ubiquitin-protein ligase UBE2O) (Ubiquitin carrier protein O) (Ubiquitin-conjugating enzyme E2 O) (Ubiquitin-conjugating enzyme E2 of 230 kDa) (Ubiquitin-conjugating enzyme E2-230K) (Ubiquitin-protein ligase O)	Ube2o Kiaa1734	Mus musculus (Mouse)	11	48972000	13876000	64407000	32386000	101630000	39190000	72599000	27750000	93769000	98665000	13580000	19921000	67881000	53428000	80248000	68857000	0	13963000	13125000	21377000	18339000	16671000	3239800	8690900	41789000	7217700	59356000	62641000	7084600	7990500	11815000	17510000	3058400	2781300	2087800	1298300	2486200	2129500	0	1177900	64043000	9712800	19479000	16185000	10643000
O55028	[3-methyl-2-oxobutanoate dehydrogenase [lipoamide]] kinase, mitochondrial (EC 2.7.11.4) (Branched-chain alpha-ketoacid dehydrogenase kinase) (BCKD-kinase) (BCKDHKIN)	Bckdk	Mus musculus (Mouse)	3	2145100	0	1390700	135970000	3817200	2879600	0	3197500	3108600	0	0	0	0	0	0	0	0	0	0	19372000	19075000	16800000	12961000	11295000	0	49172000	55936000	71593000	0	0	0	7842900	0	0	0	0	0	0	0	0	0	0	0	0	0
Q8VDP3	[F-actin]-monooxygenase MICAL1 (EC 1.14.13.225) (Molecule interacting with CasL protein 1) (MICAL-1) (mMical1) (NEDD9-interacting protein with calponin homology and LIM domains)	Mical1 Mical Nical	Mus musculus (Mouse)	19	48116000	12110000	42320000	43654000	31644000	64570000	141940000	35950000	78565000	28231000	38669000	3228100	73861000	22900000	7213900	48113000	3764100	14723000	12777000	30939000	31750000	53967000	16790000	31367000	67589000	36218000	57637000	66443000	5172600	6912100	12091000	3362500	10560000	19717000	5454100	10664000	20269000	14443000	4303500	10196000	13590000	6672700	26289000	4649000	20803000
P54923	[Protein ADP-ribosylarginine] hydrolase (ADP-ribosylarginine hydrolase) (EC 3.2.2.19) (ADP-ribose-L-arginine cleaving enzyme)	Adprh Arh1	Mus musculus (Mouse)	13	272110000	209750000	585840000	1174500000	903680000	524840000	272520000	859820000	699550000	975480000	271860000	68225000	824610000	143670000	93593000	260060000	19687000	68409000	170510000	154600000	141650000	200920000	99105000	124640000	677070000	269490000	263410000	202060000	305240000	88144000	122690000	117700000	49913000	53342000	18084000	23215000	55112000	52601000	52536000	44666000	62062000	35908000	46186000	52809000	62650000
Q8BFP9	[Pyruvate dehydrogenase (acetyl-transferring)] kinase isozyme 1, mitochondrial (EC 2.7.11.2) (Pyruvate dehydrogenase kinase isoform 1) (PDH kinase 1)	Pdk1	Mus musculus (Mouse)	6	18367000	5117100	14723000	0	13432000	31986000	0	6844200	34193000	7093700	37548000	17839000	58026000	32019000	9093700	20273000	7818000	14332000	14204000	10953000	15316000	2471200	2569700	4223800	18573000	39883000	22927000	11140000	0	13297000	0	0	2679800	4840600	0	8906900	0	3085200	3345700	2543000	17741000	5652800	3588000	6587800	7778900
Q922H2	[Pyruvate dehydrogenase (acetyl-transferring)] kinase isozyme 3, mitochondrial (EC 2.7.11.2) (Pyruvate dehydrogenase kinase isoform 3)	Pdk3	Mus musculus (Mouse)	9	3607800	19190000	52692000	45489000	57993000	34392000	105050000	11634000	97480000	24982000	0	0	30384000	406410000	0	39385000	3501000	5649000	13564000	9853100	8218000	50205000	23814000	41727000	12970000	14948000	56561000	19121000	12851000	2237200	52240000	0	13204000	12255000	11210000	10492000	20876000	40262000	33998000	12141000	41780000	18193000	23845000	24177000	22038000
Q3UV70	[Pyruvate dehydrogenase [acetyl-transferring]]-phosphatase 1, mitochondrial (PDP 1) (EC 3.1.3.43) (Protein phosphatase 2C) (Pyruvate dehydrogenase phosphatase catalytic subunit 1) (PDPC 1)	Pdp1 Ppm2c	Mus musculus (Mouse)	5	0	0	0	0	2634800	0	0	0	0	0	0	0	0	0	0	0	0	0	0	0	0	0	0	0	1993200	0	0	0	0	1226600	0	774160	0	0	0	0	0	0	0	0	0	0	0	0	0
Q99JT9	1,2-dihydroxy-3-keto-5-methylthiopentene dioxygenase (EC 1.13.11.54) (Acireductone dioxygenase (Fe(2+)-requiring)) (ARD) (Fe-ARD) (Membrane-type 1 matrix metalloproteinase cytoplasmic tail-binding protein 1) (MTCBP-1)	Adi1 Mtcbp1	Mus musculus (Mouse)	6	34857000	6711800	41751000	131850000	135230000	106460000	81786000	32360000	36984000	33337000	8502200	757680	47978000	29873000	0	0	4456500	8586900	3688700	24883000	0	23865000	5390400	2714000	46105000	31403000	3547000	21557000	6920600	0	0	0	1745800	1451300	0	696280	0	0	0	0	0	0	8979800	1904200	3129000
Q9D6Y9	1,4-alpha-glucan-branching enzyme (EC 2.4.1.18) (Brancher enzyme) (Glycogen-branching enzyme)	Gbe1	Mus musculus (Mouse)	12	84223000	49031000	68737000	401130000	158090000	175900000	210750000	90619000	73665000	218630000	159020000	19182000	186570000	118590000	94673000	187260000	5530500	44819000	24740000	75863000	45538000	31756000	36143000	23110000	107900000	134170000	62658000	153550000	72738000	52443000	88063000	84281000	18692000	16967000	11434000	16642000	27150000	29900000	11040000	22609000	24906000	7028600	27174000	12111000	33882000
Q9DCT1	1,5-anhydro-D-fructose reductase (AF reductase) (EC 1.1.1.263) (Aldo-keto reductase family 1 member C-like protein 2) (Aldo-keto reductase family 1 member E1) (Aldo-keto reductase family 1 member E2)	Akr1e2 Akr1cl2 Akr1e1	Mus musculus (Mouse)	5	62423000	11768000	35860000	105900000	119910000	26409000	47222000	36645000	129650000	76984000	87688000	7172400	93883000	74159000	60089000	44121000	0	7348000	4650900	0	0	0	0	0	76493000	35646000	45955000	31360000	0	13930000	0	0	0	597700000	0	583280000	3100500	3683500	2422200	0	9725800	2405300	1061500000	675510000	4063800
Q64433	10 kDa heat shock protein, mitochondrial (Hsp10) (10 kDa chaperonin) (Chaperonin 10) (CPN10)	Hspe1	Mus musculus (Mouse)	11	3625100000	1713600000	2905300000	8858300000	4649700000	4549500000	5011100000	2589600000	3446100000	5199800000	4812400000	995340000	4730300000	3582600000	2135400000	2851500000	1433500000	1383600000	1820000000	2087200000	1180000000	1744600000	982570000	1037300000	3176400000	4089700000	2555200000	2935200000	1866200000	1382100000	1874400000	1770200000	368000000	914580000	482240000	613750000	525580000	904690000	469710000	475890000	1171800000	979960000	1170900000	889790000	968150000
O08810	116 kDa U5 small nuclear ribonucleoprotein component (Elongation factor Tu GTP-binding domain-containing protein 2) (U5 snRNP-specific protein, 116 kDa) (U5-116 kDa)	Eftud2 Snrp116	Mus musculus (Mouse)	37	1172700000	488950000	1080300000	1308900000	1407800000	1217300000	1626500000	1593200000	1658300000	1271300000	1416600000	382160000	1140000000	884970000	909860000	1080000000	172750000	283720000	415740000	517330000	516970000	791160000	295020000	319150000	1760800000	1166800000	1227300000	1466300000	617720000	717550000	749450000	341230000	182710000	210670000	104540000	142710000	180470000	164940000	109980000	124550000	470150000	285980000	496810000	412220000	442730000
Q9DAK9	14 kDa phosphohistidine phosphatase (EC 3.9.1.3) (Phosphohistidine phosphatase 1) (PHPT1) (Protein histidine phosphatase) (PHP)	Phpt1 Php14	Mus musculus (Mouse)	6	85378000	73964000	110660000	259800000	220060000	204270000	240750000	143930000	136830000	181850000	203660000	59541000	137440000	172010000	111210000	97933000	71234000	12797000	12793000	91953000	39091000	73840000	27290000	41904000	160610000	85719000	68296000	159010000	22702000	0	29821000	3609700	6297100	7282300	9124200	4867100	7039800	12342000	1881100	11045000	24561000	19619000	31272000	15048000	43507000
Q9CQV8	14-3-3 protein beta/alpha (Protein kinase C inhibitor protein 1) (KCIP-1) [Cleaved into: 14-3-3 protein beta/alpha, N-terminally processed]	Ywhab	Mus musculus (Mouse)	11	1429300000	1049800000	1748800000	3100000000	2670100000	2377900000	2830900000	2146600000	2485400000	2599900000	2590000000	395000000	3188900000	1817800000	1303800000	1717200000	624600000	723330000	640260000	1048400000	754150000	1493200000	649050000	707010000	2056700000	1815900000	1190000000	2335600000	880910000	550910000	1016700000	890860000	513100000	609630000	359720000	459430000	435510000	558290000	370540000	492580000	603090000	456000000	701330000	465120000	881490000
P62259	14-3-3 protein epsilon (14-3-3E)	Ywhae	Mus musculus (Mouse)	22	16700000000	11000000000	19500000000	27200000000	20900000000	23500000000	33900000000	18500000000	17500000000	19300000000	25300000000	3998700000	31800000000	27500000000	24600000000	13700000000	5230000000	6832100000	4485400000	9589300000	5198700000	7691900000	3511100000	3063200000	18600000000	14000000000	9865200000	14600000000	6759700000	6384500000	7088800000	5907800000	2629600000	3595700000	2285400000	2058900000	1825700000	2293100000	1457600000	2535400000	5009600000	2465800000	4687500000	4191700000	6650000000
P68510	14-3-3 protein eta	Ywhah	Mus musculus (Mouse)	15	2572900000	1198100000	3246200000	3741500000	3674600000	3006200000	3166200000	2495300000	2923600000	2632900000	3162800000	423800000	4005200000	2662700000	2450300000	2562800000	1471500000	883590000	849130000	1906400000	1247900000	1918100000	881240000	885460000	2664500000	2005500000	1759100000	2010400000	1431400000	721590000	915450000	948610000	576550000	741300000	317780000	455230000	573230000	445240000	259440000	464720000	827900000	497730000	1105200000	648920000	1057300000
P61982	14-3-3 protein gamma [Cleaved into: 14-3-3 protein gamma, N-terminally processed]	Ywhag	Mus musculus (Mouse)	13	2990000000	1711200000	2959700000	4239800000	4928200000	3256500000	3758100000	2542700000	2985700000	2917600000	5051300000	574750000	4521100000	3439100000	3240000000	3062800000	1233700000	1268400000	887010000	1561300000	1511600000	2241600000	1134500000	1085200000	2544500000	2481400000	2228700000	2534900000	1492100000	1074100000	1770000000	1511300000	1102800000	1238400000	635470000	886890000	604840000	911830000	580950000	895060000	1000600000	725570000	1160700000	798050000	1255500000
O70456	14-3-3 protein sigma (Stratifin)	Sfn Mkrn3	Mus musculus (Mouse)	7	2280300000	748320000	1907800000	2953100000	2130100000	1678900000	2032300000	1806700000	2075700000	2270000000	3032100000	311840000	2750000000	47428000	1718400000	1681200000	323160000	154800000	104630000	251110000	840100000	1127800000	555250000	614100000	2308700000	1525400000	1610400000	1990200000	1184700000	1010100000	805920000	1014100000	456630000	664170000	308270000	483890000	278800000	468000000	362440000	387880000	556960000	482510000	645000000	421520000	780920000
P68254	14-3-3 protein theta (14-3-3 protein tau)	Ywhaq	Mus musculus (Mouse)	11	1949500000	1103500000	2310300000	3905200000	3315300000	2909800000	2964200000	2470900000	2485700000	2499700000	3082300000	470970000	3516700000	2407600000	1474800000	1739200000	696840000	576840000	601540000	1576100000	1034800000	1460000000	684120000	736290000	2310000000	2150000000	1617700000	1624900000	930520000	783800000	1127600000	754700000	304260000	381550000	211970000	306070000	157810000	241190000	159070000	240440000	664380000	607780000	781330000	509050000	990360000
P63101	14-3-3 protein zeta/delta (Protein kinase C inhibitor protein 1) (KCIP-1) (SEZ-2)	Ywhaz	Mus musculus (Mouse)	16	13400000000	6909300000	14800000000	25400000000	25400000000	18300000000	20200000000	16600000000	16000000000	17700000000	21400000000	3391800000	27300000000	19300000000	14000000000	14500000000	7178200000	5591600000	3855700000	8834800000	6381300000	11000000000	5200900000	4703100000	15700000000	14300000000	9814900000	13600000000	8190600000	4643600000	6110000000	5661800000	2985400000	3884200000	2187300000	2854800000	1970000000	2695200000	1661200000	2335400000	4753600000	3023900000	6560700000	3930300000	6420000000
P58871	182 kDa tankyrase-1-binding protein	Tnks1bp1 Kiaa1741 Tab182	Mus musculus (Mouse)	35	317630000	181670000	331950000	375820000	339220000	342010000	146270000	551370000	365770000	385290000	282870000	55975000	504170000	70532000	60718000	360600000	43994000	16907000	18239000	623030000	123930000	85561000	19824000	20941000	424830000	206880000	160910000	428090000	196560000	174060000	217670000	118520000	2047400	3655100	0	3278400	7012200	5308500	0	14691000	19136000	7799300	203300000	39492000	204450000
Q9DBL9	1-acylglycerol-3-phosphate O-acyltransferase ABHD5 (EC 2.3.1.51) (Abhydrolase domain-containing protein 5) (Lipid droplet-binding protein CGI-58) (Protein CGI-58)	Abhd5	Mus musculus (Mouse)	2	0	0	0	4888300	0	0	0	0	0	0	0	0	0	0	0	0	0	2061400	0	0	0	0	0	0	0	0	2460900	3642800	5684600	0	0	1756100	978990	0	0	0	0	0	0	0	0	0	0	0	1217200
O35083	1-acyl-sn-glycerol-3-phosphate acyltransferase alpha (EC 2.3.1.51) (1-acylglycerol-3-phosphate O-acyltransferase 1) (1-AGP acyltransferase 1) (1-AGPAT 1) (Lysophosphatidic acid acyltransferase alpha) (LPAAT-alpha)	Agpat1	Mus musculus (Mouse)	2	0	7361900	11157000	0	24852000	6898300	17865000	9994100	13093000	0	0	0	1958900	0	16075000	0	0	10426000	10720000	0	0	0	4298100	7787100	11526000	0	12141000	15307000	0	16247000	0	0	1971100	4141700	5324500	8498600	10865000	8813700	2965700	1875300	15038000	9544300	9537100	11022000	8443700
Q8K3K7	1-acyl-sn-glycerol-3-phosphate acyltransferase beta (EC 2.3.1.51) (1-acylglycerol-3-phosphate O-acyltransferase 2) (1-AGP acyltransferase 2) (1-AGPAT 2) (Lysophosphatidic acid acyltransferase beta) (LPAAT-beta)	Agpat2	Mus musculus (Mouse)	4	19666000	0	0	0	0	0	0	11039000	11188000	0	0	0	0	11539000	8771900	12451000	0	3195100	6920600	0	0	0	0	0	0	0	0	0	0	13940000	0	0	0	0	0	3344500	10730000	7163800	6480700	7620200	6079100	3195500	0	4520800	0
Q8K4X7	1-acyl-sn-glycerol-3-phosphate acyltransferase delta (EC 2.3.1.51) (1-acylglycerol-3-phosphate O-acyltransferase 4) (1-AGP acyltransferase 4) (1-AGPAT 4) (Lysophosphatidic acid acyltransferase delta) (LPAAT-delta)	Agpat4	Mus musculus (Mouse)	3	0	0	0	0	0	0	4033900	0	5845600	0	8297000	27519000	0	0	8508700	74859000	0	13881000	14902000	13359000	603360000	823200000	452640000	623380000	10529000	0	9359800	0	0	0	5018500	6737300	0	7802900	5372400	0	7424400	5597200	0	1622400	7801400	3133500	0	2915500	1806000
Q9D517	1-acyl-sn-glycerol-3-phosphate acyltransferase gamma (EC 2.3.1.51) (1-acylglycerol-3-phosphate O-acyltransferase 3) (1-AGP acyltransferase 3) (1-AGPAT 3) (Lysophosphatidic acid acyltransferase gamma) (LPAAT-gamma)	Agpat3 Lpaat3	Mus musculus (Mouse)	6	0	2720400	77434000	43139000	55018000	30231000	38453000	28702000	45637000	38583000	34394000	11114000	34180000	17700000	20103000	44832000	0	8543300	0	23923000	6717900	0	4443300	6064600	18439000	21115000	17339000	27001000	30512000	54694000	24724000	40727000	6362000	2016100	3545200	6781500	2693200	0	6454900	7327600	13742000	5293000	13742000	11031000	19685000
P51432	1-phosphatidylinositol 4,5-bisphosphate phosphodiesterase beta-3 (EC 3.1.4.11) (Phosphoinositide phospholipase C-beta-3) (Phospholipase C-beta-3) (PLC-beta-3)	Plcb3	Mus musculus (Mouse)	17	89440000	29875000	71752000	83381000	81876000	104870000	141310000	126640000	130290000	186770000	80728000	18265000	189170000	46240000	53261000	19196000	27493000	17106000	23180000	49109000	12090000	84022000	29942000	0	90616000	65831000	51756000	23380000	38820000	19647000	22093000	69109000	24516000	16028000	4427200	0	37607000	43134000	8762100	4140500	37584000	24317000	28927000	46162000	52887000
Q8R3B1	1-phosphatidylinositol 4,5-bisphosphate phosphodiesterase delta-1 (EC 3.1.4.11) (Phosphoinositide phospholipase C-delta-1) (Phospholipase C-delta-1) (PLC-delta-1)	Plcd1 Plcd	Mus musculus (Mouse)	12	9838300	11039000	26984000	56216000	25037000	55211000	37063000	80301000	24287000	49241000	34981000	2965800	18479000	19696000	29406000	21429000	13232000	0	0	15614000	0	3519600	2060200	6234200	65700000	22442000	36926000	48499000	31561000	17315000	21397000	26746000	17230000	3513100	5693300	5247500	11332000	19534000	6113800	14508000	59705000	6707600	37169000	25842000	26262000
Q62077	1-phosphatidylinositol 4,5-bisphosphate phosphodiesterase gamma-1 (EC 3.1.4.11) (Phosphoinositide phospholipase C-gamma-1) (Phospholipase C-gamma-1) (PLC-gamma-1)	Plcg1 Plcg-1	Mus musculus (Mouse)	2	0	0	0	19324000	0	0	0	0	0	0	0	0	0	0	0	9674300	0	0	0	0	0	0	0	0	0	0	6231000	0	0	2871800	0	0	0	0	0	6818700	5314000	0	18667000	0	0	0	0	0	0
Q8CIH5	1-phosphatidylinositol 4,5-bisphosphate phosphodiesterase gamma-2 (EC 3.1.4.11) (Phosphoinositide phospholipase C-gamma-2) (Phospholipase C-gamma-2) (PLC-gamma-2)	Plcg2	Mus musculus (Mouse)	33	228160000	128060000	322050000	315490000	173950000	336070000	387420000	272930000	578310000	270960000	243010000	62728000	229860000	161370000	171850000	237620000	125230000	97766000	74452000	106700000	99695000	206990000	87718000	138120000	516340000	133330000	353990000	237120000	122670000	105950000	244820000	178940000	164160000	139510000	89278000	110640000	123570000	159110000	87526000	102040000	114150000	52779000	138160000	81084000	169320000
P16330	2',3'-cyclic-nucleotide 3'-phosphodiesterase (CNP) (CNPase) (EC 3.1.4.37)	Cnp Cnp1	Mus musculus (Mouse)	10	54459000	39200000	107000000	97600000	129000000	82000000	63200000	72700000	154000000	66200000	127970000	20800000	66696000	56628000	76864000	67596000	10761000	24181000	19900000	82307000	9954500	87179000	8331400	31500000	160000000	57408000	62900000	137630000	35875000	74423000	38105000	30485000	12112000	17587000	9452200	12766000	6470300	9997900	9349400	17667000	27887000	13907000	30091000	23995000	28399000
Q9CQ62	2,4-dienoyl-CoA reductase, mitochondrial (EC 1.3.1.34) (2,4-dienoyl-CoA reductase [NADPH]) (4-enoyl-CoA reductase [NADPH])	Decr1	Mus musculus (Mouse)	14	418540000	143210000	314310000	527750000	764210000	547160000	766050000	517020000	569650000	99691000	430100000	87065000	1058500000	848790000	670710000	827910000	116480000	233200000	182090000	239290000	120670000	157810000	78452000	105260000	974090000	524060000	361680000	406700000	285980000	724370000	424170000	758390000	371740000	350680000	184640000	249300000	270350000	343580000	251820000	273850000	282930000	76566000	254180000	244830000	294000000
Q3TIU4	2',5'-phosphodiesterase 12 (2'-PDE) (2-PDE) (EC 3.1.4.-) (Mitochondrial deadenylase) (EC 3.1.13.4)	Pde12	Mus musculus (Mouse)	7	6643900	8444300	17502000	80285000	10891000	0	8358400	29058000	47100000	8112300	59290000	0	17120000	32039000	36745000	91497000	0	0	0	6977400	0	0	0	35818000	107700000	3521100	44505000	45837000	0	24608000	45574000	21924000	9065600	4987000	2568600	4059600	0	0	6225500	9385900	14352000	5899500	11664000	5837300	12733000
Q3TXS7	26S proteasome non-ATPase regulatory subunit 1 (26S proteasome regulatory subunit RPN2) (26S proteasome regulatory subunit S1)	Psmd1	Mus musculus (Mouse)	33	1775100000	879980000	1952100000	3441800000	1729800000	2030800000	2427300000	2089900000	2094700000	1677700000	2296900000	586830000	1691300000	1021400000	1468700000	1857700000	373220000	455190000	756640000	1015800000	704370000	952700000	418750000	419890000	2122100000	1677600000	1320000000	1549200000	1191300000	1213400000	1474400000	1295500000	274420000	281420000	149920000	247270000	348840000	324350000	200950000	215220000	765930000	398900000	727370000	579130000	803860000
Q9Z2X2	26S proteasome non-ATPase regulatory subunit 10 (26S proteasome regulatory subunit p28) (Gankyrin)	Psmd10	Mus musculus (Mouse)	6	47425000	12508000	38284000	30447000	34654000	32943000	7539200	0	46490000	74979000	0	0	36906000	27443000	6748100	0	0	2605000	0	14505000	10863000	7704000	13051000	8787500	46324000	3767500	45585000	39350000	25333000	6036700	7250300	0	12995000	9797300	4461800	5625000	16001000	6870000	9638000	6316200	18003000	9112600	11037000	16415000	31609000
Q8BG32	26S proteasome non-ATPase regulatory subunit 11 (26S proteasome regulatory subunit RPN6) (26S proteasome regulatory subunit S9) (26S proteasome regulatory subunit p44.5)	Psmd11	Mus musculus (Mouse)	30	1509200000	777280000	1404100000	2759800000	2531100000	2418800000	3083900000	2188400000	1918400000	2176600000	2596200000	501040000	4368400000	1569900000	1385700000	5298200000	322090000	581090000	575530000	945670000	737250000	1190100000	514250000	534610000	5289400000	4728100000	2594200000	3987800000	1060400000	1580000000	1780500000	1335300000	632060000	591900000	179770000	255630000	349580000	937160000	456520000	542150000	810810000	740540000	927820000	648450000	919440000
Q9D8W5	26S proteasome non-ATPase regulatory subunit 12 (26S proteasome regulatory subunit RPN5) (26S proteasome regulatory subunit p55)	Psmd12	Mus musculus (Mouse)	24	1225100000	478640000	1082800000	1760000000	1170000000	971770000	1420900000	991780000	1509800000	1203300000	1244100000	264060000	908150000	770400000	857900000	920860000	185580000	273970000	366790000	625740000	374860000	677880000	253480000	234430000	1052100000	743470000	632450000	924980000	467680000	656150000	607770000	469290000	200870000	189530000	114300000	186730000	241510000	278140000	145080000	171980000	470040000	295810000	448660000	379530000	404900000
Q9WVJ2	26S proteasome non-ATPase regulatory subunit 13 (26S proteasome regulatory subunit RPN9) (26S proteasome regulatory subunit S11) (26S proteasome regulatory subunit p40.5)	Psmd13	Mus musculus (Mouse)	24	1661800000	850130000	1140100000	2358300000	1923700000	1365300000	1864300000	1604200000	1520200000	1317100000	1814700000	491270000	1413100000	1065700000	1360000000	1497400000	403290000	608480000	617480000	769000000	675010000	1360000000	556290000	600340000	1728500000	1380400000	996050000	1257500000	696290000	1185400000	863170000	843660000	310950000	394320000	179960000	259040000	390940000	424090000	247010000	269900000	692160000	464040000	756940000	519860000	623490000
O35593	26S proteasome non-ATPase regulatory subunit 14 (EC 3.4.19.-) (26S proteasome regulatory subunit RPN11) (MAD1)	Psmd14 Pad1	Mus musculus (Mouse)	11	1077600000	374270000	882510000	1850100000	1580000000	1383400000	1539400000	1192200000	1373100000	1315300000	1221900000	370560000	999780000	686370000	770120000	1097500000	310770000	344020000	381720000	621310000	201830000	547590000	200890000	171680000	1366800000	1430000000	899120000	1157900000	691800000	765660000	1070200000	659710000	88410000	89996000	52576000	105340000	129940000	122250000	95561000	90658000	261490000	130350000	242930000	202360000	227430000
Q8VDM4	26S proteasome non-ATPase regulatory subunit 2 (26S proteasome regulatory subunit RPN1) (26S proteasome regulatory subunit S2) (26S proteasome subunit p97)	Psmd2	Mus musculus (Mouse)	47	2947700000	1353500000	2793300000	5100000000	4118900000	3260000000	3872200000	2852100000	2790000000	3266200000	3507700000	644720000	2510800000	1820000000	1827900000	2658100000	699860000	762260000	828970000	1430000000	1151700000	1919200000	720680000	693410000	2582400000	2460000000	1933900000	3055300000	1516100000	1400000000	1915400000	1270700000	367900000	423730000	212930000	326110000	424880000	451770000	317000000	347080000	935490000	657110000	949980000	847590000	1078400000
P14685	26S proteasome non-ATPase regulatory subunit 3 (26S proteasome regulatory subunit RPN3) (26S proteasome regulatory subunit S3) (Proteasome subunit p58) (Transplantation antigen P91A) (Tum-P91A antigen)	Psmd3 P91a Tstap91a	Mus musculus (Mouse)	39	1455700000	947970000	2129800000	3049500000	2851300000	1845600000	2439800000	2098100000	2685700000	2593900000	1720000000	588230000	2046100000	1490300000	1745300000	1637400000	209620000	669630000	687070000	1261300000	673540000	1174800000	471360000	612500000	2006100000	1516600000	1537600000	2050000000	1428500000	1510000000	1760100000	1312700000	323360000	399720000	187440000	294980000	380170000	485750000	284330000	322830000	855110000	528350000	966820000	680780000	974390000
O35226	26S proteasome non-ATPase regulatory subunit 4 (26S proteasome regulatory subunit RPN10) (26S proteasome regulatory subunit S5A) (Multiubiquitin chain-binding protein)	Psmd4 Mcb1	Mus musculus (Mouse)	12	528240000	383690000	483750000	848970000	704470000	608030000	710160000	598160000	642040000	880700000	1031400000	165590000	718110000	507230000	437990000	609040000	133600000	188330000	188460000	283230000	198480000	297950000	139310000	171260000	754470000	530320000	537020000	524110000	465280000	372680000	415600000	248080000	30670000	62959000	39432000	57978000	65262000	51655000	41840000	41429000	228230000	190860000	243570000	174410000	195010000
Q8BJY1	26S proteasome non-ATPase regulatory subunit 5 (26S protease subunit S5 basic) (26S proteasome subunit S5B)	Psmd5 Kiaa0072	Mus musculus (Mouse)	17	830700000	356930000	736180000	1418800000	1169600000	952060000	862110000	627040000	810170000	727860000	722310000	205510000	807810000	468910000	456310000	542970000	160610000	221150000	198450000	406830000	158470000	316950000	89067000	129330000	724230000	407060000	448970000	592400000	325380000	277560000	265170000	374920000	105750000	146450000	78347000	124800000	140480000	130770000	76773000	106890000	270970000	177220000	302460000	192640000	266390000
Q99JI4	26S proteasome non-ATPase regulatory subunit 6 (26S proteasome regulatory subunit RPN7) (26S proteasome regulatory subunit S10) (p42A)	Psmd6	Mus musculus (Mouse)	27	789270000	348550000	926900000	1320800000	965970000	1155600000	1300000000	894420000	647860000	703660000	1011100000	267390000	895970000	554100000	638750000	604170000	194320000	404500000	325070000	697120000	310260000	561860000	183960000	157170000	971350000	1044300000	413770000	789080000	695440000	595720000	693180000	508600000	142110000	144490000	70961000	106570000	164540000	184980000	104680000	135240000	367800000	219470000	331920000	311000000	528390000
P26516	26S proteasome non-ATPase regulatory subunit 7 (26S proteasome regulatory subunit RPN8) (26S proteasome regulatory subunit S12) (Mov34 protein) (Proteasome subunit p40)	Psmd7 Mov-34 Mov34	Mus musculus (Mouse)	14	1426700000	459140000	1220500000	2030800000	1287600000	1621600000	1299500000	1050000000	1450700000	1500000000	1491100000	357910000	1633200000	570050000	768630000	954420000	341010000	405120000	495080000	631160000	369680000	753160000	255250000	276980000	1377400000	1220600000	499810000	951010000	776140000	812250000	1230500000	994980000	200710000	136920000	87894000	165060000	237720000	196670000	156960000	141160000	413530000	270950000	434430000	362620000	714040000
Q9CX56	26S proteasome non-ATPase regulatory subunit 8 (26S proteasome regulatory subunit RPN12) (26S proteasome regulatory subunit S14)	Psmd8	Mus musculus (Mouse)	12	802530000	318990000	673840000	1200000000	495230000	720210000	757680000	592980000	768520000	728650000	1182400000	199250000	682960000	545150000	507220000	470530000	65162000	392680000	234710000	395790000	206230000	269910000	81329000	194120000	802120000	939150000	475990000	734920000	740900000	522020000	721010000	595800000	140290000	151160000	88861000	101870000	163550000	182330000	131720000	119440000	327130000	216790000	283240000	265710000	365780000
Q9CR00	26S proteasome non-ATPase regulatory subunit 9 (26S proteasome regulatory subunit p27)	Psmd9	Mus musculus (Mouse)	6	91487000	34815000	0	138100000	113360000	170190000	73887000	91653000	72773000	85281000	75175000	26754000	74911000	84082000	163490000	97353000	20424000	52898000	0	111120000	15230000	20751000	17177000	8806600	113040000	66598000	43573000	91594000	20837000	15782000	11679000	17720000	22769000	38907000	13158000	25192000	19521000	30346000	16199000	14953000	44818000	29601000	31993000	19394000	34856000
P62334	26S proteasome regulatory subunit 10B (26S proteasome AAA-ATPase subunit RPT4) (Proteasome 26S subunit ATPase 6) (Proteasome subunit p42)	Psmc6 Sug2	Mus musculus (Mouse)	21	1439400000	764180000	1525100000	2194500000	2071900000	1499800000	1435800000	1938100000	2096700000	1565800000	1712400000	369390000	1098100000	644410000	1197100000	1059100000	184330000	806070000	371080000	738750000	454980000	828850000	415960000	372640000	1423900000	1241300000	1241600000	1279800000	575930000	618820000	559870000	425250000	175530000	173640000	85315000	154680000	139520000	161810000	120060000	151120000	399510000	283230000	464150000	278180000	429740000
P62192	26S proteasome regulatory subunit 4 (P26s4) (26S proteasome AAA-ATPase subunit RPT2) (Proteasome 26S subunit ATPase 1)	Psmc1	Mus musculus (Mouse)	25	1012200000	509120000	1033600000	2360000000	1815400000	1450000000	1552400000	1750800000	1540200000	1162900000	1574600000	257450000	999520000	583820000	760050000	959760000	227060000	293290000	383020000	469780000	363610000	620960000	319390000	335890000	1657900000	801330000	991460000	1032600000	615750000	591200000	454510000	307860000	109610000	202200000	104710000	157130000	175460000	190110000	144310000	147480000	497630000	344150000	499460000	412230000	545400000
O88685	26S proteasome regulatory subunit 6A (26S proteasome AAA-ATPase subunit RPT5) (Proteasome 26S subunit ATPase 3) (Tat-binding protein 1) (TBP-1)	Psmc3 Tbp1	Mus musculus (Mouse)	28	1720000000	1128600000	1655600000	3027400000	2343700000	1625600000	2458600000	1741200000	2170000000	1974400000	2380000000	488650000	1146600000	594100000	984620000	1164200000	392640000	406920000	549000000	1010600000	672310000	1170000000	417810000	474500000	2130000000	1629100000	1340100000	1470000000	691940000	908380000	906650000	520170000	192060000	278640000	158790000	220520000	230340000	325840000	204880000	224540000	567320000	418350000	678510000	463440000	596940000
P54775	26S proteasome regulatory subunit 6B (26S proteasome AAA-ATPase subunit RPT3) (CIP21) (MB67-interacting protein) (MIP224) (Proteasome 26S subunit ATPase 4) (Tat-binding protein 7) (TBP-7)	Psmc4 Tbp7	Mus musculus (Mouse)	29	1361600000	541390000	1800000000	2850400000	1956900000	1785200000	1730000000	1490000000	1750000000	1784700000	2020000000	316680000	1105100000	754570000	763420000	1112400000	265010000	297850000	504870000	579620000	340630000	705090000	283110000	316730000	1860800000	1477100000	1315900000	1100900000	930630000	759510000	820840000	558860000	108620000	146880000	80637000	115070000	214870000	152870000	102450000	92418000	437380000	263210000	514570000	331470000	385050000
P46471	26S proteasome regulatory subunit 7 (26S proteasome AAA-ATPase subunit RPT1) (Proteasome 26S subunit ATPase 2) (Protein MSS1)	Psmc2 Mss1	Mus musculus (Mouse)	31	1528100000	729790000	1436600000	2152100000	2031800000	1906600000	2010000000	2360000000	1849200000	2025600000	2347300000	364120000	1368300000	947180000	1031500000	1148700000	322690000	312180000	694700000	1021600000	793760000	1090300000	444370000	346350000	1818200000	1710100000	1737400000	2499200000	766420000	894990000	1315900000	578650000	218770000	253950000	131590000	167810000	229720000	222510000	196030000	212410000	454280000	347000000	548810000	396400000	416500000
P62196	26S proteasome regulatory subunit 8 (26S proteasome AAA-ATPase subunit RPT6) (Proteasome 26S subunit ATPase 5) (Proteasome subunit p45) (p45/SUG) (mSUG1)	Psmc5 Sug1	Mus musculus (Mouse)	23	1338900000	706410000	1620000000	2404700000	2344100000	2105200000	1900000000	2159700000	2320000000	1882900000	1862800000	479300000	1048800000	708930000	1143100000	1364100000	1102300000	519210000	615540000	1161300000	731860000	970050000	395280000	364430000	2289800000	1436600000	1114200000	1657600000	881700000	989550000	786530000	708550000	156610000	195960000	124930000	198170000	201140000	210330000	180690000	148360000	512520000	328620000	523870000	503120000	503080000
Q3UHX2	28 kDa heat- and acid-stable phosphoprotein (PDGF-associated protein) (PAP) (PDGFA-associated protein 1) (PAP1)	Pdap1	Mus musculus (Mouse)	7	129680000	78234000	173550000	428460000	283620000	267170000	149550000	127250000	117460000	239020000	193470000	18238000	58330000	65483000	33532000	69557000	19407000	12782000	33934000	57021000	35616000	44730000	6396400	24687000	69679000	122640000	101880000	226150000	49276000	30219000	34778000	23000000	0	5693100	5035500	19273000	3505300	3459700	0	762660	41564000	16258000	51810000	34293000	1576200
Q9DCA2	28S ribosomal protein S11, mitochondrial (MRP-S11) (S11mt)	Mrps11	Mus musculus (Mouse)	2	14792000	0	10816000	15634000	23042000	10521000	18963000	14738000	20341000	9271000	0	0	10102000	6992400	11308000	19426000	0	0	0	0	0	0	0	0	0	11842000	8567700	11612000	7099600	6237500	6610800	0	0	0	0	0	0	0	0	0	0	0	0	0	0
Q9DC71	28S ribosomal protein S15, mitochondrial (MRP-S15) (S15mt)	Mrps15 Rpms15	Mus musculus (Mouse)	2	4417000	4255700	21192000	57606000	0	0	0	0	0	0	20640000	6532500	0	16537000	0	0	0	0	0	18365000	0	0	0	0	0	0	0	0	0	0	0	0	3413100	0	0	0	2273500	0	0	0	6379200	0	6380400	5961900	4528200
Q924T2	28S ribosomal protein S2, mitochondrial (MRP-S2) (S2mt)	Mrps2	Mus musculus (Mouse)	4	5954000	0	5929900	6837500	0	4010200	11213000	7629300	16819000	5127800	0	0	0	9893100	0	5627800	0	1928600	0	15237000	0	0	0	0	8892800	6076200	4631900	10875000	0	3162500	5123700	0	2851600	0	1469300	1990300	996310	1389300	4914700	0	15540000	5504000	10333000	0	8027800
P58059	28S ribosomal protein S21, mitochondrial (MRP-S21) (S21mt)	Mrps21 Rpms21	Mus musculus (Mouse)	2	8455100	7407500	11236000	24006000	0	55134000	19866000	0	0	11343000	9966800	7893800	10031000	10251000	8180300	12200000	0	0	0	3260100	5298900	9171200	0	4570400	13548000	19912000	7490100	16696000	6145700	0	7581800	5419600	0	4591300	0	0	0	0	0	0	0	5485200	0	0	5271800
Q9CXW2	28S ribosomal protein S22, mitochondrial (MRP-S22) (S22mt)	Mrps22 Rpms22	Mus musculus (Mouse)	4	43071000	14491000	63515000	61713000	55110000	56575000	136360000	22988000	38229000	56164000	33389000	23196000	100650000	34534000	8666200	98048000	11593000	6921600	17048000	29016000	5004300	5270800	4556300	0	25779000	26006000	45290000	34867000	13753000	55001000	15918000	19220000	0	6899100	0	0	0	0	0	0	10538000	7973600	10647000	0	17071000
Q8VE22	28S ribosomal protein S23, mitochondrial (MRP-S23) (S23mt)	Mrps23	Mus musculus (Mouse)	7	119590000	52388000	47163000	65816000	95258000	15816000	28528000	35584000	57605000	9621400	71915000	16550000	57091000	32074000	30629000	46565000	6402700	0	0	20785000	17432000	24021000	6362400	7187500	68362000	74520000	56939000	50253000	11357000	27520000	38211000	14138000	12359000	9647700	0	3669600	4562800	2683400	4268800	0	29863000	20694000	41134000	22521000	26644000
Q9D125	28S ribosomal protein S25, mitochondrial (MRP-S25) (S25mt)	Mrps25 Rpms25	Mus musculus (Mouse)	5	18251000	0	19190000	22225000	12121000	13346000	18068000	24644000	43354000	28599000	6844600	5991100	31974000	6265700	13784000	10252000	0	0	3173300	4569500	8173800	3778600	0	0	44078000	16801000	12428000	22808000	0	2973500	18716000	6240300	0	0	1740900	0	9157500	5731400	2410400	3959800	6414900	9492200	9799200	15872000	11038000
Q80ZS3	28S ribosomal protein S26, mitochondrial (MRP-S26) (S26mt)	Mrps26	Mus musculus (Mouse)	4	0	0	29611000	23724000	0	0	0	15735000	15285000	0	4601500	0	19970000	9547800	10892000	9514100	3392100	0	4486000	7538500	8127500	0	0	5309100	41989000	8835300	11933000	9405700	0	4930600	10696000	12708000	3820400	10324000	0	3150100	0	4859300	4208300	3152300	26902000	8469100	26054000	14011000	12177000
Q8BK72	28S ribosomal protein S27, mitochondrial (MRP-S27) (S27mt) (Mitochondrial ribosomal protein S27)	Mrps27	Mus musculus (Mouse)	9	16508000	0	17440000	18843000	18336000	10101000	11293000	12737000	6758000	13713000	27291000	0	12862000	12876000	10818000	17200000	16616000	6234300	15934000	18152000	6907200	9078600	4615000	4793000	14917000	28890000	22761000	21695000	6305200	7251700	5969200	9105400	3558700	4653600	7845100	3255000	3877100	6533100	4765800	4050200	11683000	7536400	13915000	8986800	4542900
Q9CY16	28S ribosomal protein S28, mitochondrial (MRP-S28) (S28mt)	Mrps28	Mus musculus (Mouse)	5	32631000	8968500	0	28769000	74528000	43992000	63421000	20038000	51078000	20352000	23765000	4211300	32823000	0	29542000	38808000	3338400	61337000	55664000	31173000	23302000	20880000	23749000	0	41195000	17726000	9137600	21817000	6223500	4771100	15281000	4586500	1502300	6750400	0	7000000	10113000	10298000	16446000	2293700	13412000	13264000	6646300	10919000	11128000
Q9ER88	28S ribosomal protein S29, mitochondrial (MRP-S29) (S29mt) (Death-associated protein 3) (DAP-3)	Dap3 Mrps29	Mus musculus (Mouse)	8	64523000	24783000	42282000	42783000	21082000	85083000	35874000	69003000	38495000	9320400	28953000	23601000	14022000	7054000	8957900	17710000	10260000	0	0	4715300	4729400	23408000	2273200	0	35540000	60600000	24011000	11413000	0	18166000	4072900	31053000	2971200	11364000	2179900	0	6195300	1392100	0	2482900	16379000	10987000	18931000	8547800	2433000
Q9D0G0	28S ribosomal protein S30, mitochondrial (MRP-S30) (S30mt)	Mrps30	Mus musculus (Mouse)	7	30995000	13205000	55347000	58349000	40071000	26243000	0	46203000	25813000	37625000	0	0	11036000	10977000	29405000	35928000	7335600	3471100	4088000	8059500	5778000	10284000	3932100	2848200	33133000	0	24276000	0	0	15992000	0	3665200	5833900	7726900	1414600	7144400	0	2617100	6344900	2932000	17065000	7667100	12565000	10565000	8700600
Q61733	28S ribosomal protein S31, mitochondrial (MRP-S31) (S31mt) (Imogen 38)	Mrps31 Imogn38	Mus musculus (Mouse)	5	224300000	163130000	275370000	1035300000	115720000	45511000	239340000	586600000	613080000	52117000	45817000	5460000	24000000	9793500	53691000	23498000	4650300	1353600	11666000	28478000	5758900	7800700	2291900	0	77444000	22262000	36285000	38994000	0	16045000	39573000	4417100	0	0	0	0	0	0	0	0	8534500	9018100	8385200	12196000	2571800
Q9JIK9	28S ribosomal protein S34, mitochondrial (MRP-S34) (S34mt) (T-complex expressed gene 2 protein)	Mrps34 Tce2	Mus musculus (Mouse)	6	13199000	0	11808000	19296000	35558000	14746000	19841000	18309000	0	8498600	7504700	14679000	26887000	5964600	23717000	14662000	0	2164900	0	25486000	3882200	0	2013400	2506800	22778000	7830700	21422000	42001000	0	5806800	4590900	2820000	961490	0	0	0	0	0	0	0	10442000	0	8078200	0	20555000
Q8BJZ4	28S ribosomal protein S35, mitochondrial (MRP-S35) (S35mt)	Mrps35	Mus musculus (Mouse)	3	0	0	17872000	18357000	20785000	18209000	18400000	15212000	14507000	0	18311000	0	11825000	32157000	4488400	19760000	0	0	0	0	0	0	0	0	12393000	20593000	13010000	25136000	0	7419600	11924000	4515900	1026500	4044000	0	0	2650000	0	0	0	18135000	4940400	8039700	11674000	1530000
Q9CQX8	28S ribosomal protein S36, mitochondrial (MRP-S36) (S36mt)	Mrps36	Mus musculus (Mouse)	4	83756000	53500000	166310000	136380000	164860000	106930000	0	223750000	53106000	24509000	42913000	0	140790000	45195000	94065000	69144000	35611000	0	27700000	13624000	0	24506000	0	0	96771000	66492000	134070000	78843000	84828000	6087400	0	38415000	0	0	0	0	0	0	0	0	26774000	5583500	30691000	24978000	19569000
Q99N87	28S ribosomal protein S5, mitochondrial (MRP-S5) (S5mt)	Mrps5	Mus musculus (Mouse)	5	34720000	9447400	22739000	41746000	35978000	23355000	33633000	22665000	35795000	30058000	12579000	0	33628000	36315000	21712000	29737000	3706600	8298300	8273900	20262000	2603400	0	0	10329000	34203000	18153000	24676000	10100000	0	33272000	26707000	0	849670	0	0	1150700	0	0	2239100	0	20603000	11396000	14686000	8678500	1904100
Q80X85	28S ribosomal protein S7, mitochondrial (MRP-S7) (S7mt)	Mrps7	Mus musculus (Mouse)	2	13380000	1857500	0	0	0	0	0	0	0	0	0	0	0	0	2956100	0	0	0	0	0	0	0	0	0	0	0	0	0	0	0	0	0	3240200	3783300	0	0	3421200	0	0	0	0	4611300	0	4432300	9083500
Q9D7N3	28S ribosomal protein S9, mitochondrial (MRP-S9) (S9mt)	Mrps9	Mus musculus (Mouse)	6	40502000	24701000	17820000	37756000	25168000	71527000	55392000	17419000	64527000	17192000	15309000	11055000	41062000	0	32648000	64247000	9200500	16609000	15286000	17855000	9547100	18467000	7311200	7946300	14702000	34282000	28712000	31953000	0	0	3444200	0	3439500	4807800	0	5269500	3310200	0	5492800	5182700	24945000	8599000	11369000	20121000	14245000
O88986	2-amino-3-ketobutyrate coenzyme A ligase, mitochondrial (AKB ligase) (EC 2.3.1.29) (Aminoacetone synthase) (Glycine acetyltransferase)	Gcat Kbl	Mus musculus (Mouse)	8	41426000	28125000	24505000	16322000	64821000	42831000	12717000	15999000	66357000	16355000	34188000	2645200	21522000	14106000	6628600	15821000	46383000	39170000	24466000	42687000	16573000	41278000	14856000	19477000	26808000	21102000	9523500	33812000	6162800	50523000	57905000	29887000	3492100	7057200	5719400	3742800	6270600	4615000	2693300	5135800	38243000	30427000	58920000	35544000	21631000
Q6PDY2	2-aminoethanethiol dioxygenase (EC 1.13.11.19) (Cysteamine dioxygenase)	Ado Gm237	Mus musculus (Mouse)	4	31026000	26443000	93121000	54163000	43155000	29693000	89425000	14318000	54255000	97509000	95945000	7988900	145370000	88579000	81891000	82981000	0	0	0	9210300	29529000	33663000	29920000	32113000	94673000	70939000	11271000	71969000	25289000	31839000	3985900	9481200	14799000	17289000	7532200	11770000	5069000	4596000	4541100	5030900	12380000	18801000	7836400	5460600	18088000
P52760	2-iminobutanoate/2-iminopropanoate deaminase (EC 3.5.99.10) (Heat-responsive protein 12) (Reactive intermediate imine deaminase A homolog) (Translation inhibitor L-PSP ribonuclease)	Rida Hrp12	Mus musculus (Mouse)	2	0	5420700	0	60968000	20241000	18127000	27146000	15004000	13643000	18371000	18800000	0	0	14250000	0	0	12222000	0	0	19595000	7815500	0	3534500	0	11460000	8534800	7189500	0	0	4067900	3680200	5502000	4667100	3310500	0	1979200	0	0	0	0	0	0	0	0	3115900
Q9D136	2-oxoglutarate and iron-dependent oxygenase domain-containing protein 3 (EC 1.14.11.-)	Ogfod3	Mus musculus (Mouse)	2	24213000	0	10366000	21498000	0	0	8763500	0	0	0	0	9089300	12576000	0	0	0	0	0	0	0	0	0	4525900	0	15772000	9669900	8334700	11693000	14807000	35317000	44987000	7291400	1882900	0	0	0	2687800	2617800	5697200	0	13272000	6818200	0	0	15013000
Q60597	2-oxoglutarate dehydrogenase, mitochondrial (EC 1.2.4.2) (2-oxoglutarate dehydrogenase complex component E1) (OGDC-E1) (Alpha-ketoglutarate dehydrogenase)	Ogdh Kiaa4192	Mus musculus (Mouse)	37	1549300000	814710000	1340000000	2893300000	2109300000	1762300000	2297900000	1977500000	1664500000	1763700000	1886700000	415600000	2148200000	1445800000	1533600000	1183100000	623930000	674190000	733370000	1296600000	652470000	1024700000	498810000	526330000	1840000000	1861700000	1019700000	1452600000	1252900000	1208700000	1240000000	1005200000	315070000	307640000	129700000	183400000	351430000	403930000	239230000	306200000	414040000	357560000	524630000	315170000	459910000
P50136	2-oxoisovalerate dehydrogenase subunit alpha, mitochondrial (EC 1.2.4.4) (Branched-chain alpha-keto acid dehydrogenase E1 component alpha chain) (BCKDE1A) (BCKDH E1-alpha)	Bckdha	Mus musculus (Mouse)	4	0	0	0	0	0	19717000	0	17625000	20294000	32579000	23490000	3203600	20329000	16559000	35208000	6773500	0	0	0	15862000	8475900	13057000	4856800	1710300	15291000	8624800	7980600	24277000	0	4580500	6236000	8304800	7498500	2543000	2168200	2471500	3108000	2084100	0	2613600	5567100	3604700	5161600	8351000	9003300
Q9Z0S1	3'(2'),5'-bisphosphate nucleotidase 1 (EC 3.1.3.7) (Bisphosphate 3'-nucleotidase 1) (PAP-inositol 1,4-phosphatase) (PIP)	Bpnt1	Mus musculus (Mouse)	9	315070000	125020000	256220000	476740000	350710000	309470000	406680000	185010000	263600000	329440000	319400000	51851000	427040000	294680000	144690000	151160000	58728000	43107000	30476000	69264000	40439000	175540000	47736000	44242000	286360000	237990000	131170000	261560000	88385000	40239000	92164000	92686000	51583000	51283000	20023000	39800000	28458000	27221000	11302000	19788000	57161000	43585000	98005000	47613000	76660000
Q99N96	39S ribosomal protein L1, mitochondrial (L1mt) (MRP-L1)	Mrpl1	Mus musculus (Mouse)	5	0	0	0	0	0	0	0	0	11949000	0	6624100	1474600	17815000	0	10975000	4064900	2566600	0	16876000	0	0	14094000	0	3416200	8643700	0	7780700	77855000	0	8801200	0	0	0	0	0	15097000	0	4117500	0	33647000	21077000	0	21501000	25843000	5283300
Q3TBW2	39S ribosomal protein L10, mitochondrial (L10mt) (MRP-L10)	Mrpl10	Mus musculus (Mouse)	4	27744000	13409000	21550000	36725000	51385000	27207000	30748000	10683000	50711000	11090000	13524000	2924100	19239000	3539000	0	0	0	3904300	6093500	22585000	4068600	7099600	4238300	4891900	13928000	11483000	3975200	13162000	0	4838400	11937000	0	0	0	0	0	0	0	0	0	3383200	0	5906200	4275900	9224700
Q9CQF0	39S ribosomal protein L11, mitochondrial (L11mt) (MRP-L11)	Mrpl11	Mus musculus (Mouse)	2	0	0	0	0	7460900	0	0	0	5632200	2615600	0	0	0	3720400	0	0	0	0	0	0	0	0	0	0	0	12240000	7022800	4561300	0	0	0	0	2872200	3284000	0	0	1808100	0	0	2068200	0	0	0	0	0
Q9DB15	39S ribosomal protein L12, mitochondrial (L12mt) (MRP-L12)	Mrpl12 Rpml12	Mus musculus (Mouse)	7	119450000	2640300	13757000	185510000	51734000	172970000	84531000	110220000	92730000	150870000	218490000	23645000	200650000	97115000	137540000	87777000	42058000	19414000	9446300	34898000	40426000	32813000	21025000	19305000	133610000	152490000	71673000	103470000	60872000	80299000	66252000	81275000	25106000	49505000	30718000	42138000	47628000	72848000	31577000	31215000	90075000	46260000	94460000	60593000	69924000
Q9D1P0	39S ribosomal protein L13, mitochondrial (L13mt) (MRP-L13)	Mrpl13	Mus musculus (Mouse)	5	10023000	10627000	19164000	4845300	0	0	9396100	0	32350000	10914000	0	0	0	5975700	0	49342000	0	0	0	0	0	0	0	0	16730000	0	0	0	0	6454200	0	0	0	0	0	0	0	0	0	0	7064900	0	7978100	0	0
Q9CPR5	39S ribosomal protein L15, mitochondrial (L15mt) (MRP-L15)	Mrpl15	Mus musculus (Mouse)	7	23782000	18946000	26224000	46972000	65075000	17927000	75461000	29735000	40444000	17670000	0	11310000	10022000	0	9436600	8937200	0	0	0	0	4805400	6613500	10206000	9470000	43918000	30282000	18504000	16371000	20738000	0	0	5014900	1506300	0	873870	3674700	0	10265000	0	0	16760000	5073000	15242000	1456800	3655400
Q9D773	39S ribosomal protein L2, mitochondrial (L2mt) (MRP-L2)	Mrpl2	Mus musculus (Mouse)	2	11738000	0	0	0	21946000	0	23791000	0	31033000	12894000	0	0	14384000	0	14225000	21452000	0	0	0	0	0	0	0	0	25006000	12129000	0	0	0	9432000	0	6661300	0	0	0	0	0	0	0	0	0	0	0	0	0
Q9D1N9	39S ribosomal protein L21, mitochondrial (L21mt) (MRP-L21)	Mrpl21 D9Wsu149	Mus musculus (Mouse)	4	0	2140800	0	12575000	23976000	5544000	8232000	7911800	7135600	4850100	0	0	0	0	11200000	20988000	0	2265300	3990500	8037300	0	0	0	0	13675000	0	0	7566100	0	0	5216000	5680600	0	2609300	2194500	1987900	0	0	0	0	7368600	4391000	0	0	4525400
Q8BU88	39S ribosomal protein L22, mitochondrial (L22mt) (MRP-L22)	Mrpl22	Mus musculus (Mouse)	3	0	8636600	16277000	30074000	13829000	48889000	44629000	40813000	40307000	36537000	0	7962000	58446000	18438000	26409000	12394000	0	0	16271000	8611200	6744600	0	0	9843600	11604000	0	12344000	12859000	0	7918700	6579900	5909500	0	4775600	0	0	0	0	0	0	8093100	6072300	7416400	5771500	5109200
O35972	39S ribosomal protein L23, mitochondrial (L23mt) (MRP-L23) (L23 mitochondrial-related protein)	Mrpl23 L23mrp	Mus musculus (Mouse)	4	0	4111300	12578000	0	25273000	9429800	48117000	16036000	15121000	19905000	0	8613200	27507000	10718000	9957600	18652000	10102000	4599200	6643100	9539200	4100500	0	4804300	9386800	18070000	11844000	45581000	9714700	14480000	9623000	13273000	10688000	0	3803500	2573000	3956200	0	3309700	3407400	3357900	31350000	7789300	17266000	11061000	11110000
Q9CQ06	39S ribosomal protein L24, mitochondrial (L24mt) (MRP-L24)	Mrpl24	Mus musculus (Mouse)	2	2353200	883950	2770600	4722600	0	0	0	0	3157700	2362700	0	849480	0	0	0	68514000	0	0	0	0	0	12305000	7081200	0	0	0	60788000	77440000	0	25379000	24346000	14595000	0	0	0	0	0	0	2938400	0	3261900	10703000	2078000	3027300	2386200
Q99N92	39S ribosomal protein L27, mitochondrial (L27mt) (MRP-L27)	Mrpl27	Mus musculus (Mouse)	2	0	0	0	57076000	46147000	37144000	0	0	0	0	17669000	10580000	0	19316000	0	0	0	0	15142000	31837000	12737000	9005600	0	8159000	0	0	0	0	0	0	0	0	0	0	0	0	0	0	0	0	0	0	13750000	8563400	0
Q9D1B9	39S ribosomal protein L28, mitochondrial (L28mt) (MRP-L28)	Mrpl28	Mus musculus (Mouse)	3	31918000	9020300	26411000	35523000	41394000	10734000	0	39809000	37428000	15502000	2776600	2308100	15138000	2507900	7201700	2626100	7622300	0	20922000	22634000	4990700	0	0	8446300	11274000	6377200	5050000	3902600	7276900	6268200	1788600	0	11312000	9852300	7002300	9192600	13207000	14205000	10297000	13969000	719550	0	16798000	8286500	0
Q921S7	39S ribosomal protein L37, mitochondrial (L37mt) (MRP-L37)	Mrpl37	Mus musculus (Mouse)	3	0	15794000	17697000	0	0	0	38934000	16091000	14320000	36661000	0	4911300	0	0	14127000	0	0	1564000	0	0	0	0	0	0	0	0	4605000	0	0	0	0	11053000	5265000	4083000	0	2524000	3233700	2815200	738200	6612900	9807300	5510000	8280000	8091200	13030000
Q9JKF7	39S ribosomal protein L39, mitochondrial (L39mt) (MRP-L39)	Mrpl39	Mus musculus (Mouse)	4	28730000	10870000	18614000	39966000	0	16314000	42940000	35342000	24342000	24142000	0	23027000	5620000	0	0	0	4955600	5827700	14259000	22359000	9601100	0	7511600	6591100	22418000	0	18893000	7322900	0	4549800	0	5856600	2493900	4586400	0	0	9626600	7903500	9607100	0	14004000	8817900	7225600	10308000	4720300
Q9DCU6	39S ribosomal protein L4, mitochondrial (L4mt) (MRP-L4)	Mrpl4 MNCb-3848	Mus musculus (Mouse)	6	0	0	7309800	0	52891000	0	9516100	0	24941000	2103600	0	0	0	26876000	12395000	23629000	0	0	3054900	19597000	3233000	0	1580300	8023200	17742000	4944800	0	11359000	10268000	10328000	14527000	10267000	6324500	3752000	1313400	3369400	4976700	2960500	2045800	0	4916000	2262600	7487400	4780700	18766000
Q9Z2Q5	39S ribosomal protein L40, mitochondrial (L40mt) (MRP-L40) (Nuclear localization signal-containing protein deleted in velocardiofacial syndrome homolog)	Mrpl40 Nlvcf	Mus musculus (Mouse)	3	0	23357000	0	81342000	85931000	46436000	0	0	0	0	0	0	0	8529200	0	0	0	0	2935200	6674000	0	0	0	0	13675000	23087000	0	52228000	0	0	15316000	22311000	0	0	1146100	0	0	0	0	0	0	0	3643700	2448800	0
Q9CY73	39S ribosomal protein L44, mitochondrial (L44mt) (MRP-L44) (EC 3.1.26.-)	Mrpl44	Mus musculus (Mouse)	3	4171600	2596100	0	0	0	0	0	0	4594800	0	0	945910	9527300	0	0	3016900	0	0	1923500	3864000	0	0	0	0	0	0	1099700	0	2696300	5163000	0	0	0	0	750580	0	1616800	3085600	0	0	0	1958300	0	0	1164500
Q9D0Q7	39S ribosomal protein L45, mitochondrial (L45mt) (MRP-L45)	Mrpl45	Mus musculus (Mouse)	5	35842000	9890100	0	109090000	65993000	63080000	183260000	56389000	94723000	80445000	91768000	11781000	252240000	116040000	251000000	159160000	65554000	7321700	113830000	204310000	121400000	41322000	84571000	120750000	160780000	223120000	128530000	152990000	42570000	78893000	91887000	23210000	5921800	2890700	0	2400400	8860400	14046000	0	3984800	30424000	15846000	19619000	21111000	50870000
Q9EQI8	39S ribosomal protein L46, mitochondrial (L46mt) (MRP-L46)	Mrpl46	Mus musculus (Mouse)	3	43472000	12784000	15032000	50340000	49572000	29151000	47851000	40427000	47324000	24950000	27588000	14165000	37698000	5853300	25283000	19751000	29373000	4833900	6895900	34895000	25252000	20327000	49698000	15204000	39753000	37624000	13728000	30334000	12860000	16611000	14506000	7689900	0	0	0	0	0	2160300	0	5445000	14410000	6541500	9741400	11138000	6338800
Q8K2Y7	39S ribosomal protein L47, mitochondrial (L47mt) (MRP-L47)	Mrpl47	Mus musculus (Mouse)	4	6000700	1407900	15633000	12192000	11023000	5793600	0	12196000	0	0	0	702820	0	0	0	0	0	0	0	0	0	0	0	0	0	0	0	0	0	2441500	3488500	0	0	0	0	0	0	0	0	0	0	0	0	0	2290800
Q9CQ40	39S ribosomal protein L49, mitochondrial (L49mt) (MRP-L49)	Mrpl49	Mus musculus (Mouse)	3	0	11281000	33932000	19564000	52205000	50162000	69042000	47292000	65810000	59677000	76937000	0	17543000	57145000	40240000	11962000	0	0	0	0	0	26582000	0	0	22857000	47422000	12404000	22003000	0	0	0	0	0	2033800	0	6081100	0	0	1452800	1101900	5735900	11516000	13116000	6761700	6932000
Q8VDT9	39S ribosomal protein L50, mitochondrial (L50mt) (MRP-L50)	Mrpl50	Mus musculus (Mouse)	2	20640000	7142300	11308000	24152000	0	68643000	51938000	48001000	9287400	0	19735000	0	27188000	16500000	0	0	0	0	0	0	3834600	0	0	0	0	0	24449000	25769000	0	0	0	7393300	0	0	0	0	0	0	0	0	0	0	0	0	2558200
Q9D1H8	39S ribosomal protein L53, mitochondrial (L53mt) (MRP-L53)	Mrpl53	Mus musculus (Mouse)	2	0	0	0	0	0	0	0	0	0	0	0	0	0	0	0	0	0	0	0	0	0	0	0	0	0	0	0	0	0	0	0	0	0	0	0	0	0	0	0	0	0	0	0	0	0
Q9CZ83	39S ribosomal protein L55, mitochondrial (L55mt) (MRP-L55)	Mrpl55	Mus musculus (Mouse)	3	2411900	7458700	10417000	0	5555500	2641000	5231000	19982000	29305000	4010400	13398000	0	0	0	0	0	0	1301400	2286900	0	0	0	0	0	10823000	2754500	7133600	0	7862900	0	11638000	0	0	1341100	0	0	0	0	0	0	6057400	2202000	4128700	19269000	4673100
Q99N94	39S ribosomal protein L9, mitochondrial (L9mt) (MRP-L9)	Mrpl9	Mus musculus (Mouse)	4	13452000	0	53220000	14674000	0	9783400	45912000	0	33016000	23242000	23263000	9857100	22243000	16613000	24197000	29905000	0	0	0	0	0	0	0	0	14881000	14747000	15848000	17712000	5790200	14137000	18758000	10013000	1130800	2943900	0	3808800	0	733890	0	0	0	0	13289000	0	0
P70245	3-beta-hydroxysteroid-Delta(8),Delta(7)-isomerase (EC 5.3.3.5) (Cholestenol Delta-isomerase) (Delta(8)-Delta(7) sterol isomerase) (D8-D7 sterol isomerase) (Emopamil-binding protein)	Ebp Msi	Mus musculus (Mouse)	3	30334000	34914000	90211000	124140000	96234000	149420000	285760000	0	158830000	0	16377000	4881000	91506000	0	80013000	73563000	9160200	11501000	52847000	39594000	26448000	42704000	1836600	22865000	59037000	59996000	67024000	63515000	36257000	53510000	34874000	33174000	34151000	37441000	1685200	0	43892000	11895000	38413000	24086000	48709000	75667000	51353000	8956300	41541000
O08756	3-hydroxyacyl-CoA dehydrogenase type-2 (EC 1.1.1.35) (17-beta-hydroxysteroid dehydrogenase 10) (17-beta-HSD 10) (EC 1.1.1.51) (3-hydroxy-2-methylbutyryl-CoA dehydrogenase) (EC 1.1.1.178) (3-hydroxyacyl-CoA dehydrogenase type II) (Endoplasmic reticulum-associated amyloid beta-peptide-binding protein) (Mitochondrial ribonuclease P protein 2) (Mitochondrial RNase P protein 2) (Type II HADH)	Hsd17b10 Erab Hadh2	Mus musculus (Mouse)	9	332440000	160520000	394350000	611670000	529120000	458800000	634950000	418860000	659320000	452780000	567710000	106640000	414650000	296390000	382440000	437590000	53633000	114810000	163310000	261240000	119410000	150760000	108480000	83078000	570950000	370550000	287700000	383050000	219590000	313810000	258960000	227040000	83586000	89083000	66348000	77123000	151500000	141650000	85707000	79371000	265120000	93390000	133620000	112570000	142520000
Q99L13	3-hydroxyisobutyrate dehydrogenase, mitochondrial (HIBADH) (EC 1.1.1.31)	Hibadh	Mus musculus (Mouse)	12	389710000	133330000	318700000	826890000	491040000	449500000	688770000	495350000	390330000	549280000	427810000	84771000	575670000	344090000	293620000	306730000	137530000	253100000	156850000	259240000	86682000	147000000	64984000	73084000	280850000	310280000	235150000	233320000	297700000	124210000	301220000	217880000	27229000	36585000	23129000	24459000	57195000	34462000	25340000	35118000	79910000	65334000	107450000	62812000	104820000
Q8QZS1	3-hydroxyisobutyryl-CoA hydrolase, mitochondrial (EC 3.1.2.4) (3-hydroxyisobutyryl-coenzyme A hydrolase) (HIB-CoA hydrolase) (HIBYL-CoA-H)	Hibch	Mus musculus (Mouse)	11	46458000	25477000	65944000	127630000	126020000	36909000	18158000	15019000	45536000	57268000	35297000	11642000	115050000	50247000	6927900	7794300	28780000	19528000	6276400	67641000	12600000	12117000	10789000	14888000	11348000	41421000	14715000	39461000	6375100	6432200	8729800	11763000	18790000	14840000	4209800	20439000	21196000	18094000	4784800	13360000	18432000	8243200	11654000	9390700	1859600
Q921H8	3-ketoacyl-CoA thiolase A, peroxisomal (EC 2.3.1.16) (Acetyl-CoA acyltransferase A) (Beta-ketothiolase A) (Peroxisomal 3-oxoacyl-CoA thiolase A)	Acaa1a Acaa1	Mus musculus (Mouse)	15	794650000	476790000	1183300000	1689300000	1417900000	1610000000	1055400000	1080400000	1164200000	983350000	1376500000	174900000	1791700000	759100000	824010000	705110000	255510000	362380000	348660000	364320000	422150000	498080000	316270000	320590000	1090000000	659060000	638440000	980710000	301290000	211930000	303150000	320680000	104590000	139970000	90497000	120480000	132430000	187290000	106160000	89157000	211730000	152990000	223370000	172740000	227370000
Q8BWT1	3-ketoacyl-CoA thiolase, mitochondrial (EC 2.3.1.16) (Acetyl-CoA acetyltransferase) (EC 2.3.1.9) (Acetyl-CoA acyltransferase) (Acyl-CoA hydrolase, mitochondrial) (EC 3.1.2.-) (EC 3.1.2.1) (EC 3.1.2.2) (Beta-ketothiolase) (Mitochondrial 3-oxoacyl-CoA thiolase)	Acaa2	Mus musculus (Mouse)	21	1775300000	849610000	1256900000	3513400000	1930100000	1892300000	2450000000	1510000000	2106200000	1934400000	2017800000	437760000	1893500000	1181500000	1057500000	1372800000	265440000	563240000	516670000	937040000	519000000	857650000	493190000	471360000	1953400000	1760800000	1457500000	1475900000	819930000	757980000	806770000	841360000	184060000	260890000	137510000	244300000	230330000	277480000	225780000	216780000	633590000	541960000	451920000	310820000	365520000
Q6GV12	3-ketodihydrosphingosine reductase (KDS reductase) (EC 1.1.1.102) (3-dehydrosphinganine reductase) (Follicular variant translocation protein 1 homolog) (FVT-1)	Kdsr Fvt1	Mus musculus (Mouse)	3	0	0	54118000	0	0	0	77572000	19507000	47516000	15982000	16964000	0	25475000	23422000	39716000	20394000	0	919510	1799700	25244000	11195000	18346000	9166000	6836900	0	0	0	21954000	0	37695000	0	0	0	0	7622700	0	8591700	1787200	845470	0	15163000	0	1799200	4643300	14300000
O88736	3-keto-steroid reductase (EC 1.1.1.270) (17-beta-hydroxysteroid dehydrogenase 7) (17-beta-HSD 7) (Estradiol 17-beta-dehydrogenase 7) (EC 1.1.1.62)	Hsd17b7	Mus musculus (Mouse)	3	0	5829100	35108000	0	0	0	0	12726000	0	0	0	0	0	0	0	0	0	0	0	0	6036500	0	0	0	0	0	0	0	0	0	0	0	0	0	0	4636600	4218800	0	0	0	5635000	0	7149000	11967000	5235600
Q99J99	3-mercaptopyruvate sulfurtransferase (MST) (EC 2.8.1.2)	Mpst	Mus musculus (Mouse)	13	188500000	100360000	38637000	437030000	320980000	208420000	265470000	178680000	179520000	135350000	618410000	32987000	343180000	229200000	125350000	101150000	123440000	50909000	30487000	19705000	40160000	88088000	29442000	20422000	203350000	204960000	66799000	109150000	73129000	86652000	42880000	56545000	8429000	10125000	2910400	7048500	5008000	7735400	13385000	14011000	41382000	22547000	53618000	47519000	56363000
Q9D404	3-oxoacyl-[acyl-carrier-protein] synthase, mitochondrial (EC 2.3.1.41) (Beta-ketoacyl-ACP synthase)	Oxsm	Mus musculus (Mouse)	3	14506000	15560000	38152000	14900000	12854000	0	0	0	13620000	10147000	28960000	3787100	0	0	0	0	0	0	6192800	0	9932100	0	0	0	21662000	18484000	0	11757000	0	0	3994000	0	4506500	8791200	0	3315600	0	0	0	0	10471000	15414000	4918000	7818300	3965300
Q9Z2A0	3-phosphoinositide-dependent protein kinase 1 (mPDK1) (EC 2.7.11.1)	Pdpk1 Pdk1	Mus musculus (Mouse)	2	0	0	0	37239000	8010500	4258300	26287000	16796000	10530000	8108000	5122100	0	6747700	0	0	0	2853500	3698200	3856000	5844400	9261100	0	0	4340800	0	0	0	0	15449000	0	0	2570400	0	0	0	0	0	1430500	0	0	0	4312100	2383100	1532400	3354200
P63325	40S ribosomal protein S10	Rps10	Mus musculus (Mouse)	12	1470100000	866110000	1769300000	3247300000	4012100000	1849800000	2209600000	1322600000	2061800000	1586300000	2109500000	249520000	1567200000	983170000	989450000	1500000000	433180000	342080000	467890000	929210000	645570000	1015600000	461780000	500150000	1466100000	1200700000	566100000	1431700000	415390000	778510000	1023800000	560680000	82741000	125150000	63969000	168320000	115370000	110860000	76489000	60539000	439270000	271620000	488240000	331660000	468240000
P62281	40S ribosomal protein S11	Rps11	Mus musculus (Mouse)	13	1635100000	810170000	2609400000	3546900000	2090000000	2361900000	3032400000	2178100000	2667900000	2809900000	3206200000	527470000	2449900000	2160000000	1634100000	2719400000	372030000	548010000	590580000	1161300000	959620000	1549800000	844950000	1015900000	2672300000	2137500000	2110200000	2761300000	1076900000	1025900000	1216400000	786360000	322620000	523730000	138280000	316980000	300550000	256620000	213900000	212410000	748020000	467010000	753120000	460090000	558880000
P63323	40S ribosomal protein S12	Rps12	Mus musculus (Mouse)	4	2130000000	1444500000	2209700000	3552200000	3259900000	3486800000	3297500000	2658800000	3329600000	3054900000	3224600000	866790000	3117700000	1502300000	2725700000	2494400000	1160000000	895270000	1038900000	2201100000	591220000	1194400000	898930000	663630000	2836600000	2755600000	2460000000	2630100000	1326500000	1228800000	1400000000	1116700000	89050000	258390000	444460000	375380000	414530000	495970000	295290000	255070000	1091400000	743230000	852940000	809480000	525420000
P62301	40S ribosomal protein S13	Rps13	Mus musculus (Mouse)	16	2121500000	1415700000	2988800000	5071200000	5132300000	3930000000	5556800000	3687700000	4448300000	3290000000	4301100000	666760000	3730800000	2765500000	2761200000	3384100000	726150000	997440000	875460000	2260000000	1093400000	1790700000	739790000	935120000	3328400000	2636600000	2081700000	3286100000	1230900000	1393400000	1525600000	975070000	411700000	607950000	267460000	517160000	444720000	381130000	289330000	352010000	1063500000	622400000	1291400000	849840000	1182700000
P62264	40S ribosomal protein S14	Rps14	Mus musculus (Mouse)	10	1947800000	1406500000	2607300000	3226600000	2780000000	2444100000	3224900000	2445100000	3099200000	2709400000	2982900000	531160000	2710400000	1671400000	1599700000	1773800000	569570000	486130000	609530000	1093300000	616900000	1128600000	504260000	635380000	2214600000	1522400000	2055100000	2273900000	888690000	823070000	895110000	517960000	148930000	298560000	90108000	342170000	228100000	125880000	117430000	129470000	583650000	381000000	693070000	386710000	492360000
P62843	40S ribosomal protein S15 (RIG protein)	Rps15 Rig	Mus musculus (Mouse)	7	1040600000	697680000	1387400000	2580000000	2498100000	1674900000	2050000000	1677400000	1545500000	1410000000	1446400000	267350000	1291500000	1070700000	1043900000	1365800000	445640000	287730000	416540000	1234700000	398840000	724650000	393980000	426020000	1172400000	904130000	1009200000	1185300000	419300000	424520000	545020000	393140000	60622000	90985000	69835000	110380000	99145000	67962000	33825000	42400000	428870000	254190000	447660000	362730000	340440000
P62245	40S ribosomal protein S15a	Rps15a	Mus musculus (Mouse)	8	1815500000	945190000	2319500000	3319300000	3327200000	2622900000	3488900000	2074400000	2809500000	1997300000	2729600000	537230000	2635600000	2400000000	2277100000	1906600000	648240000	513000000	955070000	1720000000	695350000	1367400000	501260000	612800000	2124900000	1894900000	1045400000	2460000000	934970000	1104800000	826120000	663340000	425130000	523070000	257410000	420100000	476300000	443590000	314620000	326160000	946760000	552330000	1025800000	785790000	1096700000
P14131	40S ribosomal protein S16	Rps16	Mus musculus (Mouse)	13	2900000000	1634500000	4333900000	6219600000	5703200000	4857800000	6675700000	3522900000	5106100000	4255200000	4980000000	975680000	4514200000	3907800000	3242500000	4450000000	857530000	1116300000	1555400000	2195200000	1539900000	2495500000	914280000	1423800000	3680000000	3447700000	2852900000	4028500000	1764900000	2030000000	1984900000	1480000000	508350000	781570000	303990000	622340000	573100000	521420000	467000000	452110000	1559700000	916230000	1712700000	1037900000	1567100000
P63276	40S ribosomal protein S17	Rps17	Mus musculus (Mouse)	8	1837400000	1395600000	2604600000	4974900000	3117300000	2981500000	3743200000	3317300000	2826500000	2720000000	2373100000	500980000	2136900000	1874900000	1904500000	1901800000	755510000	400650000	639020000	1323200000	473060000	720920000	315920000	472780000	2080600000	1700000000	1317700000	1805200000	724130000	739240000	1111600000	982000000	75816000	119310000	88372000	139880000	131690000	153500000	95935000	46961000	396180000	264200000	392620000	331090000	302300000
P62270	40S ribosomal protein S18 (Ke-3) (Ke3)	Rps18	Mus musculus (Mouse)	17	4102800000	1912300000	4908100000	8116200000	7375500000	5118800000	6664900000	4640600000	5423900000	4610800000	5924600000	1035300000	5976300000	4256400000	4325800000	5141700000	923130000	884920000	1300000000	2410000000	1762300000	3080000000	1080000000	1308600000	4520000000	3880800000	3140000000	4700000000	1417500000	1601100000	1722800000	2085900000	796250000	1168500000	599730000	1010200000	928140000	829790000	792340000	823110000	1852800000	1322200000	2252800000	1530100000	2069600000
Q9CZX8	40S ribosomal protein S19	Rps19	Mus musculus (Mouse)	14	3558800000	1680000000	4562500000	5622500000	4988500000	4845200000	6454200000	3686100000	5458800000	4280700000	5872100000	845600000	4670200000	3469600000	3751400000	3595400000	855020000	546720000	851250000	2137700000	1550900000	2833200000	972720000	1364400000	3804500000	2523300000	2563300000	3487900000	876090000	767080000	1074300000	888510000	333160000	531090000	228760000	355280000	208140000	166800000	172790000	134090000	767420000	645720000	1210100000	689450000	1042700000
P25444	40S ribosomal protein S2 (40S ribosomal protein S4) (Protein LLRep3)	Rps2 Llrep3 Rps4	Mus musculus (Mouse)	13	3053600000	1721300000	4530000000	7111900000	6398900000	5670600000	6494600000	4339500000	5849500000	5130000000	5869300000	1090800000	4687300000	3802200000	3807700000	5490000000	1300900000	1417500000	1732400000	3242800000	1773300000	3064800000	1423900000	1552900000	4851200000	3631300000	3181600000	5488400000	2471200000	2743400000	2249300000	1625500000	627360000	787720000	353640000	762510000	735340000	657590000	526790000	427420000	1674500000	1059500000	1888100000	1421400000	1596200000
P60867	40S ribosomal protein S20	Rps20	Mus musculus (Mouse)	6	1616400000	1007200000	1696500000	2577200000	2006900000	2287700000	2385500000	1890000000	2386500000	2135200000	2937700000	496070000	1638700000	1290000000	1332400000	1522200000	389610000	442990000	492350000	628910000	382410000	823850000	368510000	366270000	2327200000	1640000000	1364300000	2271900000	681580000	938850000	841170000	656940000	70486000	176260000	52512000	124140000	116520000	125220000	102200000	70335000	380740000	253470000	467760000	259050000	502600000
Q9CQR2	40S ribosomal protein S21	Rps21	Mus musculus (Mouse)	5	1343500000	743840000	1251500000	2303700000	1396100000	1500700000	1522800000	1076600000	1387600000	1248800000	1493500000	309590000	1244800000	952220000	1033400000	920390000	142780000	198050000	339340000	1065700000	391600000	623190000	421180000	354720000	1087900000	844060000	896360000	1186600000	216140000	134180000	198350000	270860000	114220000	294200000	159810000	224650000	117530000	163710000	81339000	139050000	444530000	307190000	509770000	338160000	341690000
P62267	40S ribosomal protein S23	Rps23	Mus musculus (Mouse)	6	1470000000	577920000	1536400000	2325200000	2085500000	1503700000	2293100000	1248500000	2013500000	1888300000	1933700000	383900000	1385800000	1557700000	1144100000	2030000000	279810000	283230000	370010000	927220000	487540000	831620000	367410000	563060000	1861700000	1616400000	921290000	1663900000	1326500000	703090000	863940000	809990000	80027000	122950000	47222000	169890000	179420000	157790000	153410000	92156000	358590000	239230000	319150000	234410000	318260000
P62849	40S ribosomal protein S24	Rps24	Mus musculus (Mouse)	6	1102600000	549070000	1492500000	2952200000	2974100000	1459600000	2513800000	1657900000	1935200000	1320000000	1686100000	318900000	1412300000	1091400000	768760000	1349600000	501040000	465390000	611300000	957930000	380880000	584580000	343020000	463750000	1324600000	1030000000	1103300000	1600000000	577290000	787260000	861240000	634980000	161080000	229590000	113980000	248400000	265600000	225010000	131010000	156330000	642780000	374450000	584970000	506920000	462170000
P62852	40S ribosomal protein S25	Rps25	Mus musculus (Mouse)	8	1858900000	973490000	1730000000	4644500000	4077100000	3255400000	3354500000	3144700000	2956800000	4492500000	3185400000	493590000	2904800000	1860000000	1085400000	2622800000	928190000	739260000	657550000	1592400000	789530000	1276500000	675210000	860300000	3641100000	2640000000	3440000000	3320300000	854410000	1162300000	1174500000	967990000	272110000	482830000	246700000	390080000	328730000	318490000	247040000	244340000	782250000	546550000	826780000	620850000	756090000
P62855	40S ribosomal protein S26	Rps26	Mus musculus (Mouse)	4	676870000	587520000	1563600000	1947700000	2370000000	1560000000	2006200000	1009700000	1112400000	805190000	1312800000	177610000	905540000	814560000	679470000	1190000000	6925400	174200000	300280000	616110000	331780000	594620000	314880000	392270000	1006800000	898790000	847220000	1236200000	388300000	444560000	471220000	338370000	114290000	158640000	76210000	185730000	195780000	162870000	154540000	134140000	687410000	272860000	508230000	284300000	308360000
Q6ZWU9	40S ribosomal protein S27	Rps27	Mus musculus (Mouse)	3	890100000	452000000	919000000	593050000	1450000000	391000000	1630000000	1140000000	1300900000	605000000	1323400000	292000000	1207100000	727000000	715000000	1256500000	325950000	363020000	322920000	525520000	377760000	632420000	295640000	321000000	942000000	857000000	891000000	1180000000	490000000	443000000	476000000	389660000	124570000	120140000	47734000	106580000	152710000	74365000	73993000	76949000	269650000	195100000	295460000	232650000	202770000
Q6ZWY3	40S ribosomal protein S27-like	Rps27l	Mus musculus (Mouse)	2	83796000	63243000	107520000	69864000	156240000	144830000	195480000	131890000	23605000	168390000	207650000	0	273530000	78803000	126180000	209720000	1914400	0	90753000	185230000	93127000	99550000	48498000	58804000	109520000	186070000	118840000	322150000	33756000	20867000	0	0	8938200	4701700	0	0	0	0	0	0	11722000	21400000	16129000	17315000	38465000
P62858	40S ribosomal protein S28	Rps28	Mus musculus (Mouse)	4	919070000	447770000	1262300000	2679700000	1404600000	1555700000	1469800000	1346800000	1956400000	1071700000	1594600000	261120000	1360000000	1005300000	1161600000	1170000000	380870000	248490000	289140000	570850000	447050000	857170000	336220000	329890000	1392700000	1054500000	951300000	1077600000	323590000	143310000	321620000	320660000	132110000	323590000	163210000	253760000	64066000	90200000	65476000	114840000	394590000	259830000	536870000	323530000	320540000
P62274	40S ribosomal protein S29	Rps29	Mus musculus (Mouse)	2	132240000	125630000	56160000	734860000	623650000	495130000	391640000	470080000	442350000	370210000	364650000	66100000	210500000	297780000	262060000	147080000	35279000	40449000	37514000	15432000	38840000	98279000	116900000	49536000	261030000	152180000	164410000	236630000	53528000	37743000	63377000	26209000	17718000	61409000	16027000	46775000	18731000	14815000	10819000	17158000	94092000	79058000	135360000	84788000	93108000
P62908	40S ribosomal protein S3 (EC 4.2.99.18)	Rps3	Mus musculus (Mouse)	23	5820000000	3205600000	6830100000	9963400000	9221100000	7621800000	9453500000	6996900000	8363700000	5820000000	8700600000	1567200000	7342500000	6216400000	5540700000	6429500000	1851600000	2336700000	2522100000	4271200000	2880000000	4555200000	2042500000	2492800000	8165900000	6840000000	5230000000	6882600000	3395600000	3228800000	3792800000	2725700000	1040600000	1545700000	848760000	1465400000	1460500000	1457600000	1188200000	1109800000	3383800000	1834700000	3123400000	2424800000	2996100000
P97351	40S ribosomal protein S3a (Protein TU-11)	Rps3a Rps3a1	Mus musculus (Mouse)	24	4370000000	2432600000	5788700000	9142400000	6370800000	6365100000	7767200000	5508400000	7011700000	6407900000	6501100000	1453200000	4825300000	4532600000	3820000000	5476200000	1050000000	1526600000	2080000000	3310500000	2041500000	3379800000	1390000000	1754900000	5731700000	4725300000	3890000000	5334200000	2473300000	2931700000	2444600000	2426500000	526810000	781940000	268660000	762920000	612180000	622210000	460240000	406720000	1336300000	1183300000	1339700000	743660000	911200000
P62702	40S ribosomal protein S4, X isoform	Rps4x Rps4	Mus musculus (Mouse)	22	4240000000	2326900000	5606300000	8411300000	8197200000	6654600000	8680000000	5710000000	7071900000	6615900000	7369800000	1178200000	5005900000	5035700000	4527200000	6955900000	1300300000	1316400000	1591700000	3119500000	1717700000	2636500000	1312500000	1915200000	5667800000	4626900000	4995300000	6186400000	2640600000	2845700000	3390800000	1945700000	1100000000	1365500000	659070000	972940000	1048700000	985170000	931790000	947400000	2258200000	1650800000	2341500000	1695300000	2370400000
P97461	40S ribosomal protein S5 [Cleaved into: 40S ribosomal protein S5, N-terminally processed]	Rps5	Mus musculus (Mouse)	13	1637500000	886180000	2009500000	2894500000	2466800000	2381500000	3977100000	2046800000	2597400000	2140000000	2532400000	545440000	1950000000	1762900000	1619900000	2131500000	415960000	390810000	496990000	936070000	505960000	834840000	421000000	467550000	1861700000	1530000000	1404900000	1763900000	1039600000	836450000	1001900000	824460000	288470000	394530000	86193000	273240000	273550000	230780000	140410000	225300000	634620000	491420000	736250000	564110000	744880000
P62754	40S ribosomal protein S6 (Phosphoprotein NP33)	Rps6	Mus musculus (Mouse)	12	1748500000	1036200000	3180500000	5030100000	4043400000	3829100000	4384700000	3686700000	3813300000	3354500000	3061300000	495340000	1936300000	1557600000	949530000	2800900000	519190000	805170000	723980000	1360000000	522620000	790000000	493560000	822700000	2570000000	1686700000	2150000000	2704400000	918410000	1161200000	1220400000	1028300000	316160000	247140000	57115000	407990000	234900000	205020000	150090000	132070000	853580000	669290000	829660000	663690000	375260000
P62082	40S ribosomal protein S7	Rps7	Mus musculus (Mouse)	18	4890500000	1977200000	4833100000	7315200000	6166800000	4562800000	6046400000	5560000000	6223700000	4053900000	5883500000	1150800000	4423300000	2659700000	3410900000	4615700000	1774700000	1390000000	1690300000	3053500000	1248300000	2044200000	1212500000	1158600000	4534600000	4033700000	3122900000	4762100000	1725400000	1832800000	2354300000	1758600000	254440000	403880000	236710000	464600000	350370000	457410000	319010000	281260000	1217100000	773870000	1563200000	1056100000	1028800000
P62242	40S ribosomal protein S8	Rps8	Mus musculus (Mouse)	12	3206600000	1680000000	4543300000	7705900000	7538500000	5365600000	7617600000	5119100000	4030100000	5971700000	5093700000	846440000	4834500000	3563300000	3106300000	5057800000	1291200000	1358500000	1658500000	2820000000	1248600000	2019800000	1273800000	1736800000	4265400000	3295100000	3965400000	4852200000	1929400000	2420200000	2320000000	1851800000	628250000	935490000	437340000	804540000	754430000	603570000	544360000	526740000	1763500000	1159800000	2028400000	1336700000	1316800000
Q6ZWN5	40S ribosomal protein S9	Rps9	Mus musculus (Mouse)	21	2507700000	2156400000	5425700000	8292800000	6919900000	5498300000	7101300000	5743500000	5464200000	6217100000	5655900000	1143700000	4992800000	4160000000	2690000000	5425400000	1035400000	1316700000	1620000000	3484500000	1644100000	2042300000	1163800000	1810000000	4280000000	3421500000	3686200000	5430700000	2102600000	2686900000	2853300000	1896200000	913870000	1079700000	424080000	879880000	1306300000	797330000	581030000	620020000	2714200000	1150000000	2391100000	1760700000	2528600000
P14206	40S ribosomal protein SA (37 kDa laminin receptor precursor) (37LRP) (37 kDa oncofetal antigen) (37/67 kDa laminin receptor) (LRP/LR) (67 kDa laminin receptor) (67LR) (Laminin receptor 1) (LamR) (Laminin-binding protein precursor p40) (LBP/p40) (OFA/iLRP)	Rpsa Lamr1 P40-8	Mus musculus (Mouse)	16	6630800000	2860800000	5974800000	11400000000	12800000000	6541700000	11500000000	7259700000	8054400000	7533900000	7862300000	1848100000	6431200000	4673600000	4512500000	5688700000	2218900000	1819600000	2202700000	4650000000	2205700000	3607900000	1857700000	1733100000	6858200000	6203200000	4547800000	6067100000	2826300000	2428800000	3636300000	2665400000	882550000	1220300000	684660000	1032500000	1005500000	1079700000	797060000	865030000	2468300000	1418400000	2331200000	1664500000	2130000000
P10852	4F2 cell-surface antigen heavy chain (4F2hc) (Solute carrier family 3 member 2) (CD antigen CD98)	Slc3a2 Mdu1	Mus musculus (Mouse)	24	1296400000	622870000	1208800000	1641700000	1300200000	1602900000	2028700000	1394800000	1569400000	1689100000	1172500000	416490000	1181700000	884880000	970790000	1515800000	237740000	738180000	764530000	916110000	323210000	409370000	257900000	312560000	1079300000	1421800000	1110400000	1275700000	1287600000	962340000	1271700000	1317700000	200020000	240890000	119900000	192850000	309010000	400670000	195210000	177000000	586730000	409930000	499970000	385140000	540650000
Q9JLJ2	4-trimethylaminobutyraldehyde dehydrogenase (TMABA-DH) (TMABADH) (EC 1.2.1.47) (Aldehyde dehydrogenase family 9 member A1) (EC 1.2.1.3)	Aldh9a1	Mus musculus (Mouse)	16	814770000	412180000	651500000	1581100000	1555100000	1056300000	1088600000	829020000	964210000	1143100000	1098600000	196830000	1058900000	850430000	737670000	553820000	156190000	357090000	359170000	591340000	270840000	438580000	151370000	223980000	1043800000	625730000	623620000	757880000	404500000	386980000	287770000	296240000	325090000	257930000	179250000	211060000	209410000	318570000	189410000	261870000	304850000	210660000	348320000	230030000	327100000
Q9JM14	5'(3')-deoxyribonucleotidase, cytosolic type (EC 3.1.3.-) (Cytosolic 5',3'-pyrimidine nucleotidase) (Deoxy-5'-nucleotidase 1) (dNT-1)	Nt5c Dnt1	Mus musculus (Mouse)	6	509870000	240070000	430460000	982040000	907550000	647290000	725470000	456540000	508260000	638890000	678520000	84473000	871830000	357200000	370990000	447690000	218100000	277790000	183630000	447240000	144750000	247090000	165510000	104020000	473260000	526450000	342960000	559180000	182230000	124260000	302800000	199450000	48580000	65294000	37029000	50956000	47714000	61198000	38073000	49720000	88825000	64014000	78181000	65541000	112470000
Q9DBR1	5'-3' exoribonuclease 2 (EC 3.1.13.-) (Protein Dhm1)	Xrn2 Dhm1	Mus musculus (Mouse)	15	63136000	29058000	46542000	218630000	166650000	56725000	56101000	180040000	181870000	85012000	154880000	27998000	93697000	55410000	88517000	92300000	12869000	45866000	38611000	68203000	40591000	46922000	37431000	21110000	94141000	99086000	89590000	91821000	37268000	59619000	79301000	42139000	43038000	27524000	12526000	21899000	18176000	20327000	14616000	15061000	74625000	44908000	67876000	57989000	30904000
P70290	55 kDa erythrocyte membrane protein (p55) (Membrane protein, palmitoylated 1)	Mpp1	Mus musculus (Mouse)	19	257470000	71598000	244490000	223590000	538240000	176040000	540290000	230700000	426820000	367050000	149810000	69666000	229020000	193500000	394560000	322640000	120820000	83627000	202760000	279410000	76060000	152510000	60409000	55932000	325440000	164270000	271710000	210370000	189920000	181510000	94101000	85948000	38541000	33945000	21443000	30274000	58184000	43438000	37808000	36860000	71207000	54726000	79421000	47181000	102300000
Q5EG47	5'-AMP-activated protein kinase catalytic subunit alpha-1 (AMPK subunit alpha-1) (EC 2.7.11.1) (Acetyl-CoA carboxylase kinase) (ACACA kinase) (EC 2.7.11.27) (Hydroxymethylglutaryl-CoA reductase kinase) (HMGCR kinase) (EC 2.7.11.31) (Tau-protein kinase PRKAA1) (EC 2.7.11.26)	Prkaa1	Mus musculus (Mouse)	10	152400000	64638000	182800000	218800000	126520000	139010000	211740000	169650000	298820000	308870000	123810000	29766000	168350000	67556000	77662000	127220000	30756000	53949000	41559000	88961000	37113000	69306000	9719400	25829000	278200000	199530000	111670000	150330000	183290000	104370000	50621000	87257000	44133000	48488000	18427000	34612000	34020000	43700000	35957000	40035000	57716000	50678000	82466000	54190000	71941000
Q9R078	5'-AMP-activated protein kinase subunit beta-1 (AMPK subunit beta-1) (AMPKb)	Prkab1	Mus musculus (Mouse)	5	56461000	11054000	21226000	34323000	69266000	49623000	64685000	68724000	79107000	44423000	37155000	0	12200000	11693000	20458000	24328000	0	0	14389000	30429000	5676500	15340000	6273000	13332000	52142000	35305000	32233000	38715000	19925000	22528000	20699000	20230000	994670	3456100	0	10625000	10232000	0	6101200	4838900	7834200	11584000	15874000	9886200	14758000
O54950	5'-AMP-activated protein kinase subunit gamma-1 (AMPK gamma1) (AMPK subunit gamma-1) (AMPKg)	Prkag1 Prkaac	Mus musculus (Mouse)	14	37740000	34359000	64715000	63352000	83676000	109800000	104450000	71128000	124470000	87230000	21501000	27814000	46541000	27592000	57213000	46075000	8707300	26713000	67736000	69349000	43888000	89609000	29226000	46386000	72363000	50278000	72600000	72730000	36553000	58290000	27477000	16379000	44555000	45060000	28640000	36119000	72547000	55794000	23559000	32157000	63028000	29025000	51781000	57202000	68019000
Q9CRB3	5-hydroxyisourate hydrolase (HIU hydrolase) (HIUHase) (EC 3.5.2.17) (Transthyretin-related protein)	Urah	Mus musculus (Mouse)	4	25809000	7459800	22719000	32687000	8549800	50997000	0	43972000	64767000	34015000	33111000	9980200	28433000	11596000	27526000	6356600	6128500	4364200	3967400	8916200	11276000	24809000	7575900	6673900	26063000	23821000	46213000	0	13149000	17245000	2431800	0	14074000	32575000	25235000	30348000	31909000	26974000	39947000	26882000	37528000	17016000	26605000	26514000	44210000
Q61503	5'-nucleotidase (5'-NT) (EC 3.1.3.5) (Ecto-5'-nucleotidase) (CD antigen CD73)	Nt5e Nt5 Nte	Mus musculus (Mouse)	17	472050000	118580000	409930000	869230000	859270000	597270000	1194300000	441450000	131340000	707390000	121590000	149430000	217210000	529180000	367750000	967180000	84404000	277630000	124290000	299240000	100880000	81696000	103500000	54207000	395910000	410140000	483600000	422770000	328490000	369040000	615200000	684460000	12587000	21735000	6480400	15211000	24695000	49109000	15626000	19175000	248980000	148670000	201060000	187470000	220500000
Q8C5P5	5'-nucleotidase domain-containing protein 1 (EC 3.1.3.-) (Cytosolic 5'-nucleotidase II-like protein 1)	Nt5dc1 Nt5c2l1	Mus musculus (Mouse)	3	0	0	6630100	13713000	12801000	8406900	10468000	32943000	0	20626000	11488000	3886400	7066800	10768000	7961200	6079500	0	0	3986900	0	0	0	0	0	8508600	16788000	12494000	14907000	0	6337000	17289000	0	1807800	2082500	1228200	1852200	2218300	2937200	5322300	1584100	5019400	2423900	5182500	3528500	3743800
Q8K010	5-oxoprolinase (EC 3.5.2.9) (5-oxo-L-prolinase) (5-OPase) (Pyroglutamase)	Oplah	Mus musculus (Mouse)	11	8310500	13432000	0	25902000	0	0	0	0	13001000	0	0	0	0	0	0	0	0	0	0	0	0	0	0	0	0	0	9823900	0	0	0	0	4445600	6935400	4515600	0	3389500	5136100	4770400	0	3989600	9837600	0	11433000	4086100	7192800
P63038	60 kDa heat shock protein, mitochondrial (EC 5.6.1.7) (60 kDa chaperonin) (Chaperonin 60) (CPN60) (HSP-65) (Heat shock protein 60) (HSP-60) (Hsp60) (Mitochondrial matrix protein P1)	Hspd1 Hsp60	Mus musculus (Mouse)	49	10100000000	4375800000	7936900000	16600000000	14100000000	12300000000	14400000000	8830000000	9619600000	10700000000	11600000000	3270000000	13400000000	12000000000	8790400000	9886900000	4025300000	4455800000	4702400000	6723700000	2761500000	4451900000	1958400000	2484200000	9629200000	11700000000	7279900000	8022800000	7529400000	6655300000	7460000000	7235500000	833260000	1631600000	985530000	1535100000	1872600000	2306100000	1542100000	1096800000	4105100000	2947900000	4118700000	3128500000	3490000000
O08848	60 kDa SS-A/Ro ribonucleoprotein (60 kDa Ro protein) (60 kDa ribonucleoprotein Ro) (Ro60) (RoRNP) (TROVE domain family member 2)	RO60 Ssa2 Trove2	Mus musculus (Mouse)	3	9127900	4212100	14966000	29196000	0	23326000	22771000	49283000	38435000	27768000	12347000	3613700	10674000	7805200	8884400	16272000	5647300	4886400	2734900	5243500	3402700	0	0	0	16863000	16112000	16629000	15645000	11751000	5371100	10481000	9134200	1467000	0	1316200	0	3587500	1470700	0	0	0	0	0	4978600	7533700
P14869	60S acidic ribosomal protein P0 (60S ribosomal protein L10E)	Rplp0 Arbp	Mus musculus (Mouse)	17	4347900000	1649800000	4489800000	5866900000	5941900000	5073200000	5579900000	4455700000	4934300000	3522300000	4328100000	1362600000	4650600000	3362600000	3608500000	3398300000	1495300000	1585400000	1665500000	2753100000	1984100000	3190000000	1348200000	1610600000	4649200000	4341500000	3599500000	4360400000	1881200000	1749800000	2300000000	1407100000	545350000	644000000	349730000	624490000	665100000	614310000	511980000	507400000	1721800000	1124300000	1817200000	1468500000	1700000000
P47955	60S acidic ribosomal protein P1	Rplp1	Mus musculus (Mouse)	3	1063200000	538680000	822130000	1910000000	1740500000	1075100000	1354200000	1042700000	784220000	820520000	891750000	342010000	1027200000	699010000	999780000	1270500000	730360000	290370000	380930000	714480000	247210000	415870000	168360000	168240000	1129800000	887270000	967900000	778160000	1024700000	921550000	744960000	401600000	85390000	72219000	49126000	98951000	82241000	101240000	53711000	49213000	275790000	200190000	271550000	234590000	182820000
P99027	60S acidic ribosomal protein P2	Rplp2	Mus musculus (Mouse)	10	2871100000	1081900000	1890700000	4342900000	7050000000	5367300000	5161600000	3453800000	2386700000	3330000000	2715500000	815670000	3477600000	2809800000	2329900000	3279600000	2207300000	587370000	1361800000	1760000000	635270000	1041400000	441510000	374280000	4051200000	3250000000	3151400000	3316200000	1595500000	852100000	1187600000	1095600000	215260000	243720000	181920000	241950000	155710000	347240000	205800000	171220000	761350000	590880000	1055800000	668350000	772030000
Q6ZWV3	60S ribosomal protein L10 (Protein QM homolog) (Ribosomal protein L10)	Rpl10 Qm	Mus musculus (Mouse)	9	1265700000	704460000	1860000000	3109800000	3283400000	2056600000	2790600000	1904100000	2038300000	1672100000	2010000000	279490000	1685800000	1204300000	1211700000	2030000000	462940000	757710000	429750000	1000900000	443820000	797510000	310550000	558370000	1550800000	1200000000	1320000000	1777600000	841140000	758850000	934020000	775190000	168350000	216420000	74867000	195290000	189260000	197520000	157810000	160360000	491790000	367130000	561460000	348630000	570630000
P53026	60S ribosomal protein L10a (CSA-19) (Neural precursor cell expressed developmentally down-regulated protein 6) (NEDD-6)	Rpl10a Nedd-6 Nedd6	Mus musculus (Mouse)	10	3710000000	2104700000	3359400000	5434300000	3670300000	3821400000	4211700000	3002400000	4219600000	3043200000	4531800000	887540000	5412200000	3100200000	2576800000	2926200000	1014400000	1112400000	645170000	1872500000	1440300000	2609800000	875160000	997330000	4020000000	3329300000	3200300000	3983900000	1127100000	1508100000	1989900000	1110000000	336430000	498770000	233460000	356400000	329070000	331930000	217570000	318890000	789780000	517630000	998190000	611190000	1034500000
Q9CXW4	60S ribosomal protein L11	Rpl11	Mus musculus (Mouse)	9	1826600000	1080000000	2440900000	4113200000	3239300000	3251100000	3476700000	2797800000	3468800000	3086700000	3442900000	591810000	3491600000	2054300000	2570500000	2600000000	585590000	569800000	730370000	1277600000	1032400000	1687200000	746970000	798690000	2715900000	2693600000	2505500000	3271600000	987170000	1020000000	1281500000	846170000	332340000	555620000	222650000	423090000	391010000	373600000	289780000	363420000	817060000	549520000	975320000	670880000	794890000
P35979	60S ribosomal protein L12	Rpl12	Mus musculus (Mouse)	7	1674200000	1438300000	2128300000	3914900000	3433700000	3443600000	3980000000	2560000000	2810000000	1895500000	3002400000	542050000	4345300000	2637800000	2630300000	2696400000	576460000	562660000	432810000	1529900000	721940000	1171500000	411340000	556090000	3379700000	3236200000	1538500000	2717900000	1396500000	1009900000	1703700000	806350000	294580000	409190000	200830000	379340000	297960000	536620000	247170000	268890000	773910000	519130000	847000000	564560000	714790000
P47963	60S ribosomal protein L13 (A52)	Rpl13	Mus musculus (Mouse)	16	2381300000	1252800000	3350000000	4787400000	3936800000	3438900000	5003800000	3686400000	3780000000	3403900000	3627200000	338800000	2620000000	2063900000	806620000	3708600000	801810000	650050000	913200000	1630000000	799640000	982690000	640380000	1038500000	2855800000	2032300000	3218300000	3566100000	639960000	610690000	899690000	780670000	208820000	475730000	182520000	378480000	240520000	244430000	194780000	219510000	900430000	637480000	1284600000	724050000	746890000
P19253	60S ribosomal protein L13a (Transplantation antigen P198) (Tum-P198 antigen)	Rpl13a P198 Tstap198-7	Mus musculus (Mouse)	11	1431800000	669440000	3048600000	3394600000	2652100000	2857200000	2660100000	1898200000	1638500000	1727900000	2716600000	363620000	2000300000	1906500000	1203800000	2132300000	467500000	543000000	632480000	1306100000	410200000	944270000	475370000	649840000	1746300000	1404100000	1360000000	1859500000	949620000	835130000	912990000	593490000	493260000	599420000	278110000	453030000	365000000	348760000	347580000	358760000	993550000	618830000	1002900000	736390000	992630000
Q9CR57	60S ribosomal protein L14	Rpl14	Mus musculus (Mouse)	6	1576700000	878100000	2349600000	3286100000	2582500000	2362700000	2969200000	2164900000	1710900000	1934800000	2310000000	361500000	1801900000	1679900000	1238900000	2091800000	561250000	628200000	785490000	1537400000	497400000	940130000	526150000	818780000	1791900000	1158300000	925300000	1806300000	748580000	638670000	756130000	509530000	370130000	549270000	267740000	415760000	380760000	461160000	315010000	299030000	1064600000	650620000	1127500000	852770000	1007900000
Q9CZM2	60S ribosomal protein L15	Rpl15	Mus musculus (Mouse)	11	1381500000	762790000	2350000000	4142400000	3831400000	3045600000	3618400000	2465300000	1879700000	2784300000	2680000000	480300000	2109400000	2131200000	854220000	2839300000	741800000	640570000	728120000	1580000000	381920000	642730000	473630000	848510000	2438100000	1781300000	1754600000	1862500000	939850000	1141900000	1073500000	766710000	403100000	514240000	221060000	354740000	440940000	384660000	292940000	292730000	915050000	535610000	829940000	660980000	1088600000
Q9CPR4	60S ribosomal protein L17	Rpl17	Mus musculus (Mouse)	13	1193400000	565170000	2220500000	2937600000	1812800000	1580600000	3314600000	2044300000	2502500000	2305400000	1781800000	330030000	1346300000	1079700000	1231800000	1792700000	341830000	306210000	644580000	1228100000	729520000	1039500000	553940000	836510000	1588900000	1491700000	1215300000	2126900000	594190000	1010000000	911140000	542470000	162100000	230540000	83762000	237990000	198770000	192680000	179080000	162310000	652780000	526910000	815480000	488330000	881340000
P35980	60S ribosomal protein L18	Rpl18	Mus musculus (Mouse)	10	1692600000	1272900000	3308800000	4468100000	4401900000	3961300000	4958600000	3248900000	2978200000	3350000000	3234700000	524400000	2915300000	2689100000	1248100000	3312200000	879600000	1103200000	1275600000	2390000000	690830000	1028900000	565300000	1196800000	3375900000	2240000000	2684100000	3573300000	1323800000	1866200000	1963900000	1313300000	596580000	1042900000	518070000	781810000	850000000	717060000	586920000	780990000	1935700000	1084600000	2152600000	1485200000	1689500000
P62717	60S ribosomal protein L18a	Rpl18a	Mus musculus (Mouse)	10	1138900000	664590000	1728800000	2542100000	1970000000	1870000000	2415700000	1475300000	1734200000	2025700000	2334600000	317720000	1661800000	1334900000	756240000	1739200000	185520000	321260000	622680000	711710000	373160000	623740000	318750000	561810000	1390000000	1232300000	967070000	1486600000	625180000	923380000	812240000	660460000	118020000	139840000	86788000	113340000	121020000	174320000	149340000	76764000	474840000	299800000	495250000	387660000	703450000
P84099	60S ribosomal protein L19	Rpl19	Mus musculus (Mouse)	9	2354400000	619090000	1793100000	2806800000	2472300000	2045700000	3340000000	2020000000	2114200000	1513900000	2146200000	415620000	1646700000	1279900000	916570000	2351900000	499560000	460610000	625080000	1149300000	601480000	945910000	536460000	863400000	1752500000	1429700000	1406300000	2237500000	767230000	734660000	923670000	698080000	109600000	135020000	69823000	112570000	112680000	118790000	95239000	188970000	544340000	380750000	431270000	378140000	385710000
O09167	60S ribosomal protein L21	Rpl21	Mus musculus (Mouse)	11	1631800000	1116800000	2502700000	5533300000	4975700000	4336200000	5213500000	3837700000	3892700000	2900000000	3724700000	587110000	3452800000	2254800000	1785700000	3954900000	656480000	661340000	729940000	1582800000	750360000	1439200000	613070000	1018400000	3514900000	3284400000	2443800000	3212800000	1509900000	1745400000	2116100000	1320200000	195590000	328730000	76257000	277210000	209690000	162290000	156660000	124460000	712230000	515390000	957630000	619390000	788040000
P67984	60S ribosomal protein L22 (Heparin-binding protein HBp15)	Rpl22	Mus musculus (Mouse)	5	603010000	408630000	1006900000	1272300000	1011200000	908070000	1014500000	894890000	1040000000	883340000	784040000	191230000	700180000	622500000	586240000	623950000	205790000	264920000	378660000	411620000	431800000	592800000	291860000	401750000	999370000	591840000	618150000	832140000	373440000	377480000	397880000	277420000	169650000	266940000	151620000	225030000	220700000	264880000	174940000	167380000	331970000	222100000	383270000	265180000	281630000
Q9D7S7	60S ribosomal protein L22-like 1	Rpl22l1	Mus musculus (Mouse)	5	371610000	196150000	453410000	1620000000	827540000	887660000	901220000	798360000	871190000	850600000	398600000	118600000	547380000	275450000	283670000	418440000	120410000	41424000	55699000	283060000	240860000	435280000	201620000	158270000	396290000	216020000	216340000	313080000	370750000	247680000	190130000	82565000	7939400	28003000	6990000	20247000	17853000	14182000	9490900	5141100	132200000	89614000	191120000	133650000	127010000
P62830	60S ribosomal protein L23	Rpl23	Mus musculus (Mouse)	8	1670100000	702500000	1900000000	2319600000	2938800000	2270800000	3804500000	2061200000	2550900000	2140600000	2414600000	454370000	1914700000	1480600000	1903500000	1929700000	578650000	487110000	374000000	1344100000	749310000	1262200000	591740000	754530000	1952300000	1483200000	1583200000	1730000000	751300000	603020000	827660000	538070000	123580000	227640000	111350000	270680000	171820000	199650000	157540000	184550000	602200000	461720000	641540000	412060000	426130000
P62751	60S ribosomal protein L23a	Rpl23a	Mus musculus (Mouse)	14	1558800000	880620000	2546800000	3576200000	3038800000	2642900000	3807500000	2346100000	3490000000	3300100000	3576700000	376450000	2200500000	1815700000	1720900000	2287300000	633070000	337180000	484800000	1115900000	667980000	1031100000	609340000	701890000	2623900000	1741300000	2423600000	3491900000	641520000	694290000	729460000	490000000	32763000	127880000	35118000	173580000	117550000	120060000	79623000	33860000	391930000	252620000	603940000	325700000	251120000
Q8BP67	60S ribosomal protein L24	Rpl24	Mus musculus (Mouse)	6	1282100000	627400000	1860400000	2740000000	3140600000	2258200000	2882500000	1734200000	2055900000	1956400000	2169400000	337730000	1720100000	1030300000	1225300000	1770000000	315860000	344120000	383500000	762680000	369670000	741390000	285620000	489550000	1752800000	910130000	1112200000	1349300000	542130000	582210000	870210000	737240000	99059000	193880000	66676000	216130000	214950000	164330000	133570000	127940000	571730000	388970000	712690000	439410000	362750000
P61255	60S ribosomal protein L26 (Silica-induced gene 20 protein) (SIG-20)	Rpl26	Mus musculus (Mouse)	15	2170000000	1156200000	2511400000	4053100000	3856300000	2741300000	3151200000	2676600000	2340200000	2953600000	2977700000	453020000	2334500000	1518800000	1364600000	2893800000	336800000	414050000	424240000	973280000	615330000	566090000	551110000	796710000	2338500000	1623400000	1544200000	2827500000	936000000	938710000	1203900000	856230000	187870000	388280000	130180000	295560000	195990000	173020000	157250000	159810000	663790000	466520000	917010000	545560000	685790000
P61358	60S ribosomal protein L27	Rpl27	Mus musculus (Mouse)	9	1954600000	1020500000	3534800000	3789200000	3589300000	3673800000	4862500000	3027700000	3490000000	2823500000	3570000000	551230000	2882300000	2045600000	1947200000	2657800000	369120000	478480000	616270000	1524800000	665040000	1100000000	529070000	628870000	3202600000	2388900000	2099900000	3391600000	915150000	883230000	1262400000	796990000	188570000	434010000	180990000	298010000	295490000	175610000	186750000	204720000	718550000	489350000	951160000	596280000	802920000
P14115	60S ribosomal protein L27a (L29)	Rpl27a	Mus musculus (Mouse)	7	1103900000	455920000	1828700000	2040900000	1790400000	1451400000	2335900000	1668200000	1130000000	1577900000	1064400000	190250000	968450000	884610000	523750000	1389500000	386590000	414160000	515490000	1224300000	377530000	573930000	297020000	478350000	1411300000	673010000	1689300000	1321700000	306060000	409240000	438440000	314880000	112430000	259750000	104730000	235880000	193140000	167220000	111400000	127340000	499090000	380390000	663860000	440380000	440850000
P41105	60S ribosomal protein L28	Rpl28	Mus musculus (Mouse)	13	1564400000	973810000	2846700000	3372100000	3563900000	2960200000	3590000000	2428500000	2521400000	2347300000	2594600000	418500000	2285800000	1486700000	1040000000	2190200000	371210000	347960000	382630000	723580000	333060000	737520000	321860000	471890000	1888700000	1470000000	1043700000	2028500000	903790000	789810000	888840000	603690000	215920000	338930000	140940000	276460000	244640000	203480000	184660000	188670000	661000000	423010000	744800000	448380000	648480000
P47915	60S ribosomal protein L29	Rpl29 Rpl43	Mus musculus (Mouse)	6	359900000	316970000	951460000	1449600000	1329600000	1066700000	1258600000	815300000	636640000	1108200000	994080000	100380000	751590000	453820000	218130000	885700000	77575000	65586000	80900000	278670000	42287000	50373000	33447000	62937000	759400000	298610000	772010000	902250000	88111000	161600000	258550000	257150000	8807200	13471000	3364500	17924000	8792600	4484000	5758100	3198800	36273000	27346000	71675000	27247000	63461000
P27659	60S ribosomal protein L3 (J1 protein)	Rpl3	Mus musculus (Mouse)	27	3835800000	1738900000	4861800000	9652300000	8334600000	5990000000	8007400000	5721900000	5092800000	5260100000	5260600000	1033400000	4643600000	3984100000	3516500000	5804700000	1076300000	1235900000	1707200000	3409700000	1221800000	2207900000	1064100000	1528400000	4403300000	3516800000	3340700000	4907300000	2220000000	2633700000	2825700000	1894800000	509530000	804430000	351210000	604350000	647560000	665310000	540560000	469400000	1709100000	1062600000	1928400000	1292800000	1653800000
P62889	60S ribosomal protein L30	Rpl30	Mus musculus (Mouse)	6	1083400000	559050000	1123500000	1515900000	1381400000	1319400000	1898700000	1080000000	1595600000	1140000000	1554700000	295180000	1470300000	916290000	935570000	1291600000	232390000	247210000	188800000	296090000	297740000	565230000	216770000	266850000	824200000	1061600000	720660000	1767700000	491670000	459150000	652040000	470760000	182220000	268380000	102500000	188780000	134320000	181930000	124910000	118280000	405830000	221940000	424620000	294910000	460930000
P62900	60S ribosomal protein L31	Rpl31	Mus musculus (Mouse)	9	1573900000	757790000	1650300000	2543500000	1995900000	1671200000	2827300000	2147900000	2220800000	2594700000	1906900000	304560000	1769700000	1463900000	1052500000	1942200000	399110000	464660000	756880000	1546600000	739420000	1210400000	609840000	818360000	1649700000	1358600000	1244400000	1883100000	511540000	601250000	582290000	489100000	144640000	365460000	111140000	280080000	169570000	141080000	147020000	168190000	697290000	422530000	939290000	503050000	523850000
P62911	60S ribosomal protein L32	Rpl32	Mus musculus (Mouse)	10	572030000	452900000	1071900000	1996200000	2036700000	1285800000	1567900000	1468300000	1001800000	1040700000	1770500000	102960000	1199300000	890180000	330770000	1320500000	152030000	163480000	179700000	623850000	224180000	320010000	237570000	501340000	1436600000	826890000	993090000	1342600000	394290000	535170000	549760000	438190000	88633000	95586000	24483000	110290000	72019000	71428000	46660000	64860000	267990000	212060000	461800000	270400000	440630000
Q9D1R9	60S ribosomal protein L34	Rpl34	Mus musculus (Mouse)	5	765240000	530630000	1338100000	1870000000	1784700000	1311100000	1438600000	1135300000	950920000	981060000	1156600000	233300000	933880000	910140000	583820000	991120000	216430000	269040000	323520000	697170000	288190000	580630000	241600000	327730000	1115500000	752110000	554030000	988780000	222080000	296690000	273850000	191720000	109120000	235990000	81015000	219980000	186060000	131970000	124500000	143350000	399120000	352330000	576720000	292890000	344270000
Q6ZWV7	60S ribosomal protein L35	Rpl35	Mus musculus (Mouse)	5	980700000	541240000	1689700000	3109600000	4178400000	2874500000	3245700000	1739100000	1695400000	1883300000	1490000000	195680000	1180000000	924180000	800560000	2523500000	194780000	310620000	497810000	1255300000	440040000	507180000	312490000	654070000	1498800000	759550000	1194100000	1886200000	641290000	329200000	594410000	407460000	57622000	209930000	32516000	181280000	69437000	44390000	45152000	42432000	412790000	299100000	535320000	355770000	308370000
O55142	60S ribosomal protein L35a	Rpl35a	Mus musculus (Mouse)	8	656370000	688090000	1929400000	2310000000	2065900000	2375500000	2471300000	1670000000	1510000000	1432600000	2312100000	383500000	1460000000	1386700000	931150000	1846900000	123370000	266090000	333350000	830900000	165530000	580530000	220900000	459870000	1799200000	1316400000	1054100000	1624100000	884520000	1049700000	877860000	632010000	311900000	428840000	198020000	269780000	379650000	371520000	280440000	253020000	666350000	392930000	753410000	465380000	796860000
P47964	60S ribosomal protein L36	Rpl36	Mus musculus (Mouse)	3	66486000	26180000	204090000	178610000	130850000	141430000	224210000	104090000	7876300	71865000	109460000	16518000	0	71668000	35004000	0	6130200	0	16831000	65084000	0	0	0	0	0	4998800	0	114960000	39017000	24342000	0	42218000	0	59424000	0	53613000	0	2358500	11460000	5549800	0	5520000	8430900	7352800	7546100
P83882	60S ribosomal protein L36a (60S ribosomal protein L44)	Rpl36a Rpl44	Mus musculus (Mouse)	7	197470000	144610000	430870000	1355500000	738960000	563400000	1298700000	460850000	468320000	728200000	1008200000	160300000	492230000	452760000	439110000	718650000	23036000	3586900	9775900	0	36302000	0	24653000	0	781750000	555250000	463850000	832540000	120000000	307480000	316680000	216870000	0	9508800	1546100	23080000	9078200	6092400	2671600	3874700	54178000	24308000	114800000	15767000	40705000
P61514	60S ribosomal protein L37a	Rpl37a	Mus musculus (Mouse)	5	292890000	111470000	383520000	638260000	847950000	413090000	542490000	377180000	431720000	343940000	208670000	70764000	132450000	145750000	100260000	218450000	120590000	63418000	77557000	145880000	42156000	120960000	49434000	65598000	137730000	160100000	159920000	206450000	53055000	86688000	143800000	86689000	16973000	32972000	10623000	37851000	38412000	28526000	25563000	21299000	87299000	57149000	94718000	72384000	65283000
Q9JJI8	60S ribosomal protein L38	Rpl38	Mus musculus (Mouse)	6	629170000	251670000	740840000	831800000	984440000	742440000	1179300000	870660000	914300000	488600000	1090600000	197180000	1001700000	449390000	527440000	316320000	301880000	163470000	292200000	471630000	324500000	817800000	277160000	178290000	690770000	710910000	322680000	525550000	292890000	139360000	223910000	114950000	4417400	27759000	22530000	46236000	42411000	31474000	66587000	28920000	187600000	112500000	228970000	127300000	195690000
Q9D8E6	60S ribosomal protein L4	Rpl4	Mus musculus (Mouse)	28	3343800000	2105100000	5865200000	9510100000	7898500000	6969300000	8160900000	6531700000	4328500000	6169600000	6809900000	759960000	5332900000	3870500000	2000000000	4980000000	1130000000	1011400000	1195100000	3538600000	725230000	1305500000	797460000	1304500000	5490600000	3570000000	3770000000	4868800000	1622600000	1729800000	1667800000	1504400000	539020000	687990000	322250000	590080000	494170000	488980000	394720000	443920000	1337800000	940340000	1739100000	1053400000	1714900000
P47962	60S ribosomal protein L5	Rpl5	Mus musculus (Mouse)	16	3008400000	1797100000	4178200000	5904800000	6230900000	4581300000	5237700000	3859900000	4902900000	4270000000	4353200000	671610000	3758300000	3015900000	2974400000	3990500000	664240000	770320000	897350000	2154200000	1240000000	1871800000	902030000	1103700000	3762300000	3091700000	3367500000	5008300000	1185700000	1225300000	1447400000	1119700000	528370000	619270000	285710000	403380000	356070000	412330000	253300000	347730000	801100000	640420000	1130000000	765580000	1046500000
P47911	60S ribosomal protein L6 (TAX-responsive enhancer element-binding protein 107) (TAXREB107)	Rpl6	Mus musculus (Mouse)	22	3158700000	1994900000	5987700000	7947900000	10900000000	7124600000	8680000000	5156700000	5520000000	6499400000	7329700000	864230000	6502900000	4856900000	3380800000	4959700000	1390000000	1379300000	1627300000	3601200000	1290700000	2469900000	1302500000	1930800000	5048300000	3541800000	3304200000	5372900000	2080000000	2264100000	2192500000	1665400000	748680000	1026800000	560860000	848460000	809590000	952540000	572120000	708930000	1803100000	1036600000	2331600000	1524900000	1970000000
P14148	60S ribosomal protein L7	Rpl7	Mus musculus (Mouse)	26	2925200000	2200000000	5187600000	8741200000	8702200000	6878400000	6563900000	5564200000	3549800000	4627200000	6628700000	924960000	5563900000	4668800000	1911600000	4962800000	1538900000	1383800000	1690500000	2769500000	1191800000	1799900000	906690000	1527900000	4920100000	3283500000	3307700000	5068300000	2045400000	1849800000	2270000000	1623500000	689840000	952030000	481240000	671290000	986210000	945420000	562700000	602480000	1874600000	1297100000	2198200000	1684800000	2178100000
P12970	60S ribosomal protein L7a (Surfeit locus protein 3)	Rpl7a Surf-3 Surf3	Mus musculus (Mouse)	15	2750100000	1383900000	4819700000	6844200000	5835500000	5458500000	6561200000	5710800000	4736100000	5947400000	5230800000	820950000	4486600000	3525500000	1950800000	5104400000	1170300000	1164700000	1517600000	2649100000	843710000	1557100000	796210000	1362200000	3683600000	3426300000	3740000000	5014100000	2070000000	2171100000	1985800000	2014500000	553600000	927270000	405250000	676270000	684600000	683580000	528140000	514330000	1552800000	919340000	1821800000	1094600000	1485200000
Q9D8M4	60S ribosomal protein L7-like 1	Rpl7l1	Mus musculus (Mouse)	3	10202000	7381600	0	0	0	6636200	0	38501000	0	0	0	0	0	0	0	38935000	0	0	21068000	0	0	0	0	0	0	0	28152000	34700000	0	6564500	10701000	0	905970	0	1359100	0	0	0	0	0	0	0	0	5895200	0
P62918	60S ribosomal protein L8	Rpl8	Mus musculus (Mouse)	13	1795400000	1162900000	2960000000	3899600000	3141500000	3229700000	4386500000	2551100000	2744600000	3128200000	2952500000	334440000	2172500000	1969800000	1640000000	3055800000	591750000	497720000	530360000	1804100000	666970000	1093700000	632610000	844280000	2625400000	1711100000	2219700000	2799600000	811950000	935660000	923550000	677600000	240200000	520270000	236370000	359360000	216520000	204640000	232110000	298280000	687900000	487670000	1015600000	551090000	835360000
P51410	60S ribosomal protein L9	Rpl9	Mus musculus (Mouse)	12	1249500000	537530000	1327800000	1627600000	2576600000	1679400000	2000000000	1540000000	1907700000	1602500000	1590200000	277160000	2162600000	914040000	884150000	1674200000	613200000	455930000	614430000	1210200000	459700000	657260000	454060000	514060000	1511500000	1198800000	1162200000	1393700000	966370000	960940000	824790000	592960000	161220000	235850000	164720000	279650000	277600000	248780000	108020000	182310000	601100000	455590000	607320000	511180000	376520000
Q9CXK8	60S ribosome subunit biogenesis protein NIP7 homolog (PEachy) (kDa93)	Nip7	Mus musculus (Mouse)	5	19441000	0	21033000	0	342130000	110010000	56682000	0	74988000	0	47277000	2117100	0	36977000	0	125540000	0	0	0	0	9166500	5714000	3021600	0	0	0	0	4589400	0	0	38722000	0	7057300	11805000	0	0	8138900	3204700	3366900	0	25488000	7607100	9419200	7664400	3469200
Q9DCD0	6-phosphogluconate dehydrogenase, decarboxylating (EC 1.1.1.44)	Pgd	Mus musculus (Mouse)	32	3525600000	1612800000	3311800000	6248600000	5580000000	4549500000	6281500000	3885800000	4489100000	5208300000	5740000000	1010000000	5420800000	4466800000	3005200000	3174200000	2059200000	2699200000	2444500000	3011600000	1763500000	2373800000	1318800000	1557700000	4142100000	2826400000	2706200000	3961800000	2770400000	1582200000	3170000000	2726500000	1303800000	1330600000	862270000	1064700000	1226400000	1640000000	875010000	1295400000	990530000	747600000	1082700000	807080000	1748900000
Q9CQ60	6-phosphogluconolactonase (6PGL) (EC 3.1.1.31)	Pgls	Mus musculus (Mouse)	9	521480000	340210000	515300000	744750000	1085500000	801850000	924280000	683600000	740330000	706770000	682670000	57145000	1080900000	609940000	259530000	305860000	261280000	218850000	64191000	386030000	148540000	192870000	127700000	79332000	883920000	226570000	353420000	421860000	190960000	359720000	159080000	279770000	85434000	73890000	63765000	52190000	58564000	195290000	53380000	71417000	100380000	82564000	103170000	159760000	234190000
Q9R1Z7	6-pyruvoyl tetrahydrobiopterin synthase (PTP synthase) (PTPS) (EC 4.2.3.12)	Pts	Mus musculus (Mouse)	3	12210000	10646000	15715000	19632000	18053000	35255000	7075100	0	0	0	0	0	0	0	13012000	0	4206800	3638900	0	10709000	0	0	0	0	9695200	0	0	6686300	13109000	4577500	13699000	0	3995500	5415400	0	0	853020	5519400	0	4748900	0	0	8106800	0	10634000
O88455	7-dehydrocholesterol reductase (7-DHC reductase) (EC 1.3.1.21) (Sterol Delta(7)-reductase)	Dhcr7	Mus musculus (Mouse)	3	0	0	44636000	0	0	0	64796000	7870800	0	16959000	28182000	8749700	17017000	15378000	21608000	31009000	0	0	21437000	11832000	0	0	0	0	30320000	0	0	25965000	5058000	19551000	15151000	4451300	4184500	12260000	1088100	6428600	2407100	8105100	4853800	5635000	25999000	11492000	18523000	19608000	20598000
Q3UFY7	7-methylguanosine phosphate-specific 5'-nucleotidase (7-methylguanosine nucleotidase) (EC 3.1.3.91) (Cytosolic 5'-nucleotidase 3B) (Cytosolic 5'-nucleotidase III-like protein) (cN-III-like protein) (EC 3.1.3.5) (N(7)-methylguanylate 5'-phosphatase)	Nt5c3b Nt5c3l	Mus musculus (Mouse)	10	137520000	87447000	206580000	223830000	286090000	196310000	437860000	152010000	201630000	67955000	707940000	30855000	359520000	145870000	968670000	158680000	15381000	18635000	35904000	51027000	16982000	59067000	42379000	10149000	210720000	131960000	72712000	157380000	43565000	53264000	102850000	39200000	4222000	6426300	0	0	2571500	0	0	1878800	38766000	9462700	11314000	18231000	26473000
Q8BYZ1	ABI gene family member 3 (New molecule including SH3) (Nesh)	Abi3 Nesh	Mus musculus (Mouse)	2	0	0	0	15056000	0	0	0	12098000	0	0	0	0	0	0	0	0	0	2461700	0	0	0	0	0	0	0	0	0	0	0	0	0	0	0	2600400	0	3002500	1121600	2894600	0	2429000	0	0	2546800	0	2877600
Q8CBW3	Abl interactor 1 (Abelson interactor 1) (Abi-1) (Ablphilin-1) (Eps8 SH3 domain-binding protein) (Eps8-binding protein) (Spectrin SH3 domain-binding protein 1) (e3B1)	Abi1 Ssh3bp1	Mus musculus (Mouse)	14	215380000	100050000	207640000	379570000	354010000	332830000	400500000	277110000	373100000	165780000	350780000	62679000	132550000	82370000	198060000	252340000	64930000	101400000	81112000	166730000	77166000	111250000	55741000	63921000	294660000	201580000	207630000	250740000	198180000	117810000	131270000	70616000	7831500	23257000	16592000	24357000	30814000	24051000	24221000	15266000	51819000	36770000	56632000	55497000	43997000
Q9D2R0	Acetoacetyl-CoA synthetase (EC 6.2.1.16)	Aacs	Mus musculus (Mouse)	21	157420000	161330000	340630000	341040000	144190000	186870000	211850000	94777000	161270000	159920000	266170000	41874000	132150000	31716000	88103000	116490000	15040000	29447000	23439000	142610000	61568000	281530000	55758000	55023000	300360000	116830000	99423000	172960000	20280000	95290000	57451000	27324000	25215000	23135000	7726200	29625000	20828000	23842000	12068000	42216000	165040000	65357000	237890000	133010000	171870000
Q8BU33	Acetolactate synthase-like protein (EC 2.2.1.-) (IlvB-like protein)	Ilvbl	Mus musculus (Mouse)	7	47947000	3613100	56015000	30255000	29436000	34141000	56192000	32450000	73816000	8585500	27218000	15560000	0	21892000	51866000	70756000	5109700	28934000	14166000	48362000	22464000	20806000	7807600	6200600	29025000	22130000	35460000	36926000	19439000	33796000	32259000	20099000	18667000	20666000	11162000	15527000	22894000	22448000	14194000	13029000	28755000	15117000	16935000	13582000	18195000
Q8CAY6	Acetyl-CoA acetyltransferase, cytosolic (EC 2.3.1.9) (Cytosolic acetoacetyl-CoA thiolase)	Acat2	Mus musculus (Mouse)	11	606920000	396640000	615410000	1367600000	808990000	398510000	768150000	420200000	863210000	501700000	787010000	71078000	1243200000	570450000	409410000	389010000	263280000	122450000	57508000	284280000	192500000	508820000	178790000	92680000	461600000	401440000	248780000	496020000	213000000	112080000	186860000	101530000	39690000	22357000	8129700	15554000	6309100	39420000	24767000	16922000	109290000	65752000	123090000	87948000	184260000
Q8QZT1	Acetyl-CoA acetyltransferase, mitochondrial (EC 2.3.1.9) (Acetoacetyl-CoA thiolase)	Acat1	Mus musculus (Mouse)	18	1107900000	420040000	1337900000	2058400000	1798800000	1980000000	2299500000	1493900000	1454400000	2101200000	2342800000	453150000	1834700000	1376400000	864530000	1704600000	481470000	622700000	740900000	937270000	278280000	636930000	391900000	359450000	1562100000	1597800000	1137900000	1350000000	1311200000	909130000	1005400000	863800000	142840000	236360000	186190000	252710000	343390000	275610000	222370000	160140000	550520000	323590000	578980000	424810000	407720000
Q5SWU9	Acetyl-CoA carboxylase 1 (ACC1) (EC 6.4.1.2) (ACC-alpha) (Acetyl-CoA carboxylase 265) [Includes: Biotin carboxylase (EC 6.3.4.14)]	Acaca Acac Gm738	Mus musculus (Mouse)	51	277960000	124350000	385220000	385180000	499800000	419010000	480640000	602760000	751560000	343200000	297760000	101910000	322060000	247420000	223050000	315370000	24972000	57936000	79166000	239330000	169120000	407470000	115320000	108480000	576090000	232340000	242250000	537320000	115030000	270910000	143580000	70383000	35111000	37958000	8218900	57944000	24367000	27974000	15040000	20286000	272010000	153710000	306800000	262400000	269740000
Q99NB1	Acetyl-coenzyme A synthetase 2-like, mitochondrial (EC 6.2.1.1) (Acetate--CoA ligase 2) (Acetyl-CoA synthetase 2) (AceCS2) (Acyl-CoA synthetase short-chain family member 1) (Propionate--CoA ligase) (EC 6.2.1.17)	Acss1 Acas2 Acas2l	Mus musculus (Mouse)	2	8548000	0	0	0	0	0	0	0	4953200	4534200	6810100	1764900	7841700	0	0	0	0	0	0	0	0	0	0	0	0	0	6323800	0	3540300	0	0	0	0	0	0	0	3735300	0	0	0	10882000	0	0	0	0
Q9QXG4	Acetyl-coenzyme A synthetase, cytoplasmic (EC 6.2.1.1) (Acetate--CoA ligase) (Acetyl-CoA synthetase) (ACS) (AceCS) (Acetyl-CoA synthetase 1) (AceCS1) (Acyl-CoA synthetase short-chain family member 2) (Acyl-activating enzyme) (Propionate--CoA ligase) (EC 6.2.1.17)	Acss2 Acas2 Acecs1	Mus musculus (Mouse)	6	18559000	11828000	20237000	48374000	29781000	24548000	0	11124000	12980000	12355000	36762000	2098900	26964000	17068000	9191700	185490000	0	2301900	0	78919000	8790900	22666000	3295800	3418400	23166000	12500000	0	20457000	5546300	50238000	0	0	0	0	0	1275100	0	0	0	0	6031400	0	6041000	4667600	44746000
Q9WV54	Acid ceramidase (AC) (ACDase) (Acid CDase) (EC 3.5.1.23) (Acylsphingosine deacylase) (N-acylethanolamine hydrolase ASAH1) (EC 3.5.1.-) (N-acylsphingosine amidohydrolase) [Cleaved into: Acid ceramidase subunit alpha; Acid ceramidase subunit beta]	Asah1 Asah	Mus musculus (Mouse)	17	1028800000	370810000	681150000	1268700000	761170000	845210000	1559400000	581620000	1126300000	677380000	1071600000	168480000	902930000	653820000	456190000	697570000	344670000	1000900000	330080000	516320000	302630000	345140000	195920000	216060000	772640000	599180000	557750000	616840000	472200000	353540000	456230000	465320000	389940000	330620000	231490000	272720000	399590000	574230000	252330000	326600000	218650000	183010000	213280000	155950000	437630000
P70158	Acid sphingomyelinase-like phosphodiesterase 3a (ASM-like phosphodiesterase 3a) (EC 3.1.4.-)	Smpdl3a Asml3a	Mus musculus (Mouse)	5	7174000	0	0	0	0	0	8020900	0	14947000	0	0	0	0	0	0	8453300	0	13662000	14684000	3718900	0	0	0	0	0	0	0	0	12046000	0	4312500	0	10273000	3421100	2843300	0	5532100	14144000	6498700	4390400	0	0	0	0	0
Q9JI19	Acidic fibroblast growth factor intracellular-binding protein (aFGF intracellular-binding protein) (FGF-1 intracellular-binding protein)	Fibp	Mus musculus (Mouse)	4	406340000	73656000	0	419400000	447420000	456010000	80548000	158640000	0	359180000	102130000	113620000	0	78318000	66208000	196890000	0	103090000	5171600	0	0	0	0	0	67122000	95076000	148640000	329320000	242550000	343260000	478930000	754520000	0	0	0	1421100	0	13323000	0	0	0	0	0	0	15168000
O35381	Acidic leucine-rich nuclear phosphoprotein 32 family member A (Acidic nuclear phosphoprotein pp32) (Leucine-rich acidic nuclear protein) (LANP) (Potent heat-stable protein phosphatase 2A inhibitor I1PP2A)	Anp32a Anp32 Lanp	Mus musculus (Mouse)	9	1047600000	464950000	996460000	1729700000	1310000000	1000600000	1332200000	751610000	1300500000	1130700000	1143300000	143680000	1144100000	766200000	562350000	474130000	272530000	249500000	349520000	573380000	263150000	527600000	239950000	294440000	796370000	944870000	518510000	1099200000	398660000	245900000	267350000	333550000	194410000	187770000	115820000	160870000	190750000	273510000	138570000	177890000	224540000	175990000	246620000	211420000	257760000
Q9EST5	Acidic leucine-rich nuclear phosphoprotein 32 family member B (Proliferation-related acidic leucine-rich protein PAL31)	Anp32b Pal31	Mus musculus (Mouse)	5	575750000	522240000	945220000	2356700000	1016200000	957550000	1005700000	753450000	734630000	923020000	505990000	172930000	1014700000	555250000	523270000	588600000	70077000	144600000	355950000	742690000	487140000	662210000	381850000	371990000	1416700000	652590000	957500000	974740000	277350000	413330000	537820000	268950000	186970000	225670000	94126000	146340000	168450000	184140000	52104000	113900000	248090000	166020000	354280000	214360000	396760000
P97822	Acidic leucine-rich nuclear phosphoprotein 32 family member E (Cerebellar postnatal development protein 1) (LANP-like protein) (LANP-L)	Anp32e Cpd1	Mus musculus (Mouse)	6	642580000	354770000	815360000	768930000	939610000	762760000	1157100000	443480000	421990000	422900000	709240000	64646000	655320000	431390000	406140000	410620000	158640000	65874000	314860000	666240000	128220000	283000000	187850000	129190000	737280000	613790000	343030000	628110000	169620000	232530000	170590000	108500000	67469000	91952000	49844000	59794000	13160000	48012000	57405000	44689000	238220000	61071000	80104000	68500000	147940000
Q99KI0	Aconitate hydratase, mitochondrial (Aconitase) (EC 4.2.1.3) (Citrate hydro-lyase)	Aco2	Mus musculus (Mouse)	41	4172300000	2130600000	3502700000	9828400000	8153300000	6912900000	7040400000	4057700000	5207200000	7132600000	6574600000	1376600000	9149400000	4411500000	3825200000	4232800000	2710000000	2586300000	2090000000	3882400000	1826500000	2944900000	1781700000	1545900000	5130900000	5700500000	3311300000	5509900000	3935200000	3126500000	4091100000	3484100000	920370000	894250000	477930000	665930000	913760000	1109400000	659270000	931860000	2019700000	1363400000	1800000000	1651800000	1404400000
Q5DTU0	Actin filament-associated protein 1-like 2 (AFAP1-like protein 2)	Afap1l2 Kiaa1914	Mus musculus (Mouse)	16	73573000	25400000	87640000	106440000	144070000	105650000	126730000	181200000	125430000	45427000	35576000	18848000	29240000	158210000	142820000	169080000	20071000	11351000	34515000	39805000	37978000	42453000	19060000	17893000	103990000	106390000	41218000	81924000	55590000	27744000	56029000	3183400	0	1775200	0	3521500	3981900	2880400	20886000	17188000	42573000	0	76671000	31444000	22006000
P68134	Actin, alpha skeletal muscle (Alpha-actin-1) [Cleaved into: Actin, alpha skeletal muscle, intermediate form]	Acta1 Acta	Mus musculus (Mouse)	2	1524300000	1051600000	1258500000	2334400000	1392600000	1976800000	3218100000	1443300000	2648900000	3225300000	3857100000	414240000	1383500000	1592900000	2596800000	2869600000	433120000	376230000	0	605350000	495670000	888000000	489060000	399120000	2467300000	2570800000	2290000000	2820000000	2155100000	1556500000	1862100000	1309800000	446770000	513140000	245020000	453500000	513980000	335540000	804040000	839930000	91078000	590600000	51968000	27829000	238190000
Q8K4G5	Actin-binding LIM protein 1 (abLIM-1) (Actin-binding LIM protein family member 1)	Ablim1 Ablim Kiaa0059	Mus musculus (Mouse)	9	117990000	22552000	6089200	98741000	81312000	93255000	46854000	44107000	63050000	54576000	15122000	0	41057000	24273000	24707000	41479000	0	0	12975000	0	4976100	19252000	0	0	63621000	9343400	7553700	38154000	13110000	10739000	12630000	8623900	7834800	12620000	6316900	0	17199000	14194000	0	8506100	13835000	16939000	19623000	14009000	15428000
Q91WC0	Actin-histidine N-methyltransferase (EC 2.1.1.85) (Endothelial differentiation inhibitory protein D10) (SET domain-containing protein 3)	Setd3 D12Ertd771e	Mus musculus (Mouse)	14	81728000	40452000	119440000	155040000	141940000	101080000	111750000	132230000	208190000	62610000	106410000	9847600	63989000	70729000	58214000	49235000	12011000	9768700	28223000	56772000	71253000	74596000	42946000	40448000	118320000	94830000	40682000	173600000	45017000	59403000	57566000	34394000	16907000	16020000	2700700	22118000	9652700	4231900	5271400	13744000	81765000	21506000	50303000	72398000	87098000
Q9Z2N8	Actin-like protein 6A (53 kDa BRG1-associated factor A) (Actin-related protein Baf53a) (BRG1-associated factor 53A) (BAF53A)	Actl6a Actl6 Baf53a	Mus musculus (Mouse)	13	426750000	282940000	424910000	766500000	531370000	532990000	753770000	594080000	400840000	537620000	636210000	115930000	281700000	254110000	276760000	393410000	155930000	114570000	56925000	207950000	185270000	275980000	128690000	148010000	539980000	239370000	302200000	443650000	267000000	285230000	322360000	94632000	47133000	77035000	33109000	56996000	38633000	54854000	52877000	35708000	151910000	98290000	115700000	85124000	137420000
Q9QZB7	Actin-related protein 10 (Actin-related protein 11)	Actr10 Act11 Actr11 Arp11	Mus musculus (Mouse)	12	46531000	17380000	32116000	75901000	75237000	10382000	0	29774000	44564000	32447000	31475000	6140000	26065000	35690000	63477000	11273000	0	64112000	54063000	35845000	38631000	20643000	6881000	6096600	31218000	40834000	51553000	24495000	50477000	10810000	45513000	7309200	19021000	14401000	10652000	22397000	26072000	25323000	20742000	10829000	25205000	16283000	25351000	10555000	32818000
P61161	Actin-related protein 2 (Actin-like protein 2)	Actr2 Arp2	Mus musculus (Mouse)	19	3941900000	1960000000	3728300000	7498600000	5692500000	4867600000	6198800000	3826400000	4664100000	5754200000	5380500000	929390000	4850000000	3485400000	3379700000	3600300000	1696400000	1995600000	1468500000	2670000000	1691400000	2447700000	1290700000	1570700000	3938800000	3694100000	3019900000	3659100000	2440000000	2528800000	2843300000	2521300000	1060900000	851140000	599640000	729960000	850900000	1121100000	632860000	783790000	946470000	692570000	1088200000	801490000	1542600000
Q9WV32	Actin-related protein 2/3 complex subunit 1B (Arp2/3 complex 41 kDa subunit) (p41-ARC)	Arpc1b	Mus musculus (Mouse)	17	2507100000	1290400000	2884300000	4550700000	4215200000	3935800000	4958500000	2823400000	3290000000	4394400000	4245100000	710330000	4032900000	2522800000	2146700000	2613300000	1153600000	1305800000	1316900000	1883600000	1041700000	1503400000	846470000	1023100000	3333400000	2667600000	2171100000	3637900000	1933900000	1726700000	1722700000	1718700000	677190000	756200000	362490000	600130000	665240000	891890000	518640000	598610000	756940000	565190000	847350000	588850000	1275500000
Q9CVB6	Actin-related protein 2/3 complex subunit 2 (Arp2/3 complex 34 kDa subunit) (p34-ARC)	Arpc2	Mus musculus (Mouse)	29	4231500000	2000000000	3543900000	7370900000	5896400000	4760000000	6129800000	4226600000	4570900000	5501400000	4971800000	895150000	6340000000	4153600000	3437300000	4215800000	2111700000	2105100000	1969900000	2898900000	1390100000	2380100000	1277900000	1498100000	3843200000	4060000000	2431700000	4372900000	3419200000	2440000000	3473800000	2616700000	911570000	798790000	534430000	683520000	830340000	1010000000	616150000	875210000	845670000	526010000	822530000	733690000	1542500000
Q9JM76	Actin-related protein 2/3 complex subunit 3 (Arp2/3 complex 21 kDa subunit) (p21-ARC)	Arpc3	Mus musculus (Mouse)	11	1168500000	812120000	1342800000	2192100000	1763200000	1776800000	1964100000	1128600000	1539400000	1350300000	2248100000	429500000	1679300000	1371500000	1289200000	1355400000	572330000	666000000	541570000	833730000	467680000	833310000	310280000	402010000	2378300000	1363600000	565250000	1688200000	1111800000	980480000	1087100000	1087200000	522380000	525310000	247800000	341670000	526940000	685140000	317910000	469270000	484420000	409310000	482460000	437110000	758010000
P59999	Actin-related protein 2/3 complex subunit 4 (Arp2/3 complex 20 kDa subunit) (p20-ARC)	Arpc4 Arc20	Mus musculus (Mouse)	9	1843600000	849160000	1664200000	3494800000	3005300000	2334100000	3377700000	1725600000	2300600000	2001600000	2043600000	501000000	2326600000	1581200000	1651700000	1195200000	856500000	1004900000	1043800000	1290000000	730250000	1275900000	459910000	653640000	2114400000	1441300000	1131800000	1944500000	1241200000	762400000	1440500000	1218100000	740760000	579110000	326190000	430410000	743110000	408720000	487250000	535980000	568830000	466050000	769810000	414830000	995240000
Q9CPW4	Actin-related protein 2/3 complex subunit 5 (Arp2/3 complex 16 kDa subunit) (p16-ARC)	Arpc5	Mus musculus (Mouse)	8	1384700000	750670000	1250000000	2870700000	2629200000	2097200000	2707300000	1926200000	2712100000	2494500000	2477200000	454180000	2447600000	1771700000	1347700000	1884300000	875620000	988480000	721960000	1222300000	586860000	900680000	353740000	551580000	2377100000	1597200000	1615500000	1801800000	1404900000	899210000	1167400000	1252600000	370890000	542080000	248660000	416990000	471530000	569620000	379910000	388820000	301200000	218020000	464320000	274840000	734210000
Q9D898	Actin-related protein 2/3 complex subunit 5-like protein (Arp2/3 complex 16 kDa subunit 2) (ARC16-2)	Arpc5l	Mus musculus (Mouse)	6	135490000	64608000	93882000	91556000	28521000	41075000	0	35039000	46572000	58803000	66814000	17537000	139830000	70482000	124140000	0	0	13188000	86872000	20075000	8472900	16167000	0	34883000	88331000	56271000	14400000	0	59449000	70072000	67213000	66671000	11961000	21297000	10568000	20166000	26219000	36778000	27888000	14083000	23769000	15249000	22305000	16545000	24507000
Q99JY9	Actin-related protein 3 (Actin-like protein 3)	Actr3 Arp3	Mus musculus (Mouse)	18	4781600000	2247200000	4097400000	7997600000	6722500000	5481500000	7969900000	4076800000	5405400000	7177800000	6687700000	1174600000	6960000000	3958600000	3289100000	3898500000	1861300000	2023700000	2080000000	3146300000	1559700000	2463100000	1440000000	1442800000	5159600000	4680400000	4162800000	4743500000	3875800000	2551100000	4123100000	2424400000	1146400000	1107800000	764040000	921590000	1006700000	1385100000	875340000	1113800000	1106400000	887640000	1322500000	887250000	1630000000
P11031	Activated RNA polymerase II transcriptional coactivator p15 (Positive cofactor 4) (PC4) (SUB1 homolog) (Single-stranded DNA-binding protein p9) (p14)	Sub1 Pc4 Rpo2tc1	Mus musculus (Mouse)	11	456130000	224080000	475870000	808310000	241320000	540720000	909150000	365890000	632220000	131430000	397010000	104520000	640810000	508360000	429860000	570660000	111270000	203610000	197150000	387020000	167930000	365560000	163900000	204990000	587890000	555670000	431500000	473170000	268710000	444670000	357000000	298750000	33899000	108470000	75102000	82728000	49965000	132510000	103150000	71246000	193110000	114750000	149870000	128330000	145190000
Q91WR3	Activating signal cointegrator 1 complex subunit 2 (ASC-1 complex subunit p100) (Trip4 complex subunit p100)	Ascc2 Asc1p100	Mus musculus (Mouse)	2	0	583660	0	0	0	0	0	0	0	0	0	0	0	2903900	0	0	0	0	0	0	0	0	0	0	0	0	0	0	0	0	0	0	0	0	0	0	0	0	0	0	6959400	3182400	7039200	7470100	1632300
E9PZJ8	Activating signal cointegrator 1 complex subunit 3 (EC 3.6.4.12)	Ascc3	Mus musculus (Mouse)	6	53696000	33655000	61478000	0	50609000	73537000	69473000	67528000	31885000	39273000	29169000	0	10819000	21927000	33664000	38751000	30146000	64610000	0	0	0	4013100	0	0	30846000	29764000	54675000	48892000	0	4597200	12238000	12277000	779580	0	0	0	1977600	0	0	1032200	3700300	2346300	3821100	0	8360800
Q8BK64	Activator of 90 kDa heat shock protein ATPase homolog 1 (AHA1)	Ahsa1	Mus musculus (Mouse)	15	836990000	256050000	907410000	852360000	1447100000	1003600000	790820000	736080000	895430000	1034800000	739300000	213400000	666780000	447320000	513650000	632090000	149470000	207850000	251550000	444450000	273710000	484990000	182090000	199870000	733500000	877420000	791510000	1320000000	265670000	224020000	334550000	207360000	63994000	82728000	43383000	100630000	98510000	109420000	57706000	59321000	263440000	211120000	313100000	218200000	325400000
Q5SSL4	Active breakpoint cluster region-related protein	Abr	Mus musculus (Mouse)	18	146440000	39423000	135800000	195910000	136350000	74588000	413430000	304420000	404390000	292350000	195430000	32065000	89543000	77362000	118940000	145460000	18066000	13479000	256060000	162810000	130650000	134610000	37101000	38477000	232930000	164590000	201360000	163490000	80734000	113320000	71760000	65201000	89843000	62998000	15352000	28235000	45704000	63435000	25274000	18525000	133160000	72629000	109080000	76060000	104530000
Q9CR21	Acyl carrier protein, mitochondrial (ACP) (CI-SDAP) (NADH-ubiquinone oxidoreductase 9.6 kDa subunit)	Ndufab1	Mus musculus (Mouse)	4	210220000	76628000	115400000	239530000	24452000	271180000	9314900	234580000	0	9213900	4052800	40249000	10145000	0	98029000	0	74648000	298590000	187300000	0	37383000	72004000	55674000	121390000	0	0	296510000	0	0	0	10631000	0	0	69954000	59699000	103060000	0	60724000	82336000	39377000	0	0	0	1660500	4389600
Q8R146	Acylamino-acid-releasing enzyme (AARE) (EC 3.4.19.1) (Acyl-peptide hydrolase) (APH) (Acylaminoacyl-peptidase)	Apeh	Mus musculus (Mouse)	26	530610000	277250000	591160000	1260000000	1501100000	853120000	943340000	750810000	824430000	883380000	1124900000	151680000	1492100000	890540000	1070300000	366230000	503840000	210250000	189570000	783230000	273170000	394350000	265940000	121670000	576540000	755170000	485640000	710630000	485250000	426310000	403810000	268410000	108910000	107320000	72325000	107400000	87197000	106270000	57845000	74899000	180060000	147550000	211540000	136100000	186740000
Q91WG0	Acylcarnitine hydrolase (ACH M1) (EC 3.1.1.28) (Carboxylesterase 2) (CES 2) (Peroxisome proliferator-inducible acylcarnitine hydrolase)	Ces2c Ces2	Mus musculus (Mouse)	2	15249000	0	0	0	0	0	0	77966000	0	0	0	0	0	0	84409000	0	6166000	16258000	5644700	8974600	6596600	0	0	0	0	0	0	0	0	0	0	0	5648100	0	0	0	0	0	0	0	5063800	0	6595200	7371500	0
Q91YX5	Acyl-CoA:lysophosphatidylglycerol acyltransferase 1 (EC 2.3.1.-)	Lpgat1 Fam34a	Mus musculus (Mouse)	4	4693500	2624200	5022700	0	14791000	13556000	10837000	9325800	12518000	0	0	2296000	0	0	0	0	6004800	0	2772100	0	5074600	1670800	0	1090300	0	0	5806900	0	10042000	17933000	0	0	4491400	8087600	2315000	5408200	9182800	8276400	6213300	4834300	11797000	5895600	8741300	9503800	8854900
Q9D061	Acyl-CoA-binding domain-containing protein 6	Acbd6	Mus musculus (Mouse)	2	11094000	0	0	0	8944900	9730700	0	7814100	11371000	0	0	3284100	0	0	0	0	0	0	0	0	0	0	0	0	0	0	0	0	0	0	0	0	0	0	0	0	0	0	0	0	0	0	0	0	0
P31786	Acyl-CoA-binding protein (ACBP) (Diazepam-binding inhibitor) (DBI) (Endozepine) (EP)	Dbi	Mus musculus (Mouse)	9	1953600000	1046600000	2778500000	3360000000	2381200000	3214500000	3259200000	2839800000	2199100000	1399600000	3565400000	445600000	2592600000	1630000000	1237800000	952420000	555330000	464160000	437360000	1120400000	622580000	1394400000	719280000	385720000	3403400000	2240000000	1671900000	2637900000	635540000	296880000	540180000	650430000	224540000	408210000	246970000	285060000	208400000	431890000	252850000	332010000	557360000	445660000	995750000	544420000	1001300000
O55137	Acyl-coenzyme A thioesterase 1 (Acyl-CoA thioesterase 1) (EC 3.1.2.-) (CTE-I) (Inducible cytosolic acyl-coenzyme A thioester hydrolase) (Long chain acyl-CoA thioester hydrolase) (Long chain acyl-CoA hydrolase) (Palmitoyl-coenzyme A thioesterase) (EC 3.1.2.2)	Acot1 Cte1	Mus musculus (Mouse)	5	157120000	59070000	133200000	505610000	224220000	241540000	274550000	119840000	286640000	206310000	243720000	37785000	358040000	280340000	130980000	166300000	68246000	110420000	129420000	150140000	125800000	204060000	74578000	56520000	132770000	194190000	60057000	153710000	101730000	50794000	51081000	103830000	35738000	59140000	17663000	33278000	22603000	29892000	24479000	32881000	37138000	40116000	58699000	33525000	71829000
Q8VHQ9	Acyl-coenzyme A thioesterase 11 (Acyl-CoA thioesterase 11) (EC 3.1.2.-) (Acyl-CoA thioester hydrolase 11) (Adipose-associated thioesterase) (Brown fat-inducible thioesterase) (BFIT) (Palmitoyl-coenzyme A thioesterase) (EC 3.1.2.2)	Acot11 Bfit Thea	Mus musculus (Mouse)	3	0	0	0	0	0	17760000	19648000	0	7229100	6535700	8368200	2630600	0	5381100	0	6338300	0	0	0	0	0	0	0	0	19056000	0	5296100	6526900	0	5216600	5323300	0	0	0	0	0	0	0	0	0	7714900	0	0	0	0
Q9CQR4	Acyl-coenzyme A thioesterase 13 (Acyl-CoA thioesterase 13) (EC 3.1.2.-) (Thioesterase superfamily member 2)	Acot13 Them2	Mus musculus (Mouse)	4	29525000	0	39945000	0	0	0	56225000	0	0	0	11424000	0	46378000	7326000	20706000	0	14217000	12976000	10564000	0	23024000	39419000	16735000	20085000	20276000	0	0	0	0	0	0	0	10975000	12876000	7629000	11049000	15879000	19360000	8064200	10618000	15549000	19262000	12266000	8501800	18115000
Q9QYR9	Acyl-coenzyme A thioesterase 2, mitochondrial (Acyl-CoA thioesterase 2) (EC 3.1.2.2) (Acyl coenzyme A thioester hydrolase) (MTE-I) (Very-long-chain acyl-CoA thioesterase)	Acot2 Mte1	Mus musculus (Mouse)	4	67995000	33831000	39873000	187600000	47356000	112130000	38927000	60164000	35419000	100520000	0	14535000	56262000	23111000	0	29441000	10690000	6522500	43095000	32542000	15489000	13007000	14752000	12414000	6053900	25793000	23977000	0	30666000	12233000	16335000	19150000	4329400	3645900	4303000	4600900	4436900	10277000	2897600	1646900	0	7667000	0	0	4244700
P58137	Acyl-coenzyme A thioesterase 8 (Acyl-CoA thioesterase 8) (EC 3.1.2.1) (EC 3.1.2.11) (EC 3.1.2.2) (EC 3.1.2.3) (EC 3.1.2.5) (Choloyl-coenzyme A thioesterase) (EC 3.1.2.27) (Peroxisomal acyl-CoA thioesterase 2) (PTE-2) (Peroxisomal acyl-coenzyme A thioester hydrolase 1) (PTE-1) (Peroxisomal long-chain acyl-CoA thioesterase 1)	Acot8 Pte1	Mus musculus (Mouse)	5	20954000	17673000	7452300	0	0	0	0	0	0	0	0	0	0	0	0	0	0	34813000	5666900	0	0	0	0	0	0	0	29829000	7198900	0	0	0	0	2224100	0	0	4731200	2471200	0	0	1567500	5660200	4801500	0	0	7440500
Q9R0X4	Acyl-coenzyme A thioesterase 9, mitochondrial (Acyl-CoA thioesterase 9) (EC 3.1.2.-) (Acyl coenzyme A thioester hydrolase 2) (MTE-2) (Acyl-CoA thioester hydrolase 9) (Mitochondrial 48 kDa acyl-CoA thioester hydrolase 1) (Mt-ACT48.1) (Protein U8) (p48)	Acot9 Acate2	Mus musculus (Mouse)	22	877500000	292030000	656000000	1100900000	784260000	940010000	679290000	658270000	955150000	1237800000	752380000	241220000	1074700000	694030000	689390000	860660000	212590000	351240000	296250000	341420000	331540000	336520000	151870000	181770000	694140000	1010900000	505160000	794800000	529860000	543930000	594360000	667080000	144280000	130150000	60655000	91929000	134060000	163960000	119390000	101200000	287670000	177080000	252000000	154750000	260250000
Q9ESW4	Acylglycerol kinase, mitochondrial (EC 2.7.1.107) (EC 2.7.1.138) (EC 2.7.1.94) (Multiple substrate lipid kinase) (MuLK) (Multi-substrate lipid kinase)	Agk Mulk	Mus musculus (Mouse)	6	0	0	32555000	0	21114000	17452000	33435000	38627000	40195000	23746000	0	3931300	8330500	7684300	14736000	25530000	0	5219000	22255000	14900000	15332000	19049000	13602000	14320000	13913000	28568000	59863000	63990000	3295400	13389000	37070000	17803000	0	3357100	2234800	6745300	10318000	8700300	0	2232900	13283000	12451000	13867000	6081900	12687000
O35298	Acyloxyacyl hydrolase (EC 3.1.1.77) [Cleaved into: Acyloxyacyl hydrolase small subunit; Acyloxyacyl hydrolase large subunit]	Aoah	Mus musculus (Mouse)	3	0	0	8807000	0	2570200000	1516300000	286360000	1730200000	24548000	0	15827000	0	2138700000	6875700	0	0	0	0	0	0	0	0	0	0	5610000	0	0	817170000	0	0	685730000	396330000	0	0	0	0	0	1985800	0	0	0	0	0	0	3720100
P56376	Acylphosphatase-1 (EC 3.6.1.7) (Acylphosphatase, organ-common type isozyme) (Acylphosphate phosphohydrolase 1)	Acyp1 Acype	Mus musculus (Mouse)	6	82100000	33718000	124030000	75322000	76148000	58576000	75584000	92742000	130900000	125570000	102350000	14099000	386870000	140160000	90511000	40211000	25364000	16944000	41812000	77272000	68102000	103680000	49605000	56021000	199950000	112950000	75340000	29946000	30934000	11600000	9839200	0	14380000	22124000	15451000	11032000	5397800	14115000	4076300	13391000	25988000	26931000	50259000	33297000	46994000
P56375	Acylphosphatase-2 (EC 3.6.1.7) (Acylphosphatase, muscle type isozyme) (Acylphosphate phosphohydrolase 2)	Acyp2 Acyp	Mus musculus (Mouse)	2	0	0	3995500	0	0	0	11325000	0	0	0	25677000	0	0	0	0	0	0	0	0	0	0	0	0	0	0	0	0	0	0	0	0	0	0	4413500	0	0	4434400	0	0	10926000	0	0	0	0	0
P97823	Acyl-protein thioesterase 1 (APT-1) (EC 3.1.2.-) (Lysophospholipase 1) (Lysophospholipase I) (LPL-I) (LysoPLA I)	Lypla1 Apt1 Pla1a	Mus musculus (Mouse)	6	71139000	63734000	66236000	82243000	145550000	85500000	213130000	39383000	103760000	96804000	171120000	11464000	126140000	78345000	92039000	95375000	36696000	59443000	65450000	82393000	61837000	94948000	49139000	40544000	113860000	65343000	98476000	103610000	63691000	36248000	41377000	45474000	38673000	54851000	21409000	40736000	22654000	32333000	18475000	50935000	38980000	35650000	45466000	32070000	52419000
Q9WTL7	Acyl-protein thioesterase 2 (APT-2) (EC 3.1.2.-) (Lysophospholipase 2) (Lysophospholipase II) (LPL-II) (LysoPLA II) (mLyso II)	Lypla2	Mus musculus (Mouse)	5	121680000	117540000	204850000	314610000	422960000	227600000	181930000	188810000	237320000	171700000	342810000	38820000	235950000	175540000	150500000	105920000	56908000	86368000	27723000	103410000	31889000	26787000	18702000	26451000	280060000	128790000	74423000	127080000	74585000	85874000	24325000	75452000	45475000	58885000	12202000	11924000	2807200	32921000	10176000	21304000	0	8515900	19641000	17327000	53814000
Q8R0F8	Acylpyruvase FAHD1, mitochondrial (EC 3.7.1.5) (Fumarylacetoacetate hydrolase domain-containing protein 1) (Oxaloacetate decarboxylase) (OAA decarboxylase) (EC 4.1.1.112)	Fahd1 MNCb-4134	Mus musculus (Mouse)	2	7790500	0	4596400	0	9238400	9118000	0	16170000	5962900	0	22437000	2697100	11343000	7599000	0	0	0	0	0	0	0	0	0	0	0	11347000	0	0	8382900	7417800	9559400	0	0	0	0	0	2014700	2700100	0	0	0	0	0	0	0
Q64010	Adapter molecule crk (Proto-oncogene c-Crk) (p38)	Crk Crko	Mus musculus (Mouse)	18	454250000	352960000	721350000	985600000	980790000	437250000	659740000	431310000	525030000	872320000	738070000	229560000	1016900000	531880000	522470000	436110000	259460000	194200000	129930000	494680000	281060000	478810000	260640000	239860000	707460000	763080000	455040000	431750000	538210000	185730000	374870000	563350000	66412000	96014000	66829000	48867000	37062000	58859000	38739000	60497000	113190000	108650000	170080000	79994000	113580000
Q9D1J1	Adaptin ear-binding coat-associated protein 2 (NECAP endocytosis-associated protein 2) (NECAP-2)	Necap2	Mus musculus (Mouse)	4	74895000	34806000	56432000	0	0	0	51247000	0	56299000	16653000	52737000	11868000	71216000	33956000	27660000	56885000	2585500	13640000	11535000	37630000	12281000	19190000	11869000	13020000	115790000	49021000	52494000	78743000	31145000	0	20030000	53131000	18524000	12109000	7998800	15909000	20985000	24377000	16762000	18366000	23749000	9717600	15116000	0	29948000
P08030	Adenine phosphoribosyltransferase (APRT) (EC 2.4.2.7)	Aprt	Mus musculus (Mouse)	9	1127700000	617930000	1332600000	1558400000	998320000	1140000000	1368800000	976680000	1128500000	1366100000	1210000000	237410000	1053600000	593550000	535350000	845310000	282890000	328500000	407990000	486340000	265300000	475230000	184710000	273330000	946910000	860240000	819770000	661220000	396950000	604230000	493620000	455120000	178890000	247240000	150970000	192460000	281400000	302200000	221020000	197630000	408610000	276840000	357250000	292180000	337520000
Q91ZN5	Adenosine 3'-phospho 5'-phosphosulfate transporter 1 (PAPS transporter 1) (Solute carrier family 35 member B2)	Slc35b2 J207 Papst1	Mus musculus (Mouse)	3	0	0	0	19119000	0	0	22111000	8282900	26833000	37559000	36552000	4864200	0	0	7999900	9396300	0	0	5293400	5182600	0	0	0	0	35512000	13810000	13788000	27689000	5821300	8477500	10526000	0	5099500	17418000	2450400	5204900	23610000	12598000	6432600	0	12433000	7985300	5703300	4528100	31473000
P03958	Adenosine deaminase (EC 3.5.4.4) (Adenosine aminohydrolase)	Ada	Mus musculus (Mouse)	13	44444000	26797000	128670000	111890000	175770000	86066000	132790000	83339000	197900000	213170000	201660000	25651000	183520000	124910000	61132000	26338000	40999000	86133000	44019000	88114000	22687000	62383000	22120000	36092000	198830000	80532000	133620000	63267000	53092000	15396000	93683000	58100000	49479000	33521000	26565000	43026000	22531000	53556000	31457000	52472000	2621200	0	31209000	13249000	42388000
P55264	Adenosine kinase (AK) (EC 2.7.1.20) (Adenosine 5'-phosphotransferase)	Adk	Mus musculus (Mouse)	10	20124000	33849000	75878000	340480000	50786000	121650000	215190000	96784000	207360000	171670000	116170000	58474000	77927000	53160000	40826000	72005000	19971000	63132000	90100000	101150000	79344000	29973000	28265000	32538000	99070000	53463000	51505000	74047000	23321000	28040000	42161000	15650000	15306000	3347900	12334000	14013000	17844000	32017000	16066000	19711000	19105000	10718000	34860000	10306000	67988000
P50247	Adenosylhomocysteinase (AdoHcyase) (EC 3.3.1.1) (CUBP) (Liver copper-binding protein) (S-adenosyl-L-homocysteine hydrolase)	Ahcy	Mus musculus (Mouse)	23	2200000000	1191800000	2295200000	3964400000	3383900000	2708600000	3344200000	2182100000	2387800000	2765500000	2720500000	487430000	3492300000	2661200000	1873300000	1528400000	1300700000	890110000	670680000	1591400000	932610000	1143800000	595690000	538260000	2352700000	1720300000	1514300000	1830600000	956250000	713350000	1044300000	774710000	310990000	275680000	178520000	197930000	209660000	329680000	175070000	305360000	551810000	418020000	545510000	415360000	811820000
Q9WTP6	Adenylate kinase 2, mitochondrial (AK 2) (EC 2.7.4.3) (ATP-AMP transphosphorylase 2) (ATP:AMP phosphotransferase) (Adenylate monophosphate kinase)	Ak2	Mus musculus (Mouse)	11	1018700000	565370000	1125900000	1870700000	2110000000	1270000000	1374600000	1243300000	1345800000	967520000	1600900000	194830000	1667800000	779440000	821660000	700480000	428750000	298600000	294640000	642070000	459590000	760150000	372700000	260090000	1564500000	832410000	581740000	691250000	323200000	149450000	197600000	251270000	173950000	202470000	96893000	167940000	135680000	186410000	94617000	127340000	300930000	189410000	355190000	237190000	351650000
Q9R0Y5	Adenylate kinase isoenzyme 1 (AK 1) (EC 2.7.4.3) (EC 2.7.4.6) (ATP-AMP transphosphorylase 1) (ATP:AMP phosphotransferase) (Adenylate monophosphate kinase) (Myokinase)	Ak1	Mus musculus (Mouse)	12	989820000	522820000	826270000	1390800000	1024300000	1038400000	1178500000	970180000	986150000	2052600000	1572200000	206460000	853850000	774470000	653620000	716690000	600640000	182620000	354900000	313450000	247510000	491130000	304120000	214140000	1171900000	969990000	694970000	904650000	598540000	475940000	518920000	414750000	201060000	244330000	141940000	107530000	140210000	215290000	270300000	343270000	232480000	224120000	244530000	158200000	237800000
P54822	Adenylosuccinate lyase (ASL) (EC 4.3.2.2) (Adenylosuccinase) (ASase)	Adsl Adl	Mus musculus (Mouse)	25	1165900000	654800000	1037600000	2406300000	1942800000	1553200000	1863100000	1516200000	1153700000	1377300000	1688900000	308350000	1853900000	1209800000	966750000	862700000	695150000	346160000	213370000	844700000	472820000	909100000	369710000	367940000	1137200000	1018900000	724910000	1072600000	522940000	461490000	729270000	403090000	169410000	146680000	76387000	97584000	97036000	77218000	62813000	84633000	329760000	210440000	377100000	343940000	451380000
P28650	Adenylosuccinate synthetase isozyme 1 (AMPSase 1) (AdSS 1) (EC 6.3.4.4) (Adenylosuccinate synthetase, basic isozyme) (Adenylosuccinate synthetase, muscle isozyme) (M-type adenylosuccinate synthetase) (IMP--aspartate ligase 1)	Adssl1 Adss1	Mus musculus (Mouse)	15	99578000	58920000	176900000	341060000	303940000	95497000	315030000	181560000	317900000	319020000	175400000	58634000	148180000	60681000	106850000	123380000	100710000	74700000	53721000	234470000	45205000	94657000	49840000	42975000	257580000	97119000	176890000	176590000	216120000	74991000	196780000	86823000	108510000	84579000	68016000	78115000	151420000	190610000	116940000	186590000	91584000	43399000	66507000	8556600	97441000
P46664	Adenylosuccinate synthetase isozyme 2 (AMPSase 2) (AdSS 2) (EC 6.3.4.4) (Adenylosuccinate synthetase, acidic isozyme) (Adenylosuccinate synthetase, liver isozyme) (L-type adenylosuccinate synthetase) (IMP--aspartate ligase 2)	Adss Adss2	Mus musculus (Mouse)	20	1072800000	369080000	517090000	1635900000	1371300000	1153400000	1084500000	1004800000	1107800000	1250000000	1761100000	179340000	1283100000	806130000	656810000	591610000	302640000	441260000	241900000	563330000	454710000	573550000	293370000	185780000	738630000	653040000	794770000	279350000	327150000	181170000	301400000	106070000	89070000	91589000	31450000	64936000	52589000	59594000	42553000	47652000	249050000	229890000	507070000	279320000	308960000
P40124	Adenylyl cyclase-associated protein 1 (CAP 1)	Cap1 Cap	Mus musculus (Mouse)	28	8987400000	3303600000	8150000000	12500000000	13300000000	12900000000	10100000000	8600000000	9686500000	8886400000	8263500000	1860000000	9964100000	6015200000	5542300000	5793300000	2655600000	3285800000	4920000000	7426400000	2906100000	5098600000	2033900000	1987800000	8725800000	8074400000	5830000000	7362100000	4641300000	2665400000	3636200000	4239600000	1557900000	1543200000	974160000	1202900000	1274800000	1950000000	1126700000	1299500000	1885600000	1276900000	2017700000	1677300000	2739600000
A2BDX3	Adenylyltransferase and sulfurtransferase MOCS3 (Molybdenum cofactor synthesis protein 3) [Includes: Molybdopterin-synthase adenylyltransferase (EC 2.7.7.80) (Adenylyltransferase MOCS3) (Sulfur carrier protein MOCS2A adenylyltransferase); Molybdopterin-synthase sulfurtransferase (EC 2.8.1.11) (Sulfur carrier protein MOCS2A sulfurtransferase) (Sulfurtransferase MOCS3)]	Mocs3 Uba4	Mus musculus (Mouse)	3	85870000	4221900	78372000	107620000	85336000	93535000	121710000	72780000	102500000	99257000	92489000	17599000	4626900	0	5180300	99941000	7321700	12190000	36778000	26459000	26778000	54226000	18919000	38487000	114280000	92306000	99718000	137770000	45611000	24978000	31314000	33422000	0	0	0	792620	3706600	0	2162600	0	20413000	3561300	0	0	0
Q640N1	Adipocyte enhancer-binding protein 1 (AE-binding protein 1) (Aortic carboxypeptidase-like protein)	Aebp1 Aclp	Mus musculus (Mouse)	14	92418000	40715000	98299000	382480000	60974000	198840000	194400000	128730000	241890000	234760000	159070000	46527000	155740000	105970000	30196000	212540000	28095000	45825000	97835000	30577000	22047000	23643000	10963000	55956000	95966000	90220000	286650000	112400000	46175000	68425000	122340000	134210000	119820000	61881000	61855000	36911000	94079000	127400000	57650000	122320000	44567000	40871000	31823000	27002000	32199000
Q9D7N9	Adipocyte plasma membrane-associated protein (Protein DD16)	Apmap	Mus musculus (Mouse)	17	415040000	146080000	667550000	987020000	191170000	424430000	554850000	348560000	513980000	192950000	378500000	133100000	367860000	193970000	225470000	339040000	38296000	137930000	190470000	231810000	224840000	282520000	161560000	101100000	575620000	411890000	251550000	429810000	316090000	307140000	305180000	405430000	33822000	78537000	48227000	81663000	132380000	80909000	75909000	53049000	183270000	137750000	162040000	181000000	106400000
Q60994	Adiponectin (30 kDa adipocyte complement-related protein) (Adipocyte complement-related 30 kDa protein) (ACRP30) (Adipocyte, C1q and collagen domain-containing protein) (Adipocyte-specific protein AdipoQ)	Adipoq Acdc Acrp30 Apm1	Mus musculus (Mouse)	4	93305000	34902000	42180000	28739000	105540000	114440000	137000000	54883000	101110000	72128000	63984000	31800000	253340000	86248000	22506000	26726000	7747000	77784000	0	0	10849000	17380000	5883500	21898000	24113000	104020000	20534000	32394000	100120000	13691000	14287000	14060000	38133000	45509000	34607000	43166000	55149000	36243000	47789000	58743000	9092000	17868000	16238000	9933800	21228000
P48962	ADP/ATP translocase 1 (ADP,ATP carrier protein 1) (ADP,ATP carrier protein, heart/skeletal muscle isoform T1) (Adenine nucleotide translocator 1) (ANT 1) (Solute carrier family 25 member 4) (mANC1)	Slc25a4 Anc1 Ant1	Mus musculus (Mouse)	8	4679900000	3247700000	5286100000	6808300000	5953700000	7498400000	11700000000	6275500000	9441900000	5998400000	5480000000	2043500000	4285400000	4714400000	8860100000	10600000000	2516300000	2195300000	3955100000	4830400000	2514900000	3731400000	1792700000	2803900000	7519700000	5203600000	4892100000	6348100000	5474500000	5251500000	5589100000	5413400000	2246700000	2570000000	1116800000	1760300000	2940000000	2898400000	2214400000	2540300000	2723800000	2068200000	2193300000	1662900000	3588300000
P51881	ADP/ATP translocase 2 (ADP,ATP carrier protein 2) (Adenine nucleotide translocator 2) (ANT 2) (Solute carrier family 25 member 5) [Cleaved into: ADP/ATP translocase 2, N-terminally processed]	Slc25a5 Ant2	Mus musculus (Mouse)	7	2090600000	674100000	1636900000	2240000000	3132200000	2344900000	3307200000	2190000000	3448700000	1385900000	1623500000	751100000	1517600000	887600000	1689200000	2659800000	990280000	1078300000	2087100000	2122400000	1193100000	1814800000	888740000	1310500000	2098400000	1944200000	1760800000	2280000000	1261100000	1320000000	1352300000	1483300000	1129500000	1223800000	672260000	1073300000	1719200000	1579700000	1157200000	1210800000	1806500000	1134300000	1513900000	1092700000	1752100000
Q8VDL4	ADP-dependent glucokinase (ADP-GK) (ADPGK) (EC 2.7.1.147)	Adpgk	Mus musculus (Mouse)	12	150910000	26970000	123250000	222570000	141350000	154910000	82517000	139550000	226250000	161450000	149350000	47736000	38331000	92694000	83725000	155290000	53701000	70018000	164560000	102830000	53883000	125690000	93917000	94473000	231730000	168380000	272390000	227080000	346520000	243400000	373210000	517300000	47908000	65877000	39906000	66196000	134450000	166640000	97069000	70744000	35463000	42051000	66974000	33266000	114110000
Q8CG72	ADP-ribose glycohydrolase ARH3 (ADP-ribosylhydrolase 3) (O-acetyl-ADP-ribose deacetylase ARH3) (EC 3.5.1.-) (Poly(ADP-ribose) glycohydrolase ARH3) (EC 3.2.1.143) ([Protein ADP-ribosylarginine] hydrolase-like protein 2) ([Protein ADP-ribosylserine] hydrolase) (EC 3.2.2.-)	Adprhl2 Arh3	Mus musculus (Mouse)	7	55779000	12261000	71823000	0	40521000	36810000	68394000	10941000	24169000	20718000	86576000	15257000	87501000	30836000	41504000	44408000	36351000	15000000	20589000	35676000	44014000	42429000	33178000	30462000	51816000	45261000	32968000	31966000	22189000	6386100	27993000	32402000	36071000	34237000	15434000	10465000	3208300	13338000	6740700	20556000	21301000	22735000	37267000	10658000	20243000
Q8BVU5	ADP-ribose pyrophosphatase, mitochondrial (EC 3.6.1.13) (ADP-ribose diphosphatase) (ADP-ribose phosphohydrolase) (Adenosine diphosphoribose pyrophosphatase) (ADPR-PPase) (Nucleoside diphosphate-linked moiety X motif 9) (Nudix motif 9)	Nudt9	Mus musculus (Mouse)	4	0	0	7511300	0	0	0	66897000	28280000	19859000	55190000	73814000	0	69508000	8022200	5742000	13813000	0	17499000	0	0	0	0	0	0	52125000	8244600	35361000	13417000	2683200	0	0	0	0	0	0	0	0	0	0	0	0	0	0	0	0
P56528	ADP-ribosyl cyclase/cyclic ADP-ribose hydrolase 1 (EC 3.2.2.6) (2'-phospho-ADP-ribosyl cyclase) (2'-phospho-ADP-ribosyl cyclase/2'-phospho-cyclic-ADP-ribose transferase) (EC 2.4.99.20) (2'-phospho-cyclic-ADP-ribose transferase) (ADP-ribosyl cyclase 1) (ADPRC 1) (Cyclic ADP-ribose hydrolase 1) (cADPr hydrolase 1) (I-19) (NIM-R5 antigen) (CD antigen CD38)	Cd38	Mus musculus (Mouse)	5	24980000	16049000	33377000	8556800	2304900	0	7050900	0	3894100	11073000	1096800	389950	1975500	11543000	0	453980	0	43463000	0	0	0	0	0	4290800	0	0	0	326150	12197000	0	904660	0	12839000	0	1557100	2514200	813760	0	18498000	0	0	3141500	0	0	40768000
Q64277	ADP-ribosyl cyclase/cyclic ADP-ribose hydrolase 2 (EC 3.2.2.6) (ADP-ribosyl cyclase 2) (Antigen BP3) (BP-3 alloantigen) (Bone marrow stromal antigen 1) (BST-1) (Cyclic ADP-ribose hydrolase 2) (cADPr hydrolase 2) (Leukocyte antigen 65) (Ly-65) (CD antigen CD157)	Bst1 Bp-3 Bp3 Ly65	Mus musculus (Mouse)	3	0	0	0	0	0	0	28514000	0	0	28241000	12637000	7097300	11473000	9823300	5721900	18919000	6937400	21918000	17384000	14029000	0	0	0	3150300	12110000	0	0	9924100	25053000	21647000	19561000	34366000	9189700	9115800	2283500	7210600	14610000	32406000	15416000	2986200	0	1927700	0	0	10909000
P84078	ADP-ribosylation factor 1	Arf1	Mus musculus (Mouse)	4	4580900000	1922600000	2834700000	4833900000	6404500000	4008400000	5298700000	5403700000	7280000000	4364600000	3360000000	918170000	3380000000	1813300000	1962800000	3293100000	1420700000	1710500000	2275800000	4103200000	1613200000	2696500000	1397600000	1424700000	3950800000	2909400000	2671700000	3788600000	2908100000	2690000000	2655100000	1943200000	509570000	655520000	498970000	615890000	930020000	1173600000	703410000	722070000	2575500000	1219700000	2505900000	1662500000	3997800000
Q8BSL7	ADP-ribosylation factor 2	Arf2	Mus musculus (Mouse)	2	0	0	0	0	0	0	0	0	0	0	0	0	0	0	0	0	0	0	13607000	0	0	0	0	0	0	0	0	0	0	0	0	0	0	1126900	0	0	1774600	1370000	0	2187400	0	0	0	1212700	0
P61750	ADP-ribosylation factor 4	Arf4	Mus musculus (Mouse)	5	652490000	270130000	584390000	722040000	760030000	968310000	1077500000	850980000	790690000	1029700000	659820000	142730000	247440000	395910000	316380000	432100000	288160000	209270000	348200000	644290000	257390000	369540000	152520000	206050000	463480000	582320000	686410000	798440000	694720000	632040000	548350000	348870000	186490000	209450000	112350000	149430000	207340000	217250000	144740000	200760000	305750000	196690000	280190000	277740000	319860000
P84084	ADP-ribosylation factor 5	Arf5	Mus musculus (Mouse)	6	488910000	187060000	497850000	728410000	836490000	647730000	935140000	703610000	631190000	461600000	483440000	127060000	369500000	242870000	307220000	210280000	79995000	231610000	126650000	109850000	140600000	289980000	106960000	109990000	322700000	175150000	314410000	282200000	253610000	202000000	262690000	166840000	107500000	113630000	52820000	86538000	101530000	124830000	89964000	91338000	181530000	127240000	196680000	319260000	234530000
P62331	ADP-ribosylation factor 6	Arf6	Mus musculus (Mouse)	4	605660000	317850000	554380000	756860000	651510000	517140000	981490000	722670000	899030000	799490000	584670000	149720000	461160000	223110000	278830000	557480000	67346000	189660000	139880000	287080000	190290000	384620000	138030000	139460000	684110000	450260000	493490000	609150000	140630000	411550000	236780000	137300000	78188000	97452000	44870000	63774000	137290000	128670000	100370000	49201000	231620000	129120000	192500000	168020000	203340000
Q9EPJ9	ADP-ribosylation factor GTPase-activating protein 1 (ARF GAP 1) (ADP-ribosylation factor 1 GTPase-activating protein) (ARF1 GAP) (ARF1-directed GTPase-activating protein)	Arfgap1 Arf1gap	Mus musculus (Mouse)	6	29949000	15035000	0	30498000	0	0	0	0	19519000	22082000	27193000	0	0	0	0	0	0	0	0	0	8313500	13920000	4120100	8832500	72299000	20484000	68572000	58320000	0	5448200	0	12205000	6198500	11050000	6689000	7556600	0	0	0	0	9482500	7964500	10910000	7286000	12019000
Q99K28	ADP-ribosylation factor GTPase-activating protein 2 (ARF GAP 2) (GTPase-activating protein ZNF289) (Zinc finger protein 289)	Arfgap2 Zfp289 Znf289	Mus musculus (Mouse)	8	44569000	10419000	54683000	24183000	39551000	26016000	24033000	62134000	21207000	7088600	23068000	9669600	20499000	6451900	3944400	0	0	0	6313300	18522000	3967500	0	0	0	22942000	21229000	41113000	8727500	0	22058000	3644000	2969900	0	0	3132500	0	0	0	0	1743300	0	7750700	4531700	5322200	3200300
Q9D8S3	ADP-ribosylation factor GTPase-activating protein 3 (ARF GAP 3)	Arfgap3	Mus musculus (Mouse)	8	56564000	65197000	137280000	0	48041000	12407000	39252000	19862000	81690000	70234000	14332000	8750000	32780000	6999800	6738400	0	0	0	6007600	21752000	22356000	23232000	10898000	0	32657000	46381000	18425000	29244000	0	11063000	0	0	7797800	7461100	0	2050000	0	4879600	3638300	0	15319000	16556000	16261000	33295000	16706000
Q8R0H9	ADP-ribosylation factor-binding protein GGA1 (Gamma-adaptin-related protein 1) (Golgi-localized, gamma ear-containing, ARF-binding protein 1)	Gga1	Mus musculus (Mouse)	13	138720000	52432000	123530000	250110000	189470000	115220000	227850000	118200000	153640000	123820000	131300000	50067000	145660000	104690000	103480000	75389000	46030000	12006000	27600000	76087000	41245000	17361000	17775000	7801200	152930000	169160000	122770000	109920000	68699000	11802000	14358000	43665000	24604000	30435000	0	16543000	22569000	18797000	10357000	25484000	49073000	25317000	67425000	46966000	47935000
P61211	ADP-ribosylation factor-like protein 1	Arl1	Mus musculus (Mouse)	8	165650000	189530000	256930000	249200000	349750000	206510000	678790000	433900000	514700000	302700000	219220000	111810000	134900000	227060000	127520000	197410000	47865000	8581400	44574000	171610000	140280000	201060000	80661000	107470000	289920000	254800000	194770000	265050000	159800000	194540000	220880000	139480000	61552000	59329000	29966000	47991000	108450000	92116000	34095000	39443000	153630000	79104000	129800000	116760000	159190000
Q9D0J4	ADP-ribosylation factor-like protein 2	Arl2	Mus musculus (Mouse)	6	88824000	35937000	71578000	146640000	137710000	95244000	175280000	88641000	91832000	88932000	83213000	23663000	110810000	46695000	68115000	101460000	7627800	20028000	18270000	70004000	27969000	61072000	24550000	31268000	130560000	104020000	103190000	102780000	47052000	63155000	40705000	18675000	17086000	20879000	11468000	13181000	22035000	18781000	14589000	17278000	47831000	30219000	44109000	31976000	43414000
Q9WUL7	ADP-ribosylation factor-like protein 3	Arl3	Mus musculus (Mouse)	8	169260000	108750000	343850000	227100000	243630000	168280000	262480000	220190000	249260000	174950000	217610000	28453000	176000000	44220000	54494000	106190000	0	11243000	58604000	122380000	16991000	32900000	17408000	34006000	274850000	161650000	175490000	209160000	120560000	84911000	68643000	64990000	8794900	18426000	12924000	18497000	11876000	30111000	14828000	10400000	49672000	40396000	65152000	58612000	59724000
O88848	ADP-ribosylation factor-like protein 6	Arl6 Bbs3	Mus musculus (Mouse)	2	0	0	0	0	0	0	0	0	0	0	0	0	0	0	0	0	0	0	3310000	3198500	3802800	0	0	0	0	0	0	4327200	0	0	0	0	0	0	0	0	1895500	0	0	0	0	0	1810800	0	0
Q9JKW0	ADP-ribosylation factor-like protein 6-interacting protein 1 (ARL-6-interacting protein 1) (Aip-1) (Protein TBX2)	Arl6ip1 Arl6ip	Mus musculus (Mouse)	2	48504000	21080000	55611000	53103000	63042000	67580000	72705000	44675000	68245000	46897000	0	9703800	0	0	5589500	4198800	0	0	0	0	0	0	0	0	0	2425800	0	0	0	2713800	0	9186200	0	0	0	0	0	0	0	0	0	0	0	0	0
Q8VEH3	ADP-ribosylation factor-like protein 8A (ADP-ribosylation factor-like protein 10B) (Novel small G protein indispensable for equal chromosome segregation 2)	Arl8a Arl10b Gie2	Mus musculus (Mouse)	4	21400000	14421000	26916000	28797000	94688000	39435000	272750000	20886000	13894000	111160000	0	20318000	18740000	24449000	0	53861000	2403000	28078000	39131000	15307000	56597000	74114000	19137000	92796000	23318000	15096000	53778000	53543000	8057700	24231000	77664000	22778000	45971000	60908000	16241000	31013000	74049000	71593000	45405000	24728000	25452000	43509000	20111000	28145000	21442000
Q9CQW2	ADP-ribosylation factor-like protein 8B (ADP-ribosylation factor-like protein 10C) (Novel small G protein indispensable for equal chromosome segregation 1)	Arl8b Arl10c Gie1	Mus musculus (Mouse)	4	274000000	94776000	212560000	254680000	285400000	348180000	511650000	358640000	425490000	198090000	121310000	34543000	208290000	150590000	175970000	173850000	12694000	101140000	169770000	244330000	150720000	179550000	82543000	100610000	232820000	159700000	132070000	158750000	198610000	147270000	155790000	111490000	99524000	118490000	59038000	87547000	122140000	133820000	100450000	111470000	119310000	91747000	112960000	60318000	143200000
Q8BXL7	ADP-ribosylation factor-related protein 1 (ARF-related protein 1)	Arfrp1	Mus musculus (Mouse)	3	0	11939000	5614400	0	0	0	4735500	12840000	46359000	13886000	14718000	4988000	0	12726000	8295700	4174100	0	7434400	0	0	10858000	9235500	13280000	10208000	42664000	0	16229000	0	6509800	5479000	0	0	6477600	6548400	2657800	14211000	12230000	8999900	1667800	5379300	16855000	19037000	10364000	14760000	6010700
Q9JKX6	ADP-sugar pyrophosphatase (EC 3.6.1.13) (8-oxo-dGDP phosphatase) (EC 3.6.1.58) (Nuclear ATP-synthesis protein NUDIX5) (EC 2.7.7.96) (Nucleoside diphosphate-linked moiety X motif 5) (Nudix motif 5)	Nudt5	Mus musculus (Mouse)	6	33915000	87767000	240340000	89259000	31801000	35934000	114500000	98582000	171710000	114460000	329830000	12398000	79232000	56612000	104460000	27563000	12111000	18567000	14658000	26884000	39312000	146040000	34323000	41390000	149260000	74413000	55750000	104350000	38986000	47021000	93041000	38034000	8269700	28701000	10696000	24161000	23564000	29820000	16811000	12218000	78871000	48789000	59926000	46547000	72425000
P46656	Adrenodoxin, mitochondrial (Adrenal ferredoxin) (Ferredoxin-1)	Fdx1	Mus musculus (Mouse)	2	0	2877200	8131400	16313000	0	0	0	0	13542000	0	0	0	18720000	0	11203000	0	0	0	0	0	0	0	0	0	0	16611000	14923000	12552000	0	0	0	0	0	0	0	0	0	0	0	0	0	0	0	0	0
Q60604	Adseverin (Gelsolin-like protein) (Scinderin)	Scin	Mus musculus (Mouse)	11	5549400	12203000	7156100	7405600	0	0	7904500	18804000	16094000	3980500	30033000	2951300	0	36060000	27362000	0	0	0	0	0	1703100	29243000	0	9667900	7323800	0	63448000	45876000	0	3127900	90931000	0	32270000	25790000	31100000	12861000	4881800	13442000	5703100	7781100	38802000	27920000	24784000	38428000	9676300
O88398	Advillin (Actin-binding protein DOC6) (p92)	Avil Advil	Mus musculus (Mouse)	4	0	0	0	0	0	0	0	0	0	0	0	6527900	0	0	0	0	0	0	0	0	0	0	0	0	0	0	8334100	0	0	0	0	0	27807000	23835000	13474000	10975000	0	16652000	11199000	3589400	7203100	3563700	0	0	10402000
Q9QZQ1	Afadin (Afadin adherens junction formation factor) (Protein Af-6)	Afdn Af6 Mllt4	Mus musculus (Mouse)	22	84034000	38656000	192880000	12308000	165460000	94461000	269030000	331750000	273170000	170470000	207460000	43178000	111320000	72899000	85480000	187320000	14297000	14856000	9385700	32000000	43535000	175770000	39523000	57414000	304680000	149230000	88581000	121340000	73553000	74544000	10645000	44233000	2170300	2632800	0	0	1741000	2596800	0	0	32533000	18012000	18984000	25657000	34472000
O89020	Afamin (Alpha-albumin) (Alpha-Alb)	Afm	Mus musculus (Mouse)	6	266000000	57883000	43262000	221690000	275640000	207310000	471320000	93756000	184980000	276240000	238450000	96486000	310370000	302080000	98531000	197340000	139420000	95598000	91193000	123530000	58622000	114010000	41858000	50492000	148680000	254640000	205270000	157830000	210120000	168880000	215470000	180150000	68275000	52157000	45421000	52878000	46306000	52785000	77750000	47860000	37581000	43609000	32213000	31566000	8937200
Q8JZQ2	AFG3-like protein 2 (EC 3.4.24.-)	Afg3l2	Mus musculus (Mouse)	19	254940000	50177000	97380000	149210000	60527000	43486000	214360000	51548000	106960000	28727000	81068000	33555000	14936000	42502000	84654000	134400000	0	2812700	46408000	63357000	51368000	37179000	32990000	40691000	79565000	385030000	101180000	76256000	37839000	50343000	37244000	43394000	60768000	94909000	73511000	85662000	102130000	51576000	104340000	85779000	97492000	86384000	79855000	47285000	61871000
Q8CG76	Aflatoxin B1 aldehyde reductase member 2 (EC 1.1.1.n11) (Succinic semialdehyde reductase) (SSA reductase)	Akr7a2 Afar Akr7a5	Mus musculus (Mouse)	8	105800000	80533000	104530000	269520000	283900000	102000000	145460000	132360000	154830000	175000000	136220000	31633000	329470000	157910000	75960000	105440000	4295200	16979000	54219000	63930000	57690000	75903000	45388000	30378000	205660000	79563000	117540000	102380000	66608000	32290000	75793000	55893000	36924000	19732000	15992000	30626000	47510000	53234000	46315000	35687000	56430000	35721000	50893000	186230000	61993000
O08915	AH receptor-interacting protein (AIP) (Aryl-hydrocarbon receptor-interacting protein)	Aip	Mus musculus (Mouse)	10	145570000	46750000	149050000	123180000	172970000	42456000	74113000	73003000	238080000	159480000	117250000	4619300	22058000	30762000	8646900	59675000	0	0	19213000	24681000	20544000	55773000	22480000	29159000	142130000	85331000	87854000	81228000	0	4176900	0	0	8732000	10467000	3857800	6894700	4185800	6969200	5488200	3783000	21303000	7797100	29955000	17799000	26860000
E9Q394	A-kinase anchor protein 13 (AKAP-13) (AKAP-Lbc)	Akap13 Brx	Mus musculus (Mouse)	8	46684000	0	0	13648000	0	0	0	0	53812000	0	0	4910900	15478000	4449200	18530000	23289000	0	5064700	0	51243000	14727000	0	0	3421900	66769000	43823000	25522000	21016000	5537400	0	2117000	0	0	0	4004600	5259600	3169500	0	7099400	0	7161000	0	0	0	12194000
O54931	A-kinase anchor protein 2 (AKAP-2) (AKAP expressed in kidney and lung) (AKAP-KL) (Protein kinase A-anchoring protein 2) (PRKA2)	Akap2	Mus musculus (Mouse)	10	12146000	25959000	12749000	33829000	63002000	56122000	9740200	23748000	0	23405000	0	22840000	0	6896900	0	9026700	17574000	9471100	10976000	62622000	0	0	0	0	0	22543000	32310000	25145000	0	0	0	11875000	0	0	2194800	0	4265500	953260	3031800	0	14192000	7667400	19000000	6825900	4790300
Q70FJ1	A-kinase anchor protein 9 (AKAP-9) (Protein kinase A-anchoring protein 9) (PRKA9)	Akap9 Kiaa0803	Mus musculus (Mouse)	5	0	19872000	54198000	0	0	0	8165300	13799000	0	16697000	62838000	11153000	48485000	0	67838000	0	0	58092000	67405000	46874000	48892000	110280000	50408000	38210000	40977000	52222000	0	0	57228000	0	0	0	0	0	0	1867800	0	0	0	0	2980400	0	0	3521600	30285000
P58742	Aladin (Adracalin)	Aaas	Mus musculus (Mouse)	9	37725000	5978600	45508000	0	83999000	118450000	138350000	126230000	159770000	63598000	102820000	13738000	55323000	46934000	108760000	106110000	27185000	41903000	41538000	70228000	50904000	66923000	28407000	35506000	146040000	7637200	78819000	90516000	46495000	55639000	28688000	34599000	11967000	14496000	12248000	25021000	26737000	19728000	23779000	13831000	25713000	25604000	32161000	21267000	43334000
Q8QZR5	Alanine aminotransferase 1 (ALT1) (EC 2.6.1.2) (Glutamate pyruvate transaminase 1) (GPT 1) (Glutamic--alanine transaminase 1) (Glutamic--pyruvic transaminase 1)	Gpt Gpt1	Mus musculus (Mouse)	3	0	0	0	0	0	0	0	0	0	0	0	0	0	0	0	0	0	0	0	0	0	0	0	0	0	0	0	0	0	0	0	0	0	0	0	0	0	0	0	0	0	0	0	1970000	0
Q8BGQ7	Alanine--tRNA ligase, cytoplasmic (EC 6.1.1.7) (Alanyl-tRNA synthetase) (AlaRS) (Protein sticky) (Sti)	Aars	Mus musculus (Mouse)	36	2234900000	1176700000	2522900000	3697500000	3309300000	2386500000	2776100000	2242100000	2485700000	2814200000	3210300000	640240000	2299800000	1417100000	1046300000	1775800000	411920000	444720000	660440000	1069800000	770500000	1377800000	631380000	513150000	2490300000	1955400000	1468800000	1900800000	769350000	933120000	736560000	645490000	430340000	466320000	221760000	346840000	373420000	356520000	225410000	249470000	995960000	730470000	996680000	826370000	1018600000
Q3THG9	Alanyl-tRNA editing protein Aarsd1 (Alanyl-tRNA deacylase alaX) (AlaX) (AlaXp-II) (Alanyl-tRNA synthetase domain-containing protein 1)	Aarsd1 Alax	Mus musculus (Mouse)	12	58550000	18768000	17120000	272610000	204130000	96080000	132530000	73819000	181850000	183800000	222670000	36589000	163850000	175950000	155190000	55582000	47892000	21630000	28779000	96679000	33282000	72360000	20535000	40335000	287750000	160300000	117900000	141350000	69198000	52869000	39251000	40345000	13781000	13373000	10355000	9434400	6850400	0	8533200	7279800	50912000	33710000	80460000	45841000	41321000
P00329	Alcohol dehydrogenase 1 (EC 1.1.1.1) (ADH-A2) (Alcohol dehydrogenase A subunit)	Adh1 Adh-1	Mus musculus (Mouse)	2	0	0	0	0	0	0	0	0	15217000	0	0	0	0	6438100	0	10766000	0	0	0	4037200	0	21098000	0	6946600	10964000	14510000	0	11262000	12105000	10399000	0	0	10354000	7056900	5729900	7072300	6547000	8409900	6461100	9983100	0	0	2366400	0	0
P28474	Alcohol dehydrogenase class-3 (EC 1.1.1.1) (Alcohol dehydrogenase 2) (Alcohol dehydrogenase 5) (Alcohol dehydrogenase B2) (ADH-B2) (Alcohol dehydrogenase class-III) (Glutathione-dependent formaldehyde dehydrogenase) (FALDH) (FDH) (GSH-FDH) (EC 1.1.1.-) (S-(hydroxymethyl)glutathione dehydrogenase) (EC 1.1.1.284)	Adh5 Adh-2 Adh2	Mus musculus (Mouse)	10	660110000	382760000	542820000	1221800000	1053700000	656050000	876300000	702110000	611680000	594370000	851760000	91375000	682970000	418820000	376590000	328080000	159150000	324700000	118860000	212930000	201300000	395960000	175800000	188820000	537980000	578740000	401710000	561320000	331130000	198380000	354570000	275570000	117250000	117700000	57090000	82373000	98429000	128850000	83638000	82057000	159650000	100420000	161710000	119900000	197540000
Q571I9	Aldehyde dehydrogenase family 16 member A1	Aldh16a1	Mus musculus (Mouse)	14	183150000	81235000	190490000	433920000	308050000	194270000	226620000	212030000	1214100000	1565600000	1451100000	37263000	1716700000	229230000	145790000	132710000	61285000	86066000	60142000	159170000	153920000	209790000	112490000	95128000	378800000	396050000	183550000	322460000	200830000	164840000	239920000	82589000	28252000	11585000	9534700	13117000	16947000	20794000	10069000	11835000	55890000	32194000	70964000	41061000	47672000
P47740	Aldehyde dehydrogenase family 3 member A2 (EC 1.2.1.3) (EC 1.2.1.94) (Aldehyde dehydrogenase 3) (Fatty aldehyde dehydrogenase)	Aldh3a2 Ahd-3 Ahd3 Aldh3 Aldh4	Mus musculus (Mouse)	13	322230000	145530000	280900000	147080000	407370000	362170000	253730000	437570000	528580000	232820000	338100000	62071000	294170000	215830000	225390000	290670000	68171000	137390000	154330000	279130000	144660000	193940000	99492000	127820000	518130000	227060000	262510000	471530000	260620000	372960000	388100000	163700000	74262000	76256000	33436000	41672000	126890000	86924000	42670000	55738000	113680000	83726000	72770000	89593000	90818000
Q80VQ0	Aldehyde dehydrogenase family 3 member B1 (EC 1.2.1.28) (EC 1.2.1.5) (EC 1.2.1.7) (Aldehyde dehydrogenase 7)	Aldh3b1 Aldh7	Mus musculus (Mouse)	12	114450000	34563000	56369000	61780000	85177000	77100000	153250000	222660000	205400000	171140000	24817000	16894000	118170000	59746000	36978000	101930000	19450000	63713000	33661000	85759000	42688000	24404000	10253000	32190000	119960000	42517000	153240000	114080000	94668000	115940000	136370000	108850000	50713000	65070000	36575000	41366000	91163000	97982000	84576000	56064000	47429000	20540000	26858000	23484000	56477000
Q9CZS1	Aldehyde dehydrogenase X, mitochondrial (EC 1.2.1.3) (Aldehyde dehydrogenase family 1 member B1)	Aldh1b1 Aldhx	Mus musculus (Mouse)	8	42126000	47420000	140120000	89933000	165870000	33478000	86403000	77593000	184460000	65573000	47096000	6636700	38728000	38224000	23367000	17847000	2821100	0	30899000	47370000	14819000	23074000	14761000	13860000	58686000	23491000	25033000	23073000	6794300	5695500	5985600	9639100	41389000	32796000	24784000	21314000	19734000	38965000	10036000	17060000	8537600	5480200	5239900	0	4070600
O35945	Aldehyde dehydrogenase, cytosolic 1 (EC 1.2.1.3) (ALDH class 1) (ALDH-E1) (ALHDII) (Aldehyde dehydrogenase family 1 member A7) (Aldehyde dehydrogenase phenobarbital-inducible)	Aldh1a7 Aldh-pb	Mus musculus (Mouse)	3	0	7731700	0	42048000	0	1995600	0	0	0	0	0	0	0	10975000	12697000	0	0	1171500	0	0	13784000	13181000	0	0	21516000	0	0	0	5769500	5751600	0	0	1330700	899840	0	0	0	0	0	0	0	0	0	0	0
P47739	Aldehyde dehydrogenase, dimeric NADP-preferring (EC 1.2.1.5) (Aldehyde dehydrogenase 4) (Aldehyde dehydrogenase family 3 member A1) (Dioxin-inducible aldehyde dehydrogenase 3)	Aldh3a1 Ahd-4 Ahd4 Aldh3 Aldh4	Mus musculus (Mouse)	25	2134100000	983420000	2071500000	4535300000	4713200000	3979300000	3942200000	3927100000	2432200000	3574100000	4282300000	430770000	5000300000	2448800000	2723800000	1318600000	1111200000	486150000	330280000	2244300000	1235700000	1621200000	934800000	657230000	2865800000	1416300000	770790000	1831900000	888010000	888610000	795460000	379550000	131880000	218480000	143180000	193700000	123300000	98310000	80344000	81179000	573750000	323330000	783360000	533520000	682220000
P47738	Aldehyde dehydrogenase, mitochondrial (EC 1.2.1.3) (AHD-M1) (ALDH class 2) (ALDH-E2) (ALDHI)	Aldh2 Ahd-1 Ahd1	Mus musculus (Mouse)	25	3060000000	1447700000	2820000000	5397100000	4334500000	3286600000	5195300000	2588400000	3224400000	4307200000	4091600000	967010000	4408300000	3634500000	3704500000	3609400000	1498200000	2994600000	2155200000	2796400000	1467500000	1690000000	1189700000	1406200000	3184300000	2890100000	2027300000	3134700000	2760600000	2688300000	3309700000	2316600000	1016900000	1096400000	689380000	871500000	1199200000	1653200000	1212900000	1309400000	1127100000	930490000	1120100000	899590000	1603200000
Q9JII6	Aldo-keto reductase family 1 member A1 (EC 1.1.1.2) (EC 1.1.1.33) (EC 1.1.1.372) (EC 1.1.1.54) (Alcohol dehydrogenase [NADP(+)]) (Aldehyde reductase) (Glucuronate reductase) (EC 1.1.1.19) (Glucuronolactone reductase) (EC 1.1.1.20)	Akr1a1 Akr1a4	Mus musculus (Mouse)	19	1742900000	1081100000	1886800000	3430900000	3315700000	2572900000	3763900000	1567700000	2830400000	2405300000	2420400000	534970000	3131400000	2255700000	1940500000	1914300000	858680000	880810000	696040000	1177300000	976000000	1566300000	740010000	808520000	2371400000	1998800000	1615800000	2209900000	974680000	768920000	878550000	930490000	685560000	628670000	400010000	406780000	362710000	716200000	325000000	576730000	419050000	378920000	461830000	398440000	707320000
P45376	Aldo-keto reductase family 1 member B1 (EC 1.1.1.300) (EC 1.1.1.372) (EC 1.1.1.54) (Aldehyde reductase) (Aldo-keto reductase family 1 member B3) (Aldose reductase) (AR) (EC 1.1.1.21)	Akr1b1 Akr1b3 Aldor1 Aldr1 Alr2	Mus musculus (Mouse)	13	2170000000	1051700000	2164900000	3740000000	3919700000	2920300000	4115100000	2571400000	2656400000	2571400000	3038700000	468900000	3854500000	2323400000	2193400000	1907200000	760530000	797670000	915350000	1350700000	874730000	1384500000	506490000	762360000	2248900000	2021600000	1397200000	2345200000	922020000	769320000	913420000	893520000	586500000	521990000	274360000	413650000	394410000	576420000	368800000	588630000	533850000	375060000	608410000	355820000	599260000
P21300	Aldo-keto reductase family 1 member B7 (EC 1.1.1.21) (Aldehyde reductase) (AR) (Aldose reductase-related protein 1) (MVDP) (Vas deferens androgen-dependent protein)	Akr1b7 Avdp	Mus musculus (Mouse)	4	319970000	95547000	196030000	386730000	228800000	192600000	328180000	173240000	248220000	289620000	291360000	50747000	222210000	118770000	66664000	72492000	27217000	57214000	66086000	83526000	73861000	190520000	66501000	73407000	188660000	120090000	64425000	146480000	61755000	65171000	44628000	54759000	25387000	19555000	13691000	18630000	15569000	22331000	11843000	17019000	44313000	30016000	43634000	35582000	47482000
Q8VC28	Aldo-keto reductase family 1 member C13 (EC 1.1.1.-)	Akr1c13	Mus musculus (Mouse)	13	415270000	227360000	325280000	1210600000	1070500000	493390000	727020000	621750000	773250000	715100000	965970000	127830000	1069900000	529290000	419510000	311630000	114390000	93695000	116200000	376100000	124590000	349070000	85914000	85823000	548630000	462330000	255380000	430910000	137540000	98197000	240500000	132520000	46674000	42860000	19375000	17827000	40060000	36554000	38708000	29169000	126740000	58912000	127710000	96167000	161680000
Q8K157	Aldose 1-epimerase (EC 5.1.3.3) (Galactose mutarotase)	Galm	Mus musculus (Mouse)	4	6780600	0	23403000	0	6298600	25494000	21405000	12757000	44343000	12643000	18345000	0	0	0	0	0	12186000	11090000	8570000	3416500	0	0	0	1493200	8493600	0	7609600	8909000	0	0	4279300	10347000	4299900	9208700	6263800	8131000	2076200	13989000	3903400	9823900	0	1327700	0	0	3130300
P45377	Aldose reductase-related protein 2 (AR) (EC 1.1.1.21) (Aldehyde reductase) (Fibroblast growth factor-regulated protein) (Protein FR-1)	Akr1b8 Fgfrp	Mus musculus (Mouse)	8	1156200000	634990000	994980000	1842900000	1630000000	1134200000	1198500000	956030000	1187400000	1242300000	1236700000	251470000	1379500000	664780000	380840000	490840000	240090000	157980000	154350000	601690000	251420000	485340000	251470000	216830000	929930000	736620000	694850000	743060000	330930000	315990000	368410000	289830000	180110000	180460000	119630000	118680000	129660000	139890000	108930000	157940000	249060000	134170000	323140000	190230000	281650000
Q8C0I1	Alkyldihydroxyacetonephosphate synthase, peroxisomal (Alkyl-DHAP synthase) (EC 2.5.1.26) (Alkylglycerone-phosphate synthase)	Agps	Mus musculus (Mouse)	16	236880000	76510000	181520000	171620000	148150000	139050000	287350000	326720000	328410000	187520000	111230000	49285000	38337000	29701000	172000000	191260000	22042000	57871000	90119000	111370000	69856000	122350000	36952000	77067000	293240000	108970000	184980000	150080000	107270000	145670000	193200000	115060000	52638000	72333000	30538000	46669000	102820000	71545000	43945000	54548000	96550000	48779000	65000000	52495000	78210000
O70200	Allograft inflammatory factor 1 (AIF-1) (Ionized calcium-binding adapter molecule 1)	Aif1 Iba1	Mus musculus (Mouse)	9	333500000	182400000	293950000	286770000	163810000	436870000	695670000	377930000	521360000	199240000	429240000	65168000	271350000	193690000	181000000	187750000	135330000	138920000	39430000	214890000	214690000	371250000	153900000	226870000	439490000	227560000	345210000	360090000	105930000	73055000	126300000	150690000	178910000	155710000	81367000	183300000	113850000	199550000	125910000	135130000	122950000	121730000	130300000	73939000	207540000
Q9EQX4	Allograft inflammatory factor 1-like (Ionized calcium-binding adapter molecule 2)	Aif1l Iba2	Mus musculus (Mouse)	10	391760000	209680000	378300000	562080000	505910000	543620000	695800000	389590000	535790000	271340000	484160000	95036000	436010000	270550000	421550000	291460000	166860000	66378000	38950000	151540000	72310000	157400000	68250000	54270000	625910000	393330000	231400000	344370000	117710000	123580000	137810000	192330000	9799000	30512000	5413200	28287000	5905400	3304800	4925900	8444800	140820000	121480000	149000000	116230000	95806000
Q9WTS2	Alpha-(1,6)-fucosyltransferase (Alpha1-6FucT) (EC 2.4.1.68) (Fucosyltransferase 8) (GDP-L-Fuc:N-acetyl-beta-D-glucosaminide alpha1,6-fucosyltransferase) (GDP-fucose--glycoprotein fucosyltransferase) (Glycoprotein 6-alpha-L-fucosyltransferase)	Fut8	Mus musculus (Mouse)	11	55127000	3930400	22910000	26894000	23402000	0	30690000	22892000	30656000	51811000	28091000	6946000	0	2528500	28583000	61954000	0	0	0	5240900	15515000	8190200	9400300	8424200	39131000	33173000	44577000	50730000	11607000	31707000	9887300	16044000	2501200	0	0	3792200	5311500	9428000	3053400	0	29969000	10847000	26229000	13264000	12911000
Q9DBE8	Alpha-1,3/1,6-mannosyltransferase ALG2 (EC 2.4.1.132) (EC 2.4.1.257) (Asparagine-linked glycosylation protein 2 homolog) (GDP-Man:Man(1)GlcNAc(2)-PP-Dol alpha-1,3-mannosyltransferase) (GDP-Man:Man(1)GlcNAc(2)-PP-dolichol mannosyltransferase) (GDP-Man:Man(2)GlcNAc(2)-PP-Dol alpha-1,6-mannosyltransferase)	Alg2 MNCb-5081	Mus musculus (Mouse)	6	29124000	9617900	79494000	46083000	108080000	59451000	128050000	122820000	103100000	64237000	47235000	7688100	77509000	53090000	62297000	80398000	0	21714000	0	67486000	6642900	38590000	14709000	6933700	66185000	68633000	97214000	112510000	52503000	64099000	38404000	33245000	8586000	17424000	9045000	11791000	10808000	10737000	2057700	11891000	37816000	22618000	36905000	26067000	12829000
P27808	Alpha-1,3-mannosyl-glycoprotein 2-beta-N-acetylglucosaminyltransferase (EC 2.4.1.101) (N-glycosyl-oligosaccharide-glycoprotein N-acetylglucosaminyltransferase I) (GNT-I) (GlcNAc-T I)	Mgat1 Gnt1	Mus musculus (Mouse)	7	4740500	4404300	4574400	0	4644300	6425900	173720000	0	10472000	6520600	0	23193000	3023900	98587000	80226000	7101200	34483000	45086000	17389000	82195000	2680300	0	0	0	26610000	0	0	55298000	0	7563200	15576000	42972000	18382000	28060000	15902000	22656000	19180000	19364000	2836200	22087000	35603000	25416000	33843000	16856000	29170000
Q921V5	Alpha-1,6-mannosyl-glycoprotein 2-beta-N-acetylglucosaminyltransferase (EC 2.4.1.143) (Beta-1,2-N-acetylglucosaminyltransferase II) (GlcNAc-T II) (GNT-II) (Mannoside acetylglucosaminyltransferase 2) (N-glycosyl-oligosaccharide-glycoprotein N-acetylglucosaminyltransferase II)	Mgat2	Mus musculus (Mouse)	3	16354000	9397300	12030000	0	0	0	11210000	7292000	9033900	0	7148000	4830300	12669000	8877000	27187000	25880000	7697100	0	2642200	19182000	15297000	0	0	6074300	11568000	5810600	11396000	25038000	3605400	5017700	5638900	4648000	0	0	1081000	0	3561100	2226000	0	0	8174700	7118100	4822800	7787700	0
Q60590	Alpha-1-acid glycoprotein 1 (AGP 1) (Orosomucoid-1) (OMD 1)	Orm1 Agp1 Orm-1	Mus musculus (Mouse)	11	248830000	74207000	167710000	518640000	591490000	594130000	537220000	144840000	336960000	256950000	340130000	113480000	1026600000	442740000	210190000	366610000	1356200000	1746900000	1172900000	436600000	135620000	256850000	74261000	140180000	298760000	345690000	159920000	296380000	4212500000	2276400000	2623700000	2571700000	50062000	61460000	52891000	57804000	896400000	1335900000	915670000	765900000	78661000	107100000	69746000	63592000	1140100000
P07361	Alpha-1-acid glycoprotein 2 (AGP 2) (Orosomucoid-2) (OMD 2)	Orm2 Agp-2 Orm-2	Mus musculus (Mouse)	7	98849000	85889000	0	152150000	119860000	135180000	8955200	2945900	105100000	118300000	11104000	16408000	78543000	9691900	0	3010000	28908000	54799000	19878000	4271300	4595500	0	0	0	0	13614000	8214800	0	650600000	383370000	354030000	561040000	0	11059000	1399300	1459700	88167000	139730000	87287000	145500000	0	0	0	0	150760000
P07758	Alpha-1-antitrypsin 1-1 (AAT) (Alpha-1 protease inhibitor 1) (Alpha-1-antiproteinase) (Serine protease inhibitor 1-1) (Serine protease inhibitor A1a) (Serpin A1a)	Serpina1a Dom1 Spi1-1	Mus musculus (Mouse)	2	3850000000	1070400000	1253800000	5397800000	5396900000	7165500000	6629400000	1669900000	1354900000	3851500000	2849400000	1011600000	5830000000	3450000000	1889800000	2400000000	1723500000	1501200000	1197800000	1067600000	486840000	1243900000	402030000	558200000	1745300000	3438200000	1409700000	2086600000	5112800000	2534100000	3437700000	3625500000	1150300000	891310000	814450000	1036300000	1494700000	1717100000	1499200000	1474700000	472160000	641310000	445460000	539710000	543740000
P22599	Alpha-1-antitrypsin 1-2 (AAT) (Alpha-1 protease inhibitor 2) (Alpha-1-antiproteinase) (Serine protease inhibitor 1-2) (Serine protease inhibitor A1b) (Serpin A1b)	Serpina1b Aat2 Dom2 Spi1-2	Mus musculus (Mouse)	8	2225300000	763130000	654240000	2945200000	2430800000	3580000000	3057200000	1311300000	1281800000	1867600000	1592300000	756930000	3020600000	1719700000	1483200000	1211900000	1951900000	2033500000	1453500000	1254300000	556540000	1165400000	565160000	628910000	1561700000	2242300000	1139100000	1658100000	3396800000	1706700000	2312500000	2130500000	483270000	411790000	371030000	524590000	765200000	818820000	694050000	741380000	347580000	389750000	280100000	361280000	359390000
Q00897	Alpha-1-antitrypsin 1-4 (Alpha-1 protease inhibitor 4) (Serine protease inhibitor 1-4) (Serine protease inhibitor A1d) (Serpin A1d)	Serpina1d Dom4 Spi1-4	Mus musculus (Mouse)	10	16900000000	5508900000	5717200000	21000000000	21100000000	22400000000	23800000000	7417400000	10500000000	15100000000	14200000000	6453200000	19800000000	11500000000	9430600000	10600000000	7458700000	13100000000	7859100000	6600400000	5474400000	8154300000	4063300000	4286800000	10300000000	17200000000	7931400000	13100000000	22500000000	11100000000	16100000000	20100000000	4775100000	3852600000	3314600000	4812800000	5953500000	7176100000	5819100000	5552700000	1945600000	2989600000	1860000000	2920100000	2311500000
Q00898	Alpha-1-antitrypsin 1-5 (Alpha-1 protease inhibitor 5) (Serine protease inhibitor 1-5) (Serine protease inhibitor A1e) (Serpin A1e)	Serpina1e Dom5 Spi1-5	Mus musculus (Mouse)	10	1626900000	270860000	308400000	1317900000	1004200000	912200000	1521700000	263940000	891720000	842470000	510060000	385890000	977810000	709730000	347720000	760870000	288270000	711950000	441360000	677380000	295910000	212040000	375050000	191300000	216170000	958850000	265070000	561310000	2278200000	486350000	1419700000	3866400000	260470000	169180000	148310000	256280000	534080000	402240000	322090000	203790000	70696000	211910000	33483000	335560000	268180000
Q19LI2	Alpha-1B-glycoprotein (Alpha-1-B glycoprotein)	A1bg	Mus musculus (Mouse)	12	117700000	3280200	11932000	14924000	63719000	73421000	0	19289000	28952000	0	0	3810500	188360000	3152100	142800000	116060000	14348000	7394700	28230000	72164000	33300000	0	28453000	21506000	19698000	95636000	424160000	3829800	38782000	0	274700000	4850800	6459300	48463000	89469000	54738000	16955000	23205000	16174000	6555800	654950	0	0	0	0
Q61247	Alpha-2-antiplasmin (Alpha-2-AP) (Alpha-2-plasmin inhibitor) (Alpha-2-PI) (Serpin F2)	Serpinf2 Pli	Mus musculus (Mouse)	17	609580000	114600000	240460000	756200000	803490000	963340000	989940000	185820000	404290000	314910000	296110000	214690000	566810000	292480000	120500000	280680000	205270000	645660000	420560000	229180000	168890000	218740000	69995000	132260000	158500000	430400000	283260000	363800000	1139200000	603020000	1026900000	1350100000	131050000	131580000	119540000	212920000	404360000	414870000	456150000	265690000	199890000	140190000	133290000	92618000	182700000
P29699	Alpha-2-HS-glycoprotein (Countertrypin) (Fetuin-A)	Ahsg Fetua	Mus musculus (Mouse)	5	2373700000	754230000	893680000	3103400000	2515800000	2915700000	1578300000	423280000	1775600000	2444800000	2163700000	565840000	1960100000	2224200000	1233100000	1898800000	591570000	839730000	1117700000	386030000	453340000	904780000	356410000	509770000	1587200000	3050900000	606190000	2937700000	2872100000	1740400000	2112300000	2939300000	242790000	447770000	311680000	436310000	601530000	523220000	424880000	390730000	255890000	324720000	270110000	273500000	379100000
P55302	Alpha-2-macroglobulin receptor-associated protein (Alpha-2-MRAP) (Heparin-binding protein 44) (HBP-44) (Low density lipoprotein receptor-related protein-associated protein 1) (RAP)	Lrpap1	Mus musculus (Mouse)	21	800020000	352130000	680360000	1023500000	987630000	555060000	625690000	726720000	701590000	583540000	917720000	133860000	667790000	532560000	404700000	408420000	133780000	190740000	180490000	267740000	135550000	247700000	121690000	125030000	628420000	620210000	511390000	349860000	241440000	192020000	408610000	287710000	52876000	68761000	42034000	68852000	85856000	132980000	79560000	97192000	138100000	97901000	107840000	87537000	218740000
Q6GQT1	Alpha-2-macroglobulin-P (Alpha-2-macroglobulin)	A2m A2mp	Mus musculus (Mouse)	12	18357000	0	55280000	0	0	0	0	0	0	17111000	0	0	0	66543000	0	168320000	0	0	1500400	0	0	0	0	2123700	3802400	73363000	0	62762000	134500000	0	66930000	44039000	2284700	1615300	1824200	0	31003000	3062500	12489000	3687400	0	0	0	34809000	11042000
Q7TPR4	Alpha-actinin-1 (Alpha-actinin cytoskeletal isoform) (F-actin cross-linking protein) (Non-muscle alpha-actinin-1)	Actn1	Mus musculus (Mouse)	42	9232600000	4155900000	7620300000	13800000000	12300000000	13000000000	17800000000	12000000000	11900000000	12200000000	10900000000	2789200000	11600000000	8669500000	10100000000	10300000000	3903200000	3310800000	2050700000	6010700000	3880000000	5489900000	2518700000	2222400000	10900000000	10300000000	7590300000	9405600000	5740300000	5694800000	6575600000	4124200000	707220000	904910000	437760000	728240000	740910000	680890000	506230000	571150000	3000000000	2150000000	2793100000	2246500000	3322700000
Q9JI91	Alpha-actinin-2 (Alpha-actinin skeletal muscle isoform 2) (F-actin cross-linking protein)	Actn2	Mus musculus (Mouse)	32	444480000	205230000	221120000	238370000	39941000	450030000	571340000	424620000	900330000	81753000	179470000	112530000	176950000	232000000	337570000	663430000	65629000	52609000	2957300	173220000	54631000	142450000	64702000	116530000	527020000	316790000	908730000	781760000	305880000	351690000	335310000	117860000	137390000	214240000	115570000	315020000	290930000	138910000	186860000	574720000	38488000	253550000	1050900	0	59649000
O88990	Alpha-actinin-3 (Alpha-actinin skeletal muscle isoform 3) (F-actin cross-linking protein)	Actn3	Mus musculus (Mouse)	32	242050000	35131000	18971000	177540000	0	195370000	291040000	250770000	463560000	264020000	1020900000	68410000	80683000	202340000	153500000	494400000	17659000	3511200	0	41335000	19391000	56293000	43570000	31353000	436860000	198100000	215900000	652790000	82133000	275830000	114490000	60919000	24873000	50638000	44595000	108700000	150240000	18546000	499270000	227130000	27434000	284050000	10479000	8891800	63890000
P57780	Alpha-actinin-4 (Non-muscle alpha-actinin 4)	Actn4	Mus musculus (Mouse)	47	17700000000	8968300000	15300000000	24100000000	20900000000	21500000000	24300000000	17200000000	19400000000	17300000000	20300000000	4549500000	17400000000	14500000000	13000000000	15000000000	7194500000	7004300000	4204500000	12600000000	6283200000	10000000000	4362800000	3722700000	17700000000	15300000000	11700000000	15800000000	9220000000	7831200000	10200000000	7115600000	2068700000	2313200000	1400000000	2047700000	1910000000	1610200000	1369600000	1576200000	5141500000	3645100000	4920000000	3897400000	5117500000
Q9QYC0	Alpha-adducin (Erythrocyte adducin subunit alpha)	Add1	Mus musculus (Mouse)	14	123150000	50866000	143190000	194830000	236430000	249820000	401290000	378590000	298560000	431300000	135550000	76783000	162830000	74646000	198140000	135580000	109760000	60159000	76580000	63107000	30351000	41914000	20996000	15168000	174670000	117120000	132590000	329940000	135540000	106470000	176450000	43777000	24179000	29197000	15658000	25491000	33108000	41537000	21676000	22008000	144050000	46892000	56195000	125610000	85918000
Q9DBF1	Alpha-aminoadipic semialdehyde dehydrogenase (Alpha-AASA dehydrogenase) (EC 1.2.1.31) (Aldehyde dehydrogenase family 7 member A1) (EC 1.2.1.3) (Antiquitin-1) (Betaine aldehyde dehydrogenase) (EC 1.2.1.8) (Delta1-piperideine-6-carboxylate dehydrogenase) (P6c dehydrogenase)	Aldh7a1 Ald7a1	Mus musculus (Mouse)	17	275780000	139840000	212280000	443100000	422760000	238070000	360700000	141630000	342280000	360460000	436990000	81321000	450750000	306430000	256220000	214310000	130760000	237890000	79419000	309230000	135730000	141750000	61659000	56906000	268370000	269340000	187200000	297220000	199100000	100000000	131640000	84406000	113190000	62320000	40618000	58259000	40863000	80980000	33170000	78165000	156780000	65152000	99549000	80434000	102200000
P61164	Alpha-centractin (Centractin) (ARP1) (Actin-RPV) (Centrosome-associated actin homolog)	Actr1a Ctrn1	Mus musculus (Mouse)	7	1190000000	613190000	1264900000	2499500000	1719300000	1764600000	2270200000	1503800000	2047600000	1658900000	1418800000	510730000	1352200000	944740000	909980000	1000700000	386350000	729050000	511820000	677160000	452500000	791630000	285250000	363140000	1273900000	1261800000	1028600000	987700000	809110000	594380000	780000000	591870000	230320000	238800000	137520000	200710000	242500000	348480000	205140000	266170000	419180000	250820000	470280000	327740000	408370000
P23927	Alpha-crystallin B chain (Alpha(B)-crystallin) (P23)	Cryab Crya2	Mus musculus (Mouse)	11	548010000	362170000	674480000	802860000	394930000	697960000	656140000	378370000	705110000	486820000	248660000	77504000	228190000	324840000	460990000	464270000	19869000	61979000	17421000	62938000	59540000	179110000	117920000	77148000	544660000	569860000	479160000	742130000	626910000	414150000	433810000	307890000	44352000	99359000	27143000	63639000	88164000	61806000	82262000	142060000	33490000	119540000	8742000	2695600	57486000
P17182	Alpha-enolase (EC 4.2.1.11) (2-phospho-D-glycerate hydro-lyase) (Enolase 1) (Non-neural enolase) (NNE)	Eno1 Eno-1	Mus musculus (Mouse)	33	48800000000	25900000000	40800000000	86300000000	77000000000	52600000000	68800000000	43500000000	53100000000	67800000000	73600000000	11900000000	70500000000	59500000000	37600000000	41200000000	22100000000	19300000000	17500000000	30600000000	16200000000	25600000000	14500000000	12600000000	51500000000	44600000000	31100000000	44600000000	23700000000	14300000000	19500000000	18800000000	7317700000	7507800000	5227500000	5453300000	5240000000	8412500000	4849400000	5926400000	8485400000	7147900000	9218600000	6809700000	12000000000
P51569	Alpha-galactosidase A (EC 3.2.1.22) (Alpha-D-galactosidase A) (Alpha-D-galactoside galactohydrolase) (Melibiase)	Gla Ags	Mus musculus (Mouse)	5	0	0	0	0	0	0	19794000	14199000	40912000	60489000	82289000	2803400	115820000	100230000	6368600	0	6611700	39094000	26868000	27433000	12202000	0	0	8172700	13376000	10789000	32460000	44454000	31972000	3627100	0	0	10967000	13487000	9855700	3528300	11382000	18109000	11286000	6771400	1639100	762100	0	1463700	3891900
Q8K1E6	Alpha-ketoglutarate-dependent dioxygenase alkB homolog 3 (EC 1.14.11.54) (Alkylated DNA repair protein alkB homolog 3) (mAbh3)	Alkbh3 Abh3	Mus musculus (Mouse)	2	0	8510000	0	0	20215000	0	9225500	0	0	9791700	11131000	0	0	0	0	0	0	0	0	0	0	0	0	0	0	3793600	0	0	0	0	0	0	0	0	0	0	0	0	0	0	0	0	0	0	0
Q8BGW1	Alpha-ketoglutarate-dependent dioxygenase FTO (Fat mass and obesity-associated protein) (Protein fatso) (U6 small nuclear RNA (2'-O-methyladenosine-N(6)-)-demethylase FTO) (EC 1.14.11.-) (U6 small nuclear RNA N(6)-methyladenosine-demethylase FTO) (EC 1.14.11.-) (mRNA (2'-O-methyladenosine-N(6)-)-demethylase FTO) (m6A(m)-demethylase FTO) (EC 1.14.11.-) (mRNA N(6)-methyladenosine demethylase FTO) (…	Fto Kiaa1752	Mus musculus (Mouse)	4	18434000	4888000	4321800	42402000	30655000	10176000	8606600	5308400	26610000	24280000	8933100	937870	4858100	8926700	5737100	7998900	0	0	0	0	2182300	10842000	4845500	2051200	9384100	4385400	5942300	9998300	1611200	1800900	3065900	263010	2853800	1448200	0	0	0	1846500	782170	0	1868700	2021800	2965500	5026400	2764800
P27046	Alpha-mannosidase 2 (EC 3.2.1.114) (Golgi alpha-mannosidase II) (AMan II) (Man II) (Mannosidase alpha class 2A member 1) (Mannosyl-oligosaccharide 1,3-1,6-alpha-mannosidase)	Man2a1 Mana2	Mus musculus (Mouse)	36	291400000	169140000	220020000	327750000	321970000	386350000	433300000	334460000	598880000	301530000	219450000	116210000	214320000	169280000	169700000	241320000	77756000	224160000	291350000	301710000	103340000	129630000	108910000	110420000	249410000	425500000	223290000	164010000	323200000	189170000	461460000	433290000	175580000	163530000	77277000	98218000	234440000	252170000	153630000	155590000	129780000	92233000	88198000	51951000	174050000
Q91W89	Alpha-mannosidase 2C1 (EC 3.2.1.24) (Alpha-D-mannoside mannohydrolase) (Mannosidase alpha class 2C member 1) (Neutral/cytosolic alpha-mannosidase)	Man2c1	Mus musculus (Mouse)	11	40129000	17938000	26570000	75113000	236780000	132870000	306240000	28778000	219020000	519740000	553080000	8262800	440950000	569810000	354180000	309610000	4707100	10311000	4127100	23497000	34535000	46974000	17598000	16678000	290250000	195050000	33103000	201020000	146350000	165890000	132410000	101010000	21196000	17810000	4931500	6691600	16812000	10929000	8949100	17937000	35974000	10706000	33585000	22929000	17363000
Q9QWR8	Alpha-N-acetylgalactosaminidase (EC 3.2.1.49) (Alpha-galactosidase B)	Naga	Mus musculus (Mouse)	13	460520000	250420000	489140000	727170000	679160000	519390000	518660000	411280000	669730000	606490000	442970000	130340000	643730000	328260000	282560000	217090000	122520000	231170000	224990000	249990000	186590000	350170000	156250000	159030000	468100000	332570000	306210000	258510000	134650000	100480000	137480000	149050000	172220000	87099000	54944000	82278000	106190000	187920000	53397000	125220000	86726000	67100000	127500000	82608000	145970000
Q9QZ39	Alpha-N-acetylgalactosaminide alpha-2,6-sialyltransferase 1 (EC 2.4.99.3) (GalNAc alpha-2,6-sialyltransferase I) (ST6GalNAc I) (ST6GalNAcI) (Sialyltransferase 7A) (SIAT7-A)	St6galnac1 Siat7a	Mus musculus (Mouse)	2	74183000	3476000	21489000	67613000	88313000	157500000	352160000	0	90808000	223200000	316720000	282130000	636820000	250840000	418700000	379410000	114140000	227940000	98769000	93103000	114540000	214180000	98353000	117990000	271990000	786390000	380460000	306600000	100900000	150210000	162350000	122640000	0	0	0	0	0	0	0	0	4719500	0	0	0	0
Q9EPC1	Alpha-parvin (Actopaxin)	Parva Actp MNCb-0301	Mus musculus (Mouse)	12	256530000	121800000	269140000	174920000	220110000	108800000	108960000	274620000	415350000	135970000	167110000	52978000	233500000	75269000	60866000	59612000	36705000	53532000	75100000	193150000	88805000	189380000	74340000	50304000	263300000	171430000	241570000	145140000	64637000	104770000	37830000	47654000	59212000	36872000	11431000	31442000	36300000	31563000	15375000	27721000	132820000	68238000	132270000	75562000	141310000
Q9DB05	Alpha-soluble NSF attachment protein (SNAP-alpha) (N-ethylmaleimide-sensitive factor attachment protein alpha)	Napa Snapa	Mus musculus (Mouse)	12	464180000	256090000	398460000	374160000	239090000	387760000	547900000	483390000	524920000	231450000	426820000	144380000	529230000	347560000	508910000	475890000	139200000	244530000	192740000	287500000	98107000	253520000	107210000	76415000	381430000	578090000	290210000	525080000	558590000	376400000	523390000	468170000	98539000	125350000	61171000	101980000	193690000	169550000	96020000	94414000	275050000	157130000	215680000	172860000	217690000
O55042	Alpha-synuclein (Non-A beta component of AD amyloid) (Non-A4 component of amyloid precursor) (NACP)	Snca Syn	Mus musculus (Mouse)	7	0	0	0	16539000	539960000	204090000	92054000	33895000	0	29199000	7813700	1877700	60466000	32999000	80843000	66030000	114900000	6875500	50089000	31130000	0	0	0	0	0	5484900	7365000	13712000	13173000	0	0	0	0	0	0	0	0	3056500	0	0	0	7637900	3175300	3404400	0
Q6PAM1	Alpha-taxilin	Txlna Txln	Mus musculus (Mouse)	9	24493000	14154000	48579000	48684000	24214000	38351000	52388000	68150000	5277200	36491000	18717000	0	40851000	0	7321900	21751000	2391400	0	5093400	6492600	7065400	48054000	32243000	22844000	17527000	12602000	24272000	4968200	0	1817200	9309200	5068200	0	3487300	0	1124200	2193200	0	0	0	22980000	8378100	29310000	8679900	3664900
Q64133	Amine oxidase [flavin-containing] A (EC 1.4.3.4) (Monoamine oxidase type A) (MAO-A)	Maoa	Mus musculus (Mouse)	15	11551000	37374000	58978000	0	42698000	91089000	117640000	73067000	272930000	11601000	10408000	37061000	7203700	42055000	57284000	167880000	15543000	72487000	78665000	123400000	64334000	80991000	33222000	65155000	77395000	161090000	99721000	86625000	67067000	138260000	239450000	107300000	21259000	21578000	12636000	10344000	67529000	51037000	25398000	21226000	83889000	47855000	66563000	57981000	74407000
P31230	Aminoacyl tRNA synthase complex-interacting multifunctional protein 1 (Multisynthase complex auxiliary component p43) [Cleaved into: Endothelial monocyte-activating polypeptide 2 (EMAP-2) (Endothelial monocyte-activating polypeptide II) (EMAP-II) (Small inducible cytokine subfamily E member 1)]	Aimp1 Emap2 Scye1	Mus musculus (Mouse)	13	709320000	256870000	578010000	1283500000	1254400000	818610000	1168200000	508490000	612810000	1017100000	1170000000	139000000	799950000	801610000	453490000	576360000	126210000	95047000	172110000	392450000	255510000	333430000	112890000	197010000	754200000	629190000	432680000	681740000	147480000	127890000	232900000	168820000	33117000	111810000	41034000	72770000	64235000	100970000	27816000	100590000	216640000	86069000	277840000	155730000	233380000
Q8R010	Aminoacyl tRNA synthase complex-interacting multifunctional protein 2 (Multisynthase complex auxiliary component p38) (Protein JTV-1)	Aimp2 Jtv1	Mus musculus (Mouse)	11	167640000	141030000	287010000	594430000	475510000	296570000	515110000	404080000	431060000	259120000	507460000	97179000	413900000	261420000	283830000	341730000	73412000	78038000	79165000	204070000	80892000	229200000	101170000	58115000	372730000	453050000	277800000	335200000	182840000	239520000	181200000	131850000	51659000	58099000	13183000	27145000	26479000	22843000	19234000	9360300	101930000	58970000	82284000	88507000	105100000
Q99JW2	Aminoacylase-1 (ACY-1) (EC 3.5.1.14) (N-acyl-L-amino-acid amidohydrolase)	Acy1	Mus musculus (Mouse)	6	12231000	10479000	31090000	33833000	121890000	33520000	45703000	140640000	87949000	82127000	120040000	4072500	113260000	73022000	65881000	48800000	19834000	23826000	0	13203000	16353000	33802000	24436000	13402000	82664000	66579000	48860000	32484000	24408000	12950000	36862000	26460000	12636000	13182000	2319000	9317800	0	0	4588900	7997800	10059000	7723300	24514000	6543800	6026000
Q8VCT3	Aminopeptidase B (AP-B) (EC 3.4.11.6) (Arginine aminopeptidase) (Arginyl aminopeptidase) (Cytosol aminopeptidase IV)	Rnpep	Mus musculus (Mouse)	23	905230000	511460000	1128300000	1834100000	1317900000	869140000	1431100000	1068900000	1295800000	1594800000	1458700000	191300000	1375700000	1007600000	659260000	781660000	186160000	522120000	364060000	734380000	416600000	701130000	348820000	281720000	1043500000	948080000	911980000	1486200000	482650000	301460000	509590000	446790000	314120000	311830000	170720000	238690000	262610000	430370000	240630000	329420000	350240000	270260000	472690000	261690000	552040000
P97449	Aminopeptidase N (AP-N) (mAPN) (EC 3.4.11.2) (Alanyl aminopeptidase) (Aminopeptidase M) (AP-M) (Membrane protein p161) (Microsomal aminopeptidase) (CD antigen CD13)	Anpep Lap-1 Lap1	Mus musculus (Mouse)	38	1139100000	348200000	788900000	2149800000	2012900000	1760000000	2365400000	1412800000	1166500000	1649400000	1159500000	296740000	1391500000	1079600000	836220000	1539900000	656240000	760890000	1097600000	850000000	331470000	440420000	253940000	393530000	1090700000	849870000	1006500000	1740100000	1402500000	1182700000	1620100000	1344100000	542820000	354390000	251400000	264880000	404920000	674190000	296860000	369100000	286790000	251880000	222010000	277940000	410310000
Q3V1D3	AMP deaminase 1 (EC 3.5.4.6) (AMP deaminase isoform M) (Myoadenylate deaminase)	Ampd1	Mus musculus (Mouse)	3	0	0	0	0	0	0	0	0	0	0	0	0	0	0	0	0	0	0	0	0	0	0	0	0	0	0	0	0	0	0	0	0	0	0	0	0	0	0	0	0	0	0	0	0	0
Q9DBT5	AMP deaminase 2 (EC 3.5.4.6) (AMP deaminase isoform L)	Ampd2	Mus musculus (Mouse)	13	90296000	46873000	118020000	239950000	141720000	118700000	102780000	119620000	118690000	200490000	154530000	34100000	126720000	91541000	56354000	107230000	6968200	0	22126000	23976000	60133000	42862000	41843000	27912000	111130000	158450000	66208000	93717000	85737000	26216000	62931000	40938000	16947000	10046000	1469300	7935100	15966000	19245000	4686000	3762300	20375000	6733200	28973000	10823000	30919000
O08739	AMP deaminase 3 (EC 3.5.4.6) (AMP deaminase H-type) (AMP deaminase isoform E) (Heart-type AMPD)	Ampd3	Mus musculus (Mouse)	17	177990000	82803000	156570000	175620000	213400000	199170000	220610000	163130000	128190000	366370000	118740000	50566000	35394000	73016000	43006000	200560000	35610000	57610000	115280000	63360000	59993000	53408000	41894000	35055000	64600000	148700000	157140000	135250000	172910000	88136000	105800000	116120000	57890000	51900000	37654000	33127000	72597000	78243000	43464000	78909000	68211000	55757000	62693000	46171000	85198000
Q8R5A3	Amyloid beta A4 precursor protein-binding family B member 1-interacting protein (APBB1-interacting protein 1) (Proline-rich EVH1 ligand 1) (PREL-1) (Proline-rich protein 48)	Apbb1ip Prel1	Mus musculus (Mouse)	9	246250000	49180000	264430000	147360000	100220000	114950000	99127000	137690000	147580000	120920000	95814000	23160000	47645000	59853000	51369000	285100000	33266000	43197000	64282000	60241000	56400000	93290000	31732000	56126000	149410000	121620000	296220000	83654000	156370000	53485000	73855000	0	27215000	24059000	22379000	27698000	35973000	37889000	33874000	31759000	61561000	34871000	79881000	31940000	49860000
P12023	Amyloid-beta A4 protein (ABPP) (APP) (Alzheimer disease amyloid A4 protein homolog) (Amyloid precursor protein) (Amyloid-beta precursor protein) (Amyloidogenic glycoprotein) (AG) [Cleaved into: N-APP; Soluble APP-alpha (S-APP-alpha); Soluble APP-beta (S-APP-beta); C99 (APP-C99) (Beta-secretase C-terminal fragment) (Beta-CTF); Amyloid-beta protein 42 (Abeta42) (Beta-APP42); Amyloid-beta protein 40…	App	Mus musculus (Mouse)	2	0	13244000	0	0	0	0	21135000	9413600	19756000	10477000	0	0	0	0	0	0	0	0	0	0	0	0	0	11330000	7055900	4602000	0	13985000	0	0	0	0	3691700	3948700	2108600	4413700	0	0	3579700	4122100	7092900	5142000	0	0	8480100
Q8WTY4	Anamorsin (Cytokine-induced apoptosis inhibitor 1) (Fe-S cluster assembly protein DRE2 homolog)	Ciapin1	Mus musculus (Mouse)	7	138500000	33230000	110670000	139740000	169810000	81646000	214490000	207710000	216360000	92553000	201750000	18394000	55767000	40503000	42678000	80922000	0	0	0	4957400	0	7047100	0	0	75541000	83565000	41015000	31496000	26631000	0	0	28186000	0	2927000	1149400	0	1875600	0	0	0	2092000	2579300	8550600	1678300	10190000
P53995	Anaphase-promoting complex subunit 1 (APC1) (Cyclosome subunit 1) (Mitotic checkpoint regulator) (Testis-specific gene 24 protein)	Anapc1 Mcpr Tsg24	Mus musculus (Mouse)	15	0	4840200	8691500	24010000	20372000	9641100	24396000	23830000	37344000	18938000	20099000	4900500	24094000	27847000	8555400	35119000	0	0	1466300	9612700	8729700	42765000	7283000	7811100	38911000	28882000	34320000	22312000	0	12087000	14575000	3308700	3456100	508460	0	7217900	3018400	0	4987200	3968800	18670000	5300100	11262000	6695900	4592700
Q8BZQ7	Anaphase-promoting complex subunit 2 (APC2) (Cyclosome subunit 2)	Anapc2	Mus musculus (Mouse)	4	0	0	26543000	0	0	0	0	0	0	58978000	5769500	0	0	0	0	0	0	0	0	0	6200300	0	0	0	13468000	5827600	10859000	0	0	12446000	0	0	3250700	3093000	0	1358200	0	0	0	0	7532800	0	8062500	2603500	7194400
Q91W96	Anaphase-promoting complex subunit 4 (APC4) (Cyclosome subunit 4)	Anapc4 D5Ertd249e	Mus musculus (Mouse)	9	7983900	5193300	26291000	21661000	35494000	0	0	0	0	0	15233000	9842200	9099800	1982600	7736400	0	2819900	0	2739600	5368300	2095900	0	0	0	11926000	7619800	25460000	8659400	16886000	0	3963300	5889000	3539900	4162600	0	0	3115600	2304900	0	0	6165200	1530600	10101000	7053100	9031600
Q9WVM3	Anaphase-promoting complex subunit 7 (APC7) (Cyclosome subunit 7) (Prediabetic NOD sera-reactive autoantigen)	Anapc7 Apc7	Mus musculus (Mouse)	6	8655400	0	0	0	0	0	14649000	0	11668000	15325000	16397000	0	12237000	3314400	10815000	8089000	0	0	0	0	0	9536400	0	5673700	35916000	23340000	4600000	0	3738100	6637600	5432700	2592500	2034900	0	0	0	0	0	1463700	0	9490900	1482000	7325800	3105400	0
P70295	Ancient ubiquitous protein 1	Aup1	Mus musculus (Mouse)	4	0	18092000	20388000	0	9794700	31640000	41728000	38821000	40725000	36224000	14401000	0	0	8530500	15454000	16632000	0	11707000	0	0	17272000	0	9004800	11257000	6007800	21337000	18000000	25683000	9916100	12106000	18681000	10151000	13653000	11287000	8193100	7082000	9996100	21394000	10853000	14841000	20335000	8648000	18979000	7121300	20928000
Q9R045	Angiopoietin-related protein 2 (Angiopoietin-like protein 2)	Angptl2 Arp2	Mus musculus (Mouse)	5	0	0	6035800	0	0	0	0	0	46184000	9099600	7629300	3205700	0	839170	0	0	0	0	7101200	0	0	0	0	0	1777500	0	8173400	0	0	0	3392800	0	0	6822800	4237700	0	9713500	6997600	5415600	0	6692800	13652000	1901000	0	15218000
P09470	Angiotensin-converting enzyme (ACE) (EC 3.2.1.-) (EC 3.4.15.1) (Dipeptidyl carboxypeptidase I) (Kininase II) (CD antigen CD143) [Cleaved into: Angiotensin-converting enzyme, soluble form]	Ace Dcp1	Mus musculus (Mouse)	8	72167000	0	20693000	16913000	8401400	17926000	10648000	0	0	0	5579600	1225800	11436000	0	20193000	0	0	12385000	5016600	1837300	0	0	0	0	16979000	0	0	0	0	0	0	17248000	9918800	10609000	7908800	9822700	16800000	15700000	17213000	16780000	0	0	0	2341600	0
P11859	Angiotensinogen (Serpin A8) [Cleaved into: Angiotensin-1 (Angiotensin 1-10) (Angiotensin I) (Ang I); Angiotensin-2 (Angiotensin 1-8) (Angiotensin II) (Ang II); Angiotensin-3 (Angiotensin 2-8) (Angiotensin III) (Ang III) (Des-Asp[1]-angiotensin II); Angiotensin-4 (Angiotensin 3-8) (Angiotensin IV) (Ang IV); Angiotensin 1-9; Angiotensin 1-7; Angiotensin 1-5; Angiotensin 1-4]	Agt Serpina8	Mus musculus (Mouse)	5	44420000	8143900	0	31771000	42796000	42281000	21227000	9965400	15722000	6463300	0	22867000	70839000	11246000	11300000	37904000	27790000	112580000	47900000	59943000	2429900	5511700	0	2366800	8454500	51998000	12301000	10866000	41068000	22345000	72451000	38131000	4002100	9877400	2943500	16633000	13710000	20228000	26950000	20041000	2797300	7892600	2249800	2124100	6823200
Q8K298	Anillin	Anln	Mus musculus (Mouse)	17	138770000	17842000	276280000	12701000	726890000	362400000	357560000	334220000	39136000	111230000	139540000	5383100	344780000	4252000	11069000	31460000	2258600	14957000	0	12727000	70709000	97000000	16512000	14884000	48256000	304440000	76390000	721660000	289390000	7735700	3002500	224110000	0	8135500	7583400	9270500	2799900	10486000	5682200	0	23109000	25382000	61157000	29266000	32356000
Q9EP71	Ankycorbin (Ankyrin repeat and coiled-coil structure-containing protein) (Novel retinal pigment epithelial cell protein) (Retinoic acid-induced protein 14) (p125)	Rai14 Kiaa1334 Norpeg	Mus musculus (Mouse)	24	134840000	90109000	184900000	220290000	161060000	132950000	234340000	175630000	273150000	239110000	202000000	51327000	73047000	30603000	41295000	145000000	0	0	79134000	39743000	82284000	154650000	58210000	42193000	348190000	123110000	199340000	209070000	68486000	51426000	73915000	16337000	8911900	17665000	11428000	23477000	8896100	22287000	5592900	0	101410000	54354000	103530000	72167000	70252000
Q3TPE9	Ankyrin repeat and MYND domain-containing protein 2	Ankmy2	Mus musculus (Mouse)	3	0	6340800	43590000	0	0	0	0	0	10052000	18031000	0	7432000	17500000	10380000	12414000	13496000	3452200	0	0	8375800	5072000	0	3488500	0	10525000	0	14924000	14648000	11288000	19033000	3920800	6996900	1291500	994330	0	0	0	0	0	0	4577300	2884600	5431700	5060500	6226900
P59672	Ankyrin repeat and SAM domain-containing protein 1A (Odin)	Anks1a Anks1 Kiaa0229 Odin	Mus musculus (Mouse)	2	0	2714300	6192900	0	0	0	0	11878000	0	14462000	10012000	0	0	0	7942900	5677600	0	0	0	0	0	0	0	0	15703000	0	0	0	0	0	6709200	0	4148800	0	0	0	2663900	0	0	0	5777000	0	9232200	7163600	6779900
Q80UP5	Ankyrin repeat domain-containing protein 13A	Ankrd13a Ankrd13	Mus musculus (Mouse)	7	0	0	7271000	11289000	0	64165000	201440000	0	0	0	0	6655800	46791000	0	37741000	87477000	0	29931000	12259000	91156000	0	10101000	14472000	9018000	52050000	45022000	8526900	108830000	0	11992000	0	73166000	2679900	889650	0	1752800	0	2910400	0	866610	12322000	4206100	5204100	5574300	20235000
Q02357	Ankyrin-1 (ANK-1) (Erythrocyte ankyrin)	Ank1 Ank-1	Mus musculus (Mouse)	42	69482000	76658000	157050000	67126000	1357500000	398000000	488660000	151180000	59144000	157310000	68082000	29364000	286030000	243820000	702960000	515970000	605630000	113700000	259080000	445760000	13076000	4138100	0	56408000	24842000	33126000	18128000	40179000	484510000	237590000	397340000	111360000	0	8511700	0	4500000	20155000	17102000	62434000	3753600	38503000	19028000	2967700	6849600	3766300
G5E8K5	Ankyrin-3 (ANK-3) (Ankyrin-G)	Ank3	Mus musculus (Mouse)	6	0	0	29886000	16653000	27463000	14083000	69880000	13082000	24664000	0	0	10878000	0	5162700	0	0	5086600	7780400	0	15714000	0	0	0	0	0	0	12756000	0	16167000	13829000	12526000	0	0	0	0	0	2623900	1333900	0	1965800	0	8638200	0	0	14161000
P97384	Annexin A11 (Annexin XI) (Annexin-11) (Calcyclin-associated annexin 50) (CAP-50)	Anxa11 Anx11	Mus musculus (Mouse)	19	1408500000	608210000	976660000	1924300000	1175600000	1277800000	1520200000	1365500000	1402100000	1002100000	1352700000	446170000	1120000000	826760000	923270000	1170500000	272630000	556560000	889830000	482030000	466700000	741410000	309250000	338200000	1469700000	1430800000	1032900000	1314700000	864350000	1012800000	957510000	1055300000	283820000	407820000	177340000	288330000	513590000	598740000	325720000	310900000	447660000	283080000	484030000	268630000	560920000
P07356	Annexin A2 (Annexin II) (Annexin-2) (Calpactin I heavy chain) (Calpactin-1 heavy chain) (Chromobindin-8) (Lipocortin II) (Placental anticoagulant protein IV) (PAP-IV) (Protein I) (p36)	Anxa2 Anx2 Cal1h	Mus musculus (Mouse)	32	44000000000	22200000000	40300000000	53900000000	47600000000	49600000000	68900000000	43600000000	58600000000	39000000000	29500000000	16100000000	28000000000	24200000000	38600000000	42500000000	15200000000	23100000000	44800000000	35000000000	23100000000	33400000000	15500000000	14900000000	40100000000	46600000000	33100000000	42900000000	29800000000	33000000000	45900000000	38100000000	6052100000	8922300000	4690400000	7789700000	8831800000	7790800000	5969200000	5840000000	21000000000	11900000000	18200000000	13700000000	17100000000
O35639	Annexin A3 (35-alpha calcimedin) (Annexin III) (Annexin-3) (Lipocortin III) (Placental anticoagulant protein III) (PAP-III)	Anxa3 Anx3	Mus musculus (Mouse)	33	3914100000	2080000000	3662100000	8079600000	4620300000	5065500000	6160900000	3880700000	4760900000	6282800000	6360000000	1610000000	7874300000	6567500000	3642300000	4795400000	1293300000	2438300000	3637900000	2570000000	1635400000	2236400000	1093700000	974130000	4445100000	6095900000	3685400000	4092600000	4605400000	3740800000	4334600000	3990000000	550840000	855720000	413550000	711480000	912170000	958020000	633600000	745980000	1562100000	1210500000	1264600000	995980000	1735400000
P97429	Annexin A4 (Annexin IV) (Annexin-4)	Anxa4 Anx4	Mus musculus (Mouse)	25	5253100000	2387600000	4166300000	7710000000	4460600000	7156800000	8044400000	6153700000	5953500000	4625300000	6220500000	2155100000	3493200000	3389400000	4436700000	4648800000	1675500000	2307900000	2492700000	2947700000	2194900000	2938700000	1399600000	1377100000	5734400000	6777800000	3410100000	4647800000	3490100000	4186500000	4891800000	5067200000	768000000	977370000	553100000	827550000	884010000	1187800000	744880000	736810000	2010400000	1257100000	1558300000	1341400000	1680000000
P48036	Annexin A5 (Anchorin CII) (Annexin V) (Annexin-5) (Calphobindin I) (CBP-I) (Endonexin II) (Lipocortin V) (Placental anticoagulant protein 4) (PP4) (Placental anticoagulant protein I) (PAP-I) (Thromboplastin inhibitor) (Vascular anticoagulant-alpha) (VAC-alpha)	Anxa5 Anx5	Mus musculus (Mouse)	36	26900000000	12000000000	20500000000	40400000000	27900000000	29900000000	37100000000	20200000000	26800000000	27000000000	28800000000	8369600000	34400000000	19500000000	22900000000	23000000000	11100000000	10200000000	14300000000	12600000000	8333400000	12100000000	5251500000	5405800000	23300000000	27900000000	15500000000	19900000000	21300000000	15800000000	18700000000	20500000000	3615800000	4335200000	2611300000	3515100000	4528100000	5035200000	3351600000	3946600000	8861200000	6296400000	7359400000	6026900000	9490400000
P14824	Annexin A6 (67 kDa calelectrin) (Annexin VI) (Annexin-6) (Calphobindin-II) (CPB-II) (Chromobindin-20) (Lipocortin VI) (Protein III) (p68) (p70)	Anxa6 Anx6	Mus musculus (Mouse)	57	11600000000	5247800000	9552100000	15400000000	11500000000	12700000000	16700000000	10500000000	13000000000	9925500000	13600000000	3378600000	8100000000	6820000000	8555600000	9653400000	2750000000	4529200000	5741700000	6886900000	4629500000	6422900000	3114400000	3803300000	10500000000	11900000000	7007700000	9868600000	7324500000	6592100000	8009600000	7364500000	2172400000	2249100000	1326400000	1821500000	1993600000	2497200000	1628300000	1991500000	3169800000	2306100000	2840000000	2242600000	3838400000
Q07076	Annexin A7 (Annexin VII) (Annexin-7) (Synexin)	Anxa7 Anx7	Mus musculus (Mouse)	16	1263200000	698800000	1261200000	1799200000	882640000	966540000	1117600000	1184300000	1649300000	863000000	1263800000	394530000	706100000	850710000	832740000	1228200000	198720000	271470000	276690000	243880000	376900000	535850000	201420000	241280000	978450000	1035800000	703000000	1240000000	519650000	634530000	787630000	808950000	280410000	502990000	173890000	266210000	466020000	453620000	287170000	377020000	590390000	402260000	572350000	414190000	568700000
O35640	Annexin A8 (Annexin VIII) (Annexin-8)	Anxa8 Anx8	Mus musculus (Mouse)	22	2580500000	1149700000	1980000000	3975400000	2726300000	2815400000	3544100000	1686100000	2200600000	3030500000	2483600000	841310000	3113600000	1682700000	2170100000	2847900000	246410000	715790000	788960000	905800000	857010000	1021800000	483590000	452770000	2234100000	3043900000	1890000000	1499400000	1768700000	936490000	1711700000	1804100000	228990000	374130000	168810000	353050000	395670000	179640000	195230000	294940000	777940000	507370000	475440000	352080000	727720000
Q8BHY3	Anoctamin-1 (Transmembrane protein 16A)	Ano1 Tmem16a	Mus musculus (Mouse)	9	0	21535000	26096000	47246000	3153200	71158000	19357000	4572800	39026000	13530000	0	9601000	0	9156900	4470700	23212000	0	45404000	0	0	0	11472000	0	0	13078000	23137000	8500000	7367000	6517700	6295900	4558100	3556900	0	0	0	0	0	0	0	0	0	0	0	1101100	0
Q8BH79	Anoctamin-10 (Transmembrane protein 16K)	Ano10 Tmem16k	Mus musculus (Mouse)	5	26478000	4025600	18777000	0	24244000	19218000	45157000	29325000	17769000	5106900	6584500	6323200	5494300	10846000	17589000	26142000	0	0	10072000	17495000	0	0	0	6038300	56004000	18658000	19617000	50096000	22871000	17790000	23992000	24344000	4141900	6680500	8305500	11255000	39825000	169740000	26726000	6069100	17536000	25189000	21172000	11177000	29579000
Q6P9J9	Anoctamin-6 (Small-conductance calcium-activated nonselective cation channel) (SCAN channel) (Transmembrane protein 16F)	Ano6 Tmem16f	Mus musculus (Mouse)	20	369390000	140370000	335820000	651600000	268490000	349430000	397340000	469170000	472510000	311790000	254650000	91080000	305520000	203850000	278130000	498810000	77866000	134260000	53612000	136410000	190310000	242010000	118090000	91104000	231880000	258380000	175350000	260910000	232460000	177480000	287260000	296520000	36030000	54360000	23655000	39634000	64593000	45988000	12090000	49096000	187750000	102680000	104760000	131090000	120050000
Q6DFX2	Anthrax toxin receptor 2	Antxr2	Mus musculus (Mouse)	6	17540000	0	4295600	30717000	48477000	18182000	11827000	13246000	47249000	22642000	37941000	3794500	0	0	0	23569000	0	4709900	0	0	0	0	2100100	0	12923000	64921000	9193100	23165000	6954200	6697600	29009000	35832000	0	0	0	0	0	0	0	0	0	5755100	5330000	0	0
P32261	Antithrombin-III (ATIII) (Serpin C1)	Serpinc1 At3	Mus musculus (Mouse)	29	2080000000	544030000	869880000	2638700000	2950000000	3276100000	3118100000	1324100000	1519500000	2698200000	1717900000	771260000	3027100000	1798300000	1055200000	1729700000	855500000	1475200000	1670000000	723120000	455930000	817850000	291350000	554500000	1321200000	2345800000	1684600000	1158200000	2861900000	2240000000	2687500000	2420400000	598910000	628020000	438300000	674760000	1790000000	1760700000	1188500000	875770000	391820000	525830000	382700000	270950000	523240000
O35643	AP-1 complex subunit beta-1 (Adaptor protein complex AP-1 subunit beta-1) (Adaptor-related protein complex 1 subunit beta-1) (Beta-1-adaptin) (Beta-adaptin 1) (Clathrin assembly protein complex 1 beta large chain) (Golgi adaptor HA1/AP1 adaptin beta subunit)	Ap1b1 Adtb1	Mus musculus (Mouse)	22	611380000	349530000	672870000	930450000	1001700000	847390000	1003500000	835100000	754270000	982580000	568730000	153790000	634040000	331260000	285880000	623550000	339910000	770790000	474520000	617690000	222910000	511480000	310300000	229950000	942310000	526570000	587140000	802850000	577860000	257740000	436740000	469450000	166900000	154880000	109070000	125130000	187930000	206600000	114720000	179290000	183700000	137970000	193740000	160110000	252230000
P22892	AP-1 complex subunit gamma-1 (Adaptor protein complex AP-1 subunit gamma-1) (Adaptor-related protein complex 1 subunit gamma-1) (Clathrin assembly protein complex 1 gamma-1 large chain) (Gamma-adaptin) (Gamma1-adaptin) (Golgi adaptor HA1/AP1 adaptin subunit gamma-1)	Ap1g1 Adtg Clapg1	Mus musculus (Mouse)	21	404170000	163040000	419990000	508130000	758830000	427820000	682850000	424150000	573300000	328310000	273200000	92987000	351240000	169720000	304530000	435740000	59694000	223040000	204900000	430300000	196630000	301390000	85232000	142320000	285340000	246000000	249510000	330610000	180150000	187290000	285230000	107550000	88910000	95060000	67680000	101740000	100120000	93621000	47061000	92030000	211350000	102080000	188220000	188990000	251550000
P35585	AP-1 complex subunit mu-1 (AP-mu chain family member mu1A) (Adaptor protein complex AP-1 subunit mu-1) (Adaptor-related protein complex 1 subunit mu-1) (Clathrin assembly protein complex 1 mu-1 medium chain 1) (Clathrin coat assembly protein AP47) (Clathrin coat-associated protein AP47) (Golgi adaptor HA1/AP1 adaptin mu-1 subunit) (Mu-adaptin 1) (Mu1A-adaptin)	Ap1m1 Cltnm	Mus musculus (Mouse)	18	338890000	210790000	398760000	487340000	360770000	235600000	370560000	336280000	526330000	324460000	431170000	104720000	409920000	419030000	339350000	372990000	111180000	143030000	145620000	226140000	165280000	200950000	116170000	99533000	452180000	383430000	323000000	582310000	229400000	187130000	209360000	170610000	144360000	96472000	62601000	72808000	125990000	105510000	74954000	86643000	93909000	46801000	92385000	82981000	157110000
P61967	AP-1 complex subunit sigma-1A (Adaptor protein complex AP-1 subunit sigma-1A) (Adaptor-related protein complex 1 subunit sigma-1A) (Clathrin assembly protein complex 1 sigma-1A small chain) (Clathrin coat assembly protein AP19) (Golgi adaptor HA1/AP1 adaptin sigma-1A subunit) (HA1 19 kDa subunit) (Sigma 1a subunit of AP-1 clathrin) (Sigma-adaptin 1A) (Sigma1A-adaptin)	Ap1s1 Ap19	Mus musculus (Mouse)	5	65969000	56815000	90300000	90579000	45560000	52424000	121100000	42629000	121140000	55953000	100560000	15346000	81455000	39609000	82949000	35542000	29284000	14660000	10636000	39521000	15682000	34781000	8844400	10618000	112460000	34541000	58916000	64098000	14107000	25588000	48847000	36591000	12610000	19998000	18634000	12932000	20501000	14260000	8305900	9912600	41289000	12973000	42439000	18931000	26529000
P17426	AP-2 complex subunit alpha-1 (100 kDa coated vesicle protein A) (Adaptor protein complex AP-2 subunit alpha-1) (Adaptor-related protein complex 2 subunit alpha-1) (Alpha-adaptin A) (Alpha1-adaptin) (Clathrin assembly protein complex 2 alpha-A large chain) (Plasma membrane adaptor HA2/AP2 adaptin alpha A subunit)	Ap2a1 Adtaa Clapa1	Mus musculus (Mouse)	22	386070000	171320000	491460000	493420000	410550000	241240000	364900000	472730000	553770000	413000000	466290000	86461000	302640000	207370000	202460000	227010000	99925000	51549000	80488000	150720000	164780000	295600000	93996000	115250000	417210000	269970000	447770000	370460000	257130000	133050000	245350000	124640000	110510000	88914000	43093000	84663000	106170000	97162000	42437000	82829000	176350000	88646000	195790000	118020000	144020000
P17427	AP-2 complex subunit alpha-2 (100 kDa coated vesicle protein C) (Adaptor protein complex AP-2 subunit alpha-2) (Adaptor-related protein complex 2 subunit alpha-2) (Alpha-adaptin C) (Alpha2-adaptin) (Clathrin assembly protein complex 2 alpha-C large chain) (Plasma membrane adaptor HA2/AP2 adaptin alpha C subunit)	Ap2a2 Adtab	Mus musculus (Mouse)	28	1330300000	684570000	1152800000	1105400000	1610000000	1473100000	1810000000	1626600000	2350500000	1845300000	1430000000	405680000	935710000	738370000	962560000	1020000000	420650000	928750000	634900000	899290000	599310000	952140000	509170000	590820000	1753100000	1187600000	1107500000	1485600000	846240000	860560000	1258300000	1089700000	375630000	448680000	226230000	275670000	419120000	472830000	277250000	493190000	483970000	395130000	477930000	325750000	747860000
Q9DBG3	AP-2 complex subunit beta (AP105B) (Adaptor protein complex AP-2 subunit beta) (Adaptor-related protein complex 2 subunit beta) (Beta-2-adaptin) (Beta-adaptin) (Clathrin assembly protein complex 2 beta large chain) (Plasma membrane adaptor HA2/AP2 adaptin beta subunit)	Ap2b1 Clapb1	Mus musculus (Mouse)	26	2285300000	926910000	1861700000	2330000000	3007600000	2356900000	2952500000	2230000000	3150000000	1881500000	2367500000	450560000	1715500000	1208600000	1317300000	1801700000	626330000	1157700000	1223500000	1572600000	927970000	1500900000	665630000	732170000	2317100000	1628200000	1504200000	2041900000	1291600000	1268200000	1385200000	885520000	492450000	522540000	307840000	419940000	469010000	552360000	340030000	495830000	874990000	531260000	948220000	619310000	924080000
P84091	AP-2 complex subunit mu (AP-2 mu chain) (Adaptor protein complex AP-2 subunit mu) (Adaptor-related protein complex 2 subunit mu) (Clathrin assembly protein complex 2 mu medium chain) (Clathrin coat assembly protein AP50) (Clathrin coat-associated protein AP50) (Mu2-adaptin) (Plasma membrane adaptor AP-2 50 kDa protein)	Ap2m1 Clapm1	Mus musculus (Mouse)	18	599990000	308880000	538020000	790130000	946500000	802770000	1057400000	702870000	872420000	811640000	764630000	157320000	759430000	584000000	646290000	783610000	214120000	329040000	375050000	463030000	208370000	328260000	158610000	253540000	900930000	638770000	443940000	817850000	739620000	450410000	502640000	364790000	159080000	161330000	72153000	123140000	143200000	176750000	125490000	167490000	177910000	122790000	226360000	144510000	366120000
P62743	AP-2 complex subunit sigma (Adaptor protein complex AP-2 subunit sigma) (Adaptor-related protein complex 2 subunit sigma) (Clathrin assembly protein 2 sigma small chain) (Clathrin coat assembly protein AP17) (Clathrin coat-associated protein AP17) (Plasma membrane adaptor AP-2 17 kDa protein) (Sigma-adaptin 3b) (Sigma2-adaptin)	Ap2s1 Ap17 Claps2	Mus musculus (Mouse)	6	271010000	137300000	285160000	283800000	32797000	281830000	209410000	210370000	317080000	212440000	357700000	51911000	188610000	112800000	99362000	153740000	7658500	141620000	76710000	132850000	75554000	188270000	37582000	76452000	418140000	179610000	120320000	462570000	129980000	128780000	165370000	236480000	61188000	60661000	18922000	43321000	73900000	101020000	68047000	75079000	57731000	53552000	63070000	66678000	137500000
Q3UHJ0	AP2-associated protein kinase 1 (EC 2.7.11.1) (Adaptor-associated kinase 1)	Aak1 Kiaa1048	Mus musculus (Mouse)	8	0	8317400	0	20840000	31068000	46782000	27229000	88390000	63492000	43804000	22930000	0	22937000	12126000	13718000	38793000	0	0	0	0	9858600	24222000	0	0	18241000	24943000	24514000	11260000	5214200	0	0	0	3526700	9430600	0	3036000	1861800	6504000	3489200	0	5352000	0	8159000	12096000	18931000
Q9Z1T1	AP-3 complex subunit beta-1 (Adaptor protein complex AP-3 subunit beta-1) (Adaptor-related protein complex 3 subunit beta-1) (Beta-3A-adaptin) (Clathrin assembly protein complex 3 beta-1 large chain)	Ap3b1	Mus musculus (Mouse)	33	467700000	146330000	375870000	463090000	426590000	219180000	364530000	478240000	533790000	380960000	222950000	86583000	154470000	206870000	218870000	333610000	256410000	111020000	104450000	181100000	96127000	230720000	71761000	84171000	466230000	262830000	372340000	285070000	200450000	242860000	210290000	136420000	105170000	120400000	85698000	115030000	158330000	154170000	133870000	111380000	216800000	119020000	155160000	128910000	225220000
O54774	AP-3 complex subunit delta-1 (AP-3 complex subunit delta) (Adaptor-related protein complex 3 subunit delta-1) (Delta-adaptin) (mBLVR1)	Ap3d1 Ap3d	Mus musculus (Mouse)	23	99360000	70957000	208350000	106280000	110370000	220710000	133900000	181490000	229050000	136980000	162970000	68957000	34577000	42661000	97171000	130430000	22251000	100560000	140530000	122610000	83433000	147780000	79950000	110040000	154390000	155010000	264850000	123780000	39397000	125790000	144460000	71561000	79626000	93690000	58592000	98848000	107810000	84981000	90596000	92131000	148570000	94935000	145030000	124690000	178130000
Q9JKC8	AP-3 complex subunit mu-1 (AP-3 adaptor complex mu3A subunit) (Adaptor-related protein complex 3 subunit mu-1) (Mu-adaptin 3A) (Mu3A-adaptin)	Ap3m1	Mus musculus (Mouse)	6	94006000	55993000	92464000	82985000	57576000	21825000	46476000	101230000	213220000	65345000	69323000	30438000	46822000	10037000	103800000	89945000	4420700	36951000	40567000	43648000	12974000	76821000	22061000	23595000	140270000	92206000	148150000	47285000	31852000	74973000	42944000	41124000	28977000	16246000	10400000	12972000	12598000	20718000	31651000	22156000	43660000	20227000	43727000	18339000	33142000
Q9DCR2	AP-3 complex subunit sigma-1 (AP-3 complex subunit sigma-3A) (Adaptor-related protein complex 3 subunit sigma-1) (Sigma-3A-adaptin) (Sigma3A-adaptin) (Sigma-adaptin 3a)	Ap3s1	Mus musculus (Mouse)	5	59902000	9905000	51539000	45223000	45579000	45055000	51715000	43098000	43529000	30205000	31379000	11761000	28029000	18016000	35162000	29656000	9086000	10519000	12670000	18391000	16481000	20668000	0	7300200	45376000	45093000	35837000	31564000	28946000	33595000	23908000	19398000	8852900	21569000	15263000	11864000	13891000	18548000	9098400	7984600	22608000	14274000	11729000	13229000	21442000
Q00623	Apolipoprotein A-I (Apo-AI) (ApoA-I) (Apolipoprotein A1) [Cleaved into: Proapolipoprotein A-I (ProapoA-I); Truncated apolipoprotein A-I]	Apoa1	Mus musculus (Mouse)	31	16800000000	3684500000	3854300000	9615100000	16400000000	17000000000	17600000000	8825800000	7933800000	10900000000	12300000000	4280600000	18500000000	11600000000	8715400000	13000000000	7947200000	10400000000	7709400000	4336600000	4182300000	6655600000	2082600000	3055600000	7230800000	14300000000	7639800000	9796900000	19000000000	11900000000	13500000000	18300000000	3006900000	5351200000	3301900000	5900300000	10200000000	5398700000	7128600000	5739500000	1871800000	2681200000	1515400000	1450000000	2002700000
P09813	Apolipoprotein A-II (Apo-AII) (ApoA-II) (Apolipoprotein A2) [Cleaved into: Proapolipoprotein A-II (ProapoA-II)]	Apoa2	Mus musculus (Mouse)	2	9827000	4906300	0	7142200	35192000	77446000	48612000	26817000	0	45268000	0	0	0	198490	37493000	45911000	21339000	0	23222000	4484800	2483300	6267800	0	0	0	34163000	15800000	4397500	45898000	0	31687000	12169000	16005000	14370000	0	14870000	18863000	24087000	22617000	16654000	0	3106000	0	0	0
Q8VBT6	Apolipoprotein B receptor (Apolipoprotein B-100 receptor) (Apolipoprotein B48 receptor) (apoB-48R)	Apobr Apob48r	Mus musculus (Mouse)	18	111560000	54929000	74961000	232070000	82931000	136350000	119070000	132370000	84629000	185040000	235040000	29218000	63855000	8560200	25465000	150460000	4091400	18678000	73035000	0	84976000	65149000	48571000	84812000	300850000	211000000	114170000	235840000	73193000	12014000	53232000	76084000	5418000	18447000	8027700	12403000	12683000	17721000	14632000	4788700	7163900	12897000	26501000	16611000	13747000
E9Q414	Apolipoprotein B-100 (Apo B-100) [Cleaved into: Apolipoprotein B-48 (Apo B-48)]	Apob	Mus musculus (Mouse)	68	25013000	22886000	153700000	39724000	388670000	19151000	91503000	108830000	113840000	11970000	6186300	11591000	195800000	41522000	160240000	80963000	71612000	90841000	30243000	38627000	37813000	0	23930000	37591000	163820000	124200000	26481000	101230000	220460000	186800000	280730000	307160000	3107000	29088000	3817700	86903000	556260000	172440000	238100000	358970000	30282000	9835000	19552000	6314200	11626000
P34928	Apolipoprotein C-I (Apo-CI) (ApoC-I) (Apolipoprotein C1) [Cleaved into: Truncated apolipoprotein C-I]	Apoc1	Mus musculus (Mouse)	3	123750000	0	16538000	23259000	69345000	112340000	54530000	17838000	33386000	53187000	11844000	14357000	27972000	31656000	22587000	41670000	13875000	41262000	50507000	0	8093500	0	0	0	38773000	201110000	0	51584000	73950000	71267000	189460000	158480000	4305100	19738000	10652000	20363000	50002000	47347000	38146000	36316000	21435000	12618000	11593000	13186000	0
P33622	Apolipoprotein C-III (Apo-CIII) (ApoC-III) (Apolipoprotein C3)	Apoc3	Mus musculus (Mouse)	2	0	0	0	0	0	0	0	0	0	7404700	0	0	0	0	0	5410700	0	0	0	0	0	0	0	0	0	0	0	0	0	6069500	0	4064500	15261000	18047000	10842000	20327000	17154000	6660100	17904000	11463000	0	2842100	0	0	0
P51910	Apolipoprotein D (Apo-D) (ApoD)	Apod	Mus musculus (Mouse)	4	0	0	0	0	0	6876600	14528000	0	17362000	61139000	36145000	0	0	4790900	0	9121600	0	28774000	38863000	0	0	0	0	0	20573000	34785000	5422600	11182000	88563000	65399000	29399000	63624000	3043000	6134400	5348700	4423000	47110000	35767000	14582000	29164000	0	0	0	0	0
O35841	Apoptosis inhibitor 5 (API-5) (AAC-11)	Api5	Mus musculus (Mouse)	17	344760000	176120000	335810000	486000000	371890000	393840000	812140000	620910000	641870000	460900000	458370000	79023000	252790000	232520000	170780000	297030000	74578000	103360000	81690000	268380000	258870000	362150000	177270000	185460000	529440000	212600000	392180000	465470000	173800000	165860000	192700000	105260000	90829000	128780000	54145000	67602000	76141000	66889000	60899000	64968000	166870000	97436000	193370000	157220000	203370000
Q07813	Apoptosis regulator BAX	Bax	Mus musculus (Mouse)	9	160300000	79251000	213090000	161600000	170110000	150030000	209330000	195560000	322940000	202290000	148090000	67640000	112990000	77899000	140750000	160140000	0	133670000	50862000	87385000	108770000	124780000	85035000	61545000	101740000	66214000	170830000	136010000	39409000	102180000	111260000	83305000	104170000	115120000	55506000	79379000	114210000	99144000	66550000	86243000	106030000	85335000	112910000	70912000	120890000
Q9Z0X1	Apoptosis-inducing factor 1, mitochondrial (EC 1.1.1.-) (Programmed cell death protein 8)	Aifm1 Aif Pdcd8	Mus musculus (Mouse)	17	252460000	155600000	314830000	349840000	435810000	303960000	402820000	453210000	787770000	312600000	487670000	80968000	267690000	274090000	230070000	385880000	71012000	107830000	71021000	269600000	157840000	240210000	132190000	135080000	584560000	302380000	376740000	310510000	168450000	177550000	213980000	88731000	119040000	76128000	27438000	70855000	69393000	50536000	22006000	56257000	129650000	63567000	98875000	83669000	162660000
Q8BUE4	Apoptosis-inducing factor 2 (EC 1.-.-.-) (Apoptosis-inducing factor homologous mitochondrion-associated inducer of death) (Apoptosis-inducing factor-like mitochondrion-associated inducer of death)	Aifm2 Amid	Mus musculus (Mouse)	3	0	0	0	25129000	0	15884000	0	0	0	0	0	0	0	0	0	0	0	19217000	0	14065000	6500800	4426900	0	2270800	0	20903000	0	0	22420000	0	16839000	0	0	0	0	0	0	0	0	0	0	0	0	0	0
Q8CG79	Apoptosis-stimulating of p53 protein 2 (Tumor suppressor p53-binding protein 2) (53BP2) (p53-binding protein 2) (p53BP2)	Tp53bp2 Aspp2 Trp53bp2	Mus musculus (Mouse)	2	12243000	10563000	0	12457000	10313000	0	15482000	0	0	155690000	8271900	3278000	0	0	0	0	0	0	0	0	6282700	0	0	5012600	0	0	0	0	10460000	0	0	0	4086900	5978500	0	0	0	2020600	0	0	0	0	0	0	6399900
Q9JIX8	Apoptotic chromatin condensation inducer in the nucleus (Acinus)	Acin1 Acinus	Mus musculus (Mouse)	15	29625000	43064000	75375000	52045000	33824000	82129000	96037000	100690000	78933000	109080000	48309000	0	9465700	4356900	0	6487900	0	8472700	0	0	16121000	5276600	6079600	20810000	142510000	52396000	121550000	56713000	0	8188000	17878000	12798000	1936500	4147300	2643400	6817700	6993000	4998500	4720800	17206000	20504000	13698000	10044000	19140000	19420000
O88879	Apoptotic protease-activating factor 1 (APAF-1)	Apaf1	Mus musculus (Mouse)	13	50692000	24121000	80190000	13264000	1170000000	48073000	843780000	97029000	102970000	62612000	26649000	4255000	182890000	33529000	1955100	11715000	744240000	9954700	1725200000	1645700000	20350000	21797000	10194000	6152800	38008000	14977000	11756000	49309000	28846000	24701000	31627000	14153000	27509000	2521700	16262000	2246900	8605200	3314700	3949800	18725000	25376000	5877300	13773000	7197700	15620000
Q02013	Aquaporin-1 (AQP-1) (Aquaporin-CHIP) (Delayed early response protein 2) (DER2) (Water channel protein for red blood cells and kidney proximal tubule)	Aqp1	Mus musculus (Mouse)	4	86107000	56351000	173780000	281120000	310880000	245820000	569240000	223450000	103280000	384910000	210830000	36400000	239010000	211740000	230640000	347620000	224370000	50462000	54154000	100220000	47679000	93046000	41745000	79765000	212070000	109370000	113280000	241720000	258680000	177270000	244620000	168070000	61629000	61753000	43602000	58543000	67503000	47214000	67963000	63280000	108410000	47430000	36596000	30250000	77377000
P48999	Arachidonate 5-lipoxygenase (5-LO) (5-lipoxygenase) (EC 1.13.11.34)	Alox5	Mus musculus (Mouse)	12	6157900	8347700	16783000	7169700	0	12097000	11677000	0	21531000	32174000	0	619550	0	0	5112700	0	0	3713200	51960000	0	8203400	0	4022900	18277000	0	13666000	18165000	16325000	10137000	15347000	24579000	8032100	7431100	13791000	8742500	13443000	64368000	61622000	20776000	32354000	0	1100200	2354400	0	5689700
P30355	Arachidonate 5-lipoxygenase-activating protein (FLAP) (MK-886-binding protein)	Alox5ap Flap	Mus musculus (Mouse)	4	177210000	50049000	177190000	221610000	153790000	274150000	353410000	247840000	278580000	51801000	104660000	15877000	46404000	27111000	87023000	348780000	41322000	232690000	384050000	181460000	77053000	105400000	68655000	147490000	187900000	142700000	277580000	252370000	298240000	321960000	303110000	291380000	239610000	317790000	188600000	254440000	671920000	717140000	398510000	431990000	112400000	96762000	102440000	57773000	219490000
Q68FF6	ARF GTPase-activating protein GIT1 (ARF GAP GIT1) (G protein-coupled receptor kinase-interactor 1) (GRK-interacting protein 1)	Git1	Mus musculus (Mouse)	7	88607000	19943000	36590000	89825000	42211000	62384000	73815000	81469000	100810000	65068000	39214000	10726000	8096500	27735000	0	21970000	3426800	26294000	14433000	54430000	30723000	13770000	9650700	5333800	89259000	93004000	50493000	89927000	27689000	9978300	51880000	14237000	6696000	17013000	2336000	7091000	27935000	10204000	0	1830800	34678000	13261000	32061000	18395000	53644000
Q9JLQ2	ARF GTPase-activating protein GIT2 (ARF GAP GIT2) (Cool-interacting tyrosine-phosphorylated protein 2) (CAT-2) (CAT2) (G protein-coupled receptor kinase-interactor 2) (GRK-interacting protein 2)	Git2	Mus musculus (Mouse)	7	51204000	29867000	45062000	21181000	56522000	41231000	51479000	35700000	79046000	83350000	64275000	8834700	47782000	19042000	0	28670000	3740900	10510000	7820000	32445000	6930900	16202000	6509600	8430200	45612000	30597000	64665000	42307000	13699000	22005000	26254000	10268000	19199000	14735000	5301200	8469400	0	11728000	12644000	7301500	0	16559000	0	0	14382000
Q8K221	Arfaptin-2 (ADP-ribosylation factor-interacting protein 2)	Arfip2	Mus musculus (Mouse)	2	0	0	12631000	0	0	0	0	0	0	0	0	0	0	0	0	0	0	0	0	0	0	0	0	0	0	0	0	7522400	0	0	0	0	0	0	0	0	0	0	0	0	0	2274600	2085700	0	0
Q8K2K6	Arf-GAP domain and FG repeat-containing protein 1 (HIV-1 Rev-binding protein homolog) (Nucleoporin-like protein RIP)	Agfg1 Hrb Rip	Mus musculus (Mouse)	6	44695000	39525000	72375000	89358000	34271000	46571000	61301000	14117000	132470000	53811000	32639000	6037000	9097100	6781600	7233900	7283100	4328400	8529300	16230000	16128000	4314400	19177000	5593100	5319100	27479000	7342300	6776700	13430000	16016000	10298000	22303000	13237000	1532700	3925700	3624700	8325600	5521900	5781600	1570200	2256800	19152000	6893100	12516000	4975800	23270000
Q80WC7	Arf-GAP domain and FG repeat-containing protein 2 (HIV-1 Rev-binding protein-like protein) (Rev/Rex activation domain-binding protein related) (RAB-R)	Agfg2 Hrbl Rabr	Mus musculus (Mouse)	2	0	2427400	0	0	0	0	0	0	11989000	16012000	0	0	0	0	0	0	0	0	3739700	0	0	0	0	0	0	0	4434500	0	0	0	5004300	0	2445500	0	0	0	2501900	2057800	832860	0	3085500	0	2884800	2436800	2022200
Q8K2H4	Arf-GAP with coiled-coil, ANK repeat and PH domain-containing protein 1 (Centaurin-beta-1) (Cnt-b1)	Acap1 Centb1 Kiaa0050	Mus musculus (Mouse)	10	45829000	22209000	26480000	28859000	17933000	75979000	0	13077000	25690000	42763000	0	11665000	19579000	57485000	22768000	31660000	18954000	10419000	5995100	38042000	10646000	16161000	7337800	836770	35935000	26508000	47116000	37073000	28924000	11280000	3668900	4671100	0	0	0	0	0	0	0	0	41214000	37049000	11078000	36342000	16475000
Q6ZQK5	Arf-GAP with coiled-coil, ANK repeat and PH domain-containing protein 2 (Centaurin-beta-2) (Cnt-b2)	Acap2 Centb2 Kiaa0041	Mus musculus (Mouse)	8	27805000	6197700	18088000	0	59992000	12348000	16904000	27964000	0	11906000	12749000	5028200	10583000	16065000	16736000	22869000	0	6186600	13918000	18414000	21800000	17983000	7585000	11690000	17799000	15092000	21260000	21112000	11033000	12065000	14949000	11746000	9289600	5425100	6158900	9236800	4060600	6191800	9773400	14630000	13990000	9516900	13385000	12091000	12371000
Q8R2V5	Arf-GAP with dual PH domain-containing protein 2 (Centaurin-alpha-2) (Cnt-a2)	Adap2 Centa2	Mus musculus (Mouse)	2	0	0	0	0	0	0	0	0	0	0	0	0	0	0	0	11853000	14185000	21698000	21962000	32141000	0	0	0	0	6029700	0	8299100	9344800	0	0	0	0	8078000	8470000	8367200	12016000	13656000	13295000	8255700	10402000	15788000	15053000	12748000	0	12046000
Q8VHH5	Arf-GAP with GTPase, ANK repeat and PH domain-containing protein 3 (AGAP-3) (CRAM-associated GTPase) (CRAG) (Centaurin-gamma-3) (Cnt-g3) (MR1-interacting protein) (MRIP-1)	Agap3 Centg3	Mus musculus (Mouse)	2	5110500	3333300	4820400	0	0	0	8839600	5642400	0	0	0	0	0	1164100	3623400	0	0	0	0	0	0	0	0	0	8050400	0	10594000	0	0	0	0	0	8502800	6434100	2988500	5470700	6543600	8044300	3209900	3302100	5244400	0	0	0	4228500
Q4LDD4	Arf-GAP with Rho-GAP domain, ANK repeat and PH domain-containing protein 1 (Centaurin-delta-2) (Cnt-d2)	Arap1 Centd2 Kiaa0782	Mus musculus (Mouse)	21	50374000	63072000	36660000	42382000	102210000	109020000	153630000	49825000	138870000	170530000	124700000	24192000	85775000	23727000	147640000	75533000	3663500	33042000	16900000	135010000	35615000	45011000	25293000	24693000	214520000	111860000	133930000	100230000	84663000	44547000	39742000	27582000	45675000	23710000	9353300	20204000	32601000	45602000	27662000	17001000	39822000	42614000	13346000	25788000	61984000
Q9QWY8	Arf-GAP with SH3 domain, ANK repeat and PH domain-containing protein 1 (130 kDa phosphatidylinositol 4,5-bisphosphate-dependent ARF1 GTPase-activating protein) (ADP-ribosylation factor-directed GTPase-activating protein 1) (ARF GTPase-activating protein 1) (Development and differentiation-enhancing factor 1) (DEF-1) (Differentiation-enhancing factor 1) (PIP2-dependent ARF1 GAP)	Asap1 Ddef1 Kiaa1249 Shag1	Mus musculus (Mouse)	8	19846000	9940500	54118000	9976000	28614000	32430000	10778000	54430000	14678000	6065100	15840000	3981300	5100600	8297500	52344000	23450000	0	0	4496900	17356000	14409000	31827000	4166100	5780300	26937000	9068400	29944000	23922000	10585000	26093000	11043000	16427000	0	0	5748800	4231600	0	0	0	5325500	16303000	9370100	15593000	22451000	35148000
Q7SIG6	Arf-GAP with SH3 domain, ANK repeat and PH domain-containing protein 2 (Development and differentiation-enhancing factor 2) (Paxillin-associated protein with ARF GAP activity 3) (PAG3) (Pyk2 C-terminus-associated protein) (PAP)	Asap2 Ddef2 Gm1523 Gm592	Mus musculus (Mouse)	3	32478000	6961700	4013100	0	0	0	10040000	0	10004000	20207000	0	11223000	13250000	6956300	5126800	7854200	0	0	0	8220500	0	6154200	0	0	11038000	24692000	0	7566800	31509000	20388000	0	29199000	10773000	9964300	7360000	9620000	0	0	16113000	7382100	9964500	10073000	1380000	10918000	6174500
Q9D0I9	Arginine--tRNA ligase, cytoplasmic (EC 6.1.1.19) (Arginyl-tRNA synthetase) (ArgRS)	Rars	Mus musculus (Mouse)	36	1355900000	858070000	1306100000	2383800000	2357800000	1862600000	2099400000	1692900000	2098100000	2233900000	1764300000	340050000	1842600000	1415400000	1679100000	1625700000	603650000	429560000	426230000	1358800000	520240000	734540000	342000000	287390000	1677500000	1636800000	1322100000	1719100000	941860000	964300000	1021600000	611270000	309910000	307490000	146730000	212980000	269870000	336570000	219850000	263060000	615410000	346170000	550760000	389630000	654710000
Q91YI0	Argininosuccinate lyase (ASAL) (EC 4.3.2.1) (Arginosuccinase)	Asl	Mus musculus (Mouse)	27	436840000	383290000	717230000	1545700000	924640000	824400000	1143100000	969980000	1101600000	1129700000	1190600000	105840000	1179400000	2260000000	803550000	333340000	368400000	237990000	133360000	615270000	293790000	389840000	240410000	206800000	867490000	756230000	523650000	687280000	252570000	117850000	379330000	190820000	127770000	107460000	64773000	93822000	131270000	84761000	108880000	109870000	194790000	121920000	213910000	183580000	257290000
P16460	Argininosuccinate synthase (EC 6.3.4.5) (Citrulline--aspartate ligase)	Ass1 Ass	Mus musculus (Mouse)	26	1383300000	653880000	1322400000	1916200000	1530300000	1591200000	2293800000	1302100000	2037700000	1579600000	1733400000	292100000	829060000	613530000	635590000	1269400000	151420000	428580000	369410000	616330000	505320000	564530000	236840000	532250000	1152600000	1122100000	2127200000	1614600000	755740000	422540000	578120000	622070000	803640000	620850000	332440000	468520000	510970000	628750000	319440000	356690000	667150000	499060000	661190000	357160000	743830000
Q9Z2A5	Arginyl-tRNA--protein transferase 1 (Arginyltransferase 1) (R-transferase 1) (EC 2.3.2.8) (Arginine-tRNA--protein transferase 1)	Ate1	Mus musculus (Mouse)	3	0	3294300	35929000	0	9326000	0	26061000	6525000	0	18313000	18531000	0	8019100	5492500	7960900	8052300	0	0	5292100	4321800	3289700	0	0	2455000	9819000	11150000	8654300	9109900	4231500	3697800	3178400	2774300	3411400	5740900	2406400	4582600	7647600	0	1133600	2831000	3769400	3366300	4292200	0	5023600
Q9D7A8	Armadillo repeat-containing protein 1	Armc1	Mus musculus (Mouse)	2	16832000	0	23720000	25318000	0	0	14305000	19378000	31263000	0	21039000	0	0	9408900	0	18143000	0	0	6738500	9104000	0	22844000	17266000	24269000	22167000	17571000	14123000	16679000	0	0	0	1038300	7960300	7334900	0	24875000	45686000	1213700	0	9594000	42704000	39107000	19924000	23508000	5376800
Q9D0L7	Armadillo repeat-containing protein 10	Armc10	Mus musculus (Mouse)	3	60449000	7170600	21115000	22159000	0	0	0	0	57077000	0	0	17334000	17519000	11334000	0	16068000	9059300	7085400	7419600	15293000	11629000	11887000	7574700	5867900	16859000	16404000	37211000	52727000	8646400	55739000	12688000	11690000	9852400	15552000	6250400	13844000	5395800	10866000	10088000	9850200	26168000	11629000	23856000	24564000	20702000
Q8BNU0	Armadillo repeat-containing protein 6	Armc6	Mus musculus (Mouse)	5	6228600	0	6799500	0	10236000	17421000	7855600	17965000	20048000	0	48856000	0	29381000	9202100	4078900	20315000	0	0	4886300	0	0	6369100	7433200	0	4476700	8349900	0	0	10666000	0	6064100	3805000	1593200	0	0	0	2055100	0	0	0	17940000	11009000	8247100	16042000	11788000
Q9DBR3	Armadillo repeat-containing protein 8	Armc8	Mus musculus (Mouse)	12	45268000	19963000	66947000	11028000	45640000	10498000	14115000	54734000	40866000	27923000	21495000	0	33477000	12141000	31442000	250210000	3232900	0	1694600	16205000	10372000	26371000	14186000	5344200	44932000	180110000	23318000	40271000	14367000	30101000	13720000	74405000	9297200	36695000	4721100	12776000	5132000	3018800	16726000	14550000	31485000	56089000	19768000	23260000	28553000
Q9D0A3	Arpin (Arp2/3 inhibition protein)	Arpin	Mus musculus (Mouse)	8	286790000	46676000	172040000	334650000	131740000	111300000	221540000	266760000	250430000	161280000	190620000	31499000	95008000	92553000	51204000	40093000	58893000	28171000	0	69533000	58500000	77562000	54894000	37972000	210730000	123990000	150900000	284810000	28821000	19221000	36290000	0	7940100	30958000	8960900	20599000	2785000	6373200	0	9281500	48619000	14147000	38034000	13552000	72021000
Q91WU5	Arsenite methyltransferase (EC 2.1.1.137) (Methylarsonite methyltransferase) (S-adenosyl-L-methionine:arsenic(III) methyltransferase)	As3mt Cyt19	Mus musculus (Mouse)	9	232740000	72970000	259230000	405680000	284260000	163810000	268510000	169240000	227850000	197450000	359100000	43625000	155940000	115350000	57120000	73535000	70338000	41507000	63413000	64001000	68913000	163800000	30458000	44687000	151840000	149210000	72100000	61795000	46149000	12762000	10420000	32954000	19001000	16226000	14486000	0	15488000	13936000	9331200	20727000	49331000	18254000	71838000	34402000	63621000
P50295	Arylamine N-acetyltransferase 2 (EC 2.3.1.5) (Arylamide acetylase 2) (N-acetyltransferase type 2) (NAT-2)	Nat2 Aac2	Mus musculus (Mouse)	6	63465000	12871000	37305000	0	0	16954000	0	0	51164000	0	0	11418000	0	16070000	22129000	0	0	27015000	12246000	30253000	4401700	6670800	0	3956700	25360000	4092800	42944000	26747000	0	10769000	3144400	0	4362500	7202200	3788800	5245600	6413200	13146000	9086400	6303100	14765000	6756500	13700000	0	6809600
P50428	Arylsulfatase A (ASA) (EC 3.1.6.8) (Cerebroside-sulfatase)	Arsa As2	Mus musculus (Mouse)	6	125130000	86321000	174880000	217150000	215460000	1106500000	133270000	90823000	121710000	87756000	1186300000	60517000	175630000	188970000	126190000	65222000	859900000	100840000	90468000	117380000	19780000	33475000	30102000	15512000	158440000	209610000	108460000	48306000	105960000	33953000	90347000	128630000	120670000	101440000	79142000	152800000	195460000	164460000	150830000	199740000	19918000	134600000	159240000	141380000	278670000
P50429	Arylsulfatase B (ASB) (EC 3.1.6.12) (N-acetylgalactosamine-4-sulfatase) (G4S)	Arsb As1 As1-s	Mus musculus (Mouse)	8	152400000	83042000	157880000	268080000	364540000	293590000	269180000	189970000	271380000	318330000	336630000	88765000	189680000	121440000	79477000	123290000	43172000	123320000	125690000	101300000	32823000	61956000	35579000	99760000	299680000	156280000	58206000	138390000	92346000	59001000	102740000	98630000	20592000	25524000	14418000	11198000	29634000	43370000	11083000	26288000	47153000	24517000	41014000	21188000	51506000
Q61024	Asparagine synthetase [glutamine-hydrolyzing] (EC 6.3.5.4) (Glutamine-dependent asparagine synthetase)	Asns	Mus musculus (Mouse)	12	118100000	40223000	76143000	211380000	114150000	128340000	168840000	113130000	133690000	148410000	144780000	33531000	114680000	119140000	82010000	83465000	45436000	54167000	59476000	105300000	76072000	98085000	28624000	25530000	81632000	100490000	110110000	114640000	55637000	47760000	150100000	190150000	25333000	10635000	3884100	8544100	14260000	16367000	6641500	10719000	59530000	51934000	72588000	40337000	60409000
Q8BP47	Asparagine--tRNA ligase, cytoplasmic (EC 6.1.1.22) (Asparaginyl-tRNA synthetase) (AsnRS)	Nars	Mus musculus (Mouse)	20	1013400000	344510000	773350000	1030000000	1078700000	691220000	1053400000	839830000	1180000000	1337100000	1150000000	253430000	947170000	736730000	279890000	523000000	175040000	319620000	288900000	414230000	331080000	633220000	219750000	186600000	1284400000	684010000	818010000	752990000	357460000	315480000	360920000	267780000	168570000	109770000	61944000	118180000	119910000	153290000	105270000	100360000	274210000	220740000	242980000	255000000	335570000
P05201	Aspartate aminotransferase, cytoplasmic (cAspAT) (EC 2.6.1.1) (EC 2.6.1.3) (Cysteine aminotransferase, cytoplasmic) (Cysteine transaminase, cytoplasmic) (cCAT) (Glutamate oxaloacetate transaminase 1) (Transaminase A)	Got1	Mus musculus (Mouse)	24	1726100000	760350000	1373600000	3110000000	1720700000	1738900000	2075500000	1579400000	1393800000	2032900000	2524400000	432500000	1905100000	1796900000	1174200000	859470000	345020000	755220000	478620000	1175400000	707580000	1180000000	479280000	450590000	1378300000	1096900000	1042300000	1315700000	684520000	406140000	517290000	528850000	472400000	317670000	177750000	216110000	145740000	309480000	162690000	265620000	238240000	160920000	288990000	201480000	411590000
P05202	Aspartate aminotransferase, mitochondrial (mAspAT) (EC 2.6.1.1) (EC 2.6.1.7) (Fatty acid-binding protein) (FABP-1) (Glutamate oxaloacetate transaminase 2) (Kynurenine aminotransferase 4) (Kynurenine aminotransferase IV) (Kynurenine--oxoglutarate transaminase 4) (Kynurenine--oxoglutarate transaminase IV) (Plasma membrane-associated fatty acid-binding protein) (FABPpm) (Transaminase A)	Got2 Got-2	Mus musculus (Mouse)	20	2548700000	1346500000	2100000000	3879600000	2602500000	2925100000	2922300000	2470200000	1757200000	2691500000	3082800000	599950000	3610000000	2033300000	1898100000	2043900000	1018500000	2277500000	1206500000	1471600000	840250000	1217900000	717270000	836410000	1846300000	2563100000	1320000000	2090000000	1518800000	847590000	1310000000	1317500000	727600000	604420000	348690000	449320000	459640000	666870000	409900000	592250000	482990000	460340000	494160000	351370000	706170000
Q922B2	Aspartate--tRNA ligase, cytoplasmic (EC 6.1.1.12) (Aspartyl-tRNA synthetase) (AspRS)	Dars	Mus musculus (Mouse)	31	2031500000	1000200000	2115200000	4048300000	2999400000	2726900000	3986800000	2078100000	3171200000	2876500000	2041700000	575420000	2433600000	1734900000	1649100000	1710000000	398860000	652860000	950410000	1052500000	938760000	1200800000	538510000	684000000	2227700000	2128100000	1723700000	2571700000	1097400000	1214100000	1365700000	884000000	484720000	517770000	279690000	373300000	573960000	566750000	390610000	435110000	765430000	549620000	905820000	809650000	1110800000
Q9Z2W0	Aspartyl aminopeptidase (EC 3.4.11.21)	Dnpep	Mus musculus (Mouse)	17	1519900000	838250000	1908700000	2914100000	2321300000	1322900000	1571300000	1587800000	1646800000	1747300000	2271200000	444680000	2921600000	1535900000	1190400000	850480000	369220000	618750000	290550000	1144800000	360470000	671940000	266660000	214430000	2302800000	1526700000	787220000	2092200000	778740000	836660000	798530000	621110000	181470000	175450000	118830000	123220000	205860000	141670000	87590000	105540000	374780000	248660000	286930000	401430000	358700000
Q8BSY0	Aspartyl/asparaginyl beta-hydroxylase (EC 1.14.11.16) (Aspartate beta-hydroxylase) (ASP beta-hydroxylase) (Peptide-aspartate beta-dioxygenase)	Asph Bah	Mus musculus (Mouse)	30	499730000	177130000	317420000	650430000	261320000	529300000	809610000	363280000	587640000	409470000	206310000	138470000	294810000	309480000	339900000	468830000	107600000	184480000	289480000	315710000	161700000	186690000	87779000	100560000	546130000	703380000	364070000	563030000	274100000	379120000	465160000	212110000	66693000	80543000	52891000	81565000	100210000	79435000	48924000	88335000	151720000	119120000	157660000	142210000	123250000
Q99MQ4	Asporin (Periodontal ligament-associated protein 1) (PLAP-1)	Aspn	Mus musculus (Mouse)	13	384460000	152220000	163870000	377760000	33120000	370390000	437110000	276780000	674650000	36858000	84081000	85368000	70207000	251070000	191290000	403090000	33146000	166430000	212620000	91332000	102340000	207110000	109360000	185930000	151550000	148120000	340600000	219040000	569820000	369220000	326770000	297280000	150230000	159480000	134480000	195550000	338000000	228770000	209030000	212120000	29017000	97387000	19285000	12984000	68650000
Q62048	Astrocytic phosphoprotein PEA-15 (15 kDa phosphoprotein enriched in astrocytes)	Pea15 Pea15a	Mus musculus (Mouse)	6	77327000	35013000	54791000	115190000	145470000	100920000	108840000	113390000	43242000	89668000	114730000	13358000	102450000	26674000	81382000	33929000	35217000	5042300	17214000	43835000	29070000	65592000	13539000	10462000	78391000	45692000	21763000	69498000	8312300	47894000	23898000	9452200	11286000	8802400	7670000	9656200	8670700	8068000	6920700	8916800	22180000	20950000	27931000	17782000	33128000
P28658	Ataxin-10 (Brain protein E46) (Spinocerebellar ataxia type 10 protein homolog)	Atxn10 Sca10	Mus musculus (Mouse)	18	334690000	179340000	440420000	279900000	352830000	383220000	653320000	283300000	536900000	371470000	292750000	97092000	385010000	130730000	309390000	205150000	46276000	31596000	50104000	167460000	155910000	217010000	53154000	89445000	285600000	203110000	241810000	318340000	132550000	128140000	168480000	93431000	42554000	35030000	2956400	25329000	30368000	44287000	12663000	18758000	137160000	51879000	114810000	64924000	134710000
O70305	Ataxin-2 (Spinocerebellar ataxia type 2 protein homolog)	Atxn2 Atx2 Sca2	Mus musculus (Mouse)	3	22913000	0	11940000	0	0	0	0	8111200	0	0	0	0	0	0	0	0	0	0	0	0	0	0	0	0	0	9098500	0	0	0	0	0	0	0	1429800	0	0	0	0	0	0	0	0	0	0	0
Q7TQH0	Ataxin-2-like protein	Atxn2l A2lp	Mus musculus (Mouse)	16	113270000	49150000	250280000	153160000	160990000	214830000	123420000	127860000	372830000	470540000	93843000	16367000	14295000	26942000	27634000	49816000	8903000	0	2687300	53645000	45044000	50503000	30423000	41583000	147060000	127360000	105690000	131390000	0	92190000	36411000	5142300	0	1951800	0	7914100	3574600	0	3508000	0	17899000	5663200	56415000	39712000	45730000
Q9CVD2	Ataxin-3 (EC 3.4.19.12) (Machado-Joseph disease protein 1 homolog)	Atxn3 Mjd	Mus musculus (Mouse)	2	0	3338500	12599000	0	0	0	21589000	0	3321500	0	0	0	0	0	0	0	0	0	0	0	1574200	0	1738900	1973500	0	0	6938300	0	0	0	0	0	3114200	3959000	0	0	0	0	0	0	3655600	1964300	3954100	0	0
Q6PA06	Atlastin-2 (EC 3.6.5.-) (ADP-ribosylation factor-like protein 6-interacting protein 2) (ARL-6-interacting protein 2) (Aip-2)	Atl2 Arl6ip2	Mus musculus (Mouse)	12	90531000	42179000	69118000	41860000	26341000	96627000	31489000	65611000	87289000	19854000	67583000	1924600	6689400	6081900	13635000	24039000	10827000	3991900	13942000	20809000	16087000	9870400	1986100	7698900	12531000	132520000	24637000	17540000	0	18188000	18789000	16227000	6521600	3017500	3031400	3129000	6719700	6241300	3399100	1768800	16797000	6797800	9333900	7636700	5476800
Q91YH5	Atlastin-3 (EC 3.6.5.-)	Atl3	Mus musculus (Mouse)	18	416670000	218160000	397600000	491300000	573150000	393430000	934540000	519280000	653200000	447000000	652310000	105230000	342680000	134490000	387950000	532160000	102600000	110140000	188320000	231890000	205250000	249330000	125470000	111920000	517420000	261850000	441350000	693610000	331880000	271000000	185710000	104770000	90677000	101640000	55189000	91961000	118360000	113540000	74572000	72532000	209720000	149280000	225210000	198390000	212850000
Q9CQQ7	ATP synthase F(0) complex subunit B1, mitochondrial (ATP synthase peripheral stalk-membrane subunit b) (ATP synthase subunit b) (ATPase subunit b)	Atp5pb Atp5f1	Mus musculus (Mouse)	20	908710000	285330000	896690000	1593900000	712430000	1086500000	1408300000	870380000	1051600000	814310000	783490000	263150000	803630000	579410000	1030300000	912670000	152150000	595400000	412080000	399650000	316900000	502650000	256050000	289100000	693230000	551130000	426300000	1100700000	526800000	683850000	706610000	907320000	262450000	348970000	143760000	249410000	447560000	421610000	324720000	298950000	560620000	349500000	617640000	438570000	601760000
Q9CR84	ATP synthase F(0) complex subunit C1, mitochondrial (ATP synthase lipid-binding protein) (ATP synthase membrane subunit c locus 1) (ATP synthase proteolipid P1) (ATPase protein 9) (ATPase subunit c)	Atp5mc1 Atp5g1	Mus musculus (Mouse)	2	290030000	128820000	294120000	354720000	361330000	325960000	460970000	357760000	633340000	474850000	427070000	179870000	480430000	332550000	503580000	715970000	0	0	3348500	11437000	103280000	0	0	88876000	217170000	526190000	678360000	332430000	464020000	665480000	520940000	575410000	216500000	146740000	70568000	75504000	177310000	192920000	196090000	166860000	99608000	99259000	6806300	91188000	0
Q78IK2	ATP synthase membrane subunit DAPIT, mitochondrial (Diabetes-associated protein in insulin-sensitive tissues) (Up-regulated during skeletal muscle growth protein 5)	Atp5md Dapit Usmg5	Mus musculus (Mouse)	4	192450000	74314000	177230000	122940000	117590000	160260000	295680000	52254000	250530000	159410000	119480000	45783000	96310000	74085000	195490000	62736000	7996300	82330000	69258000	60719000	106800000	103360000	88608000	63643000	123350000	182710000	170170000	280630000	75963000	110770000	96443000	56629000	82740000	62897000	39995000	70669000	70577000	68739000	58667000	73605000	112370000	71427000	122830000	77012000	127440000
Q03265	ATP synthase subunit alpha, mitochondrial (ATP synthase F1 subunit alpha)	Atp5f1a Atp5a1	Mus musculus (Mouse)	40	19600000000	8738600000	15700000000	25500000000	18700000000	20900000000	26000000000	18900000000	26500000000	16800000000	20200000000	6168600000	19300000000	15600000000	19700000000	18600000000	6791400000	12700000000	11500000000	12900000000	6767600000	9780300000	4953300000	5470000000	20100000000	19900000000	15800000000	17600000000	10500000000	12500000000	14000000000	10300000000	3214300000	3891800000	2378400000	3344300000	4777300000	5136200000	3646400000	3442300000	7895600000	5010400000	7465700000	5711200000	6024100000
P56379	ATP synthase subunit ATP5MPL, mitochondrial (6.8 kDa mitochondrial proteolipid protein) (MLQ)	Atp5mpl Mp68	Mus musculus (Mouse)	2	97052000	40068000	73207000	84835000	0	78059000	0	0	103870000	36162000	52112000	37684000	0	0	88264000	67868000	0	0	53219000	81650000	19018000	45619000	15826000	18189000	70669000	66154000	45643000	0	0	56853000	57205000	40577000	29636000	0	20032000	28317000	38083000	40552000	21800000	3255000	69061000	41662000	67273000	53378000	44060000
P56480	ATP synthase subunit beta, mitochondrial (EC 7.1.2.2) (ATP synthase F1 subunit beta)	Atp5f1b Atp5b	Mus musculus (Mouse)	32	26300000000	13100000000	20600000000	36500000000	26200000000	27900000000	35000000000	22300000000	27200000000	20400000000	28900000000	9250000000	32600000000	20100000000	22300000000	20900000000	13500000000	18000000000	16500000000	17900000000	8350900000	12600000000	6757900000	6581300000	25400000000	28900000000	17300000000	21400000000	14900000000	15300000000	18300000000	17800000000	3480000000	3987300000	2419800000	3302800000	5121900000	5677500000	3936800000	3820000000	7822200000	5067400000	7487300000	5953600000	7985200000
Q9DCX2	ATP synthase subunit d, mitochondrial (ATPase subunit d) (ATP synthase peripheral stalk subunit d)	Atp5pd Atp5h	Mus musculus (Mouse)	13	1829700000	733230000	1698900000	2242200000	1890000000	1980400000	3320300000	1896100000	2749900000	1188400000	1763600000	495040000	1806200000	1319300000	2076500000	2141400000	560190000	608070000	896220000	1171100000	525610000	1181500000	551670000	367070000	1975300000	2289600000	1879400000	2183200000	1252800000	1182600000	1898700000	1430000000	107300000	175030000	134430000	182880000	267790000	369810000	177910000	138640000	633350000	408450000	488730000	423350000	508080000
Q9D3D9	ATP synthase subunit delta, mitochondrial (ATP synthase F1 subunit delta) (F-ATPase delta subunit)	Atp5f1d Atp5d	Mus musculus (Mouse)	3	531120000	237120000	540300000	691780000	535890000	618880000	703980000	240870000	538660000	551890000	621870000	104290000	643850000	416640000	473450000	688240000	290320000	195580000	191990000	331950000	202040000	349030000	165880000	171150000	562040000	592120000	387260000	634850000	349200000	390110000	337850000	253110000	142280000	245230000	87625000	160070000	170940000	212860000	110660000	143650000	212600000	156850000	259940000	161990000	226070000
Q06185	ATP synthase subunit e, mitochondrial (ATPase subunit e) (ATP synthase membrane subunit e)	Atp5me Atp5i Atp5k Lfm-1 Lfm1	Mus musculus (Mouse)	5	82972000	32633000	33943000	30316000	86422000	140320000	95711000	130530000	167600000	136060000	241460000	36100000	41127000	193570000	198730000	48615000	7399100	58916000	35870000	63848000	73920000	81103000	35309000	14753000	59548000	122860000	175380000	49700000	15498000	25193000	82630000	47338000	38203000	59671000	19095000	51443000	25966000	69750000	65977000	12871000	144680000	67573000	124660000	46535000	51273000
P56382	ATP synthase subunit epsilon, mitochondrial (ATPase subunit epsilon) (ATP synthase F1 subunit epsilon)	Atp5f1e Atp5e	Mus musculus (Mouse)	2	124440000	64558000	237910000	72105000	90114000	102860000	165560000	91239000	115880000	121730000	147210000	20510000	132460000	100290000	107280000	141280000	28394000	82154000	22106000	36414000	71283000	121260000	43854000	74300000	124590000	124810000	100720000	198990000	94887000	59221000	69436000	75455000	58784000	93897000	44036000	62979000	56145000	92515000	58541000	60152000	103400000	72129000	123580000	76004000	104810000
P56135	ATP synthase subunit f, mitochondrial (ATP synthase membrane subunit f)	Atp5mf Atp5j2	Mus musculus (Mouse)	3	156280000	121250000	187330000	244850000	556580000	527330000	612180000	291790000	370350000	93346000	304870000	92271000	366950000	371080000	654430000	178890000	49376000	98247000	234530000	195910000	131170000	264480000	85756000	129010000	293210000	334300000	311180000	450670000	95528000	344620000	363780000	223400000	107960000	168790000	62786000	101790000	139430000	146280000	95583000	95277000	311020000	157030000	262730000	212990000	252020000
Q9CPQ8	ATP synthase subunit g, mitochondrial (ATPase subunit g) (ATP synthase membrane subunit g)	Atp5mg Atp5l	Mus musculus (Mouse)	5	308860000	127910000	328670000	164500000	192170000	598240000	220230000	135640000	234110000	59294000	145130000	70935000	110780000	101120000	105940000	250570000	21189000	56233000	78280000	65446000	162430000	213960000	56833000	95633000	309550000	259210000	235150000	335850000	321350000	346320000	216260000	158810000	110080000	72546000	38120000	44838000	109450000	112720000	97792000	58660000	117490000	94233000	161520000	106630000	215990000
Q91VR2	ATP synthase subunit gamma, mitochondrial (ATP synthase F1 subunit gamma) (F-ATPase gamma subunit)	Atp5f1c Atp5c1	Mus musculus (Mouse)	13	1660000000	695140000	1401200000	1377300000	1796600000	1757800000	2070000000	1360300000	1690000000	1427400000	1000900000	332490000	1113200000	635690000	1514500000	2080000000	273500000	365130000	910830000	800730000	518620000	579810000	311450000	382650000	1170000000	1381300000	1384800000	1278600000	650390000	905260000	1380400000	919340000	320300000	398800000	213940000	371710000	581800000	604090000	363270000	300790000	758230000	545800000	797570000	610300000	783300000
Q9DB20	ATP synthase subunit O, mitochondrial (ATP synthase peripheral stalk subunit OSCP) (Oligomycin sensitivity conferral protein) (OSCP)	Atp5po Atp5o D12Wsu28e	Mus musculus (Mouse)	13	2218700000	804850000	2051600000	2169200000	2030000000	2325800000	3676500000	2003100000	2414300000	1157700000	1682600000	517780000	1863800000	1194600000	1647800000	1500900000	554940000	982590000	832740000	1185200000	829050000	1240400000	469240000	547240000	1913300000	1885100000	1206100000	1918900000	945170000	1321700000	1624300000	1430600000	361030000	321260000	203470000	299930000	504850000	492970000	394870000	298600000	771030000	455200000	736970000	577900000	861400000
P97450	ATP synthase-coupling factor 6, mitochondrial (ATPase subunit F6) (ATP synthase peripheral stalk subunit F6)	Atp5pf Atp5j	Mus musculus (Mouse)	3	0	0	0	0	0	0	0	0	8455400	0	6698800	0	0	0	0	0	0	0	0	0	0	0	0	0	0	0	0	0	11908000	0	0	0	0	0	0	0	0	0	0	0	18133000	0	0	0	0
O54984	ATPase Asna1 (EC 3.6.-.-) (Arsenical pump-driving ATPase) (Arsenite-stimulated ATPase)	Asna1 Arsa	Mus musculus (Mouse)	11	167780000	68355000	140560000	340190000	205350000	198270000	189100000	206320000	306600000	197540000	308650000	47363000	313990000	184720000	122910000	151330000	65985000	104490000	92836000	71594000	87081000	115990000	39823000	38315000	269960000	172820000	219520000	155170000	107760000	94319000	117300000	84404000	43204000	39311000	15117000	15253000	40280000	71703000	38306000	32037000	76133000	47427000	63623000	37147000	62729000
Q9D5T0	ATPase family AAA domain-containing protein 1 (EC 3.6.1.3) (Thorase)	Atad1	Mus musculus (Mouse)	6	0	0	15966000	0	0	0	0	18696000	0	0	0	0	0	0	0	0	0	0	6853500	0	0	21555000	21176000	33476000	6500100	0	12789000	16114000	0	0	0	0	4677800	4717900	3252700	0	5924300	0	0	6201000	19516000	11720000	18554000	13359000	13340000
Q8CDM1	ATPase family AAA domain-containing protein 2 (EC 3.6.1.3)	Atad2	Mus musculus (Mouse)	3	7011000	0	5039400	0	0	0	0	6248500	7337800	0	0	0	0	0	0	0	0	0	0	0	0	8310800	0	3448900	0	0	3542400	0	0	0	0	0	1074600	1227100	0	1977800	0	0	0	0	12660000	0	8007000	0	0
Q925I1	ATPase family AAA domain-containing protein 3 (AAA-ATPase TOB3)	Atad3 Atad3a Kiaa1273	Mus musculus (Mouse)	10	36814000	22312000	44851000	12027000	23340000	39190000	85715000	92269000	96717000	29195000	10005000	2996400	8712900	0	11821000	15653000	0	12331000	34027000	39293000	20730000	14266000	14236000	2744200	8140200	0	46721000	34112000	19404000	7951000	13050000	5009600	7697600	6318600	2854100	6003200	16926000	7465900	10915000	4687600	8503000	6371300	12369000	16417000	6317900
Q3UMC0	ATPase family protein 2 homolog (EC 3.6.4.10) (Spermatogenesis-associated factor protein) (Spermatogenesis-associated protein 5)	Spata5 Spaf	Mus musculus (Mouse)	3	280060000	210160000	350810000	693690000	624920000	559680000	577280000	397300000	426720000	484240000	706370000	129440000	665690000	378680000	330620000	335500000	202360000	185760000	137120000	317460000	203230000	291980000	135650000	168730000	527590000	425840000	328080000	401020000	202270000	176150000	237290000	211410000	98080000	89384000	55262000	0	86462000	90252000	72809000	94141000	149070000	93775000	180180000	126680000	168970000
O35143	ATPase inhibitor, mitochondrial (ATP synthase F1 subunit epsilon) (Inhibitor of F(1)F(o)-ATPase) (IF(1)) (IF1)	ATP5IF1 Atpi Atpif1 If1	Mus musculus (Mouse)	5	177840000	58764000	33689000	79100000	50381000	129390000	79074000	178310000	110600000	61112000	57272000	20380000	25194000	0	0	49506000	0	0	13471000	5732200	0	7409200	3962500	14129000	22855000	0	0	0	18145000	0	48439000	0	3276600	6535000	0	5162700	2955200	7426000	0	0	15974000	0	8206900	0	18337000
Q9JI39	ATP-binding cassette sub-family B member 10, mitochondrial (ABC-mitochondrial erythroid protein) (ABC-me protein) (ATP-binding cassette transporter 10) (ABC transporter 10 protein)	Abcb10	Mus musculus (Mouse)	2	0	0	0	0	0	0	0	0	0	0	0	0	0	0	0	0	0	0	0	0	0	0	0	0	0	6006400	0	0	0	0	0	0	0	0	0	0	1439800	0	0	0	9920000	2544700	3032900	0	0
Q61102	ATP-binding cassette sub-family B member 7, mitochondrial (ATP-binding cassette transporter 7) (ABC transporter 7 protein)	Abcb7 Abc7	Mus musculus (Mouse)	12	38327000	7997000	42023000	26137000	20255000	56337000	48754000	43010000	70875000	5221800	8311800	12422000	4555900	14278000	60593000	70064000	1345900	24841000	46830000	74477000	10617000	21356000	6657500	3483100	39366000	5533500	51614000	53701000	3559400	11088000	64568000	42448000	6496800	8615100	0	7497100	16941000	23462000	4975400	10751000	44240000	25140000	31418000	24354000	26158000
P48410	ATP-binding cassette sub-family D member 1 (EC 7.6.2.4) (Adrenoleukodystrophy protein) (ALDP)	Abcd1 Ald Aldgh	Mus musculus (Mouse)	6	10345000	37204000	70526000	0	11670000	0	159780000	0	172360000	5633100	132940000	5837600	225550000	142770000	101480000	89048000	0	21500000	0	45615000	1442100	0	2841500	18585000	104290000	126470000	4038400	152620000	38842000	3132400	47308000	39952000	22625000	29325000	19836000	2469900	13846000	24920000	12836000	18345000	22499000	17977000	6265200	0	36225000
P55096	ATP-binding cassette sub-family D member 3 (68 kDa peroxisomal membrane protein) (PMP68) (70 kDa peroxisomal membrane protein) (PMP70)	Abcd3 Pmp70 Pxmp1	Mus musculus (Mouse)	7	31704000	9856300	21874000	15563000	31698000	21390000	30549000	60481000	37432000	62860000	74410000	6955200	0	0	4145000	58715000	6477800	6693200	13550000	43423000	5539600	12726000	12559000	27826000	7512000	47795000	6113200	47585000	0	54993000	61218000	43292000	14478000	2709100	1175300	1996500	24779000	9221300	5840300	7325800	19914000	5808800	10145000	27896000	22268000
O89016	ATP-binding cassette sub-family D member 4 (PMP70-related protein) (P70R) (Peroxisomal membrane protein 1-like) (PXMP1-L) (Peroxisomal membrane protein 69) (PMP69)	Abcd4 Pxmp1l	Mus musculus (Mouse)	3	11393000	4693300	0	0	0	0	5907900	0	48692000	0	6871500	1008300	11405000	0	4628000	0	0	0	61608000	65724000	1693500	0	0	0	0	11000000	10679000	0	11660000	3835800	21976000	8371600	627980	1604400	775560	1359600	1471000	2050400	0	513400	9262000	3530800	8629800	1807000	2221300
P61222	ATP-binding cassette sub-family E member 1 (RNase L inhibitor) (Ribonuclease 4 inhibitor) (RNS4I)	Abce1 Rli	Mus musculus (Mouse)	22	535270000	274140000	605730000	953870000	629600000	681040000	989720000	595980000	911850000	608220000	368650000	109690000	503890000	264220000	443760000	627390000	88922000	51700000	124160000	298330000	195170000	349810000	170420000	155740000	646320000	389830000	682910000	789740000	267870000	175160000	151150000	154660000	74971000	82701000	46457000	51830000	66899000	94722000	47044000	58148000	158130000	90817000	210090000	136870000	184510000
Q6P542	ATP-binding cassette sub-family F member 1	Abcf1	Mus musculus (Mouse)	19	314130000	118630000	331270000	440120000	543200000	287610000	290890000	316990000	300270000	263150000	243210000	67245000	152160000	46668000	100310000	188180000	59965000	26896000	84292000	108530000	74844000	122700000	60923000	55706000	253060000	143900000	211390000	266010000	112180000	132620000	133280000	54764000	29223000	111570000	20560000	58309000	82788000	65258000	30291000	60778000	168600000	112530000	149440000	61886000	75999000
Q99LE6	ATP-binding cassette sub-family F member 2	Abcf2	Mus musculus (Mouse)	16	254020000	77227000	288510000	235620000	136480000	299270000	126870000	201500000	288830000	151360000	151290000	77878000	104420000	35733000	170630000	114440000	14704000	19738000	24523000	60056000	122730000	123820000	46882000	89608000	228400000	153620000	164720000	190690000	68658000	83114000	63504000	43268000	42137000	33243000	15012000	22375000	36950000	23729000	36011000	30414000	70305000	39124000	56252000	60111000	61704000
Q8K268	ATP-binding cassette sub-family F member 3	Abcf3	Mus musculus (Mouse)	9	8683300	1838200	0	0	23305000	14199000	23874000	4708300	158640000	0	13423000	0	0	0	0	6611100	0	0	0	0	5280600	0	2338400	2694500	10701000	6111500	0	14909000	3162600	10113000	0	0	0	0	0	0	0	0	0	0	1674100	827600	10928000	3422000	5563200
Q91V92	ATP-citrate synthase (EC 2.3.3.8) (ATP-citrate (pro-S-)-lyase) (Citrate cleavage enzyme)	Acly	Mus musculus (Mouse)	46	2776300000	1280100000	2093700000	4172300000	4040400000	3555500000	4010000000	2913900000	3547400000	3670000000	3631900000	632190000	3056500000	2417700000	1548400000	2446700000	697090000	792880000	510080000	1650600000	848840000	1572800000	705720000	604400000	3183700000	2615900000	1282600000	2953400000	1250000000	1608100000	1922600000	1682300000	327360000	269740000	190840000	290200000	396870000	478020000	316940000	344330000	1099100000	545610000	1130400000	870160000	1501200000
Q9CZ42	ATP-dependent (S)-NAD(P)H-hydrate dehydratase (EC 4.2.1.93) (ATP-dependent NAD(P)HX dehydratase) (Carbohydrate kinase domain-containing protein) (NAD(P)HX dehydratase)	Naxd Carkd	Mus musculus (Mouse)	8	37000000	68860000	53333000	126340000	284450000	159380000	164440000	99884000	159850000	71904000	67521000	6817400	170960000	89149000	7561400	47779000	15705000	59723000	45954000	89506000	49202000	44730000	27689000	22014000	78425000	220460000	154570000	81287000	46892000	47919000	32627000	23025000	20781000	29702000	15253000	6821500	29595000	21518000	24967000	28082000	11596000	0	3696300	11132000	26645000
P12382	ATP-dependent 6-phosphofructokinase, liver type (ATP-PFK) (PFK-L) (EC 2.7.1.11) (6-phosphofructokinase type B) (Phosphofructo-1-kinase isozyme B) (PFK-B) (Phosphohexokinase)	Pfkl Pfk-l Pfkb	Mus musculus (Mouse)	20	1377900000	617640000	1363900000	3960000000	2366400000	2650500000	2605300000	1622700000	1927800000	2161600000	2508800000	423440000	1364100000	1300700000	755820000	979270000	172530000	483870000	779180000	766120000	628980000	854770000	491280000	405620000	1428600000	1061700000	882310000	1712300000	749560000	871850000	865140000	502690000	266230000	190590000	130350000	146960000	275280000	420960000	212540000	221210000	571320000	493090000	386600000	450190000	799350000
[truncated: 3,761 more rows]
[truncated: 11 more columns]
