# Supplementary material for: Tumor Temporal Proteome Profiling Reveals the Immunological Triple Offensive Induced by Synthetic Anti-Cancer Salmonella
Source: Front Immunol. 2021 Aug 19;12:712936. doi: 10.3389/fimmu.2021.712936 (PMC8417115; doi:10.3389/fimmu.2021.712936)
Supplement: Supplementary file 5 [file Table_4.xlsx]

## Sheet: Suplemental table 4
Suplemental table 4. Preoteins identified at the 7 timepoints
Dataset 3: Protein expression matrix (56 samples, 2739 proteins) identified at least 2 of the 4 replicates at one timepoint
Protein IDs	Entry name	Protein names	Gene names	Organism	Unique peptides	h6P_P1	h6P_P2	h6P_P3	h6P_P4	h6Y_Y1	h6Y_Y2	h6Y_Y3	h6Y_Y4	h12P_P1	h12P_P2	h12P_P3	h12P_P4	h12Y_Y1	h12Y_Y2	h12Y_Y3	h12Y_Y4	h24P_P1	h24P_P2	h24P_P3	h24P_P4	h24Y_Y1	h24Y_Y2	h24Y_Y3	h24Y_Y4	d2P_P1	d2P_P2	d2P_P3	d2P_P4	d2Y_Y1	d2Y_Y2	d2Y_Y3	d2Y_Y4	d3P_P1	d3P_P2	d3P_P3	d3P_P4	d3Y_Y1	d3Y_Y2	d3Y_Y3	d3Y_Y4	d7P_P1	d7P_P2	d7P_P3	d7P_P4
A2A432	CUL4B_MOUSE	Cullin-4B (CUL-4B)	Cul4b mKIAA0695	Mus musculus (Mouse)	9	24.8671	24.2462	24.7409	24.381	24.4722	24.0937	23.9772	23.6523	24.2857	24.4357	23.4426	24.5689	23.6435	20.8123	23.8971	21.7723	25.3916	26.462	25.4672	24.9341	24.6	22.1614	22.2143	25.7844	25.0433	23.7119	24.4962	24.8075	26.1622	25.296	25.2091	25.4178	24.4973	21.5375	24.8831	22.2342	22.3051	24.7153	24.9409	23.3654	25.6543	24.8939	24.8518	26.0715
A2A863	ITB4_MOUSE	Integrin beta-4 (CD antigen CD104)	Itgb4	Mus musculus (Mouse)	23	25.9289	25.7203	26.2297	26.1517	24.9564	25.9711	25.0821	25.1333	26.2844	24.9714	25.2362	25.8729	25.0844	25.5559	25.4561	25.4133	24.875	25.2724	25.4904	24.0956	23.067	23.2592	24.3356	25.3928	26.7644	26.4732	24.5564	27.0691	25.9873	27.3814	27.0623	25.8744	26.4421	27.2472	28.1293	28.057	28.6483	27.3347	28.0928	23.8822	26.8751	27.1402	26.2349	26.5514
A2A8Z1	OSBL9_MOUSE	Oxysterol-binding protein-related protein 9 (ORP-9) (OSBP-related protein 9)	Osbpl9 Orp9	Mus musculus (Mouse)	9	25.1922	24.816	23.9812	24.1966	25.1136	24.3605	24.7659	24.1298	24.7223	24.7839	24.2186	24.7384	25.022	24.7566	24.4441	24.7727	24.337	24.5601	23.9925	24.4774	19.4276	24.4255	24.6609	24.1619	24.2843	24.2462	24.2557	24.5089	24.8616	24.6432	24.9917	24.7467	24.2976	23.3671	23.1918	24.2704	24.6418	24.0092	24.1615	23.9922	22.2644	24.5853	24.9208	24.2318
A2AAY5	SPD2B_MOUSE	SH3 and PX domain-containing protein 2B (Factor for adipocyte differentiation 49) (Tyrosine kinase substrate with four SH3 domains)	Sh3pxd2b Fad49 Tks4	Mus musculus (Mouse)	11	24.7787	23.7221	24.8985	23.3369	24.6448	25.7603	25.4127	25.6664	23.2087	26.6947	25.3101	24.4149	23.6878	24.5288	22.275	23.9601	25.158	24.372	23.9742	23.3744	22.2984	24.1178	20.9782	25.457	24.9421	24.379	24.8814	24.8284	23.2816	24.5902	23.9023	24.208	24.0435	24.8393	24.5303	22.9312	23.0362	24.3058	20.755	25.0818	25.0851	25.0913	24.828	24.8501
A2ADY9	DDI2_MOUSE	Protein DDI1 homolog 2 (EC 3.4.23.-)	Ddi2	Mus musculus (Mouse)	7	25.8357	25.7627	26.4905	26.1437	25.6064	25.6922	25.0284	25.0933	25.1758	25.3969	24.8326	26.0589	23.0028	24.4454	23.331	25.117	22.3017	24.2901	22.814	19.4057	21.4364	22.9612	24.0008	24.2277	25.6183	24.1825	25.3104	25.6138	25.2335	25.4723	25.0014	24.5023	26.4715	25.7475	25.9987	24.9153	25.1567	26.5375	25.2445	25.2905	24.405	23.587	23.0205	21.5366
A2AGT5	CKAP5_MOUSE	Cytoskeleton-associated protein 5	Ckap5	Mus musculus (Mouse)	34	26.2902	25.1409	26.2153	25.904	26.6608	26.0447	27.1002	26.3049	26.9626	26.7296	25.8325	26.8699	27.3367	26.9774	27.0539	26.1763	25.9979	26.8723	25.7092	26.5396	22.9351	25.7732	26.0526	27.0388	26.9442	27.7859	26.7201	26.438	26.5246	26.5142	25.7156	25.4491	26.3695	27.063	25.5685	26.6155	26.136	26.5028	25.6076	25.9824	27.1454	27.1549	27.2018	26.6367
A2AN08	UBR4_MOUSE	E3 ubiquitin-protein ligase UBR4 (EC 2.3.2.27) (N-recognin-4) (RING-type E3 ubiquitin transferase UBR4) (Zinc finger UBR1-type protein 1) (p600)	Ubr4 Kiaa0462 Zubr1	Mus musculus (Mouse)	74	27.5804	26.8075	27.7035	26.6936	27.8169	27.1799	27.2802	27.9325	27.6591	27.3229	27.1147	28.0004	27.7805	27.0973	27.5639	27.1124	27.5252	27.7526	27.0014	27.4739	27.5547	26.6793	27.528	27.815	27.0327	27.4864	27.5168	27.231	27.1763	27.7881	27.8305	26.3902	27.8454	27.9153	27.4094	27.9325	28.0044	27.5562	27.5664	27.7731	28.5637	28.1097	28.0722	28.6426
A2APV2	FMNL2_MOUSE	Formin-like protein 2 (Protein Man)	Fmnl2 Kiaa1902 Man	Mus musculus (Mouse)	5	23.82	24.0965	24.0084	23.1012	24.03	23.3646	22.6166	23.4195	23.62	22.6871	21.3458	24.3114	22.3483	23.3969	23.3659	21.2643	24.0171	23.9685	24.2571	23.8444	20.3067	23.9974	23.705	19.4051	24.3178	23.9499	22.2627	22.9268	23.0362	24.8135	24.2923	23.837	24.3871	24.2262	26.054	26.4402	26.459	23.8567	26.2215	25.6112	24.4371	24.5995	24.9173	24.3237
A2ASS6	TITIN_MOUSE	Titin (EC 2.7.11.1) (Connectin)	Ttn	Mus musculus (Mouse)	269	26.5194	25.5785	26.3999	27.5634	27.0645	27.531	27.9495	25.6473	27.5213	27.8686	27.6912	27.0564	27.0241	27.2896	27.2611	28.1118	28.7277	27.7672	28.4215	28.048	24.0518	26.9053	28.1997	26.2746	27.8328	25.5171	27.9527	27.8741	26.9433	27.4885	26.7919	26.4928	27.3243	29.0591	28.7926	30.0107	30.0914	27.3902	31.8807	31.7328	26.8712	29.0809	27.3844	27.1976
A3KMP2	TTC38_MOUSE	Tetratricopeptide repeat protein 38 (TPR repeat protein 38)	Ttc38	Mus musculus (Mouse)	10	24.4243	24.2828	25.2335	24.4712	24.0105	25.2545	23.7475	24.1329	24.6112	24.7873	25.7257	23.7407	24.1408	25.3329	23.1847	24.7634	24.4973	24.7832	24.1443	24.0246	24.1123	21.4656	22.8854	24.1257	24.7175	25.3561	24.8524	23.3317	21.5735	23.5797	21.8524	25.4392	25.2656	24.7028	23.3824	23.8841	21.5094	23.8416	22.6362	25.2162	23.0559	23.8167	21.6629	22.2072
A6H584	CO6A5_MOUSE	Collagen alpha-5(VI) chain (Collagen alpha-1(XXIX) chain)	Col6a5 Col29a1 Gm7455	Mus musculus (Mouse)	7	26.8782	24.8748	27.1056	27.1383	28.3151	27.4923	25.7302	26.2934	26.478	27.4461	26.275	29.0295	27.8432	27.7785	28.7788	28.0972	25.1571	26.2458	21.5286	22.4238	31.179	31.6091	30.5766	28.862	28.4667	27.9556	28.742	27.3387	28.137	29.0304	27.9042	30.052	23.8665	25.8973	23.0134	24.1149	24.2978	25.2234	24.5017	26.4197	23.9394	25.5727	23.1946	21.2745
A6X935	ITIH4_MOUSE	Inter alpha-trypsin inhibitor, heavy chain 4 (ITI heavy chain H4) (ITI-HC4) (Inter-alpha-inhibitor heavy chain 4)	Itih4	Mus musculus (Mouse)	41	28.902	27.5314	27.7187	28.3987	29.8646	29.5212	28.4661	28.1089	27.608	28.1322	27.6142	28.8675	31.3282	29.3636	28.4125	29.2219	26.9672	27.0114	26.5537	26.8511	31.931	31.7279	31.1915	29.5106	27.7442	29.2505	28.4926	28.1667	32.2915	31.4962	31.5591	32.1497	28.8569	29.1312	29.9669	30.7592	31.9753	31.1557	32.1158	31.8045	28.104	28.83	27.2434	28.4232
B1ARD6	SLFN9_MOUSE	Schlafen family member 9 (EC 3.1.-.-) (Schlafen-9)	Slfn9	Mus musculus (Mouse)	11	26.889	24.092	25.3631	27.0511	26.7558	18.3538	26.6679	27.1291	26.6621	27.2912	27.0701	26.6992	27.135	27.6272	20.2309	26.794	26.777	26.8634	26.411	26.3058	23.8465	26.8758	24.2206	27.003	26.5578	26.6129	26.5831	26.3321	26.8628	21.8125	26.4793	26.4877	25.5047	25.3488	24.8065	25.6479	25.7189	25.8072	25.6069	25.4833	26.8234	27.269	27.1305	27.2739
B1AVZ0	UPP_MOUSE	Uracil phosphoribosyltransferase homolog	Uprt	Mus musculus (Mouse)	5	23.1599	25.5825	23.6429	24.806	24.8535	24.3242	24.199	25.449	25.1237	25.1904	24.5498	24.182	24.5871	24.6966	24.4381	24.5139	21.7268	21.7309	23.398	21.1215	23.879	23.6493	24.4374	24.7501	25.2234	24.3036	24.7417	25.0699	25.0502	24.4687	24.3504	23.6296	23.44	24.525	25.4712	24.4725	24.1079	23.2728	23.8592	23.9968	24.9162	24.9706	25.3342	25.1715
B1AZI6	THOC2_MOUSE	THO complex subunit 2 (Tho2)	Thoc2	Mus musculus (Mouse)	11	23.7064	23.4412	23.2335	23.9898	23.6033	24.0433	23.5576	24.1709	24.6246	19.8399	23.7486	21.7188	21.4749	21.2035	21.0958	21.9502	25.2357	24.8781	25.3695	24.6701	23.5677	24.0624	24.7201	23.4961	22.6112	24.8714	23.9619	23.0026	24.7282	24.0095	24.5307	20.847	24.4692	24.893	25.6844	25.1272	24.2796	23.7812	24.5883	24.006	24.4083	25.3676	23.9092	25.1737
B1AZP2	DLGP4_MOUSE	Disks large-associated protein 4 (DAP-4) (PSD-95/SAP90-binding protein 4) (SAP90/PSD-95-associated protein 4) (SAPAP-4)	Dlgap4 Kiaa0964 Sapap4	Mus musculus (Mouse)	6	23.573	26.8341	26.5348	23.4907	28.0923	27.8462	25.6853	27.6904	27.2038	28.0157	28.1432	26.5514	26.9828	26.0394	19.327	26.0256	26.4694	24.7517	21.6025	28.2324	28.5535	28.8444	21.2299	20.9728	27.8362	27.2151	23.918	26.7388	26.9609	25.9306	25.5443	26.2829	20.7875	20.0434	25.0275	23.8404	23.5502	23.1145	22.1648	21.5915	24.5086	24.5746	24.8586	24.6405
B2RQC6	PYR1_MOUSE	CAD protein [Includes: Glutamine-dependent carbamoyl-phosphate synthase (EC 6.3.5.5); Aspartate carbamoyltransferase (EC 2.1.3.2); Dihydroorotase (EC 3.5.2.3)]	Cad	Mus musculus (Mouse)	58	28.2697	28.1221	28.8211	28.3402	27.9901	28.2236	28.2133	28.6197	28.8255	28.5582	28.483	27.9653	27.6529	26.963	27.5739	27.5397	28.5577	28.936	28.2491	28.5808	27.6447	27.6138	28.2646	28.6212	28.723	28.3865	28.5905	28.6609	28.1226	28.7594	28.0749	25.1146	28.8563	28.6128	28.5386	28.4279	28.4267	28.3706	28.4918	28.672	28.7709	28.3965	28.9569	29.376
B2RXC1	TPC11_MOUSE	Trafficking protein particle complex subunit 11	Trappc11	Mus musculus (Mouse)	7	24.4075	20.3507	21.981	21.7014	22.2087	21.3483	21.6645	21.8178	21.761	22.0358	21.7196	22.2988	20.2804	22.7056	22.5087	22.1423	25.2287	25.1005	23.0899	24.8041	22.5305	23.1455	23.5907	21.4809	22.3924	22.0716	22.1736	22.0977	21.1448	23.4321	22.5325	19.4491	20.1531	22.6637	24.8912	23.2211	23.939	20.3291	21.3578	22.4546	21.8551	24.6279	22.343	21.7227
B2RXS4	PLXB2_MOUSE	Plexin-B2	Plxnb2	Mus musculus (Mouse)	33	27.3609	27.1861	27.1203	27.0932	26.157	26.5963	26.8788	26.9593	27.2739	26.9239	27.5024	27.1034	26.8564	27.0945	27.1063	26.7094	27.1778	26.6802	26.61	26.3455	26.4803	27.3397	25.5401	26.6215	27.3607	27.0478	26.9556	27.1758	27.3348	27.3884	27.2068	27.8464	26.1703	26.3937	26.1654	26.5899	25.964	26.2324	25.882	27.09	26.9966	27.086	27.2973	27.1437
B2RY56	RBM25_MOUSE	RNA-binding protein 25 (RNA-binding motif protein 25)	Rbm25	Mus musculus (Mouse)	11	25.2721	25.3676	26.3238	23.9221	24.7307	25.0304	26.2614	25.8144	25.9981	26.2705	24.3486	25.91	23.1773	24.6157	23.5825	24.3815	26.2148	25.4102	25.3158	24.7607	24.5284	24.8428	26.5975	24.6628	25.3517	24.4629	26.339	25.2581	22.9657	25.363	22.0836	23.3211	24.5825	18.9231	23.842	24.517	24.7149	23.3631	24.3965	20.8643	24.7453	25.2018	24.7829	25.0134
B9EJ86	OSBL8_MOUSE	Oxysterol-binding protein-related protein 8 (ORP-8) (OSBP-related protein 8)	Osbpl8 Kiaa1451 Orp8	Mus musculus (Mouse)	10	23.9367	23.382	23.7429	23.7578	22.5107	23.2195	23.7617	23.132	23.6404	22.4755	23.0696	23.357	20.9687	21.0607	20.9624	22.836	24.5676	24.5851	23.9645	24.5934	24.96	24.1926	26.0681	25.1467	23.9466	23.6969	24.0578	23.5263	22.309	23.9528	22.1627	23.7758	25.8495	25.3968	25.4264	25.2537	25.4514	25.3416	25.8216	25.5121	25.7972	25.4706	25.221	25.1197
D0QMC3	MNDAL_MOUSE	Myeloid cell nuclear differentiation antigen-like protein	Mndal	Mus musculus (Mouse)	4	23.4494	22.7621	23.3989	23.5752	22.7247	25.1116	24.9354	25.3153	25.4725	24.0889	24.9465	25.5007	24.1966	26.0526	24.7271	25.0506	25.5691	25.8824	23.5296	24.2653	22.2837	24.3706	24.2092	24.0852	24.6845	25.5372	24.9323	24.6569	24.8147	25.1674	26.1521	24.9541	25.968	26.3259	24.9541	26.6264	25.169	23.6114	25.0154	25.4045	25.3516	25.445	25.1396	24.7345
D3YXK2	SAFB1_MOUSE	Scaffold attachment factor B1 (SAF-B1)	Safb Safb1	Mus musculus (Mouse)	8	25.5257	25.8632	26.0996	25.331	25.4692	25.9342	26.0684	26.4516	25.9349	26.0166	25.6859	26.1933	25.0174	25.2572	24.238	24.8847	24.4073	24.4231	25.8846	25.1211	26.1541	25.4586	24.9789	26.5332	25.7775	24.8949	26.3763	25.0399	25.4177	23.998	24.1699	25.2217	24.3999	24.8187	24.7143	28.0163	24.8543	25.1422	25.0987	24.6267	25.0297	26.3591	25.8756	26.4445
D3YZP9	CCDC6_MOUSE	Coiled-coil domain-containing protein 6	Ccdc6	Mus musculus (Mouse)	13	25.382	25.6989	25.4224	25.3185	25.8547	25.1008	25.3818	25.1142	25.6314	25.4255	26.0507	25.3216	24.0605	25.012	24.8728	24.6695	24.652	23.9578	24.4048	25.1786	21.7645	24.2718	23.6595	23.3923	25.431	23.7733	25.2765	23.0888	24.9923	25.0367	22.797	24.5411	23.4786	24.6601	24.0283	24.9321	21.2682	24.4753	24.383	21.1045	25.3615	24.4757	25.4921	24.2691
D3Z6Q9	BIN2_MOUSE	Bridging integrator 2	Bin2	Mus musculus (Mouse)	11	26.4247	26.0293	24.9772	24.6447	26.5476	24.8235	26.0509	25.8279	25.1434	25.3747	25.4108	23.9228	26.9653	26.4717	25.4677	25.5591	25.9714	25.5781	26.478	25.4388	24.521	19.9252	26.8196	25.7182	26.0894	25.1808	25.2932	25.5095	25.6726	23.638	24.1926	25.6525	25.3861	25.8549	24.2746	25.54	25.6092	25.6447	24.8825	25.5613	23.8949	25.3984	25.1413	25.451
D3Z7P3	GLSK_MOUSE	Glutaminase kidney isoform, mitochondrial (GLS) (EC 3.5.1.2) [Cleaved into: Glutaminase kidney isoform, mitochondrial 68 kDa chain; Glutaminase kidney isoform, mitochondrial 65 kDa chain]	Gls Gls1 Kiaa0838	Mus musculus (Mouse)	19	27.2648	27.2158	26.9088	27.43	27.6007	27.1013	27.2062	27.3711	27.1843	27.08	26.8875	26.7632	27.6667	26.9723	26.8277	26.9949	27.2961	26.1731	26.5829	26.734	26.5979	26.8958	27.1848	26.7711	26.6794	26.3918	26.7009	26.9368	26.2228	26.5535	26.3965	26.2326	27.5589	27.2315	26.8683	27.0402	27.0366	26.8513	27.6096	26.3293	27.0596	27.0415	26.5166	26.4977
E9PV24	FIBA_MOUSE	Fibrinogen alpha chain [Cleaved into: Fibrinopeptide A; Fibrinogen alpha chain]	Fga	Mus musculus (Mouse)	27	29.4096	28.7377	28.8929	28.2801	29.4247	30.1732	30.3708	29.2692	29.8005	29.2402	28.1068	30.0891	30.2511	29.8637	29.2309	30.6967	29.3623	29.0589	29.4057	30.2483	30.7218	31.3771	31.9338	29.7261	28.1177	28.909	29.6995	28.4465	31.4904	31.5976	31.4637	31.6416	33.0807	32.2485	33.3833	34.1378	34.3141	33.9942	35.5541	34.706	30.8299	31.269	29.7041	30.451
E9PVA8	GCN1_MOUSE	eIF-2-alpha kinase activator GCN1 (GCN1 eIF-2-alpha kinase activator homolog) (GCN1-like protein 1) (General control of amino-acid synthesis 1-like protein 1) (Translational activator GCN1)	Gcn1 Gcn1l1	Mus musculus (Mouse)	64	27.2295	26.7406	27.4084	26.2256	27.1547	27.0027	27.3981	27.5755	27.5399	27.0419	25.8636	27.9668	25.8732	25.6262	26.5242	27.1889	27.9648	27.8496	27.6008	28.017	25.5173	27.0441	27.2804	27.1432	27.0778	27.0344	26.9251	26.9168	26.9815	27.8942	27.0168	26.7857	27.5041	27.5255	27.1717	27.4547	27.5497	28.0942	26.9602	27.1006	27.9649	27.7416	28.0352	28.3051
E9PVX6	KI67_MOUSE	Proliferation marker protein Ki-67 (Antigen identified by monoclonal antibody Ki-67 homolog) (Antigen KI-67 homolog) (Antigen Ki67 homolog)	Mki67	Mus musculus (Mouse)	18	27.57	27.3145	27.2973	27.2914	27.003	27.0558	26.8903	27.0378	26.7816	27.0986	27.4789	27.0166	27.466	27.9338	27.2543	27.1477	27.5548	27.2833	27.3616	27.4358	25.4004	26.9834	25.521	26.2855	26.7908	27.2663	26.6189	26.8103	26.8599	26.5364	26.6864	26.6203	27.3331	27.217	23.1176	27.115	26.7105	26.8219	20.7592	22.7507	27.0276	27.2257	25.2711	27.3802
E9PYK3	PARP4_MOUSE	Protein mono-ADP-ribosyltransferase PARP4 (EC 2.4.2.-) (ADP-ribosyltransferase diphtheria toxin-like 4) (ARTD4) (Poly [ADP-ribose] polymerase 4) (PARP-4) (Vault poly(ADP-ribose) polymerase) (VPARP) (mVparp)	Parp4 Kiaa0177	Mus musculus (Mouse)	13	23.1155	23.6155	24.7576	24.8587	23.3752	24.117	23.8304	25.1457	24.5097	23.186	24.6747	24.0473	24.6126	24.2836	24.5598	24.7815	22.8741	24.5501	23.7702	15.1444	22.2434	24.8356	22.5098	24.6598	24.4674	24.7153	23.6736	25.2767	24.6708	25.6202	25.1728	25.9139	24.3771	24.5961	21.0711	21.5074	19.984	22.5699	22.0339	23.3773	24.7117	22.8357	25.1442	24.1203
E9Q414	APOB_MOUSE	Apolipoprotein B-100 (Apo B-100) [Cleaved into: Apolipoprotein B-48 (Apo B-48)]	Apob	Mus musculus (Mouse)	68	23.5687	24.5069	26.1316	23.6916	27.2382	23.0074	24.9128	25.4953	25.2045	22.3558	21.3989	24.4095	26.6111	24.8911	26.7553	25.3998	25.5736	21.0687	25.3818	25.8605	27.1273	27.0376	25.3067	24.863	26.0566	26.0522	23.9026	25.5129	27.6519	27.4465	27.8629	28.3661	22.9612	25.9463	23.9095	27.7977	30.241	28.4311	29.5019	29.9353	25.088	24.1089	24.452	23.3048
E9Q555	RN213_MOUSE	E3 ubiquitin-protein ligase RNF213 (EC 2.3.2.27) (EC 3.6.4.-) (Mysterin) (RING finger protein 213) (RING-type E3 ubiquitin transferase RNF213)	Rnf213 Mystr	Mus musculus (Mouse)	142	29.3664	29.1392	29.4206	28.8423	29.8758	29.4153	30.1783	29.6658	29.6906	29.9967	29.2642	29.5402	29.0741	29.4709	29.3424	29.6592	30.5685	30.4724	30.1315	30.388	30.1534	30.164	29.7729	30.6486	29.5098	28.81	29.3442	29.6722	29.5346	30.0033	29.3346	29.211	30.0869	30.2135	29.8967	30.1539	29.997	29.7286	29.9068	29.7972	30.2452	30.3559	30.3733	30.4054
E9Q5C9	NOLC1_MOUSE	Nucleolar and coiled-body phosphoprotein 1 (140 kDa nucleolar phosphoprotein) (Nopp140)	Nolc1 Kiaa0035	Mus musculus (Mouse)	7	24.4976	23.5732	23.6313	24.0528	23.9329	24.628	25.0003	24.4048	25.6698	24.3694	23.4676	24.6371	23.9761	25.1701	23.9229	24.4395	23.6667	23.0184	23.3939	23.5407	25.349	23.8754	23.4082	24.6549	24.1359	24.5016	25.8044	25.003	24.3857	23.8805	23.9396	23.6816	24.4825	24.8929	24.74	25.6134	24.2405	23.2909	24.5975	24.8421	24.8546	24.9213	25.0981	25.2281
E9Q5G3	KIF23_MOUSE	Kinesin-like protein KIF23	Kif23	Mus musculus (Mouse)	4	20.8099	22.0336	20.7716	23.7731	24.139	25.6835	26.5827	20.991	24.598	24.7861	27.3525	27.0801	26.2908	27.8324	25.911	27.4084	28.1803	26.7268	28.1183	28.3744	27.5981	27.8717	27.9644	27.1613	26.7729	28.2282	27.2668	26.774	26.5886	26.03	26.0577	26.7392	26.4698	25.9944	26.0298	25.6099	24.3732	25.7897	25.9238	25.2794	24.5531	24.6515	25.1654	22.9424
E9Q634	MYO1E_MOUSE	Unconventional myosin-Ie (Unconventional myosin 1E)	Myo1e Myr3	Mus musculus (Mouse)	14	26.6627	26.8937	27.1311	26.3288	26.5804	25.9809	27.4377	26.4914	27.4256	26.5599	25.6645	27.0578	24.8738	25.9226	27.0781	26.8531	27.2728	26.4314	26.4821	27.6051	27.6845	27.3599	27.1565	27.9396	26.331	26.1304	27.7896	26.36	26.5227	26.7266	27.023	26.5303	27.9076	27.7813	28.0387	27.5573	27.9649	27.9132	28.1762	27.5661	27.3545	27.2236	27.0478	27.0122
E9Q735	UBE4A_MOUSE	Ubiquitin conjugation factor E4 A (EC 2.3.2.-)	Ube4a Ufd2b	Mus musculus (Mouse)	9	23.2816	21.378	21.7522	18.0849	20.6297	23.7972	22.5913	23.4602	22.6196	23.4674	23.7264	21.6461	23.5306	23.4614	21.8403	19.7941	23.0072	23.6	24.3674	23.2399	21.2487	22.0141	25.0725	26.1802	22.8826	23.1009	20.2555	22.7399	22.9238	24.0249	17.2329	19.8269	23.4513	24.4177	21.0787	23.161	20.5888	22.5831	23.979	23.9469	22.8232	24.2664	23.7572	23.3283
E9Q7G0	NUMA1_MOUSE	Nuclear mitotic apparatus protein 1 (Nuclear mitotic apparatus protein) (NuMA protein)	Numa1	Mus musculus (Mouse)	85	28.6073	29.0107	29.0603	28.6623	27.8371	28.7704	28.916	28.5876	28.6911	28.8827	29.0414	28.4131	27.9356	27.8638	28.2823	28.4486	29.6614	28.5777	28.8396	29.16	26.6102	26.5308	27.6363	28.5044	29.208	28.8229	28.971	28.6735	28.0607	27.8774	28.1227	27.5918	26.8601	27.6196	27.8414	27.6589	27.3516	27.2752	26.1714	27.2705	28.5132	28.1165	28.8807	28.8354
F6ZDS4	TPR_MOUSE	Nucleoprotein TPR (NPC-associated intranuclear protein) (Translocated promoter region and nuclear basket protein)	Tpr	Mus musculus (Mouse)	65	28.8132	28.2378	28.8017	28.7579	28.1383	28.9517	28.5507	28.5911	28.3908	28.4925	29.3626	28.5678	28.0407	27.9681	28.0614	27.9181	28.4633	28.8036	28.5512	28.3749	26.2	26.1011	27.9835	27.5053	28.8136	28.6916	28.5225	28.4501	30.4855	28.4347	27.9727	27.3885	27.6637	27.95	27.5414	28.0627	27.7616	27.3602	26.9036	27.1928	28.4144	28.4199	28.7786	28.7581
F8VPU2	FARP1_MOUSE	FERM, ARHGEF and pleckstrin domain-containing protein 1 (FERM, RhoGEF and pleckstrin domain-containing protein 1)	Farp1	Mus musculus (Mouse)	14	25.2818	25.0512	25.314	24.8749	24.6483	24.5503	25.2183	26.2522	25.5722	25.2594	25.3128	24.2662	25.0742	23.0345	24.4936	25.3165	19.6911	25.8726	25.3649	25.6182	24.4415	23.0826	23.8304	24.3409	24.6731	25.5584	24.823	25.6968	23.2667	24.5104	22.1158	24.3819	22.0117	25.2091	24.1984	21.9443	22.7643	22.6342	17.9595	23.9145	25.0829	24.3145	25.535	26.6921
G3X9K3	BIG1_MOUSE	Brefeldin A-inhibited guanine nucleotide-exchange protein 1 (BIG1) (Brefeldin A-inhibited GEP 1) (ADP-ribosylation factor guanine nucleotide-exchange factor 1)	Arfgef1	Mus musculus (Mouse)	8	26.0499	24.7151	25.6386	21.5863	24.9098	25.6607	25.6198	25.0587	23.4953	22.7275	25.959	21.0741	22.9503	22.4956	26.2347	26.7239	25.9584	25.4983	25.5476	23.3096	18.9189	24.3397	25.4609	25.3101	25.5395	25.7331	26.1884	26.2076	26.3827	26.3454	26.3996	26.8458	25.7067	26.5679	26.4674	26.4199	26.4781	26.0398	26.3929	26.5486	25.8629	26.0087	25.861	26.0108
G5E829	AT2B1_MOUSE	Plasma membrane calcium-transporting ATPase 1 (EC 7.2.2.10) (Plasma membrane calcium ATPase isoform 1) (PMCA1) (Plasma membrane calcium pump isoform 1)	Atp2b1	Mus musculus (Mouse)	16	27.7747	27.8593	27.7412	27.7301	28.0357	27.6975	28.5451	27.5605	28.0488	28.016	28.0673	27.4964	28.0527	27.2558	27.842	28.2593	27.7542	27.3822	27.8713	27.5113	27.8182	27.7742	28.2189	28.2027	27.5512	27.9297	27.8104	27.9099	27.1155	27.5982	27.8309	28.2962	28.328	28.1314	28.4625	28.1596	27.5977	27.8291	28.0315	28.4182	28.4645	28.0114	28.2629	28.0644
G5E870	TRIPC_MOUSE	E3 ubiquitin-protein ligase TRIP12 (EC 2.3.2.26) (HECT-type E3 ubiquitin transferase TRIP12) (Thyroid receptor-interacting protein 12) (TR-interacting protein 12) (TRIP-12)	Trip12	Mus musculus (Mouse)	31	24.6787	24.9154	24.9924	24.484	24.7849	25.125	26.0071	25.654	26.1224	25.4576	24.3199	25.1566	25.0958	24.408	24.4823	25.2977	25.0641	25.1198	25.6135	26.0739	23.9461	25.3439	25.2462	25.7875	26.088	25.7347	26.0271	25.7354	25.4609	26.4545	24.9757	24.3326	24.7428	24.8771	24.5279	25.0431	25.3048	24.694	24.2176	25.3056	26.1423	25.0189	25.9383	26.4671
G5E897	PLGT3_MOUSE	Protein O-glucosyltransferase 3 (EC 2.4.1.-) (KDEL motif-containing protein 2) (Protein O-xylosyltransferase POGLUT3) (EC 2.4.2.26)	Poglut3 Kdelc2	Mus musculus (Mouse)	9	25.2212	23.5639	24.7249	24.6716	25.0721	23.1637	24.629	23.8899	24.2731	24.8357	24.2605	24.1977	24.6623	23.7565	22.0652	23.6073	25.6542	25.295	25.2106	24.3126	21.1587	25.0337	23.3076	24.664	24.3015	24.2287	24.1365	24.3851	24.5001	24.9576	25.1087	24.1882	24.8233	24.4579	24.7215	24.5422	23.7746	22.2929	20.6748	25.0232	24.8483	24.903	24.5403	25.5795
O08528	HXK2_MOUSE	Hexokinase-2 (EC 2.7.1.1) (Hexokinase type II) (HK II)	Hk2	Mus musculus (Mouse)	25	28.1433	28.6977	28.0395	28.3158	26.701	27.4344	28.2692	27.8434	27.9231	28.043	28.4506	28.6145	27.2503	27.4246	27.7827	28.6074	29.0459	28.7754	28.6728	28.5992	26.8195	28.9938	29.2591	28.2692	27.9519	27.7	28.5216	28.3458	27.6156	27.7905	27.8819	28.1938	29.429	28.8654	28.8069	28.9718	28.5462	28.9819	29.1284	28.9444	28.9947	29.078	28.5368	28.6871
O08529	CAN2_MOUSE	Calpain-2 catalytic subunit (EC 3.4.22.53) (80 kDa M-calpain subunit) (CALP80) (Calcium-activated neutral proteinase 2) (CANP 2) (Calpain M-type) (Calpain-2 large subunit) (Millimolar-calpain) (M-calpain)	Capn2	Mus musculus (Mouse)	30	29.3853	29.4415	29.083	29.7065	29.8151	29.5857	29.4084	29.2084	29.4038	29.337	29.2309	29.533	29.7679	29.8175	29.569	29.3056	29.5845	29.239	29.6884	29.2192	29.5869	29.7907	29.4519	29.4703	29.11	29.7709	29.193	29.0876	29.4319	28.9677	29.4851	29.6506	29.4667	29.1976	29.1345	29.1747	28.6392	28.6295	28.7776	29.0585	28.6292	29.0175	28.7326	28.8552
O08539	BIN1_MOUSE	Myc box-dependent-interacting protein 1 (Amphiphysin II) (Amphiphysin-like protein) (Bridging integrator 1) (SH3 domain-containing protein 9)	Bin1 Amphl Sh3p9	Mus musculus (Mouse)	17	28.1842	27.906	28.1024	27.7036	28.6998	28.0214	28.2201	28.1814	27.5597	27.7715	27.9161	27.9983	28.297	28.1833	28.3383	28.1026	26.8011	26.9907	27.3242	26.7501	28.0798	28.075	28.3653	27.7104	27.6769	27.9748	28.4254	27.6565	27.8862	27.5079	27.8494	27.9076	27.1674	26.9302	27.1935	26.5354	27.4893	27.0448	26.961	27.1306	27.2716	27.6391	27.0407	27.2165
O08547	SC22B_MOUSE	Vesicle-trafficking protein SEC22b (ER-Golgi SNARE of 24 kDa) (ERS-24) (ERS24) (SEC22 vesicle-trafficking protein homolog B) (SEC22 vesicle-trafficking protein-like 1) (mSec22b)	Sec22b Sec22l1	Mus musculus (Mouse)	15	27.2155	27.2551	27.4838	26.0371	27.6572	27.4123	27.9669	27.4997	27.4529	26.687	27.4653	27.0423	27.0571	26.6434	27.7122	27.366	27.3828	27.6613	27.366	27.7159	27.1256	26.8482	27.393	27.1779	27.0465	27.2291	27.3887	27.322	27.6189	26.9368	27.6806	27.1148	28.4764	28.2216	28.2061	28.1442	28.43	28.3191	28.6276	28.3281	28.0547	27.8308	27.8763	27.8859
O08553	DPYL2_MOUSE	Dihydropyrimidinase-related protein 2 (DRP-2) (Unc-33-like phosphoprotein 2) (ULIP-2)	Dpysl2 Crmp2 Ulip2	Mus musculus (Mouse)	26	31.445	31.6298	31.4665	31.9661	31.9378	31.6118	31.4641	31.3589	31.1328	31.6804	31.8958	31.6928	31.9129	31.5658	31.5754	31.14	31.2844	31.4216	31.6032	31.188	32.0987	31.6936	31.2934	31.6249	31.2682	31.4499	31.1124	31.3901	31.3857	31.2791	31.2992	31.0896	30.5708	30.4997	30.8587	30.6388	30.4248	30.5979	30.741	30.7665	31.0555	31.0993	31.0073	31.0845
O08573	LEG9_MOUSE	Galectin-9 (Gal-9)	Lgals9	Mus musculus (Mouse)	8	26.7405	26.1711	26.7671	25.9552	25.8246	26.6048	27.037	26.6478	26.4081	26.8846	26.8341	25.8413	25.0333	25.9193	27.1276	25.9549	26.1387	26.1574	26.0313	25.9653	27.7135	27.2008	21.1555	26.557	25.9693	26.5827	26.9264	26.6499	26.5901	26.7498	26.8978	26.3882	26.312	26.3346	27.6802	26.9879	27.0404	25.7102	27.8376	26.5256	26.6345	27.4416	26.1244	27.2137
O08579	EMD_MOUSE	Emerin	Emd Sta	Mus musculus (Mouse)	10	26.2299	25.7592	26.237	24.9525	24.9729	25.8147	25.7661	26.4251	26.4194	24.8531	25.5271	25.7911	23.3073	24.6989	26.6707	25.9286	26.0912	25.4199	25.9324	24.9572	22.2234	24.8133	25.8484	24.1992	26.2532	25.4557	26.8794	25.6817	25.3182	25.9003	25.8149	25.6015	24.8976	25.5385	25.2729	25.6455	25.8498	25.315	25.0038	25.0186	25.9825	25.5405	26.1577	25.9062
O08582	GTPB1_MOUSE	GTP-binding protein 1 (G-protein 1) (GP-1) (GP1)	Gtpbp1 Gtpbp	Mus musculus (Mouse)	10	24.0615	23.9949	25.0076	23.7505	26.6047	25.4852	25.647	24.2074	25.3051	24.8133	25.4114	23.7858	24.0568	23.2862	24.6202	25.7328	20.5221	23.6198	22.3645	21.2316	24.5864	24.0249	20.9152	24.3724	24.8346	23.9485	24.8275	23.7289	24.4459	24.4134	23.8962	24.0827	24.5152	24.9912	24.6099	24.9368	23.2727	23.5643	24.0791	24.1531	23.819	24.34	24.5308	23.9689
O08583	THOC4_MOUSE	THO complex subunit 4 (Tho4) (Ally of AML-1 and LEF-1) (Aly/REF export factor) (REF1-I) (RNA and export factor-binding protein 1) (Transcriptional coactivator Aly/REF)	Alyref Aly Ref1 Refbp1 THOC4	Mus musculus (Mouse)	6	28.2627	28.6196	28.6091	29.1302	28.325	28.7651	28.587	28.9742	28.5165	28.6849	27.9391	27.8316	27.7905	27.7606	27.8686	28.161	27.2859	27.8492	27.7573	27.9082	27.4995	27.3393	27.5051	27.653	28.1905	26.4365	28.4334	27.8825	27.5845	27.8054	26.0439	27.625	26.4699	27.3579	28.0073	28.2968	27.3317	27.4641	27.2141	27.1197	26.3291	27.0818	27.5861	27.1135
O08585	CLCA_MOUSE	Clathrin light chain A (Lca)	Clta	Mus musculus (Mouse)	9	29.0032	28.638	28.039	28.8588	28.5685	28.7047	28.6049	28.6271	27.5218	28.0991	28.7291	29.2738	28.6802	28.7474	29.1254	28.6161	27.9385	27.7729	27.9527	27.9152	28.5303	28.7503	28.4965	28.2938	28.4166	28.9631	28.25	28.0735	29.4951	28.7661	29.2067	29.4338	27.1637	26.9496	26.4504	26.242	27.9876	27.6661	28.0738	27.5611	27.2504	27.6951	27.1652	26.9036
O08663	MAP2_MOUSE	Methionine aminopeptidase 2 (MAP 2) (MetAP 2) (EC 3.4.11.18) (Initiation factor 2-associated 67 kDa glycoprotein) (p67) (p67eIF2) (Peptidase M)	Metap2 Mnpep P67eif2	Mus musculus (Mouse)	17	27.2359	27.8406	27.4145	27.8168	28.7779	27.4918	27.8204	28.7966	28.377	28.0289	27.7204	27.4857	27.6949	28.1537	27.3424	27.9417	26.8311	26.8821	27.3236	27.1014	28.3331	26.167	27.0496	27.9736	28.2242	27.6372	27.8347	27.7517	27.4969	27.7155	27.9947	27.6524	26.4751	26.238	24.9855	29.1772	26.147	25.8742	26.1477	26.4883	28.0017	27.7913	28.2893	27.8891
O08677	KNG1_MOUSE	Kininogen-1 [Cleaved into: Kininogen-1 heavy chain; Bradykinin; Kininogen-1 light chain]	Kng1 Kng	Mus musculus (Mouse)	14	30.2359	29.1341	28.775	30.0489	30.413	30.5531	30.4807	29.307	28.9344	29.7587	29.2716	30.6223	30.9636	30.4362	29.7099	30.051	28.9345	28.816	28.9893	29.3265	30.8279	31.1129	30.0989	28.9075	29.4439	30.4237	29.5168	29.624	31.9763	31.1886	31.4655	32.2438	30.4754	30.3827	30.9982	30.9792	31.3769	31.2156	32.0779	31.6429	28.8237	29.9119	28.8621	29.2816
O08688	CAN5_MOUSE	Calpain-5 (EC 3.4.22.-) (New calpain 3) (nCL-3)	Capn5 Ncl3	Mus musculus (Mouse)	9	23.4152	23.2822	24.4557	21.4699	22.9544	22.6637	22.5659	25.3384	20.4174	23.1468	23.2859	23.246	21.1724	24.1525	24.2875	23.9346	23.286	21.5301	23.4103	24.2542	25.0167	23.878	22.8501	24.5734	23.3481	19.624	24.4587	24.8623	20.3438	24.4811	24.4542	20.8907	22.0055	22.9763	21.9237	21.9581	21.8502	23.1162	19.8003	23.1315	25.0316	23.0639	24.3145	24.0129
O08692	NGP_MOUSE	Neutrophilic granule protein (NGP) (Cystatin-like protein) (Myeloid bactenecin protein) (Myeloid secondary granule protein)	Ngp	Mus musculus (Mouse)	10	29.3438	28.2134	27.4641	27.9355	27.6715	29.3767	28.726	27.7337	27.9117	28.7222	27.1748	29.675	28.0344	29.0167	27.5945	29.7251	28.9888	27.4617	28.8501	29.5603	29.0407	30.4251	31.7568	28.8065	27.7412	29.5102	29.5262	28.9874	31.846	31.2275	31.4957	32.0436	28.3813	30.6834	31.0275	31.0619	31.4562	31.63	31.6943	31.0531	29.1426	28.3321	28.4094	28.8802
O08709	PRDX6_MOUSE	Peroxiredoxin-6 (EC 1.11.1.15) (1-Cys peroxiredoxin) (1-Cys PRX) (Acidic calcium-independent phospholipase A2) (aiPLA2) (EC 3.1.1.4) (Antioxidant protein 2) (Non-selenium glutathione peroxidase) (NSGPx)	Prdx6 Aop2 Ltw4 Prdx5	Mus musculus (Mouse)	19	30.094	30.574	30.042	30.5503	30.939	30.4461	30.6061	29.7447	29.944	30.2359	30.4301	30.1457	31.1433	30.9016	30.5411	30.152	30.3494	30.2126	30.5674	30.4379	32.0689	31.2564	31.1961	30.7395	29.9792	30.3982	30.0424	29.8757	31.161	30.056	30.4333	31.01	30.5696	30.7513	31.1661	30.8194	30.9251	31.4745	31.156	31.3768	29.4298	30.0093	29.8651	29.7806
O08734	BAK_MOUSE	Bcl-2 homologous antagonist/killer (Apoptosis regulator BAK)	Bak1 Bak	Mus musculus (Mouse)	9	24.5711	24.574	25.4356	23.6859	24.3848	24.3129	24.7122	24.4163	25.0456	23.7171	24.0584	23.2524	23.7705	23.6737	25.0311	25.7069	24.3799	24.5417	24.0282	24.7348	24.013	26.0545	24.86	26.085	25.2703	25.1157	26.0901	25.4166	23.336	26.9265	26.4641	25.8336	26.8011	26.5463	26.2795	26.5235	27.0103	26.7764	26.9031	26.7564	25.7146	25.9428	25.467	25.9325
O08738	CASP6_MOUSE	Caspase-6 (CASP-6) (EC 3.4.22.59) (Apoptotic protease Mch-2) [Cleaved into: Caspase-6 subunit p18; Caspase-6 subunit p11]	Casp6	Mus musculus (Mouse)	10	26.0126	26.4544	25.1928	25.8056	23.6085	24.9263	24.3671	25.1634	25.2891	26.143	26.2195	24.9173	25.6344	25.9202	22.9537	24.6403	26.207	25.6772	25.1826	24.1428	25.1559	26.9141	25.7612	25.4006	25.5607	24.4809	24.6172	24.6098	24.13	24.625	24.8303	23.5047	25.8976	25.6924	25.9174	25.2437	25.7526	25.7412	25.7756	26.1053	25.395	24.4013	25.4108	25.3159
O08739	AMPD3_MOUSE	AMP deaminase 3 (EC 3.5.4.6) (AMP deaminase H-type) (AMP deaminase isoform E) (Heart-type AMPD)	Ampd3	Mus musculus (Mouse)	17	26.3998	26.3621	26.1583	25.836	26.3732	26.3859	26.1824	26.0793	25.3758	27.2916	25.6615	26.5347	24.1433	25.7054	24.8577	26.7085	26.2396	25.364	26.1897	25.7597	26.1194	26.3806	27.2372	25.5769	24.7141	26.3119	26.4716	25.9309	27.3014	26.3628	26.4551	26.9627	27.181	26.7816	27.2115	26.4063	27.3032	27.291	27.0482	27.7497	26.2596	26.6121	26.133	26.1751
O08749	DLDH_MOUSE	Dihydrolipoyl dehydrogenase, mitochondrial (EC 1.8.1.4) (Dihydrolipoamide dehydrogenase)	Dld	Mus musculus (Mouse)	18	29.3503	29.446	29.2915	29.8176	29.565	29.6252	29.2593	29.1963	29.1385	29.3373	29.862	29.8898	30.2767	30.3288	29.8525	29.5172	29.2916	29.2605	29.4188	29.2213	29.6197	29.5568	28.983	28.8696	29.2177	29.9417	28.9435	29.3415	30.0288	29.5474	29.7281	30.1794	28.4486	28.7898	28.959	28.4591	28.6801	29.0594	29.0294	29.1225	28.8071	28.9399	28.6887	28.7016
O08756	HCD2_MOUSE	3-hydroxyacyl-CoA dehydrogenase type-2 (EC 1.1.1.35) (17-beta-hydroxysteroid dehydrogenase 10) (17-beta-HSD 10) (EC 1.1.1.51) (3-hydroxy-2-methylbutyryl-CoA dehydrogenase) (EC 1.1.1.178) (3-hydroxyacyl-CoA dehydrogenase type II) (Endoplasmic reticulum-associated amyloid beta-peptide-binding protein) (Mitochondrial ribonuclease P protein 2) (Mitochondrial RNase P protein 2) (Type II HADH)	Hsd17b10 Erab Hadh2	Mus musculus (Mouse)	9	27.3011	27.3171	27.4909	27.6363	27.6832	27.5898	27.7075	27.4397	27.7385	27.5971	27.9188	27.6112	27.6936	27.7267	28.0103	27.834	27.2326	26.8611	27.5623	27.0046	26.7103	27.3754	27.7397	27.6207	27.8579	27.6292	27.3442	27.4328	27.6462	28.1949	27.7465	27.93	27.7109	27.561	28.0288	27.6255	28.3646	28.1473	28.0278	27.7582	28.2181	27.3562	27.2248	27.4609
O08759	UBE3A_MOUSE	Ubiquitin-protein ligase E3A (EC 2.3.2.26) (HECT-type ubiquitin transferase E3A) (Oncogenic protein-associated protein E6-AP)	Ube3a	Mus musculus (Mouse)	18	25.7306	26.2725	26.7546	27.4496	25.7641	25.3037	25.3852	26.7153	25.5144	26.5803	25.9983	26.9228	26.1364	25.4032	25.3797	25.3844	25.8678	25.5998	25.891	25.9803	25.1644	24.4899	23.9878	25.875	25.6049	25.6579	25.5393	26.2237	25.5679	25.412	25.52	25.6884	25.4188	26.0402	25.544	25.9869	25.3312	26.064	25.4665	24.1746	26.1316	25.9345	26.5161	26.178
O08788	DCTN1_MOUSE	Dynactin subunit 1 (150 kDa dynein-associated polypeptide) (DAP-150) (DP-150) (p150-glued)	Dctn1	Mus musculus (Mouse)	43	28.3127	28.0916	28.5993	27.968	28.4419	28.6346	28.5235	28.6299	28.4798	28.213	27.7724	28.0015	28.2498	28.0306	28.5079	28.1642	28.2841	28.0464	27.9893	27.5369	27.3695	27.07	27.901	27.8475	28.2052	28.0556	28.5572	28.3336	27.9496	28.3937	27.9835	28.0559	28.0129	27.1113	27.3545	27.5939	27.7876	27.4642	27.2758	27.7364	28.0853	27.5266	28.0164	27.9237
O08795	GLU2B_MOUSE	Glucosidase 2 subunit beta (80K-H protein) (Glucosidase II subunit beta) (Protein kinase C substrate 60.1 kDa protein heavy chain) (PKCSH)	Prkcsh	Mus musculus (Mouse)	16	29.3831	29.4033	29.0805	30.9171	29.986	29.457	29.4471	28.9721	28.9283	29.905	29.4681	30.6979	31.1428	31.1831	30.8721	30.7581	28.7216	28.9098	29.479	28.9814	30.2043	29.9358	29.2063	29.2087	30.388	30.8362	30.9781	30.5571	30.7524	30.1774	30.4378	30.9876	30.4441	30.5833	30.2733	30.6701	28.8052	29.8765	28.8216	30.0292	30.2569	30.43	30.6484	30.0623
O08800	SPB8_MOUSE	Serpin B8	Serpinb8	Mus musculus (Mouse)	7	25.3953	24.2895	24.1558	23.6338	23.7239	22.2382	22.775	23.5481	23.3457	22.1679	24.3945	19.6837	23.8229	25.327	22.3777	22.0786	24.1567	25.1691	24.9426	23.302	23.8719	24.048	23.9296	24.096	24.6719	24.2324	23.6917	24.2367	23.0834	21.7703	19.6461	22.2762	25.0112	23.2367	24.6426	23.349	23.4234	25.6386	23.7923	24.5168	25.2399	23.8163	25.6849	25.8595
O08807	PRDX4_MOUSE	Peroxiredoxin-4 (EC 1.11.1.15) (Antioxidant enzyme AOE372) (Peroxiredoxin IV) (Prx-IV) (Thioredoxin peroxidase AO372) (Thioredoxin-dependent peroxide reductase A0372)	Prdx4	Mus musculus (Mouse)	10	30.8505	31.3892	31.4496	30.7954	30.8736	30.7871	30.6305	30.3186	29.9512	30.9429	31.0379	30.3916	31.1379	31.0804	30.4269	30.6879	30.6162	30.3132	30.5857	30.5235	31.5645	31.0637	30.5167	31.0125	30.3073	30.7998	30.4257	30.4771	30.6729	30.463	30.9428	31.0656	31.3705	31.3791	31.521	31.2095	31.2396	31.0454	31.3753	31.3129	30.5187	30.6989	30.6372	30.3655
O08808	DIAP1_MOUSE	Protein diaphanous homolog 1 (Diaphanous-related formin-1) (DRF1) (p140mDIA) (mDIA1)	Diaph1 Diap1	Mus musculus (Mouse)	40	27.5765	26.9171	27.6729	27.209	28.2141	28.1858	27.9547	28.2162	27.9351	28.1513	27.7384	27.754	28.1947	28.3325	28.0157	27.5912	28.1545	28.1776	28.0479	27.7178	26.2598	28.4119	28.0201	27.8263	28.2304	27.8545	28.1094	28.1648	27.5556	27.8943	27.921	27.5309	28.3413	28.6525	27.9168	28.257	28.7963	28.0047	28.0358	27.7523	28.1046	28.0469	28.0869	28.1207
O08810	U5S1_MOUSE	116 kDa U5 small nuclear ribonucleoprotein component (Elongation factor Tu GTP-binding domain-containing protein 2) (U5 snRNP-specific protein, 116 kDa) (U5-116 kDa)	Eftud2 Snrp116	Mus musculus (Mouse)	37	29.1197	28.924	28.9448	28.7338	29.095	28.9975	29.0646	29.3671	29.0691	29.0865	29.238	29.4526	29.1527	29.3048	29.2607	29.1374	29.3468	29.2528	29.0057	28.9463	28.3977	28.6806	29.0877	28.6064	29.4827	29.284	29.437	29.3694	29.1383	29.3881	29.2796	28.5178	28.8391	28.8028	28.6847	28.5133	28.617	28.3669	28.3876	28.4082	29.0446	28.9708	29.1193	29.3335
O08912	GALT1_MOUSE	Polypeptide N-acetylgalactosaminyltransferase 1 (EC 2.4.1.41) (Polypeptide GalNAc transferase 1) (GalNAc-T1) (pp-GaNTase 1) (Protein-UDP acetylgalactosaminyltransferase 1) (UDP-GalNAc:polypeptide N-acetylgalactosaminyltransferase 1) [Cleaved into: Polypeptide N-acetylgalactosaminyltransferase 1 soluble form]	Galnt1	Mus musculus (Mouse)	15	24.5863	26.543	24.8111	25.7669	25.1791	25.3952	25.0917	24.3899	25.6816	25.6975	25.6353	25.4386	25.7878	25.5033	25.9118	26.2016	25.5777	25.5336	23.8188	24.7909	22.7747	24.0171	25.8562	26.0645	25.6826	26.8082	25.548	26.2161	24.9507	25.8398	25.3345	25.0516	24.8213	23.8608	22.1571	23.606	25.8103	23.8194	24.6758	25.9392	25.4978	25.7246	26.0589	25.9098
O08917	FLOT1_MOUSE	Flotillin-1	Flot1	Mus musculus (Mouse)	18	26.0419	26.3251	25.6823	26.185	25.9698	26.1496	26.1062	26.3291	26.3391	26.1772	25.2782	26.285	25.822	25.7763	26.2031	26.4775	25.756	24.5527	26.6115	25.4111	26.8822	27.0491	27.0408	26.2471	26.219	26.2951	26.4618	25.674	27.1301	27.0354	27.3723	27.6337	26.6517	27.4176	27.3838	27.6537	28.0859	27.9185	28.3524	27.5317	27.3394	27.2013	27.6706	27.4122
O08992	SDCB1_MOUSE	Syntenin-1 (Scaffold protein Pbp1) (Syndecan-binding protein 1)	Sdcbp	Mus musculus (Mouse)	6	24.951	25.4742	25.2535	25.4831	25.0559	24.996	25.3107	25.132	25.3915	25.7748	25.4364	25.8208	25.1188	25.6494	25.6446	25.0305	25.9337	25.5077	26.3879	26.1089	26.3272	26.5632	26.7183	25.3852	25.1883	25.7344	25.5374	25.4087	26.481	26.0093	26.183	26.3199	25.7073	25.4312	25.6618	25.9048	26.4055	26.4076	26.2715	27.1683	25.6641	25.5616	26.3654	25.5633
O08997	ATOX1_MOUSE	Copper transport protein ATOX1 (Metal transport protein ATX1)	Atox1	Mus musculus (Mouse)	3	28.3549	28.8108	28.8597	28.5742	28.6459	28.4644	28.6731	28.3863	27.3479	27.7627	29.1699	27.7847	28.566	28.2707	27.4572	27.5437	28.1387	28.8246	28.6007	28.4415	28.7755	28.2891	27.7776	28.1603	28.6229	28.2768	28.1195	27.9235	27.4557	25.862	26.5773	27.0894	28.3509	28.7618	28.6366	28.3492	27.9184	28.7157	28.0901	28.4378	27.4773	27.8752	28.3609	27.7694
O09044	SNP23_MOUSE	Synaptosomal-associated protein 23 (SNAP-23) (Syndet) (Vesicle-membrane fusion protein SNAP-23)	Snap23 Sndt	Mus musculus (Mouse)	13	25.5762	26.8273	26.6169	26.5905	26.4758	26.9236	26.6457	26.7667	26.8054	26.5762	25.6056	25.7352	25.9408	26.6793	26.7712	27.1137	27.655	27.0196	27.2475	27.3477	27.2656	27.4254	27.4924	26.0641	26.6871	26.4406	26.4379	27.3917	25.9811	26.8169	26.8646	27.3236	26.811	26.7376	27.0598	27.5233	27.1678	26.7953	27.0378	27.7112	26.6619	27.0037	26.4619	26.3614
O09061	PSB1_MOUSE	Proteasome subunit beta type-1 (EC 3.4.25.1) (Macropain subunit C5) (Multicatalytic endopeptidase complex subunit C5) (Proteasome component C5) (Proteasome gamma chain)	Psmb1	Mus musculus (Mouse)	13	29.8887	30.3237	29.3794	30.5477	30.5427	29.9337	30.5046	29.7588	29.2425	29.6409	30.1931	30.0974	30.4672	31.1091	30.1848	29.3474	30.2269	30.1963	30.3532	30.2548	30.7306	30.5257	30.1766	31.0392	29.8356	30.1641	29.4455	29.8742	30.2615	29.8151	30.2334	30.0211	29.6309	29.4819	29.14	29.402	29.0513	29.4796	29.0332	29.8482	29.2945	29.2803	29.3648	29.7284
O09106	HDAC1_MOUSE	Histone deacetylase 1 (HD1) (EC 3.5.1.98)	Hdac1	Mus musculus (Mouse)	9	28.0398	27.822	28.2702	27.7603	27.387	27.8194	27.4944	27.9749	27.748	28.1934	27.7247	27.8488	27.8435	27.9229	27.8061	27.5754	28.2939	28.3606	28.5092	28.3121	26.1022	27.3276	26.9478	27.7046	28.1544	27.8169	27.8047	28.278	28.3129	28.6776	28.1385	27.2732	27.5132	27.7818	27.0172	27.3372	27.4772	26.8701	27.4507	27.5443	27.8472	27.8494	27.6308	27.6847
O09110	MP2K3_MOUSE	Dual specificity mitogen-activated protein kinase kinase 3 (MAP kinase kinase 3) (MAPKK 3) (EC 2.7.12.2) (MAPK/ERK kinase 3) (MEK 3)	Map2k3 Mkk3 Prkmk3	Mus musculus (Mouse)	6	25.2942	23.7592	24.4702	23.1396	23.2203	24.6399	24.3456	24.3092	25.1493	25.3049	22.2979	23.9223	21.2783	21.2111	22.9599	24.4523	21.4378	23.9737	24.3159	24.8927	23.3427	23.2716	25.3051	25.1498	24.8176	23.1728	23.5755	23.4941	23.8446	23.707	23.9788	23.771	21.5943	22.4452	20.4873	23.3196	24.143	22.3986	23.2362	23.1061	24.073	23.5376	24.2199	25.0949
O09131	GSTO1_MOUSE	Glutathione S-transferase omega-1 (GSTO-1) (EC 2.5.1.18) (Glutathione S-transferase omega 1-1) (GSTO 1-1) (Glutathione-dependent dehydroascorbate reductase) (EC 1.8.5.1) (Monomethylarsonic acid reductase) (MMA(V) reductase) (EC 1.20.4.2) (S-(Phenacyl)glutathione reductase) (SPG-R) (p28)	Gsto1 Gstx Gtsttl	Mus musculus (Mouse)	18	30.3244	30.174	30.261	30.5831	30.5514	30.1173	30.2578	30.0113	29.9259	30.1856	30.4814	30.1662	30.7532	30.9791	30.1369	29.7793	30.8519	30.7735	30.9594	30.594	30.7239	30.408	29.6203	30.5659	29.9593	30.4773	29.9813	30.0683	29.6327	30.3303	29.5775	29.7983	29.3395	30.6629	30.3399	30.0489	29.0123	29.9148	28.5347	30.0875	29.8423	30.1501	30.3672	30.0302
O09159	MA2B1_MOUSE	Lysosomal alpha-mannosidase (Laman) (EC 3.2.1.24) (Lysosomal acid alpha-mannosidase) (Mannosidase alpha class 2B member 1) (Mannosidase alpha-B)	Man2b1 Laman Man2b Manb	Mus musculus (Mouse)	23	28.6712	28.9943	28.5502	29.2494	29.4813	29.3722	29.2346	29.0853	28.6024	29.0608	29.4231	28.8049	29.636	29.1432	29.3151	28.368	27.9271	28.0668	28.8287	28.7531	29.3032	29.4899	29.3073	28.8065	28.9327	28.7639	28.0753	28.8113	28.9764	28.3223	28.8114	28.9459	28.1377	27.5523	27.8456	27.8305	27.784	28.1573	27.6094	27.8382	27.4026	27.4494	27.4351	27.4075
O09164	SODE_MOUSE	Extracellular superoxide dismutase [Cu-Zn] (EC-SOD) (EC 1.15.1.1)	Sod3	Mus musculus (Mouse)	7	27.921	27.5813	27.6691	28.2563	28.1993	27.7418	27.9326	26.8497	27.2415	27.4893	27.5488	27.6181	28.1512	27.1014	27.6814	26.8624	26.1636	27.0813	27.343	27.5338	23.2493	26.908	27.0076	28.0156	27.3624	27.6705	27.5081	27.1681	27.9446	26.5186	27.6132	27.7356	25.4956	26.1707	26.6845	25.5507	26.1938	25.4328	26.4135	26.5778	25.9144	25.6096	26.2836	25.7721
O09165	CASQ1_MOUSE	Calsequestrin-1 (Calmitine) (Calsequestrin, skeletal muscle isoform)	Casq1	Mus musculus (Mouse)	12	29.021	29.0235	28.6315	27.7305	26.2701	29.1989	29.1865	28.4994	27.3161	27.2044	30.049	28.3974	28.9326	28.8151	29.019	28.4742	27.9081	27.822	28.1473	26.9356	27.3063	27.7925	21.7027	26.8431	28.5104	29.372	28.8166	28.7015	29.6546	29.1173	28.9982	29.4016	28.2233	28.5501	28.3538	28.3217	28.4369	28.4999	30.0326	29.7129	25.8311	28.9384	23.8767	20.5601
O09167	RL21_MOUSE	60S ribosomal protein L21	Rpl21	Mus musculus (Mouse)	11	29.5964	30.1156	30.1569	30.8136	30.9164	30.8302	30.745	30.6354	30.3002	30.2763	30.6327	30.0721	30.7514	30.6541	30.2335	31.01	29.8843	30.116	30.061	30.6203	30.3238	29.9016	29.8998	30.2197	30.4799	30.777	30.4307	30.501	30.4277	30.6705	30.7771	30.4698	28.9374	29.4447	28.2296	29.4712	28.8335	28.3436	28.8979	28.4072	29.6438	29.8205	30.0661	29.9209
O09172	GSH0_MOUSE	Glutamate--cysteine ligase regulatory subunit (GCS light chain) (Gamma-ECS regulatory subunit) (Gamma-glutamylcysteine synthetase regulatory subunit) (Glutamate--cysteine ligase modifier subunit)	Gclm Glclr	Mus musculus (Mouse)	7	26.0149	24.8114	26.1807	24.4069	26.8299	25.776	26.7253	25.3315	25.0208	24.7937	24.3946	25.7237	27.0438	26.4344	27.0856	26.915	25.985	25.9231	25.5994	26.0934	26.5289	25.8645	27.0585	25.349	24.4587	25.5032	22.9831	25.3039	27.2726	26.396	26.9973	25.7364	24.7913	19.4131	21.267	24.7427	26.3203	26.2636	25.4632	25.9573	24.1119	25.796	25.6949	23.8809
O35075	DSCR3_MOUSE	Vacuolar protein sorting-associated protein 26C (Down syndrome critical region protein 3 homolog) (Down syndrome critical region protein A homolog)	Vps26c Dcra Dscr3 Dscra	Mus musculus (Mouse)	3	23.1429	23.4702	24.1671	23.5902	22.8794	23.7867	24.1424	24.3147	24.3466	24.2335	24.071	24.1857	24.2862	24.2337	24.5688	24.3939	24.9861	23.8074	23.9954	24.8213	24.3198	24.7011	24.2787	24.0272	24.1901	24.756	24.4146	23.5485	24.0565	24.9541	24.3378	24.0248	24.8177	24.4228	24.4978	24.3881	24.3806	24.927	24.4294	25.077	24.5693	24.462	24.288	24.4014
O35114	SCRB2_MOUSE	Lysosome membrane protein 2 (85 kDa lysosomal membrane sialoglycoprotein) (LGP85) (Lysosome membrane protein II) (LIMP II) (Scavenger receptor class B member 2)	Scarb2	Mus musculus (Mouse)	9	24.9184	24.8095	24.722	24.6981	23.7652	25.785	25.7526	26.0615	26.6409	25.1031	24.2975	25.7059	26.0784	25.4735	24.2048	23.6501	24.5208	24.1837	25.1272	24.1022	26.0375	25.2621	24.9885	24.5709	23.44	24.0159	25.5499	25.7459	25.3487	25.9912	26.0056	25.8953	27.1532	26.6866	26.9317	26.9798	26.5524	26.9542	27.1446	27.1595	25.2079	25.0244	26.2537	22.8784
O35129	PHB2_MOUSE	Prohibitin-2 (B-cell receptor-associated protein BAP37) (Repressor of estrogen receptor activity)	Phb2 Bap Bcap37 Rea	Mus musculus (Mouse)	18	29.9255	29.7612	29.5447	29.0863	29.8342	29.8309	30.0363	29.9764	30.3135	29.8145	29.5494	30.3262	29.3331	29.3479	30.5733	30.5799	30.4097	30.1325	29.9364	30.3206	30.5934	30.2376	31.1488	30.2021	29.64	30.3688	30.354	30.2757	30.6813	31.2922	31.2165	31.4768	30.5423	30.6903	30.5019	30.6885	31.1737	30.8963	31.028	30.6299	30.9707	30.8464	30.6888	30.99
O35166	GOSR2_MOUSE	Golgi SNAP receptor complex member 2 (27 kDa Golgi SNARE protein) (Membrin)	Gosr2 Gs27	Mus musculus (Mouse)	6	24.0134	25.2882	24.2196	24.6704	24.8203	25.7542	25.5119	25.0158	25.5459	24.5994	25.8071	26.2309	25.5852	25.0716	25.8844	24.6978	23.973	24.7259	24.2559	24.7273	25.4147	24.7627	24.9852	24.3772	26.2986	25.2691	25.1647	25.454	20.3643	23.4337	25.3291	23.9137	26.9953	26.8946	25.8355	24.4656	27.7229	24.0171	25.0433	27.3188	25.4348	24.769	24.8055	26.1158
O35206	COFA1_MOUSE	Collagen alpha-1(XV) chain [Cleaved into: Restin (Endostatin-XV)]	Col15a1	Mus musculus (Mouse)	11	21.4307	25.2918	25.0253	23.7069	22.739	24.399	23.6727	22.7688	23.8646	25.258	25.2878	25.3528	22.5684	23.7916	23.9711	25.0969	23.5505	21.3537	23.852	24.2507	22.9416	22.5303	23.8317	23.916	24.1273	23.5737	25.3379	25.0755	23.0975	24.9558	24.8632	22.9245	26.1426	24.5964	26.3495	26.3379	25.6416	23.088	24.4038	25.0334	23.6476	25.3158	24.122	23.86
O35215	DOPD_MOUSE	D-dopachrome decarboxylase (EC 4.1.1.84) (D-dopachrome tautomerase)	Ddt	Mus musculus (Mouse)	9	27.7381	27.9795	27.8197	28.1928	28.5871	28.1785	28.2028	28.0778	27.6627	28.0421	28.7922	27.0173	28.5653	29.3976	28.0131	28.1202	28.1629	27.8578	27.9326	27.2315	29.3218	27.1129	25.6454	27.3419	28.1411	28.1062	27.6828	27.4063	28.0018	28.0739	27.2333	27.2401	27.9723	28.1525	28.1538	27.2591	27.2828	27.5504	27.1929	27.889	27.4949	27.7489	27.9116	27.3548
O35218	CPSF2_MOUSE	Cleavage and polyadenylation specificity factor subunit 2 (Cleavage and polyadenylation specificity factor 100 kDa subunit) (CPSF 100 kDa subunit)	Cpsf2 Cpsf100 Mcpsf	Mus musculus (Mouse)	12	23.7543	23.1269	25.2468	22.6552	23.2416	23.131	21.7508	24.0182	23.5599	23.2147	24.3954	22.5238	21.9725	28.5149	22.9066	22.2392	24.3781	27.0486	22.89	23.625	23.4882	27.7814	22.9296	28.0047	24.0893	23.254	27.4189	23.485	28.2066	23.2949	24.0746	26.0626	26.9215	27.5567	26.9994	27.1039	27.0208	27.2932	26.9499	27.2054	27.0366	26.9478	26.8142	27.0844
O35226	PSMD4_MOUSE	26S proteasome non-ATPase regulatory subunit 4 (26S proteasome regulatory subunit RPN10) (26S proteasome regulatory subunit S5A) (Multiubiquitin chain-binding protein)	Psmd4 Mcb1	Mus musculus (Mouse)	12	27.9692	28.5743	27.7857	28.1093	28.0962	27.996	27.869	27.9538	27.7001	28.557	28.7802	28.2461	28.4859	28.5018	28.206	28.311	27.9657	27.8439	27.9232	28.0482	28.027	28.0894	27.9463	27.7373	28.26	28.1464	28.2446	27.8852	28.7295	28.443	28.429	28.0579	26.2645	27.0603	27.2781	27.2138	27.1496	26.692	26.9933	26.8202	28.002	28.3874	28.091	28.0926
O35250	EXOC7_MOUSE	Exocyst complex component 7 (Exocyst complex component Exo70)	Exoc7 Exo70	Mus musculus (Mouse)	12	23.5058	23.4178	22.0952	23.2995	23.1727	19.2652	22.401	23.6135	23.5885	23.6606	22.6478	25.6281	25.1658	23.7283	23.8781	23.156	24.018	24.7343	24.7565	24.6118	21.6209	24.4323	25.8308	23.7218	24.2409	25.7021	24.449	24.0725	23.3913	26.4032	24.7591	23.7124	23.6156	22.1281	23.3655	24.3777	24.956	23.8763	23.7354	25.5807	25.1685	24.7786	24.4321	24.6632
O35286	DHX15_MOUSE	Pre-mRNA-splicing factor ATP-dependent RNA helicase DHX15 (EC 3.6.4.13) (DEAH box protein 15)	Dhx15 Ddx15 Deah9	Mus musculus (Mouse)	29	28.1407	27.9904	28.5849	27.8979	28.3435	28.3606	28.3486	28.6145	28.6401	28.3602	27.8673	28.4496	28.2024	28.2073	28.6078	28.6147	28.6419	28.8502	28.6057	28.6493	29.1224	28.0731	28.6739	28.5094	28.6976	28.2478	28.3864	28.3194	28.4768	28.8039	28.0797	28.0722	28.6189	28.5485	28.1367	28.3975	28.7967	28.3196	28.8062	28.5886	28.8422	29.2084	29.1689	29.0799
O35295	PURB_MOUSE	Transcriptional activator protein Pur-beta (Purine-rich element-binding protein B) (Vascular actin single-stranded DNA-binding factor 2 p44 component)	Purb	Mus musculus (Mouse)	10	27.3745	26.6847	26.6624	26.5863	26.5797	26.0555	26.6983	26.3363	26.5459	25.9027	26.9892	26.2038	27.0574	26.5376	26.8535	26.2809	26.4525	25.9117	26.4546	26.2311	24.2959	25.7637	25.7071	24.7791	26.6198	26.8585	26.1552	26.885	26.5138	26.0608	25.886	26.6894	24.74	25.0156	24.9662	25.6194	23.0931	24.5007	24.5126	24.2363	24.8317	25.642	25.3576	25.799
O35309	NMI_MOUSE	N-myc-interactor (Nmi) (N-myc and STAT interactor)	Nmi	Mus musculus (Mouse)	14	26.209	27.424	27.2883	27.1767	27.557	27.2856	26.8278	27.4069	27.1571	27.1824	27.59	26.5294	27.588	27.5237	27.124	26.5728	27.2824	27.7739	27.6239	26.8298	27.9991	26.9784	26.3659	26.964	27.9836	26.9142	26.9852	28.0396	27.7416	26.9332	27.4285	26.6786	26.8314	24.5129	26.7219	26.4552	26.9801	27.1152	26.9414	26.9464	27.1348	27.1879	26.5951	26.9465
O35326	SRSF5_MOUSE	Serine/arginine-rich splicing factor 5 (Delayed-early protein HRS) (Pre-mRNA-splicing factor SRP40) (Splicing factor, arginine/serine-rich 5)	Srsf5 Hrs Sfrs5	Mus musculus (Mouse)	6	26.8213	26.5682	26.7085	25.1715	26.3395	25.7859	25.5877	26.4427	26.7927	25.278	23.315	24.875	27.0283	25.5217	26.4128	26.4579	24.0704	24.9608	24.3949	25.4006	25.9068	25.2625	25.8178	25.1738	26.7947	26.0174	26.3114	26.8068	24.2343	23.445	24.1725	24.1058	25.2748	25.9093	25.1333	25.8875	25.4843	26.0787	25.2448	25.3973	25.9843	26.0984	26.1075	25.8241
O35343	IMA3_MOUSE	Importin subunit alpha-3 (Importin alpha Q1) (Qip1) (Karyopherin subunit alpha-4)	Kpna4 Qip1	Mus musculus (Mouse)	6	25.9668	26.0396	25.9732	25.9823	26.0815	25.8446	26.0951	25.9006	26.041	26.0238	25.3767	25.3327	25.9364	25.768	26.2035	25.6361	25.5791	25.4604	26.0981	25.6942	26.5314	25.6891	27.0807	25.9035	25.4519	25.4751	25.494	25.5505	25.6859	25.4877	25.4542	25.5293	25.0397	25.5079	25.6149	25.5408	25.6355	25.244	25.9311	25.6134	25.4235	25.2831	25.6416	25.4338
O35344	IMA4_MOUSE	Importin subunit alpha-4 (Importin alpha Q2) (Qip2) (Karyopherin subunit alpha-3)	Kpna3 Qip2	Mus musculus (Mouse)	7	26.8504	26.0576	26.56	26.9542	26.3854	26.758	27.0081	26.4467	27.2308	27.5537	26.6649	27.0309	27.2415	26.9841	27.259	27.531	26.9035	27.179	27.3632	26.962	26.8036	26.8853	27.3494	27.2643	27.5023	27.0007	26.999	26.8207	26.0877	26.4366	26.3492	26.501	27.0462	27.1706	27.5132	27.7115	27.1502	26.6578	26.4286	27.125	27.8503	27.9206	28.0212	27.5688
O35345	IMA7_MOUSE	Importin subunit alpha-7 (Importin alpha-S2) (Karyopherin subunit alpha-6)	Kpna6 Kpna5	Mus musculus (Mouse)	5	25.4128	24.5469	25.0359	24.7	25.0678	24.1216	25.2961	25.6055	25.9059	23.842	24.8697	25.4243	24.2095	23.1534	25.2184	25.285	25.4797	24.5839	25.1941	25.3766	22.5917	25.2957	25.0428	26.105	25.2766	25.1291	25.2328	25.2353	24.7397	26.616	26.2199	25.2523	24.9803	23.2136	24.1537	24.3877	24.7447	24.1083	26.2475	23.2363	25.5769	25.5195	25.5377	26.4092
O35350	CAN1_MOUSE	Calpain-1 catalytic subunit (EC 3.4.22.52) (Calcium-activated neutral proteinase 1) (CANP 1) (Calpain mu-type) (Calpain-1 large subunit) (Micromolar-calpain) (muCANP)	Capn1 Canp1 Capa1	Mus musculus (Mouse)	36	28.874	28.9307	28.5659	29.2936	29.0371	28.9661	29.1094	28.8435	28.574	28.5606	28.8868	29.3262	29.3084	28.8087	29.2122	28.7595	29.4161	29.1048	29.4626	29.4121	29.8121	29.3346	29.4434	29.3304	28.6325	28.9154	28.8078	28.9935	29.6209	28.7939	29.3939	29.3353	29.5444	29.313	28.9535	29.2046	29.2906	29.1437	29.7819	29.6651	28.414	28.6007	28.8116	28.6125
O35379	MRP1_MOUSE	Multidrug resistance-associated protein 1 (EC 7.6.2.2) (ATP-binding cassette sub-family C member 1) (Glutathione-S-conjugate-translocating ATPase ABCC1) (EC 7.6.2.3) (Leukotriene C(4) transporter) (LTC4 transporter)	Abcc1 Abcc1a Abcc1b Mdrap Mrp	Mus musculus (Mouse)	18	25.6051	24.4028	23.3676	24.0863	24.184	22.3294	24.8005	24.8368	25.0746	24.8154	23.2822	24.5687	23.2606	24.3915	25.2461	25.8637	24.1511	24.9897	24.6262	23.3978	25.4042	25.8859	25.5554	25.2326	25.1029	25.4774	25.4122	24.8104	25.9314	25.488	25.8311	25.759	25.6978	25.139	24.3459	25.0688	25.3099	25.42	24.7773	25.2514	25.8236	26.049	25.2472	25.264
O35381	AN32A_MOUSE	Acidic leucine-rich nuclear phosphoprotein 32 family member A (Acidic nuclear phosphoprotein pp32) (Leucine-rich acidic nuclear protein) (LANP) (Potent heat-stable protein phosphatase 2A inhibitor I1PP2A)	Anp32a Anp32 Lanp	Mus musculus (Mouse)	9	28.957	28.8514	28.8283	29.136	28.9911	28.7147	28.7766	28.2832	28.7185	28.9174	28.9288	28.0413	29.1578	29.0969	28.5665	27.9497	28.3726	28.6683	28.7076	28.83	29.0555	28.4952	28.8374	28.7548	28.3379	28.9796	28.194	28.9537	28.5065	27.8431	27.7925	28.485	28.9287	28.6368	28.8325	28.6862	28.6969	29.0966	28.7209	28.9225	27.9784	28.2704	28.1089	28.3702
O35382	EXOC4_MOUSE	Exocyst complex component 4 (Exocyst complex component Sec8)	Exoc4 Sec8 Sec8l1	Mus musculus (Mouse)	18	23.0157	23.9709	23.9501	24.1366	22.9725	23.7716	24.7212	24.0849	25.2305	24.3694	19.4296	24.768	23.8737	24.2107	25.3407	24.7081	25.1736	23.8339	24.4858	24.6522	26.7503	25.7586	25.9303	25.6769	24.2856	22.0879	25.6458	24.2551	23.3369	24.4604	25.3499	22.4053	25.2543	23.3163	23.5917	25.4855	24.0155	25.5729	21.9641	21.8634	24.606	25.4209	24.2601	24.851
O35405	PLD3_MOUSE	Phospholipase D3 (PLD 3) (EC 3.1.4.4) (Choline phosphatase 3) (Phosphatidylcholine-hydrolyzing phospholipase D3) (Schwannoma-associated protein 9) (SAM-9)	Pld3 Sam9	Mus musculus (Mouse)	5	24.4131	22.2947	24.3686	25.3813	22.588	25.1392	25.2009	24.2704	25.667	26.4476	26.4479	23.3977	25.5345	24.7946	26.8247	27.0328	24.7164	24.818	25.043	25.0907	23.9937	26.8681	24.65	23.6711	25.3531	27.3959	25.4283	25.7889	24.4483	22.3019	23.3617	25.0576	26.7833	26.3602	26.6052	26.0116	25.201	26.4159	25.3739	26.3222	24.324	24.1666	25.1674	24.2553
O35435	PYRD_MOUSE	Dihydroorotate dehydrogenase (quinone), mitochondrial (DHOdehase) (EC 1.3.5.2) (Dihydroorotate oxidase)	Dhodh	Mus musculus (Mouse)	7	21.6717	20.8325	24.4358	25.3889	22.0882	25.3424	26.2721	22.8667	25.6458	25.8558	25.2647	26.1538	26.1723	25.5553	25.6556	26.18	25.6103	24.8673	24.6343	24.5225	23.9289	24.3566	24.3906	23.9385	25.779	22.7858	23.1443	25.9655	20.2298	26.133	26.4244	23.1856	22.5387	23.3195	20.9556	21.7127	25.1525	24.6118	25.4942	23.3502	25.1613	22.3805	24.4986	24.7332
O35459	ECH1_MOUSE	Delta(3,5)-Delta(2,4)-dienoyl-CoA isomerase, mitochondrial (EC 5.3.3.-)	Ech1	Mus musculus (Mouse)	15	26.9621	26.6822	25.6091	26.6627	26.5071	26.2281	26.0696	25.3655	26.1229	26.8459	26.686	26.9336	26.9506	27.1246	26.7579	27.0017	26.0026	25.7804	26.1829	25.3636	26.6379	27.6585	27.3534	25.9055	26.5377	27.3517	26.8189	26.1527	27.5879	27.1599	27.4814	27.5964	26.3508	25.9037	26.3801	26.3145	26.359	26.894	26.4401	27.0777	26.1809	26.1796	26.0929	26.6298
O35465	FKBP8_MOUSE	Peptidyl-prolyl cis-trans isomerase FKBP8 (PPIase FKBP8) (EC 5.2.1.8) (38 kDa FK506-binding protein) (38 kDa FKBP) (FKBP-38) (mFKBP38) (FK506-binding protein 8) (FKBP-8) (FKBPR38) (Rotamase)	Fkbp8 Fkbp38 Sam11	Mus musculus (Mouse)	6	25.7663	25.7659	25.054	24.5334	25.2821	25.5865	25.6916	25.8351	25.8727	25.6518	24.9655	25.9339	25.1439	24.2464	25.0016	25.5992	25.1538	25.2182	25.4173	25.5109	24.067	25.6646	25.6323	24.1922	26.1992	26.1515	25.8085	25.5917	26.0134	23.0211	25.4739	24.6582	25.794	25.9021	25.725	25.438	25.7857	25.6732	25.4982	25.8748	25.6539	25.5949	25.183	25.7956
O35551	RABE1_MOUSE	Rab GTPase-binding effector protein 1 (Rabaptin-5) (Rabaptin-5alpha)	Rabep1 Rab5ep Rabpt5 Rabpt5a	Mus musculus (Mouse)	8	22.0838	22.1157	23.5896	23.8545	22.9038	20.8312	23.34	24.6812	21.4538	21.71	21.0326	21.3747	21.6893	21.4551	22.0942	24.6273	23.9862	24.2764	17.3442	23.1017	19.4854	23.8451	21.2654	23.6047	22.2883	20.9232	24.0733	19.9103	21.9147	23.9944	22.3056	23.5579	23.9918	22.2315	21.6474	23.491	22.155	20.5712	22.1226	22.3822	22.3344	24.0826	23.1413	21.4707
O35593	PSDE_MOUSE	26S proteasome non-ATPase regulatory subunit 14 (EC 3.4.19.-) (26S proteasome regulatory subunit RPN11) (MAD1)	Psmd14 Pad1	Mus musculus (Mouse)	11	28.9977	28.5384	28.6531	29.2331	29.2615	29.182	28.9852	28.9488	28.7968	29.1356	29.0247	29.4081	28.9633	28.9382	29.0202	29.1606	27.9898	28.7219	28.4513	28.0518	29.2449	28.9587	28.9646	28.8706	29.1172	29.5774	28.9881	29.0287	29.3017	29.4817	29.7936	29.4689	27.7919	27.5757	27.6931	28.0753	28.1431	27.9348	28.1848	27.95	28.1982	27.8373	28.0872	28.307
O35609	SCAM3_MOUSE	Secretory carrier-associated membrane protein 3 (Secretory carrier membrane protein 3)	Scamp3	Mus musculus (Mouse)	5	22.234	23.9605	23.493	25.3524	21.4368	25.8596	26.1927	25.729	25.7692	25.7136	24.5902	24.2488	19.0733	20.0614	24.805	25.4774	25.1353	25.4717	25.3991	25.2606	24.9848	24.883	25.8184	24.9077	24.4976	24.5696	26.0824	25.4076	22.6257	22.2815	25.4195	22.9265	26.1082	26.7979	26.8235	26.4065	25.9196	25.9987	26.1548	26.7541	24.8323	25.4308	25.2072	25.2576
O35638	STAG2_MOUSE	Cohesin subunit SA-2 (SCC3 homolog 2) (Stromal antigen 2)	Stag2 Sa2 Sap2	Mus musculus (Mouse)	11	24.7294	24.9107	24.3303	27.0317	24.1571	24.2381	25.0549	25.0069	24.6824	25.32	23.7652	24.8512	23.8523	24.4334	25.6006	24.0876	24.5553	23.8474	25.3082	21.78	21.4973	24.5356	24.1912	24.5054	24.2423	22.4044	24.3282	24.83	24.5905	25.3598	24.0147	24.069	23.4525	20.9289	25.53	22.2461	25.1053	24.1571	23.7865	22.5304	24.7537	24.765	25.5487	25.5543
O35639	ANXA3_MOUSE	Annexin A3 (35-alpha calcimedin) (Annexin III) (Annexin-3) (Lipocortin III) (Placental anticoagulant protein III) (PAP-III)	Anxa3 Anx3	Mus musculus (Mouse)	33	30.8586	31.0129	30.7061	31.3598	30.8095	31.0545	30.9859	30.6515	30.5906	31.3916	31.4046	31.5274	31.9408	32.1964	31.2619	31.288	31.0083	30.7519	30.896	30.5562	31.302	31.784	32.2171	30.919	30.8187	31.6693	31.0233	30.8502	32.0366	31.7703	31.8116	32.0654	30.4312	30.8249	30.6687	30.8311	30.9546	30.9051	30.9139	30.9906	30.7769	31.0524	30.4672	30.6062
O35640	ANXA8_MOUSE	Annexin A8 (Annexin VIII) (Annexin-8)	Anxa8 Anx8	Mus musculus (Mouse)	22	30.2575	30.1575	29.8189	30.3366	30.0485	30.2072	30.1882	29.4489	29.4773	30.3398	30.048	30.5911	30.6022	30.2319	30.5148	30.5363	30.076	29.6219	29.7187	29.4508	28.9101	30.0157	30.012	29.4145	29.8261	30.6673	30.0599	29.4016	30.656	29.7723	30.4711	30.9203	29.1649	29.6313	29.3761	29.8201	29.7496	28.4901	29.2155	29.6519	29.7711	29.7979	29.0559	29.106
O35643	AP1B1_MOUSE	AP-1 complex subunit beta-1 (Adaptor protein complex AP-1 subunit beta-1) (Adaptor-related protein complex 1 subunit beta-1) (Beta-1-adaptin) (Beta-adaptin 1) (Clathrin assembly protein complex 1 beta large chain) (Golgi adaptor HA1/AP1 adaptin beta subunit)	Ap1b1 Adtb1	Mus musculus (Mouse)	22	28.18	28.4398	28.2618	28.2415	28.604	28.4749	28.3678	28.4352	27.9326	28.7149	27.9214	28.1394	28.3063	27.8871	27.5905	28.345	28.1332	28.6235	29.0786	28.4734	29.3742	30.1225	29.2785	28.8622	28.5807	28.1361	28.3733	28.5004	29.0421	27.9109	28.5005	28.9781	28.7086	28.359	28.7459	28.3237	28.6755	28.6918	28.4484	28.9338	27.6888	27.9192	27.7607	27.9691
O35658	C1QBP_MOUSE	Complement component 1 Q subcomponent-binding protein, mitochondrial (GC1q-R protein) (Glycoprotein gC1qBP) (C1qBP)	C1qbp Gc1qbp	Mus musculus (Mouse)	6	26.8965	26.8644	26.275	26.8795	26.4904	27.0017	27.4045	26.7739	26.9047	27.0731	26.9964	27.2854	26.9178	26.7437	27.5189	27.1591	26.9888	26.8011	27.2163	26.8851	27.3701	28.1483	28.4957	27.2433	27.0678	27.3373	26.7018	26.177	28.3063	27.4461	27.6948	27.8479	26.6592	26.5255	26.9698	27.3188	27.237	27.3708	27.6481	26.9365	27.0528	27.3389	26.9304	27.0022
O35682	MYADM_MOUSE	Myeloid-associated differentiation marker (Myeloid up-regulated protein)	Myadm Mug	Mus musculus (Mouse)	2	24.0656	20.6253	25.1303	24.6357	24.4709	25.515	26.0558	24.924	24.7366	25.2033	24.7899	25.25	24.4493	24.2311	24.4586	25.3933	24.2114	25.0072	24.2526	25.5752	25.9221	26.2752	25.502	25.8647	24.7822	24.6918	24.7827	24.6144	25.4591	25.6287	25.1128	25.7201	26.6527	26.8649	26.9039	26.2463	27.1369	26.7279	26.8529	26.913	26.0991	26.1313	25.786	25.7385
O35685	NUDC_MOUSE	Nuclear migration protein nudC (Nuclear distribution protein C homolog) (Silica-induced gene 92 protein) (SIG-92)	Nudc	Mus musculus (Mouse)	22	28.3888	28.4764	28.7394	28.6314	28.8248	28.9029	28.5134	28.4209	28.5417	28.4683	28.8179	28.5315	28.6229	28.8958	28.1353	28.7556	28.9073	28.3657	28.5776	28.5593	28.3219	27.5368	27.5855	28.3214	28.6342	28.5301	28.3034	28.6084	28.0728	28.3418	27.9071	28.1996	27.738	27.8895	27.6086	27.8641	27.0029	27.0836	27.2923	26.681	28.1838	28.0637	28.6567	28.6004
O35691	PININ_MOUSE	Pinin	Pnn	Mus musculus (Mouse)	12	25.2946	25.2193	25.8577	24.2544	25.985	25.9135	25.7429	26.3234	26.0687	26.1141	25.2291	25.8717	25.2453	24.9728	25.4938	25.7861	25.4239	26.3256	24.9475	26.078	25.7575	24.7938	25.9612	20.583	26.0838	25.5584	26.415	26.7319	24.7469	25.2318	25.5702	25.0445	25.0057	23.0718	23.4434	25.5964	25.3201	23.0243	23.0137	22.1837	25.9229	26.0216	26.0745	25.8018
O35737	HNRH1_MOUSE	Heterogeneous nuclear ribonucleoprotein H (hnRNP H) [Cleaved into: Heterogeneous nuclear ribonucleoprotein H, N-terminally processed]	Hnrnph1 Hnrph Hnrph1	Mus musculus (Mouse)	8	29.0626	29.0551	29.2876	29.2373	28.852	28.943	29.1509	28.9838	28.6917	28.784	29.0187	29.0908	28.2568	28.4964	28.3204	28.6571	29.0926	29.1982	29.2139	29.2707	28.9183	29.0131	29.1601	29.0216	28.6923	28.2541	29.1382	28.7508	28.6751	28.9918	28.4506	28.2655	29.5223	29.4677	29.6938	29.4034	29.2219	29.2264	29.6923	29.4883	29.4669	29.3826	29.6125	29.278
O35744	CHIL3_MOUSE	Chitinase-like protein 3 (EC 3.2.1.52) (Beta-N-acetylhexosaminidase Ym1) (Chitinase-3-like protein 3) (ECF-L) (Eosinophil chemotactic cytokine) (Secreted protein Ym1)	Chil3 Chi3l3 Ym1	Mus musculus (Mouse)	17	29.9048	29.1158	28.3742	28.8759	27.9465	30.4335	29.1014	28.2332	28.6826	29.2831	29.0239	30.4129	29.3029	30.2381	28.2014	30.0427	29.6494	28.5482	29.9747	30.1845	31.4909	32.121	31.8474	29.8031	28.0233	30.6512	29.6004	29.9	33.0392	32.1282	32.7933	32.9728	30.7183	31.2886	31.9327	31.7871	32.963	33.3364	32.7255	32.0945	29.1986	28.2092	28.7238	28.9255
O35841	API5_MOUSE	Apoptosis inhibitor 5 (API-5) (AAC-11)	Api5	Mus musculus (Mouse)	17	27.3536	27.4509	27.2591	27.3045	27.1745	27.3695	28.0626	28.0076	27.6998	27.6228	27.6102	27.1788	26.9796	27.3765	26.8472	27.2751	28.3489	28.1254	28.2709	28.1632	27.1859	27.2238	26.7403	27.6596	27.749	26.8276	27.7911	27.714	27.3088	27.275	27.3201	26.8211	27.8308	28.0927	27.7356	27.4354	27.372	27.0648	27.5348	27.4693	27.5502	27.4174	27.758	27.9429
O35855	BCAT2_MOUSE	Branched-chain-amino-acid aminotransferase, mitochondrial (BCAT(m)) (EC 2.6.1.42)	Bcat2 Bcatm Eca40	Mus musculus (Mouse)	11	26.5454	27.7016	27.4905	27.8436	27.0185	27.4961	26.9707	26.957	27.4294	27.3201	28.1218	27.5285	27.7905	27.7125	27.0766	26.8761	27.3079	27.0671	27.3652	27.3928	26.7791	27.5936	26.2462	27.1679	27.4798	27.5539	26.6341	27.4157	27.1752	26.9172	26.1386	26.7414	27.6973	27.1445	27.1278	27.1598	27.1588	27.3386	27.1207	27.5321	26.5553	27.0634	26.2808	26.1718
O35857	TIM44_MOUSE	Mitochondrial import inner membrane translocase subunit TIM44	Timm44 Mimt44 Tim44	Mus musculus (Mouse)	17	25.5099	26.0212	25.6288	23.8336	24.9616	24.7351	25.7136	24.8968	25.1976	24.4898	25.1522	25.7929	25.6335	24.779	24.543	24.8576	25.4416	25.3366	25.1051	25.6745	24.4152	25.5005	26.195	25.7502	26.1273	25.3355	26.3891	25.6116	23.871	24.8587	24.2404	25.1567	26.0678	26.4551	26.0741	26.0891	26.3067	25.9264	26.924	25.588	26.7811	26.638	26.4927	26.5741
O35864	CSN5_MOUSE	COP9 signalosome complex subunit 5 (SGN5) (Signalosome subunit 5) (EC 3.4.-.-) (Jun activation domain-binding protein 1) (Kip1 C-terminus-interacting protein 2)	Cops5 Csn5 Jab1 Kic2	Mus musculus (Mouse)	20	27.3083	27.0328	26.9404	27.3962	27.6217	27.2054	27.2112	26.5144	26.5497	27.0301	27.0577	27.1865	27.9433	27.6781	27.109	27.0917	26.9562	26.7381	26.0088	26.2114	27.3156	28.0273	26.6785	27.1633	26.9954	27.0497	26.2014	26.5269	27.74	27.675	27.4441	27.4324	26.4691	27.2374	26.4688	26.9802	27.346	26.739	26.5935	25.8966	27.6785	27.6463	27.0499	27.3561
O35887	CALU_MOUSE	Calumenin (Crocalbin)	Calu	Mus musculus (Mouse)	21	30.4151	30.5841	30.0699	30.9932	30.903	30.7126	30.6139	30.0663	29.4144	30.8775	30.4853	30.4523	30.7121	30.9237	30.599	30.3882	29.7358	29.8107	30.0215	29.9911	30.9135	30.6912	30.4819	30.4422	30.1517	30.6198	30.077	30.1884	30.6742	30.2228	30.5955	30.8237	28.4393	28.6151	28.5508	28.5426	28.5747	28.5266	28.6045	28.6834	29.2512	29.4356	29.246	29.076
O35900	LSM2_MOUSE	U6 snRNA-associated Sm-like protein LSm2 (Protein G7b) (snRNP core Sm-like protein Sm-x5)	Lsm2 G7b	Mus musculus (Mouse)	4	26.4697	26.0401	26.1856	26.0876	26.1223	24.971	25.9271	25.8475	25.6874	25.8026	25.7576	26.2258	26.6078	26.063	25.666	25.2998	26.3881	26.6421	26.2068	26.7245	26.6474	26.2026	24.0348	25.8886	26.6691	26.0925	26.4556	25.368	25.7421	25.7312	25.3228	25.9228	26.2775	26.235	26.2338	26.4889	25.7474	26.1938	25.6602	26.3133	26.4557	26.0988	26.4561	26.1788
O35955	PSB10_MOUSE	Proteasome subunit beta type-10 (EC 3.4.25.1) (Low molecular mass protein 10) (Macropain subunit MECl-1) (Multicatalytic endopeptidase complex subunit MECl-1) (Proteasome MECl-1) (Proteasome subunit beta-2i)	Psmb10 Lmp10 Mecl1	Mus musculus (Mouse)	11	28.1809	28.3978	28.0498	28.8754	28.7906	28.1898	28.2431	27.8507	27.7356	28.0611	28.6342	28.8148	28.1469	28.4146	27.8734	27.1794	29.4147	29.0582	29.6688	28.979	29.534	29.3841	27.8803	28.7189	27.7134	27.3881	27.5483	28.4554	27.7584	27.6545	27.7411	27.909	28.9697	28.761	29.2785	28.6628	27.7052	28.6161	28.9912	29.2411	28.0968	28.8466	27.9398	28.4565
O35972	RM23_MOUSE	39S ribosomal protein L23, mitochondrial (L23mt) (MRP-L23) (L23 mitochondrial-related protein)	Mrpl23 L23mrp	Mus musculus (Mouse)	4	20.3532	22.0301	22.5204	20.7808	23.2953	21.9853	23.9855	22.7326	22.2921	23.0895	20.8291	23.9811	23.7796	22.9373	22.747	23.2819	22.3686	19.6236	23.0654	23.8588	24.3018	22.7337	23.1201	22.8453	22.8762	22.6617	24.6861	22.1316	23.7235	23.1677	23.4603	23.5212	20.6062	23.0113	23.3403	23.3405	21.0878	22.7278	23.3751	23.1952	25.138	23.7725	24.2726	24.1136
O54692	ZW10_MOUSE	Centromere/kinetochore protein zw10 homolog	Zw10	Mus musculus (Mouse)	14	29.2467	29.338	23.6055	24.8347	27.8878	29.8644	24.5234	25.6956	28.3788	25.4584	24.1729	24.7827	28.4502	22.4628	24.7132	22.9983	24.0614	24.5241	24.236	23.9576	28.4248	29.777	29.9627	29.4655	28.6306	26.6033	25.1564	24.8053	28.8517	24.5226	21.7285	23.0036	27.8423	28.9992	24.435	25.0196	30.2936	29.3857	29.9903	22.9397	29.4465	29.4382	26.4604	26.5967
O54724	CAVN1_MOUSE	Caveolae-associated protein 1 (Cav-p60) (Cavin-1) (Polymerase I and transcript release factor)	Cavin1 Ptrf	Mus musculus (Mouse)	18	29.9628	29.7892	29.1065	29.6163	29.7379	29.5997	29.6385	29.4169	29.5721	29.5241	28.7851	29.6298	29.3898	29.0701	29.8513	29.8443	29.0917	29.0253	28.9031	29.0663	29.1031	29.8707	30.2832	29.8712	29.3664	29.8018	29.9678	29.7882	29.4973	29.6668	30.16	29.8751	27.4859	28.1773	28.7259	28.5607	28.9423	28.45	28.5341	28.0096	28.9514	29.0762	29.2422	29.0974
O54734	OST48_MOUSE	Dolichyl-diphosphooligosaccharide--protein glycosyltransferase 48 kDa subunit (DDOST 48 kDa subunit) (Oligosaccharyl transferase 48 kDa subunit)	Ddost	Mus musculus (Mouse)	15	29.6031	29.646	29.1915	29.1677	29.0092	29.7926	29.8005	29.8371	29.633	29.1697	29.3495	29.8466	29.0149	29.1512	29.7063	30.1741	28.9806	28.9452	29.2105	29.5965	29.7746	30.201	30.4028	29.6798	29.2579	29.7905	29.3386	29.8297	30.2982	30.5445	30.6665	30.9294	29.5654	29.7239	29.554	29.6645	30.3089	29.7457	29.5448	29.7336	29.634	29.6501	29.4219	29.5054
O54774	AP3D1_MOUSE	AP-3 complex subunit delta-1 (AP-3 complex subunit delta) (Adaptor-related protein complex 3 subunit delta-1) (Delta-adaptin) (mBLVR1)	Ap3d1 Ap3d	Mus musculus (Mouse)	23	25.5587	26.1394	26.5705	25.1114	25.422	26.534	25.462	26.2331	26.2131	25.8723	26.1183	26.9822	24.1096	24.9302	26.0337	26.0877	26.7154	26.8323	27.1221	27.4101	25.441	27.1842	27.5229	26.5294	25.9711	26.3718	27.2248	25.8031	25.1675	26.876	26.9044	26.2643	27.6409	27.6338	27.8494	27.9835	27.8738	27.4102	28.1078	27.9732	27.3826	27.3799	27.343	27.6084
O54833	CSK22_MOUSE	Casein kinase II subunit alpha' (CK II alpha') (EC 2.7.11.1)	Csnk2a2	Mus musculus (Mouse)	8	24.0176	26.4238	25.042	24.6542	21.2538	26.1875	25.4934	25.4792	24.8342	24.1845	23.9783	25.6982	24.0541	25.0089	24.1351	24.0184	20.6526	25.0995	25.2804	24.279	20.8481	24.4369	25.1571	24.9808	24.6176	24.6232	23.8237	24.0129	25.4172	24.7422	25.3448	25.3389	24.3886	24.0286	23.3119	25.829	24.9159	24.1733	24.3174	25.1019	25.5709	24.9935	25.217	24.7537
O54890	ITB3_MOUSE	Integrin beta-3 (Platelet membrane glycoprotein IIIa) (GPIIIa) (CD antigen CD61)	Itgb3	Mus musculus (Mouse)	11	26.3865	26.4791	26.2169	26.6493	26.4573	26.4935	26.059	26.5477	25.8786	26.6491	24.3651	26.9772	25.9881	26.6629	27.4142	27.0301	23.6426	22.3976	21.726	24.7502	26.6738	25.8774	23.0654	26.0389	25.9131	26.7465	26.7829	26.0774	27.763	27.7125	27.0487	27.8607	23.7928	24.3071	22.7943	24.1471	25.9171	25.9595	25.1154	24.7161	26.7646	26.5875	26.4247	26.6628
O54941	SMCE1_MOUSE	SWI/SNF-related matrix-associated actin-dependent regulator of chromatin subfamily E member 1 (BRG1-associated factor 57) (BAF57)	Smarce1 Baf57	Mus musculus (Mouse)	11	26.1325	26.5313	26.2651	25.607	25.0374	25.8818	25.2945	25.0108	25.4268	26.1873	25.818	25.8604	25.2374	25.6589	25.0042	25.4452	25.0864	24.2194	25.136	23.9963	24.2221	24.8717	24.6966	25.42	25.7916	25.8204	25.9994	25.1609	25.4964	24.8624	25.2095	23.1398	24.6691	25.1255	23.2545	23.4627	25.0101	25.2115	24.9533	24.6341	25.4423	26.1114	25.2963	25.4394
O54950	AAKG1_MOUSE	5'-AMP-activated protein kinase subunit gamma-1 (AMPK gamma1) (AMPK subunit gamma-1) (AMPKg)	Prkag1 Prkaac	Mus musculus (Mouse)	14	24.1621	25.0931	24.8836	24.365	25.0225	25.5268	25.1037	24.8817	25.3333	25.2212	23.1961	25.6723	24.5383	24.3015	25.2695	24.5865	25.7886	26.1105	25.6702	26.1638	24.0874	25.2718	26.4701	25.7072	24.8778	24.7475	25.3576	25.0359	25.0594	25.7663	24.5101	24.137	26.8032	26.5777	26.8168	26.5311	27.3022	26.8032	26.1647	26.4547	26.1455	25.6702	25.8571	26.4842
O54962	BAF_MOUSE	Barrier-to-autointegration factor (Breakpoint cluster region protein 1) (LAP2-binding protein 1) [Cleaved into: Barrier-to-autointegration factor, N-terminally processed]	Banf1 Baf Bcrp1 L2bp1	Mus musculus (Mouse)	6	26.8017	26.2389	26.1171	19.6965	23.4003	27.5345	26.1404	26.2312	25.9903	20.7419	27.8329	26.8573	25.9566	26.0053	26.715	26.3196	26.3528	27.6073	26.6148	25.7648	24.8575	26.6388	26.7681	25.8081	27.219	27.7546	27.057	25.7311	27.5703	27.4716	27.2944	26.7524	24.327	26.0459	25.083	25.6761	26.7076	26.1054	26.8817	25.6928	26.5452	26.3764	26.3554	26.3339
O54984	ASNA_MOUSE	ATPase Asna1 (EC 3.6.-.-) (Arsenical pump-driving ATPase) (Arsenite-stimulated ATPase)	Asna1 Arsa	Mus musculus (Mouse)	11	26.3145	26.0855	26.0027	26.7899	26.3177	26.3794	25.96	26.4181	26.6338	26.4004	27.0396	26.4403	27.2924	27.0445	26.3727	26.3022	26.7771	26.4828	26.1166	25.888	27.0093	27.2395	26.9248	25.7532	26.7773	26.5288	26.954	26.1291	26.6192	26.4606	26.604	26.5025	26.7588	26.3808	25.8949	25.2874	26.4534	27.1651	26.866	26.4493	26.4181	26.3786	26.1542	25.8614
O54988	SLK_MOUSE	STE20-like serine/threonine-protein kinase (STE20-like kinase) (mSLK) (EC 2.7.11.1) (Etk4) (STE20-related kinase SMAK) (STE20-related serine/threonine-protein kinase) (STE20-related kinase) (Serine/threonine-protein kinase 2)	Slk Kiaa0204 Stk2	Mus musculus (Mouse)	27	26.566	26.5822	26.3893	26.9692	26.4491	26.2891	27.3106	25.4895	27.0093	27.073	27.0486	25.963	25.8427	25.5389	25.6442	27.6216	25.6042	26.1029	26.574	26.2387	25.6932	25.8978	25.5703	25.0141	27.1532	27.0825	26.7642	27.1673	25.6998	25.2206	25.8781	25.4325	25.8261	26.1255	25.459	25.646	26.338	25.9875	25.5348	25.8643	26.2711	26.4145	26.5758	26.5784
O55013	TPPC3_MOUSE	Trafficking protein particle complex subunit 3 (BET3 homolog)	Trappc3 Bet3	Mus musculus (Mouse)	7	26.3822	26.391	25.8935	24.6791	26.3486	25.9118	25.4516	25.3709	25.4536	24.9944	26.177	25.0558	26.6421	25.4843	25.2782	25.2531	26.3316	26.2161	24.6328	25.3896	22.4898	24.9363	25.1808	25.9687	25.254	26.1887	25.5595	25.7743	26.1175	25.9453	26.0251	26.3689	26.6275	26.3242	24.9904	25.872	26.5608	25.736	26.3567	26.7932	25.6682	26.0093	25.699	25.487
O55022	PGRC1_MOUSE	Membrane-associated progesterone receptor component 1 (mPR)	Pgrmc1 Pgrmc	Mus musculus (Mouse)	12	27.163	27.04	26.7268	26.5453	26.9403	27.0252	25.9715	26.8645	26.0188	25.4398	26.4329	26.82	26.8302	26.4571	26.0332	25.6979	26.6079	24.8733	26.3458	26.0784	27.8209	26.551	26.952	25.7628	26.685	26.3507	26.3547	25.7281	26.5713	26.5202	26.2735	26.5881	26.069	25.9249	26.2559	26.2589	26.9301	26.1638	26.9225	26.5652	25.4715	26.2755	25.5439	25.6446
O55023	IMPA1_MOUSE	Inositol monophosphatase 1 (IMP 1) (IMPase 1) (EC 3.1.3.25) (D-galactose 1-phosphate phosphatase) (EC 3.1.3.94) (Inositol-1(or 4)-monophosphatase 1) (Lithium-sensitive myo-inositol monophosphatase A1)	Impa1	Mus musculus (Mouse)	12	28.2534	28.547	28.1589	28.7566	28.1202	28.4661	28.67	27.6425	27.9166	28.4045	28.7445	27.5364	29.1122	29.4332	28.6663	28.1045	28.2793	28.2048	28.008	28.2736	28.5868	28.4697	28.3508	28.4831	28.4675	28.2758	28.1004	28.2095	28.1686	27.547	27.6701	28.1494	28.923	28.564	28.7674	28.4128	27.785	28.3059	28.0363	28.432	27.3501	27.7303	27.6738	27.7993
O55029	COPB2_MOUSE	Coatomer subunit beta' (Beta'-coat protein) (Beta'-COP) (p102)	Copb2	Mus musculus (Mouse)	40	29.8837	29.4868	29.3392	29.537	29.1915	29.3846	29.6041	29.2628	29.5091	29.6046	29.6574	29.459	29.7204	30.0007	29.6518	29.544	29.776	29.5058	29.1294	29.3616	28.8008	30.1499	29.9049	29.3505	29.6458	30.042	29.7104	29.727	29.7517	30.0302	29.8557	29.7244	30.0802	30.0541	29.8745	29.9154	29.9769	29.9368	30.0124	30.1978	29.6682	29.5804	29.5673	29.5755
O55098	STK10_MOUSE	Serine/threonine-protein kinase 10 (EC 2.7.11.1) (Lymphocyte-oriented kinase)	Stk10 Lok	Mus musculus (Mouse)	7	23.7126	23.2281	22.4535	22.5446	22.9001	21.4912	20.312	25.0457	23.8991	22.9783	24.6496	22.1695	23.3307	22.3367	23.1599	22.4811	21.9309	23.8864	21.869	23.4785	20.5604	21.5881	24.0177	25.1991	21.7438	22.2612	24.3614	22.7602	19.9179	21.928	20.5387	20.731	23.5565	24.7116	23.5919	23.5988	25.1728	23.6419	24.5767	22.9937	24.8115	24.4732	23.7474	23.2085
O55101	SNG2_MOUSE	Synaptogyrin-2 (Cellugyrin)	Syngr2	Mus musculus (Mouse)	3	25.7889	25.3981	25.3754	25.7178	25.0939	25.7734	25.4268	25.329	25.5475	25.2634	24.8829	25.1937	24.9384	25.9179	26.3559	25.6255	26.2906	25.9305	25.95	26.086	26.8114	26.8132	26.539	26.7046	25.8627	25.5875	26.3764	25.3849	26.1745	26.0295	25.9101	25.8953	26.7247	27.0863	26.8941	26.4929	27.2013	26.6871	26.964	26.8853	26.3951	26.5386	26.2373	26.1208
O55106	STRN_MOUSE	Striatin	Strn	Mus musculus (Mouse)	14	25.7317	26.1225	26.003	25.5174	25.4374	24.5463	22.3907	25.7605	23.2658	25.4467	23.9104	24.3374	25.0433	25.6976	24.4882	25.5428	24.1989	25.5493	25.0853	24.8668	24.7182	25.0598	25.1412	26.17	24.9023	26.3855	25.9167	24.5223	24.6316	23.1186	24.3934	25.8744	24.1502	24.7628	25.1955	25.1875	24.4411	25.4218	23.8428	23.3511	25.27	25.5817	24.8965	25.1988
O55126	NIPS2_MOUSE	Protein NipSnap homolog 2 (NipSnap2) (Glioblastoma-amplified sequence)	Nipsnap2 Gbas	Mus musculus (Mouse)	7	24.562	23.3107	24.5082	24.5251	25.3376	25.8888	24.8483	25.427	24.8998	25.7617	24.4888	25.4027	26.0904	23.9067	25.2767	25.6685	25.5752	24.8181	25.4368	24.2886	24.953	23.9845	25.4406	25.2302	25.3063	25.6487	25.0899	25.7333	26.5801	25.9346	25.817	26.4927	25.7621	25.7784	25.5638	25.0764	25.1619	25.5826	25.9022	26.0053	24.5374	26.2995	23.7878	24.0652
O55131	SEPT7_MOUSE	Septin-7 (CDC10 protein homolog)	Septin7 Cdc10 Sept7	Mus musculus (Mouse)	27	30.1255	30.316	30.233	30.6086	30.5074	30.493	30.2161	30.5026	30.3424	30.4859	30.4154	30.4563	29.7695	30.0878	29.8584	29.9133	29.9249	29.8819	29.9359	29.9843	30.2543	30.0476	29.6468	29.6825	30.0994	30.2117	30.0921	30.1325	30.1781	30.148	30.208	30.2154	29.5125	29.5697	30.0305	29.8111	29.5935	29.68	29.8049	29.105	29.6169	29.6893	29.7213	29.6837
O55135	IF6_MOUSE	Eukaryotic translation initiation factor 6 (eIF-6) (B4 integrin interactor) (CAB) (p27(BBP))	Eif6 Itgb4bp	Mus musculus (Mouse)	6	28.5311	28.4784	28.0369	27.9317	28.9117	28.8252	28.4199	27.8463	28.446	28.0386	28.7616	28.2904	28.9373	29.3682	28.8575	28.6095	27.5187	28.3679	28.145	27.8921	29.0289	28.2738	27.8194	28.0431	28.5674	28.5699	28.8084	28.6806	27.6903	27.8863	28.2084	28.4269	28.3	28.2623	28.6106	28.0328	27.5649	27.5204	26.7486	27.6411	27.6877	28.2231	27.7246	27.6105
O55137	ACOT1_MOUSE	Acyl-coenzyme A thioesterase 1 (Acyl-CoA thioesterase 1) (EC 3.1.2.-) (CTE-I) (Inducible cytosolic acyl-coenzyme A thioester hydrolase) (Long chain acyl-CoA thioester hydrolase) (Long chain acyl-CoA hydrolase) (Palmitoyl-coenzyme A thioesterase) (EC 3.1.2.2)	Acot1 Cte1	Mus musculus (Mouse)	5	26.2198	25.8748	25.9251	27.3616	26.4445	26.6642	26.4979	25.6344	26.5367	26.4631	26.6989	26.1143	27.4818	27.6463	26.4644	26.4383	27.3078	27.2978	27.0217	26.4489	27.0579	27.3192	27.4041	26.8216	25.7534	26.697	25.084	26.1155	26.5361	25.5678	25.4046	26.8013	26.4851	26.97	26.1195	26.4129	25.6198	25.9028	26.2199	26.4868	25.3824	26.1371	26.038	25.7134
O55142	RL35A_MOUSE	60S ribosomal protein L35a	Rpl35a	Mus musculus (Mouse)	8	28.2825	29.4169	29.7815	29.5534	29.6483	29.962	29.6681	29.435	28.934	29.2589	29.9448	29.4577	29.5096	29.9527	29.2941	29.9115	27.7038	28.8062	28.5883	29.4733	27.9121	28.5881	28.7691	29.29	29.5138	29.458	29.2175	29.5169	29.6563	29.9369	29.5078	29.407	29.6107	29.8282	29.6063	29.432	29.6899	29.5384	29.738	29.4307	29.5478	29.4291	29.72	29.5085
O55143	AT2A2_MOUSE	Sarcoplasmic/endoplasmic reticulum calcium ATPase 2 (SERCA2) (SR Ca(2+)-ATPase 2) (EC 7.2.2.10) (Calcium pump 2) (Calcium-transporting ATPase sarcoplasmic reticulum type, slow twitch skeletal muscle isoform) (Endoplasmic reticulum class 1/2 Ca(2+) ATPase)	Atp2a2	Mus musculus (Mouse)	22	29.0016	28.8294	29.0247	28.4789	28.6841	29.1882	28.7985	28.9397	29.2626	28.6175	28.5891	28.6884	27.9584	28.9611	29.3429	29.6954	29.3093	29.4526	29.4203	29.6883	28.4679	29.6573	29.6988	29.013	28.7129	28.9024	28.8992	29.275	28.7993	29.4498	29.6325	29.1914	29.6517	29.656	29.6826	29.5605	29.8753	29.6445	29.9314	29.6698	29.8361	29.7451	29.5432	29.7266
O55201	SPT5H_MOUSE	Transcription elongation factor SPT5 (DRB sensitivity-inducing factor large subunit) (DSIF large subunit)	Supt5h Supt5	Mus musculus (Mouse)	22	25.8632	25.4393	26.8557	25.9444	26.4835	25.9492	23.8701	26.076	26.6564	25.3234	25.938	25.8819	23.76	23.699	25.1026	24.4304	25.988	25.6285	25.3566	26.2345	19.5221	23.004	23.7181	24.5221	25.8665	24.512	26.3624	25.2743	23.9412	24.411	24.0615	25.0463	26.901	26.6377	25.1591	25.1749	26.2183	26.1993	22.4	25.0766	26.2831	26.1239	25.9024	26.5346
O55222	ILK_MOUSE	Integrin-linked protein kinase (EC 2.7.11.1)	Ilk	Mus musculus (Mouse)	18	28.3393	28.3724	28.3932	27.6808	28.504	28.7017	28.3704	28.4259	28.359	28.4771	27.6208	28.2666	27.089	27.4729	27.9703	27.971	27.8378	28.2949	27.7706	28.4273	28.5451	28.1875	28.3067	28.9537	28.7567	28.2638	28.6719	28.0769	28.2162	28.7535	27.9115	28.202	28.5177	27.7287	27.7362	27.6861	28.1627	28.3154	27.9247	28.2082	28.061	27.8225	28.1356	27.8782
O55234	PSB5_MOUSE	Proteasome subunit beta type-5 (EC 3.4.25.1) (Macropain epsilon chain) (Multicatalytic endopeptidase complex epsilon chain) (Proteasome chain 6) (Proteasome epsilon chain) (Proteasome subunit X)	Psmb5	Mus musculus (Mouse)	7	20.8911	24.5405	24.2352	25.5579	24.8444	22.7486	23.0992	22.3145	21.3109	24.0484	21.7004	22.2237	26.319	22.9357	25.5276	23.365	22.1296	23.4344	21.8604	23.2112	26.6649	24.9695	25.8007	25.7822	24.7485	25.8403	19.2373	22.3841	26.3197	25.0503	25.4132	23.9233	23.4186	23.9126	22.242	24.3013	23.0944	23.9837	23.834	27.0396	23.1213	22.7811	24.3639	24.1793
O70133	DHX9_MOUSE	ATP-dependent RNA helicase A (EC 3.6.4.13) (DEAH box protein 9) (mHEL-5) (Nuclear DNA helicase II) (NDH II) (RNA helicase A) (RHA)	Dhx9 Ddx9	Mus musculus (Mouse)	44	29.8401	30.1198	30.0755	29.6674	29.2131	30.0183	29.4962	29.7408	30.0443	29.5448	29.9213	29.9486	29.6052	29.4232	29.7008	30.0431	30.1794	30.2881	29.8797	30.2275	28.8721	28.9296	29.7346	29.4251	29.7898	29.5289	29.9509	29.7806	29.1706	29.7091	29.2925	28.8003	29.6491	29.557	29.6817	29.8084	29.5063	29.2888	29.7903	29.5486	29.9049	29.8723	29.9237	29.9658
O70145	NCF2_MOUSE	Neutrophil cytosol factor 2 (NCF-2) (67 kDa neutrophil oxidase factor) (NADPH oxidase activator 2) (Neutrophil NADPH oxidase factor 2) (p67-phox)	Ncf2 Noxa2 P67phox	Mus musculus (Mouse)	21	26.1425	26.2186	26.3058	25.1086	25.5291	27.8179	26.2976	26.5668	26.9925	26.6792	26.3551	24.815	26.0397	24.8264	26.0841	26.1659	26.8462	26.6532	26.5693	27.2489	25.4935	25.3347	27.6586	25.2796	26.9741	26.1406	26.867	26.6743	26.821	26.9053	26.8093	27.3157	28.0793	27.8819	27.964	27.9665	28.8339	28.5286	29.2094	28.9867	25.4151	26.4435	25.3867	25.2928
O70152	DPM1_MOUSE	Dolichol-phosphate mannosyltransferase subunit 1 (EC 2.4.1.83) (Dolichol-phosphate mannose synthase subunit 1) (DPM synthase subunit 1) (Dolichyl-phosphate beta-D-mannosyltransferase subunit 1) (Mannose-P-dolichol synthase subunit 1) (MPD synthase)	Dpm1	Mus musculus (Mouse)	7	25.2201	23.8382	21.3606	24.739	25.3978	27.6622	24.1304	25.3202	27.6185	23.7655	24.462	20.5692	24.6005	23.6871	24.6264	25.3031	28.6702	24.8871	28.3244	28.6765	21.9421	28.7594	25.5442	25.0351	24.6151	27.4985	23.9791	27.6609	27.7736	25.2878	27.822	27.9428	28.2873	28.4256	28.4822	28.5883	26.7059	28.7588	28.4157	28.9094	28.0149	28.0005	27.7818	27.9733
O70172	PI42A_MOUSE	Phosphatidylinositol 5-phosphate 4-kinase type-2 alpha (EC 2.7.1.149) (1-phosphatidylinositol 5-phosphate 4-kinase 2-alpha) (Diphosphoinositide kinase 2-alpha) (Phosphatidylinositol 5-phosphate 4-kinase type II alpha) (PI(5)P 4-kinase type II alpha) (PIP4KII-alpha) (PtdIns(5)P-4-kinase isoform 2-alpha)	Pip4k2a Pip5k2a	Mus musculus (Mouse)	7	24.9546	25.0906	24.6768	23.8941	24.728	24.0228	24.602	24.4327	24.3118	23.9156	23.555	25.1239	24.6938	22.6695	23.4096	24.4964	21.6389	21.5313	20.7763	23.6865	24.3173	24.13	25.5309	24.8636	24.5344	21.6094	25.253	25.238	24.0002	21.1914	22.7535	24.8952	25.6909	25.6428	26.398	26.8239	25.633	26.2554	26.9088	26.6842	24.6617	24.6132	24.5181	23.9176
O70194	EIF3D_MOUSE	Eukaryotic translation initiation factor 3 subunit D (eIF3d) (Eukaryotic translation initiation factor 3 subunit 7) (eIF-3-zeta) (eIF3 p66)	Eif3d Eif3s7	Mus musculus (Mouse)	18	28.3622	28.2305	28.423	28.5516	27.9518	28.2622	28.1231	27.8667	28.2283	28.3192	28.3118	27.7791	28.0099	27.7664	27.7602	28.4637	28.5666	28.8129	28.9764	28.5981	28.6867	28.2215	28.4381	29.1054	28.3933	28.0561	28.5604	28.0937	28.4022	28.0659	28.0971	28.1706	27.8549	27.9688	28.2476	28.2857	28.2505	27.8619	27.712	27.9683	28.9017	28.737	28.7667	28.9244
O70200	AIF1_MOUSE	Allograft inflammatory factor 1 (AIF-1) (Ionized calcium-binding adapter molecule 1)	Aif1 Iba1	Mus musculus (Mouse)	9	27.3057	27.5015	27.067	26.5435	25.9916	27.5191	27.8393	27.2914	27.3998	26.4128	27.5154	26.9007	27.0818	27.1129	26.9311	26.6133	28.0789	28.1612	28.0669	28.4539	28.0455	27.6504	25.6894	27.3389	27.4803	26.9257	27.6071	27.3436	26.5945	26.0921	26.7106	27.3387	28.8088	28.3667	28.3232	28.8745	27.9524	28.6417	28.5827	28.5258	27.1095	27.7385	27.1885	26.8545
O70250	PGAM2_MOUSE	Phosphoglycerate mutase 2 (EC 5.4.2.11) (EC 5.4.2.4) (BPG-dependent PGAM 2) (Muscle-specific phosphoglycerate mutase) (Phosphoglycerate mutase isozyme M) (PGAM-M)	Pgam2	Mus musculus (Mouse)	8	27.5035	27.3341	27.3322	27.2825	26.5467	27.5349	27.3401	26.8656	27.0288	28.5386	28.8935	26.6271	27.1356	26.9524	26.6451	26.8737	27.6602	27.4533	27.9533	27.1888	27.1942	26.2175	21.2155	26.2043	26.8495	27.4685	27.2871	27.5851	28.5503	26.747	27.2271	27.5084	28.5709	27.9152	27.1875	26.6525	27.1519	27.6055	29.0941	29.53	24.1218	26.9906	20.9678	20.3418
O70251	EF1B_MOUSE	Elongation factor 1-beta (EF-1-beta)	Eef1b Eef1b2	Mus musculus (Mouse)	9	29.5803	29.8105	29.4416	29.8309	29.6469	29.7056	29.6236	29.4303	28.9295	29.6278	29.5687	29.8324	29.7955	29.879	29.4482	29.1764	29.5815	29.2558	29.617	29.214	30.0308	29.4208	29.0197	29.8791	29.6	29.3048	29.2666	28.9297	28.8303	28.5121	28.9592	28.8465	29.3764	29.4366	29.6873	29.4025	29.0966	29.1107	29.3422	29.5814	29.0227	29.3264	29.3752	29.6113
O70252	HMOX2_MOUSE	Heme oxygenase 2 (HO-2) (EC 1.14.14.18)	Hmox2	Mus musculus (Mouse)	17	26.861	26.3541	26.5351	26.3849	25.6362	25.5882	26.1175	26.1379	26.7935	24.081	25.9853	26.923	26.9444	26.0669	26.299	26.4482	25.9095	25.942	26.161	27.122	26.4938	27.2355	27.3266	26.041	26.6922	26.2597	27.0273	26.5479	26.0581	26.4167	25.848	26.5472	25.9278	26.314	26.0357	26.0958	27.0031	27.0472	27.2741	25.4595	25.0633	25.4457	25.0824	25.7086
O70309	ITB5_MOUSE	Integrin beta-5	Itgb5	Mus musculus (Mouse)	8	25.2761	25.9453	25.3194	25.8476	25.7446	26.0144	26.4656	25.4913	26.0766	25.5252	25.4382	26.1386	25.7056	25.6821	26.2805	26.0177	26.0779	26.2411	26.3908	26.6934	26.9736	27.4001	27.6978	26.723	25.8934	26.0071	26.3173	25.9548	27.039	26.4156	27.0561	27.0582	26.9895	26.9669	27.5121	27.3903	27.8684	28.0327	28.1533	27.9566	25.8382	25.8004	25.4614	25.5825
O70310	NMT1_MOUSE	Glycylpeptide N-tetradecanoyltransferase 1 (EC 2.3.1.97) (Myristoyl-CoA:protein N-myristoyltransferase 1) (NMT 1) (Type I N-myristoyltransferase) (Peptide N-myristoyltransferase 1)	Nmt1	Mus musculus (Mouse)	16	28.083	28.4818	28.3664	28.1535	28.7533	28.2463	28.0994	28.3837	28.8453	29.0133	27.9863	28.1584	28.2176	27.4091	28.545	28.2174	28.0631	28.6723	28.3815	28.1868	26.9085	25.9933	27.1385	28.0969	28.4192	28.1027	28.8118	28.5973	28.1501	28.4063	28.5885	26.9151	27.4884	27.1692	27.2504	27.4544	27.261	27.0276	26.3741	26.5033	28.329	28.5894	28.7575	28.6061
O70311	NMT2_MOUSE	Glycylpeptide N-tetradecanoyltransferase 2 (EC 2.3.1.97) (Myristoyl-CoA:protein N-myristoyltransferase 2) (NMT 2) (Peptide N-myristoyltransferase 2) (Type II N-myristoyltransferase)	Nmt2	Mus musculus (Mouse)	9	23.0032	24.6931	25.6994	24.0971	24.171	22.4181	23.5826	23.8065	23.9582	24.7959	25.2169	23.4774	21.172	21.9539	21.6028	21.9856	23.8538	25.1672	23.7364	23.8057	22.7489	22.7509	25.1336	24.33	23.062	21.8109	21.448	22.963	23.2078	25.12	22.6135	22.6151	23.2759	22.67	21.7028	24.2401	22.6636	22.3948	23.3867	23.0271	23.2795	24.7875	24.862	24.3889
O70318	E41L2_MOUSE	Band 4.1-like protein 2 (Generally expressed protein 4.1) (4.1G)	Epb41l2 Epb4.1l2	Mus musculus (Mouse)	38	28.8825	29.0014	29.3611	29.1023	28.733	28.7558	28.6919	29.2007	29.4562	29.4686	29.2563	28.8171	27.3611	27.6214	27.607	28.3323	28.3896	28.3872	29.0155	28.5192	26.4415	27.8514	27.874	27.8525	29.2127	29.0751	29.0115	28.9678	27.3063	28.3358	27.8858	27.305	27.9533	28.3352	27.7143	27.8318	26.8435	26.9379	27.2266	28.0903	28.2704	28.4607	28.5372	28.3397
O70325	GPX4_MOUSE	Phospholipid hydroperoxide glutathione peroxidase (PHGPx) (EC 1.11.1.12) (Glutathione peroxidase 4) (GPx-4) (GSHPx-4)	Gpx4	Mus musculus (Mouse)	6	26.3733	25.8776	25.6931	24.0273	26.9794	25.718	24.8078	25.2541	24.9501	26.4015	25.8575	24.9678	21.1563	20.5843	25.7429	25.8206	26.0406	26.2666	26.4319	26.7175	26.1763	21.8344	25.6442	25.8516	26.0246	26.0868	26.3544	25.6648	25.1842	20.6926	26.1871	25.4144	26.9749	27.4372	26.225	26.6653	26.6324	27.0215	27.1464	26.2949	26.3782	25.8226	25.9398	26.1283
O70362	PHLD_MOUSE	Phosphatidylinositol-glycan-specific phospholipase D (PI-G PLD) (EC 3.1.4.50) (Glycoprotein phospholipase D) (Glycosyl-phosphatidylinositol-specific phospholipase D) (GPI-PLD) (GPI-specific phospholipase D)	Gpld1	Mus musculus (Mouse)	17	25.8923	24.1668	23.9973	24.7874	25.865	25.8141	26.0666	24.4604	25.4674	25.4075	24.5919	26.6023	25.9996	25.8852	24.9179	24.3397	19.4363	23.5246	25.9997	20.7603	26.5192	26.9936	26.5408	25.6411	25.5337	25.6309	25.0875	25.279	26.8621	26.7231	26.1705	27.9407	26.9579	26.6541	27.3217	27.3763	27.9163	26.8662	27.4814	27.1454	25.3894	25.0551	26.0601	24.9809
O70370	CATS_MOUSE	Cathepsin S (EC 3.4.22.27)	Ctss Cats	Mus musculus (Mouse)	6	29.2552	28.1856	28.4987	28.958	29.3074	28.3692	29.9859	28.8233	28.6315	29.1012	29.312	28.5093	29.4933	29.0595	28.0507	28.3785	28.2488	28.1763	29.221	29.2957	29.7526	30.0155	29.8305	28.6983	28.7643	28.7153	29.2017	28.7077	28.7215	27.745	28.2668	28.5078	30.1044	29.5478	30.0731	29.3324	29.1408	30.3713	29.8068	29.7309	27.3493	28.2708	27.2596	27.1516
O70378	EMC8_MOUSE	ER membrane protein complex subunit 8 (Neighbor of COX4)	Emc8 Cox4al Cox4nb Noc4	Mus musculus (Mouse)	4	24.2118	23.8967	23.4037	23.2495	24.448	25.2447	25.179	24.3421	23.462	22.9164	24.0742	25.0461	24.5121	22.8782	23.5224	25.7733	24.5309	24.3573	24.8642	25.6004	25.913	21.8094	26.4653	25.841	23.9452	24.1744	24.8316	24.2292	25.2342	25.5622	24.4251	25.3215	23.6168	26.0301	26.0873	25.8131	24.7763	26.4464	26.1839	25.9768	25.4981	24.6959	25.4324	24.8236
O70400	PDLI1_MOUSE	PDZ and LIM domain protein 1 (C-terminal LIM domain protein 1) (Elfin) (LIM domain protein CLP-36)	Pdlim1 Clim1	Mus musculus (Mouse)	14	28.4601	27.9452	28.7352	28.6715	28.1869	28.9552	28.6716	27.7786	28.5821	28.3422	28.2636	27.7359	27.7797	27.5374	26.6592	27.2483	27.809	27.9222	28.0932	27.9007	28.0696	26.7166	27.5552	26.9605	28.5383	28.3329	28.1878	28.2078	26.8615	26.4667	26.8506	27.3769	23.792	24.9618	25.6453	26.1512	24.8795	25.7351	24.9893	24.7822	25.9937	26.8543	26.9419	26.3782
O70404	VAMP8_MOUSE	Vesicle-associated membrane protein 8 (VAMP-8) (Endobrevin) (Edb)	Vamp8	Mus musculus (Mouse)	6	26.4955	26.8071	26.3692	26.2239	25.9639	25.8615	26.304	25.8313	25.9596	26.1947	25.5307	25.868	25.2557	25.3893	25.9543	26.136	25.9744	26.2125	26.6524	26.8897	24.9429	24.0596	23.1746	24.5001	24.4403	25.6299	26.2719	26.8125	25.5427	24.4894	25.6001	25.7949	26.1517	26.8402	26.6939	26.2689	27.0832	26.6378	26.6292	26.3108	26.6256	27.0027	26.4155	26.6491
O70435	PSA3_MOUSE	Proteasome subunit alpha type-3 (EC 3.4.25.1) (Macropain subunit C8) (Multicatalytic endopeptidase complex subunit C8) (Proteasome component C8) (Proteasome subunit K)	Psma3	Mus musculus (Mouse)	18	29.8624	29.9443	29.7087	30.3604	30.5514	30.3821	30.1433	29.4707	29.5703	29.9667	30.2523	30.006	30.9308	30.7077	30.4372	29.9385	29.9703	29.5386	29.9787	30.015	31.2042	30.4605	29.7659	30.108	29.7775	30.1024	29.4628	29.8187	30.4405	29.4654	30.3092	29.9439	30.2686	29.9266	29.8545	29.5593	29.1882	29.6308	29.6548	29.7651	29.269	29.3771	29.6566	29.529
O70439	STX7_MOUSE	Syntaxin-7	Stx7 Syn7	Mus musculus (Mouse)	9	26.625	26.669	26.6016	26.3071	25.7172	26.3279	26.9684	26.256	25.4752	26.3878	25.1792	26.7833	25.6825	24.6725	26.7674	23.4341	26.1468	27.2424	27.0115	26.8273	27.5203	27.265	26.7831	26.3733	25.2626	24.6414	25.118	26.4906	25.2632	24.6253	24.9913	28.0588	28.0133	27.8458	28.2848	27.8787	27.8842	27.9342	27.6526	28.0912	26.924	27.2264	26.1665	26.6118
O70456	1433S_MOUSE	14-3-3 protein sigma (Stratifin)	Sfn Mkrn3	Mus musculus (Mouse)	7	30.0791	29.538	29.7653	29.9077	29.6925	29.4613	29.3859	29.5485	29.393	29.9229	30.3359	29.1592	30.423	25.083	30.1781	29.7759	30.0473	29.7643	29.918	29.8905	29.3013	27.8066	27.0974	27.5636	29.8735	29.6706	29.8289	29.8101	30.0778	29.8814	29.3844	30.0892	30.1606	30.4594	30.2449	30.2749	29.2445	29.8715	30.1081	30.0471	29.2891	29.7254	29.4959	29.3657
O70475	UGDH_MOUSE	UDP-glucose 6-dehydrogenase (UDP-Glc dehydrogenase) (UDP-GlcDH) (UDPGDH) (EC 1.1.1.22)	Ugdh	Mus musculus (Mouse)	25	29.7558	29.435	29.3399	30.182	30.2005	29.8225	29.9515	29.9215	29.5848	30.3287	29.8077	30.2388	30.0222	30.5691	29.8432	29.5103	30.1309	29.5509	29.7084	29.7544	28.9826	29.9887	30.7574	29.8447	29	29.3356	29.4691	29.0963	29.6761	29.5648	29.5312	29.7894	29.8049	29.3963	29.3436	29.3574	29.4306	29.4697	29.5139	29.7884	28.8096	29.0824	29.2708	29.0388
O70492	SNX3_MOUSE	Sorting nexin-3 (SDP3 protein)	Snx3	Mus musculus (Mouse)	10	28.377	28.0432	28.4708	28.2189	28.2712	28.2516	27.8273	28.57	28.8229	28.6945	28.162	28.4705	28.3021	27.1067	28.0433	28.7435	28.2839	28.3395	28.4731	28.4546	28.0992	28.3116	28.6046	27.5598	28.8787	28.4438	28.888	28.598	28.2415	28.6674	28.2072	28.6617	27.9569	28.076	28.6387	28.2988	28.3536	28.506	28.6832	28.5308	27.9621	28.3515	28.0541	28.2193
O70493	SNX12_MOUSE	Sorting nexin-12 (SDP8 protein)	Snx12	Mus musculus (Mouse)	10	26.3412	25.8435	25.975	25.6915	26.1618	26.2601	25.9228	26.4815	26.4555	26.38	25.5827	26.4195	26.1539	25.8584	24.9068	26.6531	26.8717	26.5993	26.1858	26.7561	25.0843	25.9921	26.6082	26.1057	26.9231	26.4406	26.5556	26.0442	26.4373	26.4342	25.7591	26.9532	26.1587	26.1732	26.0021	26.0875	25.8743	26.5034	25.7342	26.3693	26.4929	26.4142	25.944	26.2747
O70503	DHB12_MOUSE	Very-long-chain 3-oxoacyl-CoA reductase (EC 1.1.1.330) (17-beta-hydroxysteroid dehydrogenase 12) (17-beta-HSD 12) (3-ketoacyl-CoA reductase) (KAR) (Estradiol 17-beta-dehydrogenase 12) (EC 1.1.1.62) (KIK-I)	Hsd17b12 Kik1	Mus musculus (Mouse)	15	27.4931	27.8184	28.1167	27.0012	27.778	27.6572	28.447	27.6142	27.8492	27.1751	26.6611	27.9055	26.9223	27.7679	28.5048	28.2394	27.874	27.5441	27.8138	28.4439	27.454	28.1039	28.0303	27.8079	27.4993	27.2649	27.9844	28.113	28.8882	28.2878	28.9035	28.5231	28.3587	27.7905	27.7924	27.6278	29.0545	28.6836	28.2165	27.9921	28.636	28.14	28.0829	28.3052
O70566	DIAP2_MOUSE	Protein diaphanous homolog 2 (Diaphanous-related formin-2) (DRF2) (mDia3)	Diaph2 Diap2	Mus musculus (Mouse)	12	23.3382	24.8147	24.6349	20.9803	24.4658	20.0979	25.1204	23.0945	21.9209	20.5338	24.4066	23.242	21.6524	22.6893	24.7286	24.6634	24.5182	23.6013	21.2085	22.8457	23.3331	24.0486	24.0274	23.5191	22.0416	23.4415	24.4337	22.823	20.4057	22.4464	21.1617	24.3369	24.4822	24.0822	23.4805	19.1745	23.0575	23.5772	22.1366	24.4343	22.0671	21.1146	23.6669	21.5827
O70589	CSKP_MOUSE	Peripheral plasma membrane protein CASK (EC 2.7.11.1) (Calcium/calmodulin-dependent serine protein kinase)	Cask	Mus musculus (Mouse)	6	23.2404	24.3684	24.5654	24.7524	24.9074	24.0969	25.7973	26.7562	25.9409	24.225	25.1159	26.5203	26.3542	25.6691	26.5846	22.8793	23.1279	25.1446	24.1395	25.4452	27.9126	27.7009	23.7261	24.2361	26.3384	25.7141	26.1923	25.4797	25.5554	26.3693	25.7422	25.4694	22.3963	23.7459	21.182	20.7485	21.467	25.5211	25.3507	25.2378	22.5261	21.6794	23.4349	23.7962
O70591	PFD2_MOUSE	Prefoldin subunit 2	Pfdn2 Pfd2	Mus musculus (Mouse)	6	26.9181	26.5106	26.9635	27.9071	27.4982	27.5389	27.3978	26.8666	27.1007	28.0274	27.6612	27.4124	27.8599	28.0078	28.1969	27.653	26.6307	26.3951	26.8863	26.4752	26.4102	26.8854	25.8741	26.2946	27.491	27.8413	27.0479	27.4334	27.4505	27.3413	26.9307	26.9196	25.6422	26.3576	26.1582	26.5204	26.0973	26.5398	26.5146	26.2442	26.414	26.5238	27.0103	26.9397
O88342	WDR1_MOUSE	WD repeat-containing protein 1 (Actin-interacting protein 1) (AIP1)	Wdr1	Mus musculus (Mouse)	30	31.7681	31.6815	31.3681	32.111	31.9378	31.7	31.4969	31.1909	31.2254	31.9751	32.0719	31.2585	32.3966	32.4702	32.0181	31.7491	31.5999	31.6293	31.7882	31.7111	32.4307	32.2897	31.7332	31.727	31.6936	31.9257	31.4822	31.6445	31.9138	31.1255	31.441	31.655	31.7758	31.3007	31.3121	31.1247	30.8749	31.4113	31.2542	31.5781	30.5981	30.9191	30.8194	30.6454
O88351	IKKB_MOUSE	Inhibitor of nuclear factor kappa-B kinase subunit beta (I-kappa-B-kinase beta) (IKK-B) (IKK-beta) (IkBKB) (EC 2.7.11.10) (I-kappa-B kinase 2) (IKK2) (Nuclear factor NF-kappa-B inhibitor kinase beta) (NFKBIKB)	Ikbkb Ikkb	Mus musculus (Mouse)	10	23.5495	23.0125	24.4768	22.4957	23.3138	22.2987	23.1322	21.6174	25.143	22.7412	22.3613	23.7866	24.903	25.9056	23.3547	23.0233	24.164	24.6078	21.8006	24.31	18.5496	21.0182	22.6125	24.2618	22.3695	24.4166	21.7299	22.5529	24.4167	23.5474	21.2028	22.3874	24.0053	23.7442	24.333	23.278	22.6232	22.6569	22.9814	22.5587	23.8577	24.7673	24.3027	23.0554
O88384	VTI1B_MOUSE	Vesicle transport through interaction with t-SNAREs homolog 1B (Vesicle transport v-SNARE protein Vti1-like 1) (Vti1-rp1)	Vti1b Vti1l1	Mus musculus (Mouse)	7	24.8601	24.0066	24.1518	23.9272	24.0424	25.2778	24.7793	25.3997	24.6584	23.7555	24.1527	23.4107	23.5206	24.301	24.9794	25.2826	23.4493	24.2224	24.7487	25.2068	23.5896	24.359	24.7386	25.8247	24.2937	24.886	25.7607	24.9432	25.5953	25.5502	25.3272	25.8944	25.6275	26.4186	26.489	25.9685	26.0041	26.3525	26.0217	26.3218	25.4944	25.9813	24.7199	25.6655
O88428	PAPS2_MOUSE	Bifunctional 3'-phosphoadenosine 5'-phosphosulfate synthase 2 (PAPS synthase 2) (PAPSS 2) (Sulfurylase kinase 2) (SK 2) (SK2) [Includes: Sulfate adenylyltransferase (EC 2.7.7.4) (ATP-sulfurylase) (Sulfate adenylate transferase) (SAT); Adenylyl-sulfate kinase (EC 2.7.1.25) (3'-phosphoadenosine-5'-phosphosulfate synthase) (APS kinase) (Adenosine-5'-phosphosulfate 3'-phosphotransferase) (Adenylylsul…	Papss2 Atpsk2	Mus musculus (Mouse)	10	24.7528	24.7123	24.4336	24.7973	25.114	24.9866	24.8701	25.5498	25.1517	25.5726	24.6762	23.0067	25.1583	24.9591	24.5981	25.1333	23.5757	24.3626	24.2941	24.663	24.4296	23.8462	24.727	24.4064	25.3698	25.0646	25.0013	24.3458	24.9709	25.2117	24.9876	24.0217	25.9599	24.7367	25.6416	25.5382	24.8308	25.5343	24.9768	25.3632	25.2656	23.8555	25.5118	25.3952
O88447	KLC1_MOUSE	Kinesin light chain 1 (KLC 1)	Klc1 Kns2	Mus musculus (Mouse)	13	27.3414	27.0885	27.1785	26.6041	27.6745	27.5905	26.2299	27.2687	27.7611	27.5091	27	27.0348	27.3023	26.8495	27.1812	27.3922	26.8851	27.3235	26.8157	26.531	26.5017	27.0422	26.8828	27.8345	27.0961	26.9878	27.165	26.944	27.2623	26.14	26.391	25.7187	26.5084	26.1121	26.9813	26.0672	25.9152	25.3749	25.274	25.414	27.4621	27.1643	27.0432	26.6996
O88456	CPNS1_MOUSE	Calpain small subunit 1 (CSS1) (Calcium-activated neutral proteinase small subunit) (CANP small subunit) (Calcium-dependent protease small subunit) (CDPS) (Calcium-dependent protease small subunit 1) (Calpain regulatory subunit)	Capns1 Capn4	Mus musculus (Mouse)	13	29.3104	29.2675	28.9763	29.1357	29.1427	28.9849	28.7225	28.881	28.9623	28.9899	28.9088	29.0909	28.8209	28.798	28.7953	28.597	29.2737	29.2796	28.8335	28.9634	29.78	29.3268	29.304	29.0758	28.7385	28.6765	28.5398	28.8555	28.8812	28.5914	28.7554	29.0983	28.739	28.8906	29.1308	28.8045	28.5118	27.9838	28.1636	28.7234	28.225	28.3029	28.4432	28.2605
O88487	DC1I2_MOUSE	Cytoplasmic dynein 1 intermediate chain 2 (Cytoplasmic dynein intermediate chain 2) (Dynein intermediate chain 2, cytosolic) (DH IC-2)	Dync1i2 Dnci2 Dncic2	Mus musculus (Mouse)	16	27.6771	27.6731	27.818	27.9386	27.5043	27.4527	26.9039	27.6935	27.2404	27.8238	27.5716	27.5818	27.653	27.8091	27.7411	27.4714	26.3441	27.4949	27.0372	26.349	27.5851	27.453	27.4803	27.148	27.4636	27.7453	27.3415	27.3919	27.3782	26.8936	26.9092	27.3663	27.637	27.3173	27.453	27.2998	27.037	27.1587	26.8379	27.336	27.4297	27.5153	27.341	27.359
O88531	PPT1_MOUSE	Palmitoyl-protein thioesterase 1 (PPT-1) (EC 3.1.2.22) (Palmitoyl-protein hydrolase 1)	Ppt1 Cln1 Ppt	Mus musculus (Mouse)	10	26.8384	27.184	27.5761	27.3495	27.8932	26.5427	26.8103	27.491	26.9767	27.1697	27.8735	27.5261	27.4624	27.2931	26.5232	27.6599	27.6494	27.8451	28.1928	26.9344	27.1999	27.8762	27.0176	27.4806	27.5135	27.2617	27.6514	27.5123	27.1716	27.8437	27.522	27.6713	28.2238	27.8482	27.6335	27.8655	27.8246	28.1639	27.7546	28.4564	26.5755	27.1829	27.0969	26.5992
O88543	CSN3_MOUSE	COP9 signalosome complex subunit 3 (SGN3) (Signalosome subunit 3) (JAB1-containing signalosome subunit 3)	Cops3 Csn3	Mus musculus (Mouse)	14	27.8034	27.3545	27.642	28.2534	28.374	27.804	27.6224	28.0214	27.5519	27.6776	27.519	28.4847	28.3757	28.0003	28.0348	27.7875	27.9685	28.0653	27.8446	27.302	28.4906	28.3049	27.4994	28.1586	27.8765	27.8752	26.9941	27.2183	28.3674	28.0621	28.0185	27.571	28.2659	27.8327	27.8813	27.766	28.284	29.3693	28.3729	28.2813	28.1802	28.1426	28.2685	28.5486
O88544	CSN4_MOUSE	COP9 signalosome complex subunit 4 (SGN4) (Signalosome subunit 4) (JAB1-containing signalosome subunit 4)	Cops4 Csn4	Mus musculus (Mouse)	20	28.7043	28.3065	28.804	28.5543	28.6247	28.1374	28.0927	28.6288	27.8995	28.1866	28.9446	28.8667	28.7399	29.0581	28.6938	28.5484	29.0475	28.9993	28.863	28.8972	28.5254	28.718	28.3964	28.3299	28.8615	28.5278	28.3813	28.7395	28.7417	28.7336	29.1856	28.9109	28.4675	28.2129	28.0709	29.8362	28.2036	28.0334	27.371	27.5936	28.5014	28.6829	28.4995	28.6888
O88545	CSN6_MOUSE	COP9 signalosome complex subunit 6 (SGN6) (Signalosome subunit 6) (JAB1-containing signalosome subunit 6)	Cops6 Csn6	Mus musculus (Mouse)	8	25.6154	26.4294	26.2779	26.0698	25.4176	26.1095	24.8279	25.5219	25.3278	25.2623	26.1117	26.2462	26.9486	25.7991	25.3783	25.943	25.5834	26.6044	25.5047	25.8094	25.0371	25.8849	26.6061	27.1816	26.2282	26.7061	24.6588	25.9737	25.6564	27.0955	27.6671	26.1274	24.9951	24.9878	26.0263	24.7732	24.004	25.6723	24.7238	24.5576	26.3797	26.6125	26.4421	26.1868
O88569	ROA2_MOUSE	Heterogeneous nuclear ribonucleoproteins A2/B1 (hnRNP A2/B1)	Hnrnpa2b1 Hnrpa2b1	Mus musculus (Mouse)	24	31.6575	32.042	31.8248	31.9062	31.5922	31.6885	31.6435	31.4823	31.5508	31.7993	31.8399	31.4816	31.5627	31.3398	31.1216	31.4831	31.5679	31.7199	31.8498	31.9116	30.8731	31.158	30.9098	31.1885	31.5883	31.5597	31.43	31.6225	31.0674	31.0686	30.9319	31.173	30.7327	30.8563	31.3026	30.9378	30.5768	31.0789	30.9356	31.1047	30.9278	30.8378	31.2348	31.117
O88587	COMT_MOUSE	Catechol O-methyltransferase (EC 2.1.1.6)	Comt Comt1	Mus musculus (Mouse)	10	27.2716	27.3121	27.1787	27.4159	26.5664	26.099	26.2634	27.2417	27.0412	27.3923	26.8701	26.2943	27.3198	27.2124	26.7405	27.214	26.369	26.5671	27.131	26.2148	26.7666	27.1835	27.9834	27.0909	27.34	26.9061	26.7548	26.6761	26.2207	27.3209	27.1182	27.0151	26.9119	26.7577	26.6267	26.0107	26.8127	26.9352	25.5743	25.4244	26.7407	26.9583	25.7936	26.4542
O88653	LTOR3_MOUSE	Ragulator complex protein LAMTOR3 (Late endosomal/lysosomal adaptor and MAPK and MTOR activator 3) (MEK-binding partner 1) (Mp1) (Mitogen-activated protein kinase kinase 1-interacting protein 1) (Mitogen-activated protein kinase scaffold protein 1)	Lamtor3 Map2k1ip1 Mapbp Mapksp1	Mus musculus (Mouse)	4	25.2181	24.8391	24.5643	28.4015	24.7413	24.754	28.3241	27.8236	25.5513	29.8015	23.1646	23.7282	22.7366	22.3477	26.6165	29.8439	26.7374	24.2033	24.1928	25.3083	24.2687	26.2025	23.4761	22.7575	29.1634	29.6072	25.7384	28.7066	29.4092	30.0326	29.844	30.4911	24.0718	24.5607	25.5182	23.6517	24.5313	24.0899	24.0815	24.4276	23.3571	24.2787	23.4347	24.5912
O88668	CREG1_MOUSE	Protein CREG1 (Cellular repressor of E1A-stimulated genes 1)	Creg1 Creg	Mus musculus (Mouse)	3	23.8416	25.3992	23.006	23.6714	23.5943	23.2682	23.8162	23.2079	23.639	23.8036	23.9999	26.0563	24.047	23.6201	22.4737	23.7546	26.2744	25.4931	26.3268	26.2613	25.9892	27.2238	26.7505	25.8467	22.8952	25.8614	24.4333	23.7315	24.6751	24.0398	24.5555	26.5349	26.2443	25.3736	25.0834	25.8667	26.3509	27.0006	26.309	26.278	24.6144	24.8135	24.2773	24.4648
O88685	PRS6A_MOUSE	26S proteasome regulatory subunit 6A (26S proteasome AAA-ATPase subunit RPT5) (Proteasome 26S subunit ATPase 3) (Tat-binding protein 1) (TBP-1)	Psmc3 Tbp1	Mus musculus (Mouse)	28	29.6723	30.1308	29.5608	29.9436	29.8303	29.4148	29.6606	29.4953	29.4571	29.7216	29.9865	29.8072	29.161	28.7299	29.3746	29.2457	29.7258	29.8173	29.5078	29.5185	29.5823	29.2009	29.4889	29.5724	29.7573	29.7655	29.5639	29.373	29.302	29.7283	29.5543	29.1261	28.9111	29.2062	29.2878	29.1412	28.969	29.3492	29.2851	29.2585	29.3156	29.5196	29.569	29.5025
O88696	CLPP_MOUSE	ATP-dependent Clp protease proteolytic subunit, mitochondrial (EC 3.4.21.92) (Endopeptidase Clp)	Clpp	Mus musculus (Mouse)	7	25.4418	25.7049	25.3007	25.4995	26.1371	25.3979	25.3193	25.1642	24.7099	24.9242	26.1486	26.3701	26.6501	26.5015	25.4812	25.4878	25.1345	24.9088	24.1769	23.2998	26.6886	26.0257	25.9092	26.0331	24.6478	25.3555	25.49	24.6544	24.6009	26.1699	25.7464	25.7008	19.6311	25.0316	24.6465	25.603	24.3541	24.5496	24.2718	19.4704	25.5249	25.3939	25.1678	25.3888
O88712	CTBP1_MOUSE	C-terminal-binding protein 1 (CtBP1) (EC 1.1.1.-)	Ctbp1	Mus musculus (Mouse)	6	25.1198	24.5758	24.5544	25.4441	24.0456	24.3196	23.2942	24.9378	25.9909	25.2766	24.3833	25.1877	24.183	23.2205	24.2604	24.8794	25.0766	24.5235	25.1053	25.0154	23.4896	25.7713	25.1727	22.2597	25.5264	24.3314	25.9828	24.6158	20.7127	24.5648	25.3637	23.9534	26.5147	25.7443	25.6119	25.8282	26.1477	26.0258	26.5207	26.3453	25.3903	24.562	24.5278	23.1518
O88738	BIRC6_MOUSE	Baculoviral IAP repeat-containing protein 6 (EC 2.3.2.27) (BIR repeat-containing ubiquitin-conjugating enzyme) (BRUCE) (RING-type E3 ubiquitin transferase BIRC6) (Ubiquitin-conjugating BIR domain enzyme apollon) (APOLLON)	Birc6 Kiaa1289	Mus musculus (Mouse)	41	26.0089	26.1512	26.1974	25.4767	26.0196	25.9551	26.5168	25.7361	26.4728	26.1821	26.0243	27.043	25.0304	26.33	27.0859	26.7729	26.6472	26.1833	25.918	26.2167	25.5001	25.9341	25.67	24.9718	25.6539	26.3998	26.6044	25.7187	25.159	26.3953	26.6839	26.2456	25.7078	25.5976	24.6548	25.5987	24.9883	25.9017	24.7835	25.6236	26.9033	26.0621	27.2843	26.5757
O88746	TOM1_MOUSE	Target of Myb protein 1	Tom1	Mus musculus (Mouse)	10	25.2769	25.3311	24.8249	24.0407	24.5852	23.1908	20.9186	24.4877	24.0335	23.6288	21.4854	20.9019	24.1118	24.1184	25.35	24.8572	24.5539	24.8805	25.1431	24.9374	16.6784	24.6191	24.3668	24.8711	24.5932	24.6914	25.4809	24.4763	25.1919	21.8422	24.673	21.9951	25.4194	24.2503	25.1406	24.2261	25.6723	25.5989	24.0419	24.3808	23.4266	23.3813	23.5677	22.0862
O88783	FA5_MOUSE	Coagulation factor V (Activated protein C cofactor) [Cleaved into: Coagulation factor V heavy chain; Coagulation factor V light chain]	F5	Mus musculus (Mouse)	6	24.1337	24.4642	22.9468	23.3705	23.8447	23.3301	23.6524	24.1222	24.0319	23.5099	23.9343	21.5603	24.4422	26.5114	23.11	25.2572	24.4017	24.6229	25.1129	24.733	25.1302	24.6518	25.8931	25.2648	26.2951	26.0547	24.681	26.5708	23.6891	23.394	24.4834	23.0463	19.8381	21.3472	21.692	25.7336	25.4613	24.7034	24.4809	23.4785	24.5762	24.6119	24.5472	24.465
O88796	RPP30_MOUSE	Ribonuclease P protein subunit p30 (RNaseP protein p30) (EC 3.1.26.5) (RNase P subunit 2)	Rpp30 Rnasep2	Mus musculus (Mouse)	7	23.6964	23.6853	22.0453	22.5242	23.2032	21.1767	23.728	21.7223	22.8558	22.7692	22.944	20.9624	21.7966	23.7324	24.732	21.9462	24.4554	24.1566	23.7987	24.7222	21.4394	19.218	22.487	24.2434	23.6547	23.2618	23.2376	20.0806	21.1332	24.9788	22.4817	25.4275	24.7461	24.0679	23.5949	24.5243	24.3403	23.9679	23.9554	25.0666	25.3723	23.4785	24.4049	25.3315
O88811	STAM2_MOUSE	Signal transducing adapter molecule 2 (STAM-2) (Hrs-binding protein)	Stam2 Hbp	Mus musculus (Mouse)	8	25.9563	25.0282	24.8505	25.7336	25.6111	25.3055	24.7743	24.7155	21.8387	25.3225	25.4374	24.9138	23.6125	20.3121	22.9042	25.3633	24.6238	23.5546	24.6468	22.6677	24.1907	20.0213	25.0834	24.4215	25.0338	25.073	24.8485	25.6692	24.8606	24.4983	24.6889	24.4427	23.7399	23.8903	19.6356	23.131	23.0058	22.7654	21.1368	23.4936	24.7206	24.2673	24.5442	24.7044
O88844	IDHC_MOUSE	Isocitrate dehydrogenase [NADP] cytoplasmic (IDH) (EC 1.1.1.42) (Cytosolic NADP-isocitrate dehydrogenase) (IDP) (NADP(+)-specific ICDH) (Oxalosuccinate decarboxylase)	Idh1	Mus musculus (Mouse)	29	31.5023	31.5535	31.8636	32.1216	32.3986	31.7675	31.7133	31.7183	31.2494	31.8771	32.1279	31.3498	32.8705	32.3534	32.2865	31.335	31.2765	31.2841	31.3251	30.8481	32.0829	31.7127	30.9356	31.7067	31.8731	31.5678	30.6315	31.5849	31.561	31.3691	31.295	31.3088	31.1272	30.4982	30.7237	30.4574	30.0855	30.8545	30.4687	31.1365	30.5644	30.7636	30.4072	31.0184
O88879	APAF_MOUSE	Apoptotic protease-activating factor 1 (APAF-1)	Apaf1	Mus musculus (Mouse)	13	24.5878	24.5827	25.193	22.1091	28.8281	24.3352	28.1177	25.3297	25.0597	24.7428	23.5058	22.9637	26.5127	24.5826	20.3985	22.6109	24.6798	24.071	24.1507	23.2494	30.5048	23.8477	31.1408	30.2759	23.9489	23.0003	22.7311	24.4752	24.7178	24.5277	24.713	23.9263	26.1076	22.4183	26.0002	22.5243	24.2266	22.73	23.5882	25.6745	24.833	23.3662	23.9465	23.4938
O88958	GNPI1_MOUSE	Glucosamine-6-phosphate isomerase 1 (EC 3.5.99.6) (Glucosamine-6-phosphate deaminase 1) (GNPDA 1) (GlcN6P deaminase 1) (Oscillin)	Gnpda1 Gnpi	Mus musculus (Mouse)	10	27.1352	27.0768	26.4841	26.2684	26.0021	26.2825	26.1386	25.7522	26.2047	27.4615	27.3083	25.3375	27.3056	26.9078	27.4976	25.5189	27.8289	26.6574	27.5302	27.6613	26.7181	27.6406	27.5621	26.5904	26.6529	26.8611	27.2208	26.3341	27.631	26.4641	27.0432	27.3961	28.0501	27.6344	27.4343	27.3408	27.1939	27.8098	27.9924	27.7566	25.7679	26.4335	25.863	26.431
O88983	STX8_MOUSE	Syntaxin-8 (Syntaxin-like protein 3I35)	Stx8	Mus musculus (Mouse)	5	24.9554	24.0411	23.6647	25.8703	25.5446	24.2552	22.1383	24.8865	24.1573	24.7969	23.4801	21.7426	22.4809	25.4885	25.9294	26.7343	24.5519	23.8635	23.0488	23.8392	23.3195	23.1204	21.5378	23.4056	24.3744	22.9875	23.8106	26.4882	25.3001	24.4676	23.3746	25.422	25.4568	25.0235	25.5252	25.2885	25.6737	24.3851	24.4675	25.0325	25.0712	24.5545	24.417	24.4943
O88986	KBL_MOUSE	2-amino-3-ketobutyrate coenzyme A ligase, mitochondrial (AKB ligase) (EC 2.3.1.29) (Aminoacetone synthase) (Glycine acetyltransferase)	Gcat Kbl	Mus musculus (Mouse)	8	24.2966	24.8043	23.4826	22.4085	24.6542	24.1686	22.0657	22.7293	24.4258	22.8061	23.8652	22.278	23.4256	23.3335	22.1599	23.0444	24.3836	24.9923	24.694	24.9119	26.5007	25.824	25.0009	25.0072	23.4452	23.4949	22.4272	23.9309	22.4911	25.56	25.5855	25.0047	23.1298	23.903	24.4927	23.2605	23.77	23.2075	23.0358	23.8082	25.4247	25.7383	26.0434	25.7978
O88990	ACTN3_MOUSE	Alpha-actinin-3 (Alpha-actinin skeletal muscle isoform 3) (F-actin cross-linking protein)	Actn3	Mus musculus (Mouse)	32	26.8433	25.1252	23.1133	25.8517	19.7225	26.3581	26.5821	26.6996	27.2302	26.8189	28.7654	26.9707	25.332	27.1759	26.6933	28.0101	24.6102	25.4399	26.2463	25.5987	25.1075	22.3443	21.4833	24.9607	27.4717	26.7257	26.93	28.2019	26.2274	28.0088	26.569	26.0321	25.9622	26.7461	27.4556	28.1206	28.3525	25.2142	30.5701	29.275	24.9455	28.961	23.5522	23.7987
O89017	LGMN_MOUSE	Legumain (EC 3.4.22.34) (Asparaginyl endopeptidase) (Protease, cysteine 1)	Lgmn Prsc1	Mus musculus (Mouse)	9	28.6844	28.2557	28.3373	28.3518	26.2136	26.8294	27.015	27.4052	28.0762	28.1181	28.363	28.0836	27.0348	27.0252	26.3124	27.0277	26.6679	26.9595	27.0683	26.8745	26.8706	28.0705	28.6014	25.6483	27.9697	27.7702	28.5584	27.7562	28.0156	27.2951	27.5655	29.0345	27.6939	27.8948	28.4128	27.8809	27.4531	27.9269	27.5971	28.0383	26.5999	27.2496	27.0139	26.8643
O89020	AFAM_MOUSE	Afamin (Alpha-albumin) (Alpha-Alb)	Afm	Mus musculus (Mouse)	6	26.9794	25.8456	24.3026	26.1721	26.7424	26.4437	27.2776	25.2802	25.9048	26.8842	26.6673	27.4668	27.2757	27.7541	26.0537	26.6851	26.2062	26.458	26.1885	26.2862	28.0885	27.1112	26.8991	26.5401	25.9167	27.0879	26.8571	26.1537	27.5826	27.301	27.4813	27.5963	27.419	26.7887	27.4821	27.081	26.6545	26.7232	27.8872	27.0284	25.3996	26.2576	25.1723	25.6265
O89023	TPP1_MOUSE	Tripeptidyl-peptidase 1 (TPP-1) (EC 3.4.14.9) (Lysosomal pepstatin-insensitive protease) (LPIC) (Tripeptidyl aminopeptidase) (Tripeptidyl-peptidase I) (TPP-I)	Tpp1 Cln2	Mus musculus (Mouse)	5	27.7854	27.955	27.7929	27.8515	28.053	27.8101	28.0926	27.6962	27.6547	27.8329	28.0184	26.5413	27.0923	28.166	27.8656	26.7957	27.3912	27.6108	27.3583	27.8094	24.9632	25.0462	26.5312	25.5355	27.763	27.2656	27.4006	27.6774	27.4486	26.7856	26.7346	27.7007	27.7677	27.4624	27.7818	27.4468	27.7545	28.1764	27.7469	27.6506	24.7714	26.4534	25.4565	25.6062
O89051	ITM2B_MOUSE	Integral membrane protein 2B (Immature BRI2) (imBRI2) (Protein E25B) (Transmembrane protein BRI) (Bri) [Cleaved into: BRI2, membrane form (Mature BRI2) (mBRI2); BRI2 intracellular domain (BRI2 ICD); BRI2C, soluble form; Bri23 peptide (Bri2-23) (ABri23) (C-terminal peptide) (P23 peptide)]	Itm2b	Mus musculus (Mouse)	8	27.3474	27.1973	23.945	27.8325	26.6622	24.3699	27.2168	26.4815	26.8123	26.5867	24.0951	26.8847	25.9878	25.3795	23.9218	25.4429	27.6914	27.0823	27.5328	26.1625	25.2803	23.1499	26.4504	26.3474	27.7542	21.2651	25.8108	27.2077	25.1455	24.9564	20.0645	20.2117	24.5808	25.1994	26.1343	23.0495	25.8636	25.0786	21.9912	21.8735	26.2679	26.4895	26.7451	26.2479
O89053	COR1A_MOUSE	Coronin-1A (Coronin-like protein A) (Clipin-A) (Coronin-like protein p57) (Tryptophan aspartate-containing coat protein) (TACO)	Coro1a Coro1	Mus musculus (Mouse)	17	31.1737	31.2783	30.9937	31.1548	31.3613	31.1741	31.4452	31.1111	31.0581	31.8023	31.3366	30.5503	31.0464	31.0733	30.7755	30.6546	30.3755	30.3532	30.7358	31.0402	31.1095	31.0096	31.3887	30.7769	30.6793	30.499	30.7613	30.9056	31.2362	30.676	30.708	31.2678	31.6525	31.5723	31.7823	31.4125	31.1766	31.7712	31.7326	31.5521	29.5618	29.9837	29.615	29.4786
O89079	COPE_MOUSE	Coatomer subunit epsilon (Epsilon-coat protein) (Epsilon-COP)	Cope Cope1	Mus musculus (Mouse)	12	28.1345	28.0228	27.8432	28.798	28.5214	28.1347	28.5386	28.3356	27.7541	28.6592	28.563	28.2598	28.3986	28.2929	28.6231	27.7044	27.5653	27.1787	27.9386	27.6436	28.4599	27.5839	27.5871	28.0071	28.1773	27.9656	28.1995	28.326	27.792	27.7497	27.8456	27.6102	28.0076	28.1431	27.9981	28.0929	27.4897	27.6787	27.4675	27.9714	27.796	27.6671	27.6996	27.8872
O89086	RBM3_MOUSE	RNA-binding protein 3 (RNA-binding motif protein 3)	Rbm3	Mus musculus (Mouse)	9	29.7661	30.1801	30.2045	30.3987	30.1558	29.83	29.5697	30.2632	30.1834	29.8513	30.2523	29.2831	29.7336	28.6035	28.4431	28.4574	29.3373	29.7671	29.6693	29.469	27.9002	28.958	28.9116	28.5985	29.9463	29.7146	29.3956	29.8249	28.5757	27.9412	27.7366	28.8863	27.8905	28.8531	28.5926	28.331	27.2218	27.6675	27.6461	27.8236	27.9961	27.8501	29.0375	28.2621
O89110	CASP8_MOUSE	Caspase-8 (CASP-8) (EC 3.4.22.61) [Cleaved into: Caspase-8 subunit p18; Caspase-8 subunit p10]	Casp8	Mus musculus (Mouse)	12	26.7447	27.083	27.0997	27.2709	27.5033	27.1354	27.5507	27.41	27.6891	26.7	27.3823	26.4748	26.6554	25.8068	26.4564	26.1947	27.1398	27.1931	26.5537	26.7707	26.7683	26.731	27.3414	27.4678	26.8323	27.2714	26.9266	26.7062	27.4964	26.3984	26.6619	26.7714	27.0041	26.8896	26.3337	26.2849	26.4998	26.7844	26.9856	26.9293	26.6444	26.9119	26.8781	25.621
O89112	LANC1_MOUSE	Glutathione S-transferase LANCL1 (EC 2.5.1.18) (40 kDa erythrocyte membrane protein) (p40) (LanC-like protein 1)	Lancl1 Gpr69a	Mus musculus (Mouse)	5	22.0285	25.4221	24.4776	22.6531	21.3756	24.2718	22.8745	24.256	25.0452	23.938	25.3468	20.1324	24.6832	25.5836	24.6467	22.9069	24.8366	23.4224	23.8142	23.9481	24.9109	25.9004	20.3556	20.483	23.528	19.7753	25.5258	23.864	23.3491	24.0058	23.7976	22.3657	25.0498	24.2161	23.8456	24.9666	24.9798	19.6638	21.8924	21.8795	21.8281	22.3379	22.4038	24.5249
P00375	DYR_MOUSE	Dihydrofolate reductase (EC 1.5.1.3)	Dhfr	Mus musculus (Mouse)	9	26.4918	27.7162	27.0015	27.2981	26.4681	25.5681	25.8945	26.3401	26.2619	26.1494	26.3708	26.6979	25.4021	25.4187	25.7648	25.5249	26.3357	26.7142	26.4838	26.0416	25.4414	25.0385	24.1993	23.9296	26.2552	26.3192	26.8128	25.9879	26.2216	26.6161	26.7168	25.7064	26.2372	26.4338	25.9784	26.1991	26.6062	26.0124	26.4271	26.5866	26.9738	26.9071	27.5715	27.3403
P00405	COX2_MOUSE	Cytochrome c oxidase subunit 2 (Cytochrome c oxidase polypeptide II)	Mtco2 COII COX2 mt-Co2	Mus musculus (Mouse)	6	28.9454	28.8074	29.3217	28.639	28.7886	28.9035	29.4367	29.4793	28.4842	28.7766	28.2049	28.4979	28.1455	29.0727	29.4328	29.5677	28.7682	28.4149	29.0408	29.123	29.376	29.1407	29.6143	29.2288	28.3555	28.1818	29.1923	29.0283	29.6629	30.0503	30.4039	30.0628	29.143	29.2773	29.0867	29.2723	29.1066	29.373	29.6205	29.6652	29.6926	29.9627	29.2821	29.5844
P00493	HPRT_MOUSE	Hypoxanthine-guanine phosphoribosyltransferase (HGPRT) (HGPRTase) (EC 2.4.2.8) (HPRT B)	Hprt1 Hprt	Mus musculus (Mouse)	9	28.3056	28.2538	28.4828	28.7819	28.9631	28.5195	28.5603	28.6045	28.4235	28.909	28.9735	28.5334	28.9525	29.4091	28.764	28.0639	28.8623	28.2913	28.9898	28.9854	29.7362	29.757	28.9524	29.2445	28.6645	28.4347	28.1602	28.6805	27.6812	27.6428	27.3345	28.4469	28.9418	28.6305	28.7045	28.7572	27.7604	28.4408	27.8763	28.7371	27.5219	27.8169	27.74	27.8665
P00920	CAH2_MOUSE	Carbonic anhydrase 2 (EC 4.2.1.1) (Carbonate dehydratase II) (Carbonic anhydrase II) (CA-II)	Ca2 Car2	Mus musculus (Mouse)	14	29.5124	29.4871	28.9384	30.0353	32.6372	31.7716	31.4624	30.6731	29.0712	30.3939	29.7328	30.8643	32.2162	32.3445	32.6696	31.8295	28.3801	28.3843	28.9603	28.6074	34.4546	31.629	32.9137	32.4734	29.6761	30.098	29.0612	29.2045	32.3074	30.9872	31.1903	30.6461	28.7563	27.4975	28.838	28.8068	28.3098	29.0236	30.2952	29.7582	28.4735	29.9693	28.5896	29.6521
P01027	CO3_MOUSE	Complement C3 (HSE-MSF) [Cleaved into: Complement C3 beta chain; C3-beta-c (C3bc); Complement C3 alpha chain; C3a anaphylatoxin; Acylation stimulating protein (ASP) (C3adesArg); Complement C3b alpha' chain; Complement C3c alpha' chain fragment 1; Complement C3dg fragment; Complement C3g fragment; Complement C3d fragment; Complement C3f fragment; Complement C3c alpha' chain fragment 2]	C3	Mus musculus (Mouse)	88	32.4259	31.8226	31.1991	32.5858	32.987	32.9155	32.4921	31.5771	31.4921	32.1048	32.1001	32.3817	33.4682	32.8871	32.1217	32.4594	31.8892	32.0397	32.0688	32.1596	33.9493	33.8486	32.9622	31.6408	31.7875	33.0063	32.0958	32.0787	34.4829	33.6846	33.8	34.5219	33.0666	32.7776	33.3033	33.6432	33.8399	33.1608	34.3338	33.979	30.9843	31.9433	30.751	31.83
P01029	CO4B_MOUSE	Complement C4-B [Cleaved into: Complement C4 beta chain; Complement C4 alpha chain; C4a anaphylatoxin; Complement C4 gamma chain]	C4b C4	Mus musculus (Mouse)	44	27.702	27.6096	26.516	27.9118	28.6894	28.1737	27.533	25.9912	27.1142	26.1395	26.8131	27.9128	27.7617	28.1069	26.3367	27.7089	26.8392	26.8074	26.052	27.3997	29.3636	29.7513	28.8618	26.5177	26.454	27.435	27.0201	27.1562	29.9947	29.346	28.9514	30.3294	28.9114	28.5579	29.4594	29.6057	30.841	30.1748	31.3516	31.0048	26.3853	27.283	25.8414	26.9713
P01631	KV2A7_MOUSE	Ig kappa chain V-II region 26-10		Mus musculus (Mouse)	2	26.4643	25.1868	25.379	25.8265	26.5847	26.3346	25.8697	24.6525	25.7289	26.1833	27.2179	27.6035	27.2062	27.7659	26.3288	25.6862	25.4883	25.4392	25.6099	25.2526	26.4653	28.1065	26.8546	27.0104	27.428	27.0839	27.6917	24.7938	27.7929	28.2416	27.6986	27.992	26.5822	27.185	27.9738	27.8646	27.9966	27.3058	28.1826	28.0059	26.3846	26.7872	26.7851	25.4471
P01633	KV5A1_MOUSE	Ig kappa chain V19-17 (Ig kappa chain V-V region MPC11)	Igk-V19-17	Mus musculus (Mouse)	3	25.8042	24.3794	24.2241	25.1783	25.1459	25.4387	25.4225	20.3035	24.306	26.4158	25.3528	26.2773	26.563	26.5038	26.1179	25.3594	24.6823	24.766	25.2247	25.1088	25.8913	27.0227	26.2047	26.9097	22.9932	25.8405	25.2525	25.541	27.0613	25.947	26.4509	27.3936	24.6974	26.0552	25.148	25.3626	26.1371	26.3306	26.5331	27.0488	24.6404	24.6842	25.1549	22.733
P01635	KV5A3_MOUSE	Ig kappa chain V-V region K2 (Fragment)		Mus musculus (Mouse)	4	24.9855	25.3878	23.3349	22.0323	23.3025	25.0982	23.4557	20.995	20.3613	21.0708	22.6405	25.0886	25.432	25.1645	24.6379	25.1088	24.2045	22.819	21.9098	24.0579	22.0267	26.5267	25.0598	25.3136	20.7077	24.4079	21.0061	21.6572	24.7947	24.3584	25.1648	26.4396	25.886	24.7427	26.1014	25.9057	25.9023	26.4948	26.1321	26.9873	25.1949	24.4557	25.0861	24.2844
P01645	KV5AC_MOUSE	Ig kappa chain V-V region HP 93G7		Mus musculus (Mouse)	1	25.3967	22.8318	24.2218	25.2616	23.4728	19.581	22.8923	20.6068	25.4316	26.102	25.7183	27.7173	27.7389	24.1787	25.462	26.2839	23.2612	20.8114	23.9774	25.7327	25.0966	28.1489	26.2583	24.5962	23.808	26.4575	22.8978	25.5803	27.2888	20.9809	25.9313	27.9936	26.0294	26.7316	27.5359	27.495	27.336	27.8762	27.8348	27.5624	25.1393	26.5999	25.1159	23.1379
P01654	KV3A1_MOUSE	Ig kappa chain V-III region PC 2880/PC 1229		Mus musculus (Mouse)	2	27.7844	24.0943	21.9642	24.541	25.1298	25.186	25.3774	23.2287	24.1014	25.6303	24.9222	26.7902	26.8342	25.1167	25.8592	26.4796	23.0488	24.0675	24.4973	25.2162	25.4754	27.5416	25.7639	27.5401	23.7195	26.5561	25.5532	23.8963	26.6619	26.1119	27.5527	27.9715	24.316	24.9785	28.1466	26.3575	27.2217	26.9644	27.4898	28.0844	25.3949	24.7573	25.7751	24.1501
P01786	HVM17_MOUSE	Ig heavy chain V region MOPC 47A		Mus musculus (Mouse)	1	21.4154	21.8525	20.9832	20.5512	21.3376	21.2571	21.2286	20.8813	20.7542	21.3738	21.6324	22.0644	21.4605	21.0002	21.7465	21.2949	21.475	22.6405	20.7892	22.2453	23.7995	23.5144	22.6179	22.2308	21.3998	21.1389	21.2021	21.1947	22.9475	22.495	22.981	23.1796	21.8503	21.2194	21.743	22.5045	22.547	22.5231	23.5777	24.1106	21.2786	21.718	21.3262	21.8206
P01831	THY1_MOUSE	Thy-1 membrane glycoprotein (Thy-1 antigen) (CD antigen CD90)	Thy1 Thy-1	Mus musculus (Mouse)	4	26.0991	27.2588	26.9613	27.7287	27.6703	27.5645	28.0203	26.7387	26.7387	28.3356	26.7327	27.2058	25.8891	26.7168	26.5922	27.1848	26.9975	27.1584	27.8458	28.6269	27.3032	27.6231	27.7036	26.0637	27.1202	26.6833	27.5902	28.0061	26.1963	26.6944	27.5569	27.8841	28.8692	28.3887	28.6084	28.2646	28.2087	28.3598	27.8014	27.9912	26.1318	26.6669	26.1349	25.6594
P01837	IGKC_MOUSE	Immunoglobulin kappa constant (Ig kappa chain C region MOPC 21)	Igkc	Mus musculus (Mouse)	7	28.9917	28.7645	28.3154	28.7782	28.935	29.4098	29.2065	28.2235	28.4255	29.7969	29.472	30.364	30.0759	29.8789	29.0223	29.1751	28.7957	28.281	28.5848	29.0458	29.6577	30.5074	29.6606	28.5942	28.5606	30.1548	28.618	28.6254	30.7552	29.9441	30.5028	31.3682	30.2744	29.9457	31.2539	30.7977	31.1037	31.4049	31.5866	31.8943	28.0504	29.7663	29.6074	27.5728
P01864	GCAB_MOUSE	Ig gamma-2A chain C region secreted form (B allele)		Mus musculus (Mouse)	7	30.1949	27.7694	28.3767	28.2252	28.6056	29.1096	29.5309	28.4559	28.8367	29.6162	29.9008	30.487	30.4933	30.0276	29.8234	29.23	28.6983	28.8426	29.0374	29.0321	30.0678	31.2135	30.4873	29.9495	29.7595	30.0756	30.0105	29.7113	30.8766	29.8185	30.6657	31.3003	30.3892	29.3098	30.3788	30.2071	29.8968	30.9399	30.9732	31.4205	28.5891	28.5171	28.9525	27.5358
P01867	IGG2B_MOUSE	Ig gamma-2B chain C region	Igh-3	Mus musculus (Mouse)	6	28.5301	27.3292	26.9083	27.8923	28.0961	28.4279	28.5803	27.6589	27.776	28.2994	28.5562	29.5897	29.5682	27.6238	28.7359	28.3348	28.3933	28.5032	28.3248	28.6211	29.6183	30.6008	29.1783	29.3777	28.0806	29.1137	28.6473	27.7386	29.7078	28.9034	28.947	29.6756	29.1248	28.6522	30.0737	29.8376	29.415	30.0243	30.1299	30.1116	27.6532	27.757	27.8424	27.6442
P01868	IGHG1_MOUSE	Ig gamma-1 chain C region secreted form	Ighg1 Igh-4	Mus musculus (Mouse)	6	28.0761	28.2334	27.4773	28.6237	28.8512	29.3142	28.3044	27.2757	27.8008	29.448	28.0598	28.7939	29.0717	29.714	28.6663	28.19	28.5322	28.6725	28.8399	28.9506	29.3034	30.3391	29.7806	30.435	27.5436	29.1251	27.7372	28.5016	30.5212	29.3171	29.5485	29.9361	29.6038	29.5633	30.4557	29.9858	30.1351	30.1757	30.6174	30.4982	27.6587	28.6544	28.9124	27.4251
P01872	IGHM_MOUSE	Immunoglobulin heavy constant mu [Cleaved into: Mu' chain (55 kDa mu' chain)]	Ighm Igh-6	Mus musculus (Mouse)	11	29.6596	27.4989	25.9919	26.5999	28.2758	29.1011	28.427	28.2192	26.7989	29.247	27.7105	30.4162	30.0522	29.5596	28.7357	28.0166	27.4581	27.2965	27.6761	27.3657	28.6055	30.0141	28.4566	27.9609	28.0371	28.9375	27.4152	27.2982	29.4914	28.215	30.2174	31.29	28.2978	27.9233	29.3114	29.1013	30.484	30.7194	30.7112	30.9107	28.6786	29.2363	27.964	27.7558
P01887	B2MG_MOUSE	Beta-2-microglobulin	B2m	Mus musculus (Mouse)	4	29.67	29.1699	29.0114	28.9992	29.2423	29.2132	29.6605	29.2348	29.2112	30.1933	29.7146	29.8178	29.1222	30.3141	29.5199	29.5199	29.9832	30.048	30.1058	30.0855	30.2324	31.1298	30.0284	30.1048	29.3741	29.3103	29.3803	29.7466	29.7005	29.8873	29.3711	29.872	29.6653	30.5434	30.532	30.368	30.4042	30.5813	30.4198	30.4279	29.8054	30.3481	29.565	29.4852
P01898	HA10_MOUSE	H-2 class I histocompatibility antigen, Q10 alpha chain	H2-Q10	Mus musculus (Mouse)	7	26.0335	23.8615	24.0154	25.3058	25.7225	25.6227	25.8308	23.5461	24.1171	24.8138	22.9199	25.3791	26.4563	25.9351	24.9728	25.1248	24.3628	23.3849	22.3038	19.6875	27.2969	27.3831	26.7597	18.7536	23.3193	24.4694	24.4323	24.4972	26.3325	25.6492	26.2003	26.9168	25.7612	26.6824	26.5809	27.5834	28.1548	27.5768	28.2873	27.8155	25.2562	26.4291	24.6823	24.1511
P01899	HA11_MOUSE	H-2 class I histocompatibility antigen, D-B alpha chain (H-2D(B))	H2-D1	Mus musculus (Mouse)	10	30.844	30.9493	30.6002	30.5046	30.6407	30.6049	30.9318	30.6545	30.868	30.9134	31.1751	30.816	30.6197	31.2038	30.8692	31.299	31.9384	31.8904	31.7198	31.8743	31.5363	31.7837	31.0101	31.5481	30.7507	30.8	31.247	31.579	31.0447	31.0026	31.1937	31.2496	31.8885	31.6902	31.3874	31.6265	31.5694	31.5987	31.7355	31.5377	30.9282	31.3866	30.5841	30.652
P01901	HA1B_MOUSE	H-2 class I histocompatibility antigen, K-B alpha chain (H-2K(B))	H2-K1 H2-K	Mus musculus (Mouse)	5	29.0003	28.7368	28.4358	29.1302	28.7717	29.6922	28.8288	29.5582	29.6957	29.6329	29.6463	29.0746	28.8219	29.9186	29.8758	29.8466	29.778	29.9242	30.1502	29.7241	29.832	29.7227	29.3923	29.3112	29.522	28.9404	29.2483	29.4895	29.0959	29.3449	28.4461	29.3729	29.4996	29.2632	28.8969	28.8537	28.9675	28.812	29.0029	28.9627	28.7661	29.2822	28.2749	28.3673
P01942	HBA_MOUSE	Hemoglobin subunit alpha (Alpha-globin) (Hemoglobin alpha chain)	Hba Hba-a1	Mus musculus (Mouse)	13	35.2028	35.7271	34.6408	35.4116	37.5902	37.1359	36.9058	36.2421	34.8925	36.1411	35.6059	37.0978	37.636	37.6857	37.9554	37.2063	34.8956	34.6612	35.4107	34.6814	39.5383	36.9738	38.3024	37.446	35.6999	36.2611	35.1325	35.6246	37.7875	36.7373	36.7181	36.3074	34.6561	33.3568	34.6846	34.7007	35.1403	35.645	36.3847	36.0515	34.7945	36.2098	34.9765	35.6432
P02088	HBB1_MOUSE	Hemoglobin subunit beta-1 (Beta-1-globin) (Hemoglobin beta-1 chain) (Hemoglobin beta-major chain)	Hbb-b1	Mus musculus (Mouse)	15	35.6581	35.7917	35.0133	36.025	38.24	37.8482	37.4099	36.85	35.3947	36.4817	36.2032	37.1677	37.8645	38.15	38.5893	37.9121	35.1315	34.9127	35.5271	34.8495	40.2164	37.9657	38.7886	38.1422	36.1176	36.3923	35.7997	35.9362	38.5163	37.518	37.7013	37.1024	35.3446	33.8536	35.0866	35.3222	35.6107	36.0586	36.824	36.5177	35.2503	36.6716	35.4684	36.2501
P02468	LAMC1_MOUSE	Laminin subunit gamma-1 (Laminin B2 chain) (Laminin-1 subunit gamma) (Laminin-10 subunit gamma) (Laminin-11 subunit gamma) (Laminin-2 subunit gamma) (Laminin-3 subunit gamma) (Laminin-4 subunit gamma) (Laminin-6 subunit gamma) (Laminin-7 subunit gamma) (Laminin-8 subunit gamma) (Laminin-9 subunit gamma) (S-laminin subunit gamma) (S-LAM gamma)	Lamc1 Lamb-2 Lamc-1	Mus musculus (Mouse)	22	26.376	25.2044	25.8124	26.8674	26.8972	24.4715	25.5446	25.3179	26.0409	25.8699	24.214	26.378	25.2571	26.0595	24.0805	25.8542	24.7326	24.0128	25.1199	25.4232	25.7335	25.8426	24.8048	25.1145	25.1849	26.7924	26.2813	24.4487	24.7651	25.0684	26.217	25.6417	27.3392	27.2918	28.1406	27.9494	27.8933	27.543	28.1596	27.6724	27.3115	27.848	26.9847	27.1927
P02469	LAMB1_MOUSE	Laminin subunit beta-1 (Laminin B1 chain) (Laminin-1 subunit beta) (Laminin-10 subunit beta) (Laminin-12 subunit beta) (Laminin-2 subunit beta) (Laminin-6 subunit beta) (Laminin-8 subunit beta)	Lamb1 Lamb-1 Lamb1-1	Mus musculus (Mouse)	29	27.9426	27.6845	27.5803	28.3087	27.2562	28.4585	27.8308	26.2961	27.0151	27.1225	28.3152	28.004	28.2489	28.6112	27.6909	28.4138	27.0723	25.3847	26.7756	25.9572	27.3792	28.2108	26.4778	26.4977	27.18	28.1697	28.0293	26.8144	29.1601	28.5436	28.9197	28.7757	28.1771	28.0966	27.9078	28.4807	28.9738	27.7851	27.7712	28.3322	28.5406	29.2566	28.0019	28.5951
P03921	NU5M_MOUSE	NADH-ubiquinone oxidoreductase chain 5 (EC 7.1.1.2) (NADH dehydrogenase subunit 5)	Mtnd5 mt-Nd5 Nd5	Mus musculus (Mouse)	4	23.8916	22.8057	23.954	23.6866	22.7809	23.2856	24.7321	23.9902	22.0323	24.2145	22.6188	21.6194	21.0659	22.2012	22.8133	23.4861	21.2496	20.3829	22.2388	23.5015	24.0185	24.1393	25.7007	25.3054	23.5331	21.4902	21.8289	24.1512	24.4096	24.473	24.9378	25.1125	23.0675	22.1087	21.9466	19.3849	24.2819	23.0689	21.8852	23.6088	24.3545	23.051	20.3516	23.667
P03953	CFAD_MOUSE	Complement factor D (EC 3.4.21.46) (28 kDa adipocyte protein) (Adipsin) (C3 convertase activator) (Properdin factor D)	Cfd Adn Df	Mus musculus (Mouse)	3	27.1869	25.7915	25.3059	26.7144	27.2216	27.327	27.3521	24.815	25.318	26.9491	26.2876	27.4506	26.6815	27.0827	26.2732	26.6695	25.8674	26.5141	26.1038	26.4455	27.475	28.0206	26.6227	25.2013	25.6232	27.3065	24.425	26.717	28.4212	27.5997	27.4861	28.6056	24.1359	23.5327	24.5108	23.92	25.1092	25.6295	25.5927	24.5818	22.9963	24.4441	20.7921	23.3691
P03958	ADA_MOUSE	Adenosine deaminase (EC 3.5.4.4) (Adenosine aminohydrolase)	Ada	Mus musculus (Mouse)	13	24.398	24.7345	25.8751	25.1856	26.0933	25.1754	25.45	25.1103	26.0022	26.5103	26.4256	25.5555	26.5176	26.4801	25.3651	23.7797	24.8366	25.5881	25.2683	25.8018	26.3227	26.9608	25.8483	26.0527	26.336	25.4271	26.2377	24.8348	25.5979	23.8457	26.2796	25.9637	26.9545	26.1509	26.7083	26.7835	25.6152	26.7441	26.5818	27.1611	21.5578	20.8944	25.1266	24.374
P03987	IGHG3_MOUSE	Ig gamma-3 chain C region		Mus musculus (Mouse)	9	28.3161	26.2604	27.8481	27.3318	27.021	28.1327	27.7516	27.0988	26.7728	27.5502	27.9792	29.4258	28.4241	28.7896	27.9424	27.041	26.9703	27.0825	27.8876	25.7403	27.5973	29.1391	28.4085	26.6604	27.4378	28.6239	27.9593	25.8169	28.816	27.7686	28.3505	29.9189	28.5559	27.5357	28.4793	28.4406	28.8245	29.3693	29.5292	29.533	28.7749	28.6641	27.3664	28.6409
P04117	FABP4_MOUSE	Fatty acid-binding protein, adipocyte (3T3-L1 lipid-binding protein) (Adipocyte lipid-binding protein) (ALBP) (Adipocyte-type fatty acid-binding protein) (A-FABP) (AFABP) (Fatty acid-binding protein 4) (Myelin P2 protein homolog) (P15) (P2 adipocyte protein) (Protein 422)	Fabp4 Ap2	Mus musculus (Mouse)	8	28.6008	29.0539	28.187	28.6122	27.5302	28.6037	28.6947	26.9168	28.5958	29.0946	29.7023	27.8906	28.5448	29.4636	28.5934	28.3781	28.1173	29.0909	29.2087	29.4322	29.2214	31.5077	29.2142	29.0667	28.2102	29.0545	28.9242	28.6391	29.6998	27.8788	29.0788	29.6828	30.4172	29.8174	30.3606	30.0162	30.1053	31.0174	31.1357	31.0927	26.0223	28.872	27.1091	26.1261
P04186	CFAB_MOUSE	Complement factor B (EC 3.4.21.47) (C3/C5 convertase) [Cleaved into: Complement factor B Ba fragment; Complement factor B Bb fragment]	Cfb Bf H2-Bf	Mus musculus (Mouse)	28	28.4863	27.686	27.2639	28.8019	28.6879	28.5302	28.3049	27.7351	27.5723	28.3746	28.1143	28.6819	29.0485	29.3033	28.5542	29.0407	27.9551	27.8533	27.8585	28.2737	29.8908	30.6516	29.634	28.2072	27.8367	28.9151	28.4427	28.2891	30.7281	29.7984	29.87	30.7679	29.3543	28.5891	28.949	29.4885	30.3622	30.2023	30.6727	30.6975	26.9123	27.8664	26.8896	27.5529
P04187	GRAB_MOUSE	Granzyme B(G,H) (EC 3.4.21.79) (CTLA-1) (Cytotoxic cell protease 1) (CCP1) (Fragmentin-2)	Gzmb Ctla-1 Ctla1	Mus musculus (Mouse)	6	23.2949	25.146	23.9099	22.6285	19.978	25.3865	23.3689	25.3448	24.1539	20.9672	21.0531	23.8325	21.2156	21.4561	21.6893	24.0642	23.7749	24.2878	24.0341	24.9913	25.3049	25.8461	26.5032	22.6675	23.9023	20.9017	24.3103	24.7756	24.0908	20.6285	19.8024	23.4347	27.4295	27.0526	27.3971	26.9993	27.6941	28.0598	27.167	26.5398	25.0278	21.0768	24.147	24.4948
P04441	HG2A_MOUSE	H-2 class II histocompatibility antigen gamma chain (Ia antigen-associated invariant chain) (Ii) (MHC class II-associated invariant chain) (CD antigen CD74)	Cd74 Ii	Mus musculus (Mouse)	10	27.616	27.7124	27.2654	26.3488	26.8549	25.7251	27.0024	27.3873	27.9022	25.7664	28.3482	26.0147	26.6052	25.4346	25.9055	23.596	28.7673	28.4019	28.274	28.9441	25.3702	25.9607	25.0583	27.1176	27.4707	23.7674	27.4671	28.8615	24.8247	27.4798	26.7464	19.9945	28.3752	28.2761	28.1245	28.3544	26.32	26.8653	26.6603	27.4546	27.5661	28.1908	26.9908	27.1872
P04919	B3AT_MOUSE	Band 3 anion transport protein (Anion exchange protein 1) (AE 1) (Anion exchanger 1) (MEB3) (Solute carrier family 4 member 1) (CD antigen CD233)	Slc4a1 Ae1	Mus musculus (Mouse)	20	26.7538	26.551	26.6184	25.6834	30.6566	29.2923	29.7592	28.5203	25.8851	28.2387	26.1421	27.9967	29.2395	29.0429	30.6731	30.0734	25.1726	25.1005	22.8269	24.6279	32.0528	30.059	30.629	30.2851	26.5204	27.6375	25.45	26.6503	30.9447	29.9081	30.2698	29.4078	26.6049	23.4838	25.2491	26.3615	28.6555	28.3426	29.6765	28.5925	27.1019	28.7328	25.6082	27.4524
P05063	ALDOC_MOUSE	Fructose-bisphosphate aldolase C (EC 4.1.2.13) (Aldolase 3) (Brain-type aldolase) (Scrapie-responsive protein 2) (Zebrin II)	Aldoc Aldo3 Scrg2	Mus musculus (Mouse)	17	27.101	26.8649	27.6045	27.4528	27.1357	26.5175	26.6637	26.5833	26.5833	27.0619	27.7615	26.464	27.1731	27.4932	27.1862	25.8644	26.879	26.2486	27.2607	26.4058	26.8242	25.6638	23.1359	26.7747	27.6939	26.6805	26.3781	27.2564	26.0923	26.3469	26.075	25.654	27.1722	25.468	23.221	24.7082	25.182	24.6765	24.3725	25.5679	27.0846	25.9831	27.1946	27.4724
P05064	ALDOA_MOUSE	Fructose-bisphosphate aldolase A (EC 4.1.2.13) (Aldolase 1) (Muscle-type aldolase)	Aldoa Aldo1	Mus musculus (Mouse)	29	33.7578	34.1966	33.7355	34.3723	34.1093	33.8717	34.0493	33.487	33.3573	34.3984	34.4136	34.0519	34.1886	34.5472	33.9016	33.9759	33.7711	33.6525	34.0155	33.6733	34.4164	34.0217	33.6357	33.7899	33.7195	34.1658	33.7022	33.8528	34.3443	33.6535	33.8167	34.0139	33.7256	33.5525	33.5782	33.3077	33.1579	33.6151	33.8426	34.0524	33.1864	33.6125	32.9731	33.1175
P05132	KAPCA_MOUSE	cAMP-dependent protein kinase catalytic subunit alpha (PKA C-alpha) (EC 2.7.11.11)	Prkaca Pkaca	Mus musculus (Mouse)	7	25.3524	25.9168	26.0174	25.4244	26.364	26.0426	27.0371	26.6824	26.5693	27.9951	26.8881	25.6779	27.3668	26.9876	27.0175	26.7662	27.1484	26.5822	26.9018	25.8596	24.8518	26.2232	26.2394	28.2409	27.1361	26.001	26.8154	27.0722	25.9042	27.2673	27.1056	25.6697	27.3044	26.2188	27.0521	26.4818	27.1157	26.5994	26.9522	27.3307	26.8085	27.2172	27.0051	27.5726
P05201	AATC_MOUSE	Aspartate aminotransferase, cytoplasmic (cAspAT) (EC 2.6.1.1) (EC 2.6.1.3) (Cysteine aminotransferase, cytoplasmic) (Cysteine transaminase, cytoplasmic) (cCAT) (Glutamate oxaloacetate transaminase 1) (Transaminase A)	Got1	Mus musculus (Mouse)	24	29.6774	29.561	29.2914	29.9824	29.3845	29.512	29.4163	29.3545	28.8184	29.7638	30.0715	29.6311	29.8935	30.3266	29.6287	28.8079	29.7996	29.8295	29.7058	29.4439	29.3957	30.0931	29.2909	29.7904	29.1293	29.1948	29.2013	29.213	29.2865	28.567	28.7447	29.15	30.2096	29.3953	29.4505	29.112	28.3087	29.2748	28.9524	29.5008	28.0639	28.1412	28.3376	28.3007
P05202	AATM_MOUSE	Aspartate aminotransferase, mitochondrial (mAspAT) (EC 2.6.1.1) (EC 2.6.1.7) (Fatty acid-binding protein) (FABP-1) (Glutamate oxaloacetate transaminase 2) (Kynurenine aminotransferase 4) (Kynurenine aminotransferase IV) (Kynurenine--oxoglutarate transaminase 4) (Kynurenine--oxoglutarate transaminase IV) (Plasma membrane-associated fatty acid-binding protein) (FABPpm) (Transaminase A)	Got2 Got-2	Mus musculus (Mouse)	20	30.2397	30.3855	29.9038	30.3014	29.9814	30.2623	29.9099	29.9998	29.1527	30.1686	30.3598	30.1033	30.8156	30.5049	30.3216	30.0577	30.0475	29.8752	30.2874	30.3363	30.9574	31.6856	30.6248	30.1146	29.5511	30.4193	29.5421	29.8807	30.4362	29.6284	30.0853	30.4668	30.8327	30.3234	30.4226	30.168	29.9658	30.3824	30.2856	30.6577	29.0835	29.6576	29.1116	29.1031
P05480	SRC_MOUSE	Neuronal proto-oncogene tyrosine-protein kinase Src (EC 2.7.10.2) (Proto-oncogene c-Src) (pp60c-src) (p60-Src)	Src	Mus musculus (Mouse)	9	23.7941	25.5194	24.5005	23.5591	25.4764	24.8265	25.2378	25.5814	25.5523	24.3591	24.9023	24.9161	25.3401	25.9636	25.2879	25.2486	26.2158	25.9844	25.4785	25.5867	24.8656	25.3046	24.5772	25.7743	24.9546	25.0474	25.6034	25.1426	25.7314	24.9149	25.7305	25.5536	25.2693	25.7315	25.2983	26.1528	25.859	25.2125	25.7015	26.3842	25.9026	25.7429	25.6026	25.5713
P05555	ITAM_MOUSE	Integrin alpha-M (CD11 antigen-like family member B) (CR-3 alpha chain) (Cell surface glycoprotein MAC-1 subunit alpha) (Leukocyte adhesion receptor MO1) (CD antigen CD11b)	Itgam	Mus musculus (Mouse)	32	28.3759	28.6046	27.6882	28.0982	27.4135	28.531	28.5409	27.9853	28.7717	28.8143	27.5436	28.0185	27.9568	28.5472	28.1886	29.0059	27.9804	27.7978	28.0477	29.4141	28.2324	30.4558	30.6379	28.482	27.8861	28.7458	28.8611	28.1972	30.4301	29.5887	30.1606	30.5584	30.2222	30.0453	30.3615	30.2743	31.1871	31.4725	31.035	30.668	27.9853	28.131	27.7205	27.6136
P05622	PGFRB_MOUSE	Platelet-derived growth factor receptor beta (PDGF-R-beta) (PDGFR-beta) (EC 2.7.10.1) (Beta platelet-derived growth factor receptor) (Beta-type platelet-derived growth factor receptor) (CD140 antigen-like family member B) (Platelet-derived growth factor receptor 1) (PDGFR-1) (CD antigen CD140b)	Pdgfrb Pdgfr Pdgfr1	Mus musculus (Mouse)	3	28.2738	20.4368	27.8545	27.8606	20.8954	22.6214	28.0261	21.1888	20.8966	19.1339	28.1806	28.1837	28.2753	28.5796	28.3724	20.2435	28.0847	27.9437	27.9882	27.9453	27.8268	27.7348	27.5511	27.3483	20.6191	21.5933	27.9678	28.1509	23.8578	20.0727	17.2975	23.5529	28.5794	28.6139	28.319	28.2316	28.4193	28.5762	22.2557	28.3196	27.6694	27.9643	27.6169	27.8317
P05977	MYL1_MOUSE	Myosin light chain 1/3, skeletal muscle isoform (MLC1/MLC3) (MLC1F/MLC3F) (Myosin light chain alkali 1/2) (Myosin light chain A1/A2)	Myl1 Mylf	Mus musculus (Mouse)	17	31.1167	31.2897	30.5306	30.9986	30.3542	31.4206	31.5489	30.3687	30.8143	31.5517	31.9804	31.1125	30.5757	31.1301	31.5389	31.5442	30.5473	30.6473	30.9221	30.7204	31.8587	30.3906	29.3024	30.9473	30.8807	31.5861	31.622	31.7291	32.3911	31.7416	31.7833	31.3897	30.089	30.2041	30.0955	30.7957	30.662	29.8788	32.0391	31.707	28.3548	30.3615	28.1678	27.78
P06151	LDHA_MOUSE	L-lactate dehydrogenase A chain (LDH-A) (EC 1.1.1.27) (LDH muscle subunit) (LDH-M)	Ldha Ldh-1 Ldh1	Mus musculus (Mouse)	27	33.8111	34.0094	33.62	34.4603	34.4012	33.9076	33.8514	33.6816	33.4395	34.1048	34.3591	33.8677	34.4361	34.5938	34.0807	33.5871	33.9767	34.0103	34.1728	33.5276	34.7486	34.3561	33.7186	34.0101	33.7108	33.8892	33.3895	33.609	33.9708	33.4398	33.8	33.7244	33.4894	33.2483	33.3736	33.2242	32.6609	32.9349	33.0017	33.4403	33.1235	33.1549	33.3235	33.472
P06330	HVM51_MOUSE	Ig heavy chain V region AC38 205.12		Mus musculus (Mouse)	4	25.7866	25.8912	22.0083	25.3074	24.9901	26.9821	25.3531	23.3019	23.0603	25.5181	26.636	27.5935	27.9856	27.6868	24.2706	26.0112	25.459	26.2356	26.6644	26.4705	27.9168	29.1685	28.1998	26.4575	26.3109	27.2953	26.8081	24.4885	28.4546	26.4895	27.6047	27.8621	26.9776	26.1435	28.0411	27.3507	26.9936	27.0343	28.9773	28.3155	25.0696	25.2283	26.6363	24.8987
P06683	CO9_MOUSE	Complement component C9	C9	Mus musculus (Mouse)	14	26.2125	25.3399	25.3298	25.7316	23.6303	23.8485	24.2702	21.6493	21.2115	21.4777	17.8248	25.2846	25.3348	25.2651	23.813	23.9448	25.9847	26.0483	21.6166	26.1707	26.7062	25.8574	26.2062	21.4172	23.4566	24.4198	23.4472	23.3029	26.5374	25.5592	25.7832	27.568	25.9454	25.4491	25.9563	26.7497	28.1275	28.1047	28.1215	28.1305	23.1884	25.2574	22.2982	24.8253
P06684	CO5_MOUSE	Complement C5 (Hemolytic complement) [Cleaved into: Complement C5 beta chain; Complement C5 alpha chain; C5a anaphylatoxin; Complement C5 alpha' chain]	C5 Hc	Mus musculus (Mouse)	41	25.5416	25.2824	23.6826	24.9796	23.8548	26.0323	24.3416	25.1595	24.6121	25.3628	26.1934	25.8452	25.9613	25.1262	25.6589	26.0795	26.2611	24.6315	26.3447	26.2289	25.5379	27.1226	26.921	26.0131	23.967	26.5928	26.907	26.7252	27.2609	26.5363	27.8997	28.1838	27.8686	27.9007	27.9336	29.0986	29.8668	29.0504	29.7499	29.4138	26.1644	26.9498	25.3689	25.7278
P06728	APOA4_MOUSE	Apolipoprotein A-IV (Apo-AIV) (ApoA-IV) (Apolipoprotein A4)	Apoa4	Mus musculus (Mouse)	28	29.7398	29.3057	28.3274	29.4857	29.1629	29.9798	29.0074	28.8257	28.5057	29.1944	28.9375	30.0687	30.0019	29.0575	29.2221	28.9365	28.5526	29.4821	28.2342	28.1933	31.2529	30.7665	30.5046	27.7983	29.0016	30.4555	29.2318	29.6603	31.2335	31.1123	30.6804	30.9434	30.4767	30.9708	31.1016	31.0651	31.3854	30.2818	31.1453	31.1981	29.0785	29.6555	28.6461	28.6841
P06745	G6PI_MOUSE	Glucose-6-phosphate isomerase (GPI) (EC 5.3.1.9) (Autocrine motility factor) (AMF) (Neuroleukin) (NLK) (Phosphoglucose isomerase) (PGI) (Phosphohexose isomerase) (PHI)	Gpi Gpi1	Mus musculus (Mouse)	26	32.5903	32.673	32.4184	33.1477	33.0075	32.6773	32.5247	32.4393	32.2559	32.9497	33.0357	32.555	33.1093	33.2144	32.5619	32.391	32.5582	32.5224	32.6623	32.5265	33.3092	32.9836	32.3298	32.7343	32.2987	32.5724	32.1074	32.4726	33.0826	32.5413	32.6182	32.9013	32.3607	31.8096	32.1553	31.9017	31.7578	32.0498	31.8762	32.2506	31.3537	31.755	31.6704	31.9156
P06797	CATL1_MOUSE	Cathepsin L1 (EC 3.4.22.15) (Cathepsin L) (Major excreted protein) (MEP) (p39 cysteine proteinase) [Cleaved into: Cathepsin L1 heavy chain; Cathepsin L1 light chain]	Ctsl Ctsl1	Mus musculus (Mouse)	7	25.4214	26.0901	25.8342	26.7684	24.7923	25.2739	26.5003	25.06	25	27.0076	26.5384	26.2073	26.8608	26.4412	26.0621	25.4311	26.0835	25.5393	25.6667	25.5327	27.5831	27.7957	27.0192	25.9968	25.3454	26.3421	26.064	26.1051	26.5163	26.2343	26.4547	26.8461	26.0459	26.4398	26.3221	25.9507	26.2842	27.3203	26.4192	26.8213	25.7493	26.1499	25.5478	25.8262
P06800	PTPRC_MOUSE	Receptor-type tyrosine-protein phosphatase C (EC 3.1.3.48) (Leukocyte common antigen) (L-CA) (Lymphocyte antigen 5) (Ly-5) (T200) (CD antigen CD45)	Ptprc Ly-5	Mus musculus (Mouse)	36	28.0485	28.1328	27.7812	27.9666	27.7774	27.9723	28.458	27.741	28.1526	28.082	27.7812	28.0831	27.41	27.9807	27.7891	27.8334	29.0817	28.7886	28.8086	29.3497	28.5403	29.0551	28.9577	28.466	27.9135	27.0974	28.1799	28.2418	28.1924	27.6977	27.88	27.9429	29.7685	29.5225	29.333	29.4019	29.3651	29.7191	29.4874	29.5454	27.5424	27.6557	27.7723	26.8732
P06909	CFAH_MOUSE	Complement factor H (Protein beta-1-H)	Cfh Hf1	Mus musculus (Mouse)	12	28.1777	26.7785	26.9645	28.2116	28.536	28.4328	28.6159	27.3092	26.3763	27.7442	27.11	28.2277	29.3163	29.0236	27.719	28.7998	26.3059	26.7632	26.9263	27.0069	28.8188	29.1371	29.114	27.2991	26.1233	28.3851	27.8346	27.1075	30.0843	29.1347	29.0466	30.3196	28.8684	28.5605	29.2485	29.821	30.7969	29.9578	30.955	30.9691	27.5359	27.9216	26.6022	27.3114
P07091	S10A4_MOUSE	Protein S100-A4 (Metastasin) (Metastatic cell protein) (PEL98) (Placental calcium-binding protein) (Protein 18A2) (Protein Mts1) (S100 calcium-binding protein A4)	S100a4 Capl Mts1	Mus musculus (Mouse)	9	31.5737	31.9878	31.6408	31.132	31.2908	31.6217	31.4452	30.8298	30.2507	29.9229	30.9278	30.8854	30.7718	29.3522	30.6195	30.5822	30.4996	30.9838	30.7362	30.2582	30.0294	28.8389	30.1043	34.4102	30.3976	30.6051	30.5495	30.3231	31.3824	31.2442	31.2751	30.7706	29.9771	30.1597	29.5488	30.1155	30.0926	29.4823	29.4901	30.0771	29.4927	29.4947	29.8494	29.3435
P07214	SPRC_MOUSE	SPARC (Basement-membrane protein 40) (BM-40) (Osteonectin) (ON) (Secreted protein acidic and rich in cysteine)	Sparc	Mus musculus (Mouse)	5	25.437	25.6529	26.0941	27.6125	26.0575	25.7974	25.0625	25.8939	25.9884	27.6965	27.76	27.0588	25.8174	23.5741	24.6539	26.6719	24.3654	26.5666	24.5758	24.7777	20.5296	24.2343	24.0822	24.6246	26.1861	25.8749	26.8038	26.927	26.4941	27.0926	25.6295	26.4903	25.9835	25.4083	25.6752	25.0122	25.7758	25.4772	24.5368	24.7727	24.1018	24.4108	24.9414	24.7387
P07309	TTHY_MOUSE	Transthyretin (Prealbumin)	Ttr	Mus musculus (Mouse)	8	30.8517	29.9998	29.1687	31.0437	31.4378	31.555	30.7839	30.3001	29.6439	30.7063	30.8728	31.155	30.7797	31.5901	30.7671	30.9468	30.3541	30.6496	30.8043	30.5946	33.1003	32.3448	32.1709	30.9022	30.12	31.2409	30.2012	30.3532	31.6381	30.7671	31.1977	31.3866	30.7351	30.9308	31.0896	31.1647	30.4801	30.1147	30.8122	30.4184	29.3314	30.4663	29.4926	29.7309
P07310	KCRM_MOUSE	Creatine kinase M-type (EC 2.7.3.2) (Creatine kinase M chain) (Creatine phosphokinase M-type) (CPK-M) (M-CK)	Ckm Ckmm	Mus musculus (Mouse)	22	31.6393	31.785	31.3623	31.8815	30.9245	31.6189	31.809	31.0343	31.0001	33.3312	33.1752	31.508	31.1798	31.5323	31.0187	31.2771	31.6179	31.5451	32.4271	31.2501	32.0965	31.3441	27.1824	31.1073	31.563	32.0857	31.5097	31.9848	32.6914	31.6766	31.9516	31.7655	32.0594	31.943	31.6339	31.3868	31.433	31.8509	33.5808	33.6424	27.8612	31.7526	26.9989	25.7013
P07356	ANXA2_MOUSE	Annexin A2 (Annexin II) (Annexin-2) (Calpactin I heavy chain) (Calpactin-1 heavy chain) (Chromobindin-8) (Lipocortin II) (Placental anticoagulant protein IV) (PAP-IV) (Protein I) (p36)	Anxa2 Anx2 Cal1h	Mus musculus (Mouse)	32	34.3493	34.4288	34.1661	34.0977	34.1744	34.3461	34.4692	34.1414	34.2122	34.0256	33.6182	34.8494	33.771	34.078	34.6675	34.4358	34.8284	34.6525	34.721	34.4912	34.857	35.0279	35.8394	34.6865	33.992	34.6037	34.1903	34.2401	34.7305	34.9113	35.2161	35.3207	33.8889	34.2072	34.1723	34.2838	34.2299	33.9287	34.1498	33.9594	34.5257	34.3497	34.3144	34.3881
P07607	TYSY_MOUSE	Thymidylate synthase (TS) (TSase) (EC 2.1.1.45)	Tyms	Mus musculus (Mouse)	10	26.0116	26.261	25.7983	26.7151	26.6856	26.6307	24.8857	26.1388	25.6497	25.8297	26.2855	25.2531	26.3288	24.7858	26.2386	25.3571	25.7725	26.5198	25.0337	25.8298	26.6148	23.6715	24.8345	23.9061	26.6722	26.4176	25.9172	25.8287	24.9676	25.6534	24.2845	24.8299	23.52	24.5	21.9987	24.3876	19.3697	23.4384	23.2863	23.4289	26.0987	25.0019	26.2982	26.6995
P07724	ALBU_MOUSE	Serum albumin	Alb Alb-1 Alb1	Mus musculus (Mouse)	38	37.0748	37.2324	35.8778	36.8373	37.1251	37.1976	37.0563	36.47	36.3052	37.22	37.0931	38.0498	37.6536	37.8075	37.2674	37.1244	37.332	37.3655	37.6372	37.8978	38.5008	38.3807	37.6849	36.6762	36.7217	37.7961	36.8558	36.967	38.6114	37.8782	37.9995	38.3864	37.7444	37.3914	37.7448	37.4307	37.3237	37.6251	37.8778	37.6364	35.8531	36.7075	36.0306	36.2587
P07742	RIR1_MOUSE	Ribonucleoside-diphosphate reductase large subunit (EC 1.17.4.1) (Ribonucleoside-diphosphate reductase subunit M1) (Ribonucleotide reductase large subunit)	Rrm1	Mus musculus (Mouse)	29	26.7879	27.0446	27.8721	26.9093	26.5474	26.7474	26.005	28.0442	28.0684	26.6541	27.147	26.4898	27.8337	27.1574	27.2037	26.9546	27.2053	26.9813	26.4093	26.3188	26.4979	25.7716	24.1838	27.8991	27.2217	27.0395	27.7217	26.8288	25.9473	27.7357	25.2334	25.3603	24.7631	26.6483	25.2011	26.2133	24.601	25.2792	24.7248	26.0208	25.8661	26.2754	27.4517	27.0469
P07758	A1AT1_MOUSE	Alpha-1-antitrypsin 1-1 (AAT) (Alpha-1 protease inhibitor 1) (Alpha-1-antiproteinase) (Serine protease inhibitor 1-1) (Serine protease inhibitor A1a) (Serpin A1a)	Serpina1a Dom1 Spi1-1	Mus musculus (Mouse)	2	30.8348	30.0544	29.1597	30.7779	31.0337	31.5549	31.0917	29.4349	28.7776	30.6856	30.2462	30.857	31.5071	31.2677	30.3152	30.2894	29.2601	29.9056	29.4522	29.7528	31.7163	31.0842	30.6144	29.6516	29.4699	30.8431	29.6369	29.8784	32.1874	31.2084	31.4771	31.9272	31.4935	30.8837	31.6465	31.3736	31.667	31.7469	32.1564	31.9738	29.0508	30.1359	28.9619	29.7223
P07759	SPA3K_MOUSE	Serine protease inhibitor A3K (Serpin A3K) (Contrapsin) (SPI-2)	Serpina3k Mcm2 Spi2	Mus musculus (Mouse)	10	31.1473	30.7949	29.4013	31.0165	31.0801	31.1625	31.1245	30.4351	30.3081	31.0135	31.0086	31.8159	31.6008	31.5997	30.9687	30.7946	31.4003	31.3981	31.5987	31.4308	33.0777	33.1022	32.2258	30.4177	30.5047	31.8622	30.6558	30.8033	33.1838	32.2565	32.4918	33.1936	32.1279	31.5301	32.288	32.0831	32.3088	32.5175	32.9563	32.679	29.4765	30.5834	29.5089	30.3008
P07901	HS90A_MOUSE	Heat shock protein HSP 90-alpha (Heat shock 86 kDa) (HSP 86) (HSP86) (Tumor-specific transplantation 86 kDa antigen) (TSTA)	Hsp90aa1 Hsp86 Hsp86-1 Hspca	Mus musculus (Mouse)	34	32.3361	32.3263	32.2257	32.5393	32.6459	32.4687	32.3446	32.1806	31.9363	32.6375	32.5326	32.5049	33.1093	33.3391	32.5452	32.3328	32.7492	32.533	32.5254	32.5974	32.958	32.1297	31.9171	32.2465	32.0724	32.426	32.1085	32.2635	32.4993	32.4702	32.3847	32.3142	32.0083	32.0894	31.6787	31.7631	31.2231	31.0984	31.3927	31.442	31.8127	32.1442	32.1006	32.0944
P08003	PDIA4_MOUSE	Protein disulfide-isomerase A4 (EC 5.3.4.1) (Endoplasmic reticulum resident protein 72) (ER protein 72) (ERp-72) (ERp72)	Pdia4 Cai Erp72	Mus musculus (Mouse)	62	32.1349	32.0479	31.7475	32.5314	32.3349	32.2867	32.1177	31.8915	31.5625	32.4517	32.436	32.195	32.5243	33.0171	32.5004	32.265	32.0188	31.9064	32.3324	31.9159	32.4917	32.5629	31.8044	31.9121	32.0449	32.3833	31.9123	32.0257	32.6003	32.0161	32.4125	32.4509	31.6618	31.6722	31.8069	31.556	31.4761	31.725	31.5655	31.7985	31.7121	31.9259	31.8683	31.9234
P08030	APT_MOUSE	Adenine phosphoribosyltransferase (APRT) (EC 2.4.2.7)	Aprt	Mus musculus (Mouse)	9	29.0633	29.2618	29.2476	28.9856	28.5991	28.9029	28.8157	28.6611	28.5138	29.1903	29.0106	28.7658	29.0389	28.7285	28.4956	28.7839	28.3843	28.5175	28.3302	28.7227	29.1093	28.8921	29.0606	28.5172	28.5877	28.8442	28.8548	28.2204	28.5003	29.1401	28.6772	28.9333	28.8087	29.0337	29.2149	28.9448	29.2579	29.2405	29.3945	29.0743	28.8422	28.9239	28.6435	28.8369
P08032	SPTA1_MOUSE	Spectrin alpha chain, erythrocytic 1 (Erythroid alpha-spectrin)	Spta1 Spna1 Spta	Mus musculus (Mouse)	94	25.2938	26.0034	24.5686	23.6225	29.7188	29.2592	28.0078	26.8527	25.1546	26.3507	26.9759	27.9624	28.23	28.458	29.9641	29.2249	23.7812	24.3516	25.4302	21.805	31.851	28.6002	29.8353	29.4178	25.3351	27.151	24.5758	24.5293	30.5781	28.8299	29.6236	28.6047	24.4258	24.5186	25.2154	23.5081	26.1311	25.4221	26.8063	25.0126	25.6902	27.9434	26.708	27.4192
P08071	TRFL_MOUSE	Lactotransferrin (Lactoferrin) (EC 3.4.21.-)	Ltf	Mus musculus (Mouse)	24	29.3758	27.9437	27.8789	28.1948	27.5432	29.0913	28.6586	27.6132	27.4204	28.8559	27.9933	29.3399	28.636	29.9507	27.4635	29.2405	29.451	27.6031	29.0151	30.0415	30.1848	31.1826	30.7644	28.9275	27.6884	29.4328	29.2227	28.9627	31.6176	30.7758	31.2015	31.4298	30.4591	31.1991	31.6076	31.5678	31.7181	32.2695	31.9751	31.4957	29.3594	28.612	28.7585	29.3935
P08074	CBR2_MOUSE	Carbonyl reductase [NADPH] 2 (EC 1.1.1.184) (Adipocyte protein P27) (AP27) (Lung carbonyl reductase) (LCR) (NADPH-dependent carbonyl reductase 2)	Cbr2	Mus musculus (Mouse)	14	29.0744	28.7519	27.9346	29.2562	28.4559	28.6575	29.0823	27.8273	28.5979	28.6555	28.0784	28.765	29.1974	29.4669	28.9907	28.5928	28.5696	28.8001	29.0868	29.396	29.3934	30.4714	29.8683	28.9455	28.4776	29.357	28.2799	29.2325	29.9423	29.5638	29.4115	30.5823	28.9299	28.2546	28.6904	28.5818	28.8936	28.9828	29.6347	29.7886	26.3852	27.7001	27.4963	27.55
P08101	FCGR2_MOUSE	Low affinity immunoglobulin gamma Fc region receptor II (Fc gamma receptor IIB) (Fc-gamma RII) (Fc-gamma-RIIB) (FcRII) (IgG Fc receptor II beta) (Lymphocyte antigen 17) (Ly-17) (CD antigen CD32)	Fcgr2 Fcgr2b Ly-17	Mus musculus (Mouse)	6	28.3835	28.3748	27.6272	27.6753	26.6244	27.276	28.0604	26.7732	27.5685	28.1315	27.8855	27.4851	28.0696	27.5943	27.989	28.1907	28.6039	28.179	28.967	29.0171	26.5392	28.8388	29.3932	28.7999	27.4086	27.597	27.7352	28.0277	28.5979	27.3898	27.4697	28.0968	28.5258	28.2676	28.2951	28.1743	28.1057	28.2398	28.1689	28.4251	26.6139	27.0536	27.1621	26.1049
P08103	HCK_MOUSE	Tyrosine-protein kinase HCK (EC 2.7.10.2) (B-cell/myeloid kinase) (BMK) (Hematopoietic cell kinase) (Hemopoietic cell kinase) (p56-HCK/p59-HCK)	Hck	Mus musculus (Mouse)	15	24.8928	24.5764	25.0122	21.0249	23.8523	24.6126	24.9233	24.6507	25.2364	25.7205	25.2304	22.8747	24.2527	26.3632	26.6534	26.5421	25.2673	25.7334	25.5787	26.2273	23.7256	26.0541	26.6849	26.3121	25.054	25.8117	24.7334	26.3925	26.5804	26.9642	27.3996	26.3501	27.1998	26.8037	26.2091	25.6699	27.5435	27.8195	26.8789	26.7417	24.0834	25.0224	24.5638	24.2138
P08113	ENPL_MOUSE	Endoplasmin (94 kDa glucose-regulated protein) (GRP-94) (Endoplasmic reticulum resident protein 99) (ERp99) (Heat shock protein 90 kDa beta member 1) (Polymorphic tumor rejection antigen 1) (Tumor rejection antigen gp96)	Hsp90b1 Grp94 Tra-1 Tra1	Mus musculus (Mouse)	66	34.0758	33.7533	33.6914	34.1242	34.3267	34.0749	33.9627	33.6164	33.3439	34.1153	34.0966	34.2049	34.6247	34.8457	34.3325	34.0443	33.9074	33.8762	33.8354	33.7984	34.931	34.6024	34.1301	34.1301	33.9029	34.419	33.7621	33.879	34.5503	34.3394	34.4979	34.5988	33.4548	33.2553	33.3746	33.2705	33.4052	33.4804	33.5144	33.3933	33.6695	33.8213	33.7014	33.9052
P08121	CO3A1_MOUSE	Collagen alpha-1(III) chain	Col3a1	Mus musculus (Mouse)	9	26.9655	26.1038	26.7632	27.185	26.6391	29.3702	29.8324	28.5086	25.6252	28.1271	27.894	26.4911	29.6773	29.3858	29.4536	24.8529	25.6928	26.5656	27.272	27.2768	25.5263	26.4485	25.6186	24.2041	27.7532	28.0167	27.6103	27.1107	26.8709	27.6229	28.2175	28.0803	28.1195	27.978	28.4595	27.7027	27.6114	27.7458	26.6905	27.7607	23.9227	25.0679	23.8	24.2814
P08122	CO4A2_MOUSE	Collagen alpha-2(IV) chain [Cleaved into: Canstatin]	Col4a2	Mus musculus (Mouse)	4	24.7098	24.711	24.1377	24.8873	23.791	24.5969	22.9326	23.6236	24.1155	23.9953	22.4123	24.3446	22.7626	23.9273	23.9563	23.1938	19.8314	18.5134	22.6738	24.8316	18.1587	25.0224	24.6666	23.9018	23.256	23.1621	23.8096	24.1656	24.8821	24.7247	24.7995	25.2219	25.3557	26.4337	27.2966	26.3865	25.6493	25.4572	27.0808	26.821	25.3866	25.2078	24.6417	22.4581
P08207	S10AA_MOUSE	Protein S100-A10 (Calpactin I light chain) (Calpactin-1 light chain) (Cellular ligand of annexin II) (S100 calcium-binding protein A10) (p10 protein) (p11)	S100a10 Cal1l	Mus musculus (Mouse)	4	30.6294	29.6608	29.9466	29.4585	30.1881	30.2817	30.271	30.1633	30.2976	29.4612	30.3081	30.2683	29.9832	29.8075	30.8045	30.0696	30.1185	30.3994	30.3333	29.4198	29.902	30.0722	30.4026	29.8304	30.2601	30.4643	29.7518	29.7642	30.7918	30.4805	30.3738	30.2047	28.9979	28.5779	28.3836	29.2711	28.9547	29.3928	27.5878	28.5646	29.0133	29.4673	29.5859	29.328
P08226	APOE_MOUSE	Apolipoprotein E (Apo-E)	Apoe	Mus musculus (Mouse)	23	29.3843	28.9484	28.173	27.8704	28.7906	28.4808	28.6015	28.168	28.426	28.1275	27.1575	29.1089	28.6906	28.2533	28.3767	28.6906	28.5799	28.5408	28.2922	27.984	30.499	29.5423	30.4381	27.184	27.8717	28.9657	28.5039	28.1704	30.3709	29.5243	30.225	31.1896	30.6902	30.6848	30.9373	30.7265	32.3863	32.6079	32.621	32.5554	27.0937	28.0807	27.0596	27.2411
P08228	SODC_MOUSE	Superoxide dismutase [Cu-Zn] (EC 1.15.1.1)	Sod1	Mus musculus (Mouse)	10	30.6178	30.9369	30.3742	31.3549	31.3963	30.9196	30.6704	29.8841	29.7955	30.7665	30.6194	30.1697	31.0511	31.1319	30.4551	30.3978	30.3958	30.2474	30.8233	30.4158	32.1474	30.3114	30.8167	30.9208	30.1558	30.5541	30.0008	30.7369	30.4254	29.2882	30.3507	29.9653	29.4516	30.004	30.038	29.5313	29.1161	29.6508	29.5961	30.0615	28.9491	29.2949	29.6442	29.3288
P08249	MDHM_MOUSE	Malate dehydrogenase, mitochondrial (EC 1.1.1.37)	Mdh2 Mor1	Mus musculus (Mouse)	15	32.1593	32.1781	31.8788	32.6746	32.4988	32.2745	32.2983	31.8141	31.6609	32.0907	32.3562	32.5942	32.5606	32.7832	31.9987	32.059	31.8532	31.7886	32.1573	31.9364	33.5947	33.1563	32.5285	32.3581	32.0588	32.5597	31.6217	31.9691	32.5218	31.9904	32.2655	32.7506	31.8593	31.9947	31.904	31.7811	31.4657	31.9596	31.9341	32.036	31.5976	31.5121	31.6447	31.6509
P08556	RASN_MOUSE	GTPase NRas (Transforming protein N-Ras)	Nras	Mus musculus (Mouse)	3	26.9313	26.4658	26.876	26.295	26.3596	26.7543	26.6822	26.7063	26.7062	26.5595	26.377	25.7927	26.7612	26.8316	27.1948	27.2531	27.108	27.1127	27.1124	26.9081	27.3301	26.0131	27.7301	26.2967	26.4383	25.9324	26.2266	26.3587	27.1544	27.1921	26.8639	27.0116	26.3777	26.1822	26.7115	26.2393	26.7736	26.4329	26.2806	26.4722	26.0938	26.3919	26.4154	26.0273
P08607	C4BPA_MOUSE	C4b-binding protein (C4bp)	C4bpa C4bp	Mus musculus (Mouse)	5	21.4826	20.7707	21.1625	19.9732	24.8379	25.68	23.7319	22.3233	25.4405	21.0705	22.8049	20.4863	24.1509	23.9707	18.1744	23.1758	24.8585	24.5686	24.9879	24.7436	22.9962	27.5834	26.2115	22.8857	20.7575	24.8856	19.4501	19.339	26.272	23.9527	23.2241	25.1007	23.6938	22.3139	22.8995	23.4384	26.2181	25.7341	25.8166	25.0428	22.4983	24.6683	21.2197	21.4945
P08752	GNAI2_MOUSE	Guanine nucleotide-binding protein G(i) subunit alpha-2 (Adenylate cyclase-inhibiting G alpha protein)	Gnai2 Gnai-2	Mus musculus (Mouse)	9	29.8951	29.7153	29.4474	29.5182	29.6892	29.4109	29.5198	29.94	29.9618	29.6137	29.4608	29.6161	29.7753	29.4466	30.1814	30.1224	29.934	29.9874	30.172	30.1941	29.6811	30.445	30.3566	29.6305	29.8367	29.9215	29.7025	30.1889	30.1227	30.3962	30.0471	30.3453	30.4942	30.3396	30.7923	30.4652	30.5601	31.2945	30.9843	30.9761	29.8671	29.7436	29.7627	29.6685
P08775	RPB1_MOUSE	DNA-directed RNA polymerase II subunit RPB1 (RNA polymerase II subunit B1) (EC 2.7.7.6) (DNA-directed RNA polymerase II subunit A) (DNA-directed RNA polymerase III largest subunit)	Polr2a Rpii215 Rpo2-1	Mus musculus (Mouse)	23	25.3734	25.2003	25.2075	25.1235	27.8653	25.8995	27.2321	26.4621	25.8458	26.303	26.088	25.5911	24.7569	27.7085	27.5904	27.3533	27.3821	27.6884	27.7477	27.0867	27.6054	27.0101	26.7106	26.9402	27.9013	24.7212	27.8488	27.6579	25.4998	26.4434	25.5674	25.2027	24.4647	24.214	25.7504	24.7147	24.5169	23.976	25.0176	21.6518	26.2808	25.0906	26.3394	26.4412
P08882	GRAC_MOUSE	Granzyme C (EC 3.4.21.-) (B10) (Cytotoxic cell protease 2) (CCP2)	Gzmc Ctla-5 Ctla5	Mus musculus (Mouse)	9	28.1281	28.9382	29.1377	29.4766	29.4215	29.6659	29.2891	29.3888	28.314	28.7761	29.2375	29.4762	29.1698	29.8092	28.8533	29.4337	27.2914	27.747	27.9941	27.9443	27.8905	27.8008	28.3969	27.4387	28.251	27.9725	29.6407	28.7765	28.7178	29.1346	29.4022	29.4657	31.2905	31.1199	31.2794	30.8372	30.7968	31.1081	30.3927	30.2462	27.2969	26.9686	26.1271	26.6466
P08905	LYZ2_MOUSE	Lysozyme C-2 (EC 3.2.1.17) (1,4-beta-N-acetylmuramidase C) (Lysozyme C type M)	Lyz2 Lyz Lyzs	Mus musculus (Mouse)	4	26.9092	25.2777	26.7298	25.7238	25.5427	25.8113	26.3465	25.105	26.0738	26.7828	25.782	25.711	25.9378	27.5556	26.0114	27.5059	25.8591	25.1613	25.7805	26.8301	26.3778	27.8957	26.8829	25.1104	23.2962	25.995	27.6455	27.5717	27.6445	26.992	27.8649	27.825	29.4886	29.351	29.829	29.6065	29.2551	30.3912	29.8886	29.5335	26.9605	27.0285	26.509	26.4367
P09055	ITB1_MOUSE	Integrin beta-1 (Fibronectin receptor subunit beta) (VLA-4 subunit beta) (CD antigen CD29)	Itgb1	Mus musculus (Mouse)	14	27.0559	26.6044	26.3617	25.3145	26.7176	27.2023	26.2911	25.2723	26.8404	26.5894	27.176	26.2636	26.7905	25.8216	26.197	27.6789	25.7609	26.3001	26.7643	27.549	27.3469	28.0329	27.6784	26.5052	26.0081	26.9698	25.9297	27.2249	27.8104	28.0689	27.3167	27.3193	27.8927	27.854	27.8381	27.597	28.3553	28.2248	27.9662	27.6595	26.3084	27.0224	26.1493	25.8101
P09103	PDIA1_MOUSE	Protein disulfide-isomerase (PDI) (EC 5.3.4.1) (Cellular thyroid hormone-binding protein) (Endoplasmic reticulum resident protein 59) (ER protein 59) (ERp59) (Prolyl 4-hydroxylase subunit beta) (p55)	P4hb Pdia1	Mus musculus (Mouse)	56	33.8899	33.929	33.6459	34.3701	34.4192	34.2499	33.8157	33.6861	33.0836	34.0729	34.0647	34.2599	34.6445	34.729	34.4149	33.9476	33.7581	33.7364	33.8607	33.7794	35.0685	34.8128	34.1195	34.3646	33.7875	34.3245	33.4269	33.7714	34.3817	34.0528	34.2807	34.3396	33.3383	33.248	33.3799	33.0674	32.9315	33.1962	33.1182	33.2574	33.3143	33.3948	33.2446	33.4197
P09405	NUCL_MOUSE	Nucleolin (Protein C23)	Ncl Nuc	Mus musculus (Mouse)	45	32.1232	31.9968	31.9879	32.5393	32.2569	32.1468	32.1389	32.0457	31.8878	32.2127	32.4471	32.1613	32.4361	32.4989	32.0916	31.9281	31.9239	31.7905	31.8121	31.8038	32.4197	31.3856	31.6973	31.922	32.19	32.1317	32.1526	31.9508	31.6308	31.7011	31.4926	31.8331	31.8801	31.9708	32.0441	31.9701	31.2248	31.0913	31.3052	31.4664	31.7794	31.8957	32.0277	32.0579
P09411	PGK1_MOUSE	Phosphoglycerate kinase 1 (EC 2.7.2.3)	Pgk1 Pgk-1	Mus musculus (Mouse)	29	33.4197	33.7429	33.388	34.0761	34.1561	33.8013	33.8157	33.5381	33.1208	33.969	33.9095	33.6049	34.3999	34.5429	33.9699	33.6174	33.7711	33.6352	33.9663	33.6586	34.3904	33.8108	33.6443	33.7588	33.3445	33.4674	33.0864	33.3408	33.4062	32.6618	32.8149	32.9074	33.3613	32.8804	33.1547	32.7776	32.4141	32.8644	32.8591	33.1894	32.6732	32.9808	32.6873	32.6775
P09528	FRIH_MOUSE	Ferritin heavy chain (Ferritin H subunit) (EC 1.16.3.1) [Cleaved into: Ferritin heavy chain, N-terminally processed]	Fth1 Fth	Mus musculus (Mouse)	14	30.7897	30.1786	29.5841	30.746	30.3282	30.6673	30.4983	28.9968	29.9175	30.7025	29.9237	30.4178	31.2211	31.3522	30.5995	31.1244	30.1209	29.6899	30.0966	29.4261	31.5378	31.589	31.1324	29.8212	29.5321	30.6022	30.0413	29.9248	33.2393	31.5808	32.2755	32.3824	31.7069	30.9494	31.1166	30.7725	31.7495	32.2834	32.6586	33.1059	28.1155	28.4109	28.1687	27.9218
P09671	SODM_MOUSE	Superoxide dismutase [Mn], mitochondrial (EC 1.15.1.1)	Sod2 Sod-2	Mus musculus (Mouse)	11	28.081	28.0308	27.6784	28.4127	28.2537	28.3828	28.1595	27.6403	27.9424	28.2035	28.91	28.0963	28.692	29.168	28.7672	27.9713	28.1143	27.6015	28.06	28.2561	28.1551	29.5446	28.6873	27.9911	27.7076	28.5854	28.0423	27.6983	29.4639	29.0489	28.9892	29.6544	29.4866	29.161	29.5501	28.923	29.2572	29.8652	29.6061	29.6353	27.2443	27.3197	26.4366	26.7187
P0C0A3	CHMP6_MOUSE	Charged multivesicular body protein 6 (Chromatin-modifying protein 6)	Chmp6	Mus musculus (Mouse)	2	25.8087	24.4845	20.3782	23.2607	24.3434	22.7323	23.6067	21.1419	24.1649	24.7453	23.297	23.3915	24.6397	23.919	23.999	24.1761	24.8447	24.8958	25.1367	24.7401	25.0692	24.4604	24.1524	23.0118	23.3749	24.8156	23.0271	24.1675	24.3169	23.6981	24.278	23.9814	25.1709	24.281	24.9073	24.7841	24.4097	24.4993	21.9804	24.361	23.0083	24.693	24.7061	24.9776
P0DOV1	IFI5B_MOUSE	Interferon-activable protein 205-B (Ifi-205-B) (Interferon-inducible protein p205-B) (Myeloid cell nuclear differentiation antigen) (Protein D3)	Mnda Ifi205b	Mus musculus (Mouse)	2	27.7283	27.7236	27.1392	28.0968	28.0583	28.1527	28.2035	28.4822	28.3705	27.6907	27.9815	28.5529	27.789	28.4843	27.7756	28.5704	28.0445	29.1127	28.6853	28.9981	27.6247	28.7269	28.6021	28.843	28.363	28.2395	28.0315	28.4443	28.4652	28.6472	28.6573	28.5838	28.9336	29.1312	29.1932	28.848	28.7163	28.9304	28.6648	28.2932	29.2877	29.1302	29.2488	29.1933
P0DOV2	IFI4_MOUSE	Interferon-activable protein 204 (Ifi-204) (Interferon-inducible protein p204)	Ifi204	Mus musculus (Mouse)	14	28.7459	28.8352	28.8482	29.1549	28.5103	28.8404	29.2025	28.8968	28.924	28.9894	29.0106	29.3197	28.6226	28.5399	28.4133	28.8313	29.572	29.3519	29.476	29.2583	29.0804	28.9422	29.2424	29.3313	28.4827	28.5959	28.8033	29.1488	28.383	28.924	28.3917	28.4088	29.0773	29.0838	29.0828	29.1102	28.8869	29.0666	29.184	28.8855	29.3138	29.1122	29.3615	29.4555
P0DP28	CALM3_MOUSE	Calmodulin-3	Calm3 Cam3 Camc	Mus musculus (Mouse)	7	30.256	30.1719	30.4414	29.9124	31.8208	28.6607	31.6055	31.1631	28.934	30.6922	30.2456	30.3946	31.1096	30.7738	30.4026	30.4215	30.1563	30.6326	31.0814	29.5505	33.5179	31.6544	32.2079	32.0654	28.3824	28.7461	28.4642	28.1066	30.6956	30.4813	29.6339	29.9992	31.0226	30.9003	31.3565	31.3143	31.1974	31.2206	31.5371	31.6624	30.8479	30.8759	30.7712	30.8808
P10107	ANXA1_MOUSE	Annexin A1 (Annexin I) (Annexin-1) (Calpactin II) (Calpactin-2) (Chromobindin-9) (Lipocortin I) (Phospholipase A2 inhibitory protein) (p35)	Anxa1 Anx1 Lpc-1 Lpc1	Mus musculus (Mouse)	34	32.943	32.6319	32.3818	32.7583	32.302	32.8013	32.7551	32.6212	32.5013	32.568	32.6133	33.2498	32.3141	32.3972	32.9331	32.9899	32.7429	32.5541	32.5466	32.3862	33.079	33.0226	33.3971	32.6391	32.453	33.1824	32.5611	32.7337	33.7875	33.9797	33.8736	34.1046	32.255	32.7891	33.0813	33.0676	33.7215	33.8063	33.7717	33.4113	32.6429	32.5345	32.411	32.5273
P10126	EF1A1_MOUSE	Elongation factor 1-alpha 1 (EF-1-alpha-1) (Elongation factor Tu) (EF-Tu) (Eukaryotic elongation factor 1 A-1) (eEF1A-1)	Eef1a1 Eef1a	Mus musculus (Mouse)	17	34.2082	34.1735	34.263	34.1834	34.2852	33.9194	34.0009	34.2093	34.1286	34.532	34.0825	34.1575	34.068	34.1981	34.2044	34.1391	34.1764	34.1817	34.0765	34.3381	34.2245	34.0465	34.28	33.9357	34.2929	34.4084	34.2584	34.3687	34.3569	34.4639	34.1017	34.347	34.1712	34.1313	34.2695	34.1973	33.945	34.1385	34.3184	34.0426	33.9612	34.0032	34.2329	34.1356
P10404	ENV1_MOUSE	MLV-related proviral Env polyprotein [Cleaved into: Surface protein (SU); Transmembrane protein (TM)]		Mus musculus (Mouse)	5	20.4513	21.9265	23.0552	21.8629	20.6792	22.5732	20.1943	20.7037	20.1381	20.1195	20.8044	24.0401	22.4789	20.5658	21.4835	23.8834	22.9836	21.478	22.1685	22.1034	21.2224	21.207	23.7524	22.6163	23.7036	21.091	20.4321	24.0068	23.9975	23.7076	20.968	23.5665	24.6215	24.2487	24.8744	24.1967	24.7363	24.8092	24.2824	24.533	22.8539	20.9287	22.2496	24.0713
P10493	NID1_MOUSE	Nidogen-1 (NID-1) (Entactin)	Nid1 Ent	Mus musculus (Mouse)	24	28.071	28.4561	27.7447	28.0277	27.6495	27.8394	27.2618	26.7704	28.1824	28.1916	27.7027	27.706	26.5424	27.8886	27.376	28.543	27.5792	27.3889	28.3363	28.1104	27.6067	27.0488	28.2403	27.0537	27.7582	27.9851	28.2749	27.6949	28.0483	27.5484	28.024	27.6574	28.2795	28.6012	28.8491	29.1321	28.6979	28.4572	29.631	29.0685	28.665	29.0194	28.4308	28.1043
P10518	HEM2_MOUSE	Delta-aminolevulinic acid dehydratase (ALADH) (EC 4.2.1.24) (Porphobilinogen synthase)	Alad Lv	Mus musculus (Mouse)	11	25.253	24.4453	26.1569	26.5434	26.764	25.3366	25.7171	26.2909	25.7583	25.8587	26.1716	26.1971	27.4471	27.3833	26.287	25.9771	25.4343	26.0613	26.0154	25.2346	27.0308	26.3223	26.6595	26.8777	26.4351	26.7229	25.4495	25.9517	25.9257	26.3991	26.6473	25.7122	25.8686	24.5796	22.8114	24.882	22.1643	24.7807	23.5494	23.1453	25.703	25.6229	25.4195	26.5005
P10605	CATB_MOUSE	Cathepsin B (EC 3.4.22.1) (Cathepsin B1) [Cleaved into: Cathepsin B light chain; Cathepsin B heavy chain]	Ctsb	Mus musculus (Mouse)	8	30.0462	29.8893	29.5744	30.0326	28.8343	29.3439	29.6902	28.8765	29.8141	29.9194	30.1793	28.6554	29.5286	29.4493	28.4403	29.2529	29.2198	29.4152	29.9153	29.9883	28.3314	30.0382	29.2748	27.6659	29.6528	29.1834	29.2483	29.5919	29.9271	28.3571	29.3686	30.1405	30.403	30.1929	30.4337	29.7509	30.2997	31.0383	30.6175	30.6326	28.6212	28.8702	28.8598	28.3902
P10639	THIO_MOUSE	Thioredoxin (Trx) (ATL-derived factor) (ADF)	Txn Txn1	Mus musculus (Mouse)	7	28.2597	28.2771	27.8171	28.4296	28.5032	28.813	28.141	27.0426	27.7405	27.9676	28.1407	27.0776	28.669	28.1421	29.4192	27.8432	27.2289	28.1389	29.466	29.612	29.4763	29.2452	29.0404	29.5527	28.2321	27.475	28.4711	28.0658	28.0747	27.3857	27.5397	27.4812	29.2432	29.9108	30.2643	29.9366	29.535	29.8264	30.2655	30.6981	29.0655	29.3067	29.4075	29.1813
P10649	GSTM1_MOUSE	Glutathione S-transferase Mu 1 (EC 2.5.1.18) (GST 1-1) (GST class-mu 1) (Glutathione S-transferase GT8.7) (pmGT10)	Gstm1	Mus musculus (Mouse)	11	28.5039	28.8616	28.1277	28.513	28.7273	28.3757	28.5051	28.1453	28.1298	29.1431	29.0423	28.1537	29.0619	29.605	28.4968	28.4009	29.5234	29.0538	29.0244	29.018	29.563	29.1244	28.8949	29.1428	28.0942	27.9213	27.8584	28.5854	29.2901	28.3546	28.9538	29.2358	29.8518	29.4281	29.716	29.4382	29.5291	30.0605	29.9706	30.0604	28.3314	28.4321	28.6923	28.8156
P10711	TCEA1_MOUSE	Transcription elongation factor A protein 1 (Transcription elongation factor S-II protein 1) (Transcription elongation factor TFIIS.o)	Tcea1 Tceat	Mus musculus (Mouse)	13	27.2522	27.5273	27.4453	27.1824	27.871	27.345	27.1731	27.3933	27.3225	27.4741	27.7768	26.5175	28.0003	27.5244	27.5321	26.6279	26.4167	26.9179	25.4706	26.5555	27.2164	26.2456	23.0103	26.6822	26.8123	27.0076	26.8867	27.0478	25.9496	26.0826	26.3999	26.1455	26.82	26.9549	27.0392	26.7548	26.3541	25.8322	26.3076	26.5609	26.6248	26.6305	26.9905	26.5995
P10810	CD14_MOUSE	Monocyte differentiation antigen CD14 (Myeloid cell-specific leucine-rich glycoprotein) (CD antigen CD14)	Cd14	Mus musculus (Mouse)	9	26.0498	27.3839	26.2148	26.8251	27.4991	26.9141	27.5629	26.7456	26.2916	26.0622	25.7585	26.3533	28.2872	27.9869	28.0773	27.0879	25.7604	26.6232	25.6926	26.2968	28.2086	28.6479	28.3786	26.2376	25.4083	24.405	25.6082	25.9105	28.5846	27.7385	28.281	28.3546	26.8279	26.9534	27.3756	26.969	27.6867	28.5666	28.0624	27.7086	25.6636	25.9825	25.9513	25.7975
P10833	RRAS_MOUSE	Ras-related protein R-Ras (p23)	Rras	Mus musculus (Mouse)	7	27.0169	23.9893	25.4874	27.631	26.5624	26.7051	26.8181	26.2011	26.8464	27.2073	25.9781	27.2305	33.1174	25.9246	26.3254	26.3987	26.9736	23.8452	26.2975	26.9558	25.6302	33.6645	27.6791	27.4975	26.8829	27.4163	26.9214	26.3945	26.9214	27.844	27.5409	32.8304	27.1887	27.2029	27.1766	26.9051	27.3382	27.3957	27.355	27.5032	27.2017	27.2481	27.2218	27.0422
P10852	4F2_MOUSE	4F2 cell-surface antigen heavy chain (4F2hc) (Solute carrier family 3 member 2) (CD antigen CD98)	Slc3a2 Mdu1	Mus musculus (Mouse)	24	29.2644	29.2733	29.107	29.0607	28.9803	29.3945	29.3833	29.1752	28.9896	29.4965	28.9652	29.5767	29.2045	29.3046	29.3542	29.6265	28.6692	28.3022	28.8117	28.9162	28.8584	30.0601	29.9666	29.4308	28.7765	29.5691	29.2926	29.1685	30.198	29.8116	30.0425	30.467	28.9697	28.9962	28.8825	28.9477	29.3929	29.6474	29.2153	28.9152	29.3642	29.4902	29.1285	29.2355
P10922	H10_MOUSE	Histone H1.0 (Histone H1') (Histone H1(0)) (MyD196) [Cleaved into: Histone H1.0, N-terminally processed]	H1f0 H1fv	Mus musculus (Mouse)	7	29.5476	29.2769	29.5733	28.2051	27.6345	29.779	29.6624	29.5499	28.8783	20.8598	28.553	29.5816	29.0459	29.4012	29.3304	29.9262	28.515	28.2942	28.9259	29.6323	28.0882	28.5554	27.6651	28.892	29.539	29.4632	29.8417	29.4811	30.0323	30.3642	29.7938	29.4011	27.3627	28.9328	29.3679	29.807	29.449	28.5535	29.3322	28.7346	29.7463	29.7228	29.826	30.0063
P11031	TCP4_MOUSE	Activated RNA polymerase II transcriptional coactivator p15 (Positive cofactor 4) (PC4) (SUB1 homolog) (Single-stranded DNA-binding protein p9) (p14)	Sub1 Pc4 Rpo2tc1	Mus musculus (Mouse)	11	27.7574	27.7984	27.762	28.0385	26.5506	27.8268	28.2254	27.2447	27.6779	25.8126	27.4028	27.5822	28.3216	28.505	28.1789	28.2171	27.7246	28.1389	28.1577	28.3076	27.7631	28.202	28.0114	28.1877	27.9001	28.2137	27.929	27.7376	27.9374	28.6978	28.2097	28.326	26.4089	27.8451	28.2076	27.7267	26.7642	28.0511	28.2951	27.6024	27.7609	27.6534	27.3903	27.6499
P11087	CO1A1_MOUSE	Collagen alpha-1(I) chain (Alpha-1 type I collagen)	Col1a1 Cola1	Mus musculus (Mouse)	26	29.104	29.226	29.0939	29.4431	28.9058	29.6193	29.9927	28.4731	28.541	29.6199	29.7201	29.1504	29.1452	29.4591	28.6017	28.2027	29.0655	29.4987	30.0269	30.0308	29.9675	30.0765	29.2322	29.6985	29.1948	29.5016	28.5372	28.5879	30.0151	28.2465	28.713	29.0611	30.7397	31.56	33.0296	33.2967	33.3992	31.531	32.7814	32.5745	28.7039	30.1633	29.2746	28.8812
P11103	PARP1_MOUSE	Poly [ADP-ribose] polymerase 1 (PARP-1) (EC 2.4.2.30) (ADP-ribosyltransferase diphtheria toxin-like 1) (ARTD1) (DNA ADP-ribosyltransferase PARP1) (EC 2.4.2.-) (NAD(+) ADP-ribosyltransferase 1) (ADPRT 1) (Poly[ADP-ribose] synthase 1) (msPARP) (Protein poly-ADP-ribosyltransferase PARP1) (EC 2.4.2.-)	Parp1 Adprp Adprt Adprt1	Mus musculus (Mouse)	18	25.2139	26.8233	27.2488	26.4674	26.2605	25.7937	26.3676	26.3327	26.6054	27.0322	26.4142	25.6497	26.5859	26.3526	26.0759	26.1857	27.5141	27.8784	27.0869	28.3402	23.1549	24.3544	26.0886	26.6908	26.8311	26.4606	26.4845	27.04	25.0773	26.0474	26.031	25.6046	27.0303	26.7956	27.044	26.3477	26.1181	25.4793	26.2229	27.5675	26.4246	25.8576	26.8725	26.5316
P11157	RIR2_MOUSE	Ribonucleoside-diphosphate reductase subunit M2 (EC 1.17.4.1) (Ribonucleotide reductase small chain) (Ribonucleotide reductase small subunit)	Rrm2	Mus musculus (Mouse)	13	26.2624	26.1079	26.2983	26.4725	25.7079	25.5187	26.9034	27.1412	26.0843	26.9157	26.5636	25.2186	24.9632	25.4533	26.4639	25.791	27.2484	27.1884	27.1694	27.292	27.1946	25.187	24.2934	26.2962	26.5646	25.5615	26.9386	26.44	25.2089	23.4431	23.7995	24.0267	26.9977	26.9694	26.0343	26.8906	25.5183	24.6501	25.5696	25.0059	26.7672	26.0279	26.368	26.4981
P11247	PERM_MOUSE	Myeloperoxidase (MPO) (EC 1.11.2.2) [Cleaved into: Myeloperoxidase light chain; Myeloperoxidase heavy chain]	Mpo	Mus musculus (Mouse)	27	27.5369	25.4457	25.9845	25.0642	25.344	27.6152	27.6111	26.6176	27.428	27.5475	26.7045	28.4296	24.2253	27.0243	25.8464	28.6384	28.0581	26.62	27.7071	28.888	27.3337	29.9534	30.1371	26.6109	25.8584	27.1907	28.0502	27.812	30.6009	30.1183	30.4948	30.4809	30.2312	31.1913	31.4064	31.5231	32.7855	32.7807	32.6431	31.9602	28.7985	28.3167	28.0976	28.1245
P11276	FINC_MOUSE	Fibronectin (FN) [Cleaved into: Anastellin]	Fn1	Mus musculus (Mouse)	77	32.9688	30.7465	31.1142	30.544	30.1615	31.3716	31.407	31.184	31.4982	31.4502	31.3064	31.7144	30.5344	30.9584	30.6487	32.0673	30.9888	30.9708	31.2342	32.2224	30.3289	31.7039	32.9145	30.9336	30.9747	30.9214	31.029	30.9211	32.2511	32.3736	32.344	31.7244	32.4801	32.7051	33.5237	33.4103	33.9941	33.5356	34.7247	33.8524	32.5553	32.9499	31.325	31.7004
P11352	GPX1_MOUSE	Glutathione peroxidase 1 (GPx-1) (GSHPx-1) (EC 1.11.1.9) (Cellular glutathione peroxidase) (Selenium-dependent glutathione peroxidase 1)	Gpx1	Mus musculus (Mouse)	10	29.0702	29.3126	29.1937	29.6498	30.0452	29.761	29.8029	29.447	29.2914	29.5116	29.6275	29.2518	30.2081	30.1233	29.5733	29.6699	29.1535	28.9504	29.4373	29.4179	30.8359	30.312	29.9427	30.0278	29.5461	29.6908	29.1467	29.3987	29.7948	29.1899	29.5551	29.6891	29.5393	29.6624	29.7246	29.2711	29.2305	29.8895	29.7533	29.7395	28.3793	28.7353	28.6404	28.6038
P11438	LAMP1_MOUSE	Lysosome-associated membrane glycoprotein 1 (LAMP-1) (Lysosome-associated membrane protein 1) (120 kDa lysosomal membrane glycoprotein) (CD107 antigen-like family member A) (LGP-120) (Lysosomal membrane glycoprotein A) (LGP-A) (P2B) (CD antigen CD107a)	Lamp1 Lamp-1	Mus musculus (Mouse)	5	28.4309	28.3461	27.1755	28.2263	27.8777	28.376	27.5125	27.8175	28.0481	27.4795	28.5736	28.6108	28.1685	28.4614	28.1721	27.7601	28.3568	28.059	28.409	28.657	28.9459	29.7786	28.9916	28.4328	28.2535	28.6529	28.4031	28.3464	28.5503	27.973	28.8313	29.1215	29.302	29.1587	29.3071	28.9512	29.2158	29.4998	29.4828	29.4394	28.1548	28.2281	28.2739	28.174
P11440	CDK1_MOUSE	Cyclin-dependent kinase 1 (CDK1) (EC 2.7.11.22) (EC 2.7.11.23) (Cell division control protein 2 homolog) (Cell division protein kinase 1) (p34 protein kinase)	Cdk1 Cdc2 Cdc2a Cdkn1	Mus musculus (Mouse)	19	28.0558	28.0075	27.9939	28.3325	28.7762	28.4439	27.8743	28.3429	28.7444	28.3482	28.4959	27.9094	27.413	27.2387	27.4164	27.2639	28.8958	28.6704	28.6037	28.4819	26.8626	27.6936	27.1677	28.5548	28.2131	28.3147	28.1017	28.0221	27.7235	28.122	28.0685	26.6817	28.3299	28.3862	27.272	28.0617	28.1832	27.6645	27.3699	28.1108	28.4142	28.7353	29.0853	28.9237
P11499	HS90B_MOUSE	Heat shock protein HSP 90-beta (Heat shock 84 kDa) (HSP 84) (HSP84) (Tumor-specific transplantation 84 kDa antigen) (TSTA)	Hsp90ab1 Hsp84 Hsp84-1 Hspcb	Mus musculus (Mouse)	38	33.9473	34.1657	33.9872	34.1321	34.3829	34.1765	34.0239	33.8203	33.7386	34.2856	34.1752	34.0642	34.5486	34.9697	34.3925	34.4049	34.4361	34.2172	34.3029	34.2378	34.6425	33.7969	33.534	33.9632	33.937	34.0749	34.1096	34.0383	34.1334	33.9544	34.0673	33.8764	34.0343	34.0113	33.6946	33.7962	33.5129	33.3569	33.5131	33.6279	33.8227	34.0037	34.266	34.1727
P11672	NGAL_MOUSE	Neutrophil gelatinase-associated lipocalin (NGAL) (Lipocalin-2) (Oncogene 24p3) (24p3) (SV-40-induced 24p3 protein) (Siderocalin LCN2) (p25)	Lcn2	Mus musculus (Mouse)	8	27.0952	23.8884	25.6905	26.0737	25.7192	27.7612	27.4028	26.0475	26.128	27.726	24.5704	28.0063	27.6104	28.7843	27.0963	28.5091	27.3918	26.3219	26.6538	28.0007	28.1802	30.0254	30.0069	28.6202	26.3662	27.5608	27.31	27.7474	30.7951	29.8647	30.1806	30.4334	28.9089	29.4919	29.6772	29.2099	30.0751	30.7045	30.5019	30.0287	27.5487	26.925	26.9633	27.5482
P11679	K2C8_MOUSE	Keratin, type II cytoskeletal 8 (Cytokeratin endo A) (Cytokeratin-8) (CK-8) (Keratin-8) (K8) (Type-II keratin Kb8)	Krt8 Krt2-8	Mus musculus (Mouse)	26	33.5736	33.3348	33.716	33.454	33.9235	33.7713	33.7344	33.7131	33.4769	33.6131	33.5169	34.135	33.6696	33.7958	33.8824	33.8744	33.8956	33.6525	33.5065	33.5658	34.2404	33.2597	33.4913	33.9835	33.6019	33.7282	33.7083	33.7241	33.5558	33.8488	33.7136	33.5415	31.5277	32.4316	32.3561	33.2481	32.76	32.1989	33.0096	32.3955	33.9814	34.0011	33.5345	33.887
P11835	ITB2_MOUSE	Integrin beta-2 (Cell surface adhesion glycoproteins LFA-1/CR3/p150,95 subunit beta) (Complement receptor C3 subunit beta) (CD antigen CD18)	Itgb2	Mus musculus (Mouse)	17	29.4716	29.2386	28.753	28.851	28.9306	29.6518	29.7827	29.3271	29.1634	29.4994	28.826	29.2162	29.1617	28.857	29.0006	29.2494	29.2612	28.8918	29.7367	30.2318	29.9213	31.1213	31.1782	29.0962	28.8796	29.1517	29.3432	29.5487	30.6863	29.6662	30.2515	30.5252	30.5756	30.3305	30.4793	30.3735	31.1982	31.1955	31.0501	30.6793	28.5912	28.9348	28.1306	28.06
P11859	ANGT_MOUSE	Angiotensinogen (Serpin A8) [Cleaved into: Angiotensin-1 (Angiotensin 1-10) (Angiotensin I) (Ang I); Angiotensin-2 (Angiotensin 1-8) (Angiotensin II) (Ang II); Angiotensin-3 (Angiotensin 2-8) (Angiotensin III) (Ang III) (Des-Asp[1]-angiotensin II); Angiotensin-4 (Angiotensin 3-8) (Angiotensin IV) (Ang IV); Angiotensin 1-9; Angiotensin 1-7; Angiotensin 1-5; Angiotensin 1-4]	Agt Serpina8	Mus musculus (Mouse)	5	24.3972	23.0162	20.5717	23.3693	24.0552	24.15	22.8048	22.0463	22.3483	21.4667	18.8488	25.3898	25.1443	23.0066	22.9295	24.3049	21.6137	22.0875	21.6712	21.8711	25.7617	27.3471	25.9702	25.4969	21.7804	24.796	22.7964	22.2932	25.2275	24.383	25.9088	25.3561	23.3265	24.3881	23.5343	25.4124	24.8986	25.3394	26.3587	25.7725	21.6517	23.7915	21.3326	21.7331
P11928	OAS1A_MOUSE	2'-5'-oligoadenylate synthase 1A ((2-5')oligo(A) synthase 1A) (2-5A synthase 1A) (EC 2.7.7.84) (p42 OAS)	Oas1a Oias1	Mus musculus (Mouse)	9	23.8274	24.6277	22.3406	23.371	20.3348	23.4858	25.3454	23.5154	24.7334	24.6982	23.9326	23.9828	22.9469	23.4515	25.3336	23.843	26.6246	26.4028	25.7915	26.6624	26.0653	26.5968	26.1776	26.1814	23.5019	22.4996	24.9858	25.3868	24.4037	24.8679	24.7056	25.3025	25.4484	25.57	25.8459	25.7704	26.3131	25.9864	25.8757	26.0453	25.5425	26.0074	24.5296	25.0772
P11983	TCPA_MOUSE	T-complex protein 1 subunit alpha (TCP-1-alpha) (CCT-alpha) (Tailless complex polypeptide 1A) (TCP-1-A) (Tailless complex polypeptide 1B) (TCP-1-B)	Tcp1 Cct1 Ccta	Mus musculus (Mouse)	25	30.8938	30.924	30.6408	30.9496	30.5921	30.9345	30.5715	30.6761	30.7261	30.7765	30.8659	31.1821	30.9637	31.1614	31.0723	30.8824	30.5698	30.4983	30.4314	30.5584	31.0636	31.1611	30.9769	30.7115	30.7862	31.0107	30.8985	30.7947	31.4252	31.2982	31.0962	31.1374	29.8372	30.5073	30.6347	30.6713	30.6311	30.3476	30.5719	30.2257	30.8885	30.9259	30.9266	31.1132
P12265	BGLR_MOUSE	Beta-glucuronidase (EC 3.2.1.31)	Gusb Gus Gus-s	Mus musculus (Mouse)	22	28.1745	28.8355	28.0845	29.3221	28.9235	28.5283	28.6682	28.476	28.2134	28.8068	29.0925	29.0781	29.1347	29.3695	28.7679	28.3649	27.6004	28.1679	28.1524	27.8123	28.9957	29.3662	27.8203	28.2218	28.9482	28.9872	28.2398	28.1657	29.5554	28.6751	29.2261	29.4442	28.4473	27.0772	27.6771	27.3049	28.2448	28.4272	27.9303	28.4493	27.8032	27.7821	27.7955	28.0827
P12367	KAP2_MOUSE	cAMP-dependent protein kinase type II-alpha regulatory subunit	Prkar2a	Mus musculus (Mouse)	11	26.9772	25.791	26.8659	27.3736	27.7998	27.663	27.0443	27.3487	27.1974	27.6347	27.1734	27.5782	27.7806	28.1099	27.3877	27.243	26.3686	26.4604	28.1307	28.1565	24.7768	28.5862	26.4923	26.6116	26.8126	26.7837	26.8769	26.7024	26.8855	27.1351	26.5364	26.82	27.1202	26.5057	26.5657	26.979	26.8906	26.9727	26.8535	26.9022	26.7763	26.9697	26.4499	26.5711
P12382	PFKAL_MOUSE	ATP-dependent 6-phosphofructokinase, liver type (ATP-PFK) (PFK-L) (EC 2.7.1.11) (6-phosphofructokinase type B) (Phosphofructo-1-kinase isozyme B) (PFK-B) (Phosphohexokinase)	Pfkl Pfk-l Pfkb	Mus musculus (Mouse)	20	29.3524	29.2611	29.2811	30.331	29.8442	30.1201	29.7442	29.3936	29.2864	29.8523	30.0626	29.6006	29.4116	29.8604	28.9931	28.9962	29.6297	29.3644	29.7414	29.2922	28.3959	29.4508	29.994	29.1729	29.181	29.1478	28.9609	29.5931	29.4174	29.6691	29.4867	29.0768	29.3823	28.6583	29.003	28.5557	29.2262	29.7187	29.338	29.2369	29.3258	29.7567	28.7575	29.4606
P12388	PAI2_MOUSE	Plasminogen activator inhibitor 2, macrophage (PAI-2) (Serpin B2)	Serpinb2 Pai2 Planh2	Mus musculus (Mouse)	19	26.1146	24.9315	24.1334	25.9371	25.5803	27.1837	26.9978	26.956	26.2858	25.6016	23.9339	27.5591	26.1965	26.088	25.9619	24.405	24.5978	24.1068	23.7683	25.8204	26.97	29.5891	29.3856	26.3485	25.2923	24.358	23.0738	24.8003	28.6721	29.0016	28.3304	29.2436	26.657	23.6729	27.0692	25.7987	28.1894	28.5291	28.4064	28.6665	22.2344	24.6159	19.619	23.3569
P12787	COX5A_MOUSE	Cytochrome c oxidase subunit 5A, mitochondrial (Cytochrome c oxidase polypeptide Va)	Cox5a	Mus musculus (Mouse)	8	26.5252	27.2599	27.3014	26.776	28.2132	27.7647	27.3296	26.6132	25.1949	27.8017	26.9911	26.8408	26.3131	26.6166	27.7499	27.8074	25.6292	25.2563	26.8154	26.264	28.0935	27.1914	28.1347	27.1756	27.1096	26.636	26.9858	27.3922	28.0774	28.0807	28.364	27.5387	26.1313	26.8235	26.0168	26.1723	26.2349	25.8224	26.7136	26.9222	26.6372	26.9945	26.2074	26.3189
P12815	PDCD6_MOUSE	Programmed cell death protein 6 (ALG-257) (Apoptosis-linked gene 2 protein) (ALG-2) (PMP41)	Pdcd6 Alg2	Mus musculus (Mouse)	10	27.6776	27.4515	27.1648	27.3316	27.4947	27.2463	28.0544	27.6613	27.6312	27.4603	27.8135	28.0742	27.7264	28.1246	28.0255	28.0817	28.1572	27.9887	27.6097	27.6743	27.6032	26.6956	27.8647	27.4919	27.742	28.3343	28.1129	27.9038	28.7969	28.5869	28.9868	29.0432	27.3386	27.344	26.6244	27.0468	27.7961	27.7989	27.6081	26.4662	27.5259	27.6709	27.0949	27.4631
P12970	RL7A_MOUSE	60S ribosomal protein L7a (Surfeit locus protein 3)	Rpl7a Surf-3 Surf3	Mus musculus (Mouse)	15	30.3494	30.425	31.1023	31.1204	31.1464	31.1623	31.0768	31.2089	30.5831	31.3125	31.1226	30.5557	31.1292	31.2989	30.3611	31.3781	30.0534	30.2296	30.4381	31.0399	31.1579	30.7181	30.9558	30.9627	30.5476	30.8381	31.0446	31.1432	30.8829	30.9854	30.6854	31.0794	30.4384	30.9408	30.6395	30.7579	30.5405	30.4181	30.6512	30.4542	30.7683	30.6555	30.9939	30.7424
P13020	GELS_MOUSE	Gelsolin (Actin-depolymerizing factor) (ADF) (Brevin)	Gsn Gsb	Mus musculus (Mouse)	19	32.568	32.5377	31.9655	32.4498	32.6805	32.8097	32.8024	32.3956	32.1773	32.6851	32.671	32.6189	32.8216	32.7288	32.7616	32.7268	32.412	32.4768	32.7225	32.4944	33.2771	33.0131	32.7692	32.5215	32.4738	32.7839	32.2699	32.3779	32.9989	32.534	32.652	32.9582	32.3197	32.0616	32.4419	32.2274	32.1322	32.3328	32.4519	32.3937	31.593	31.9054	31.552	31.4952
P13412	TNNI2_MOUSE	Troponin I, fast skeletal muscle (Troponin I, fast-twitch isoform)	Tnni2	Mus musculus (Mouse)	7	28.1941	28.3476	27.9768	29.0439	26.4356	28.8909	28.5518	28.1268	28.0421	29.629	29.2449	27.9567	27.9181	28.1221	28.4455	28.2122	28.2094	28.1852	29.175	27.6651	27.6518	26.7254	28.2831	28.8458	28.4587	28.8986	28.5559	28.9797	29.4777	28.3976	28.2317	28.238	27.944	27.8388	27.8269	27.9612	28.0619	28.1756	29.6162	28.9248	25.0945	28.383	21.6381	24.456
P13439	UMPS_MOUSE	Uridine 5'-monophosphate synthase (UMP synthase) [Includes: Orotate phosphoribosyltransferase (OPRTase) (EC 2.4.2.10); Orotidine 5'-phosphate decarboxylase (EC 4.1.1.23) (OMPdecase)]	Umps	Mus musculus (Mouse)	17	27.9406	26.6804	27.8478	27.5313	27.5209	26.8563	26.923	27.6872	27.631	27.7553	26.8167	27.3617	27.0174	27.5971	26.3184	26.4621	27.2754	27.3951	27.0893	26.323	27.8717	26.4038	27.0582	27.5538	27.996	27.4647	27.2635	27.2488	27.8094	27.5926	26.7598	25.0027	26.7852	27.1439	26.1931	26.6001	26.5794	26.547	26.2097	26.1159	27.4262	27.0796	28.0876	27.3733
P13542	MYH8_MOUSE	Myosin-8 (Myosin heavy chain 8) (Myosin heavy chain, skeletal muscle, perinatal) (MyHC-perinatal)	Myh8 Myhsp	Mus musculus (Mouse)	10	25.4056	26.2377	26.5395	27.2803	24.6847	27.1363	26.537	26.3046	26.7367	27.1494	26.0794	27.5742	24.6001	26.8625	26.8053	28.4031	25.9471	26.1699	25.1207	26.9949	19.6466	23.6645	21.777	25.0425	27.062	26.2925	28.494	28.4309	27.3902	28.3988	27.7715	26.1513	27.0515	27.2459	27.3555	27.96	28.4652	26.689	29.7818	29.2818	23.7935	28.1445	21.0651	21.2061
P13595	NCAM1_MOUSE	Neural cell adhesion molecule 1 (N-CAM-1) (NCAM-1) (CD antigen CD56)	Ncam1 Ncam	Mus musculus (Mouse)	26	29.6039	30.1962	29.8685	30.081	30.0977	29.7707	29.8724	30.2103	29.9497	29.7976	30.2193	29.7572	30.7316	30.0321	30.2717	29.8116	29.7907	29.9793	30.1018	29.4551	30.4918	29.091	28.2675	29.8908	30.2372	30.4063	29.6372	29.8887	29.7904	29.5686	29.3375	29.1561	27.2693	27.3871	27.1628	27.5934	27.1974	26.6233	26.1266	26.9954	28.7603	28.7133	29.2007	29.1178
P13597	ICAM1_MOUSE	Intercellular adhesion molecule 1 (ICAM-1) (MALA-2) (MyD10) (CD antigen CD54)	Icam1 Icam-1	Mus musculus (Mouse)	4	23.1232	23.1588	22.6383	22.423	24.3003	24.4545	24.5368	24.6086	24.7314	23.6184	24.6153	23.2281	24.3883	24.3533	24.4826	24.5047	24.8055	24.7276	22.761	26.2603	25.2035	25.4195	25.3759	25.1291	23.6754	22.4338	23.6506	22.7922	24.7346	23.9266	21.1934	24.5276	24.5885	25.3859	25.6947	25.2779	25.6062	25.8841	25.942	25.9155	22.2535	24.1735	20.3448	23.5389
P13634	CAH1_MOUSE	Carbonic anhydrase 1 (EC 4.2.1.1) (Carbonate dehydratase I) (Carbonic anhydrase I) (CA-I)	Ca1 Car1	Mus musculus (Mouse)	12	25.953	26.9216	25.5304	26.4015	30.1838	28.6875	28.9187	27.7721	25.0847	27.1071	26.8695	27.9342	29.6596	29.4356	29.7537	29.1163	25.9025	24.0606	25.3239	23.8592	31.5462	28.1568	29.9676	29.8082	26.3536	26.8233	26.1483	26.2116	29.2582	28.3517	28.3011	27.4177	24.9275	22.0537	25.0029	24.5586	23.8886	25.8024	25.9146	26.178	25.5654	27.4192	24.9942	26.0955
P13864	DNMT1_MOUSE	DNA (cytosine-5)-methyltransferase 1 (Dnmt1) (Met-1) (EC 2.1.1.37) (DNA methyltransferase MmuI) (DNA MTase MmuI) (M.MmuI) (MCMT)	Dnmt1 Dnmt Met1 Uim	Mus musculus (Mouse)	31	25.3144	24.7248	25.4552	25.531	24.8533	25.2081	25.2142	26.0382	26.7018	24.5914	24.8107	25.6359	25.8002	25.2466	24.2033	25.3832	25.6151	26.6091	26.68	26.0462	26.0637	24.1611	19.9816	26.1321	26.4282	25.0494	26.1824	26.706	25.0459	25.2713	26.2332	23.1839	25.4487	26.2002	25.7604	26.308	25.0348	24.9307	25.2112	22.3583	27.049	26.4805	27.4402	27.2312
P14069	S10A6_MOUSE	Protein S100-A6 (5B10) (Calcyclin) (Prolactin receptor-associated protein) (S100 calcium-binding protein A6)	S100a6 Cacy	Mus musculus (Mouse)	8	30.6969	30.3999	30.4261	29.8651	30.4258	30.4751	29.812	29.4235	29.3815	29.7473	30.9926	30.2564	30.9323	30.8274	31.3593	30.4486	30.1561	30.203	30.227	29.828	31.0118	29.4583	29.713	29.5146	29.9763	29.4688	29.8793	30.3332	30.2607	30.0683	29.9306	29.92	30.4741	30.9828	30.3592	30.5212	29.8032	29.5485	29.4918	30.6694	29.7642	30.0072	29.837	29.8363
P14094	AT1B1_MOUSE	Sodium/potassium-transporting ATPase subunit beta-1 (Sodium/potassium-dependent ATPase subunit beta-1)	Atp1b1 Atp4b	Mus musculus (Mouse)	4	24.4744	24.6127	24.4024	24.7291	24.806	24.5581	25.154	23.4225	24.2539	24.9076	24.28	24.7706	24.7106	24.9668	25.2047	25.28	25.0002	25.1297	22.6603	23.9122	25.7912	24.8872	24.8036	25.5215	24.8957	25.266	25.2192	25.2475	25.2581	25.5128	25.5736	25.1485	24.8798	23.1097	23.9861	21.4181	23.6118	24.8632	24.799	25.0027	22.7539	23.8893	24.6864	24.8104
P14106	C1QB_MOUSE	Complement C1q subcomponent subunit B	C1qb	Mus musculus (Mouse)	5	26.8584	24.2749	26.6069	26.3857	26.7779	27.4766	27.3817	26.4663	26.9005	26.8727	27.6274	26.5242	26.955	26.1774	27.1508	27.2367	26.3844	26.5871	28.1986	28.9584	27.965	27.8929	28.1033	27.2275	27.118	26.4438	26.6638	27.1146	26.984	26.7984	26.9346	26.3695	27.5809	27.8052	27.5981	27.3724	28.7759	29.0187	28.9467	28.3394	25.9161	26.2189	25.3177	25.0368
P14115	RL27A_MOUSE	60S ribosomal protein L27a (L29)	Rpl27a	Mus musculus (Mouse)	7	29.0325	28.8231	29.7042	29.3747	29.4418	29.2513	29.5868	29.4335	28.5157	29.3982	28.8256	28.4463	28.9174	29.3042	28.464	29.501	28.8933	28.7897	29.0155	29.5301	29.5599	29.2264	29.398	29.8492	29.1635	28.4901	29.898	29.2196	28.1252	28.578	28.5061	28.4019	28.1386	29.1049	28.6873	29.2383	28.7149	28.3867	28.4061	28.4402	29.1308	29.3823	29.5375	29.4288
P14131	RS16_MOUSE	40S ribosomal protein S16	Rps16	Mus musculus (Mouse)	13	30.4259	30.6651	30.9491	30.9823	31.1133	30.9941	31.1017	30.5119	30.6916	30.8295	31.0517	30.8048	31.1381	31.4474	31.0941	31.1802	30.9215	30.9101	30.6375	31.1037	30.7092	30.6568	30.9913	30.6916	30.5461	30.8471	30.654	30.8275	30.6529	30.8884	30.6848	30.6346	30.3154	30.6942	30.2247	30.638	30.284	30.0274	30.4737	30.2682	30.7747	30.6506	30.9048	30.6657
P14148	RL7_MOUSE	60S ribosomal protein L7	Rpl7	Mus musculus (Mouse)	26	30.4384	31.0938	31.2085	31.4733	31.7229	31.4959	31.0773	31.1713	30.1671	30.9504	31.4643	30.7278	31.4397	31.7041	30.3318	31.3375	30.5518	30.4387	30.6255	31.2055	31.5529	30.9667	31.1114	31.0268	30.9651	30.7767	30.8674	31.1587	30.8657	30.7543	30.8784	30.7681	30.7558	30.9788	30.8874	30.7472	31.0672	30.886	30.7427	30.6824	31.04	31.1521	31.2649	31.3646
P14152	MDHC_MOUSE	Malate dehydrogenase, cytoplasmic (EC 1.1.1.37) (Cytosolic malate dehydrogenase)	Mdh1 Mor2	Mus musculus (Mouse)	16	30.8606	30.9627	30.6371	31.2542	30.9591	30.7993	30.9309	30.6915	30.4025	30.8376	31.2206	30.8115	31.5976	31.6653	31.2387	30.4594	30.8245	31.0237	31.2005	30.8067	31.2445	30.8884	30.1879	30.4483	30.6206	30.815	30.5256	30.6482	30.5624	29.9566	30.2515	30.3951	30.8382	30.6414	30.6787	30.4717	29.8487	30.5318	30.365	30.9072	29.992	30.2843	30.358	30.2422
P14206	RSSA_MOUSE	40S ribosomal protein SA (37 kDa laminin receptor precursor) (37LRP) (37 kDa oncofetal antigen) (37/67 kDa laminin receptor) (LRP/LR) (67 kDa laminin receptor) (67LR) (Laminin receptor 1) (LamR) (Laminin-binding protein precursor p40) (LBP/p40) (OFA/iLRP)	Rpsa Lamr1 P40-8	Mus musculus (Mouse)	16	31.6191	31.4727	31.4123	31.8565	32.2796	31.4235	31.8864	31.5551	31.3492	31.6536	31.7105	31.7264	31.6487	31.7056	31.5709	31.5345	31.4399	31.4419	31.6603	31.3873	32.0808	31.3617	31.4933	31.7744	31.4443	31.6944	31.3267	31.4182	31.3322	31.1472	31.5582	31.4834	31.1113	31.337	31.396	31.3683	31.0951	31.0776	31.245	31.2042	31.4369	31.2811	31.3496	31.3471
P14211	CALR_MOUSE	Calreticulin (CRP55) (Calregulin) (Endoplasmic reticulum resident protein 60) (ERp60) (HACBP)	Calr	Mus musculus (Mouse)	31	32.5903	32.7427	32.357	33.1268	32.909	32.8837	32.8288	32.4607	32.3121	33.1257	33.121	32.8894	33.423	33.5515	33.0058	32.8943	32.4268	32.4038	32.755	32.6471	33.5748	33.4814	33.1046	32.9218	32.7021	33.0249	32.4635	32.5721	33.3058	32.6302	33.0462	33.2557	32.1634	32.3626	32.341	32.1183	32.0124	32.4475	32.5032	32.5688	31.6395	31.9843	31.7168	31.801
P14234	FGR_MOUSE	Tyrosine-protein kinase Fgr (EC 2.7.10.2) (Proto-oncogene c-Fgr) (p55-Fgr)	Fgr	Mus musculus (Mouse)	10	24.5414	23.6139	24.2567	19.3378	15.7517	22.0799	23.9766	23.5248	24.0792	23.3848	23.4957	20.1022	20.3071	22.8724	19.1837	23.586	24.5663	19.3756	24.3211	24.4157	23.1865	23.1735	23.7731	21.5782	23.639	21.7683	25.3584	23.3727	25.6254	24.8228	24.6767	25.2109	25.6294	25.5546	25.3342	26.0649	26.6098	26.7373	26.9894	25.8582	24.1131	22.0508	23.4443	20.1529
P14434	HA2B_MOUSE	H-2 class II histocompatibility antigen, A-B alpha chain (IAalpha)	H2-Aa	Mus musculus (Mouse)	3	27.9933	28.2633	27.9834	27.8699	28.8647	28.074	28.8329	28.5328	28.747	28.531	28.8497	27.4095	28.1431	28.8164	29.2502	28.6461	28.6701	29.0407	29.0957	29.2188	29.6503	28.5129	27.9527	29.1881	28.6206	28.096	28.578	29.3311	28.9087	29.0583	29.0323	28.5591	28.4124	28.0376	28.0644	28.5537	27.2208	27.2021	27.6402	27.5602	28.7277	29.1438	27.7833	27.975
P14483	HB2A_MOUSE	H-2 class II histocompatibility antigen, A beta chain	H2-Ab1 H2-iabeta	Mus musculus (Mouse)	9	28.8959	28.9964	29.1084	28.9678	29.3391	29.0816	30.0071	29.2992	29.6788	29.1351	29.2613	28.4164	28.9449	29.7835	29.8183	29.1325	29.2454	29.5276	29.1741	30.0403	29.6741	28.8461	27.6791	29.174	29.0949	28.6456	29.1842	30.0986	28.8255	29.8571	29.1188	28.7266	29.2702	29.0379	28.5532	29.054	27.9985	28.0056	27.9282	28.2104	29.3398	29.7302	28.4783	28.6689
P14576	SRP54_MOUSE	Signal recognition particle 54 kDa protein (SRP54)	Srp54	Mus musculus (Mouse)	27	28.4933	27.7297	27.9772	27.4029	27.7685	27.7257	27.7316	27.6214	27.8118	27.3684	27.6536	27.711	27.5119	26.5804	27.2566	27.3881	27.5813	27.5511	27.1917	27.339	26.5584	27.0735	27.2377	27.2514	27.2387	27.3034	27.4473	27.2462	27.4647	27.4078	27.2985	27.2827	27.3219	27.0117	27.1978	27.0481	27.4436	27.2135	27.1352	27.7167	27.9119	27.8663	27.905	28.0482
P14602	HSPB1_MOUSE	Heat shock protein beta-1 (HspB1) (Growth-related 25 kDa protein) (Heat shock 25 kDa protein) (HSP 25) (Heat shock 27 kDa protein) (HSP 27) (p25)	Hspb1 Hsp25 Hsp27	Mus musculus (Mouse)	17	28.7134	28.6535	27.243	28.5054	27.1279	28.0436	28.196	26.6229	28.0656	28.3753	27.3115	28.5015	27.1599	28.1252	27.7815	29.0303	27.9213	26.427	26.2825	26.8588	27.2635	27.3614	27.6539	27.5183	27.4769	28.3511	28.1176	27.8911	29.5454	28.6957	29.1455	29.6899	26.6372	27.4269	27.3268	28.3129	29.4427	28.7146	28.786	28.8655	28.6394	29.4735	28.0489	28.4093
P14685	PSMD3_MOUSE	26S proteasome non-ATPase regulatory subunit 3 (26S proteasome regulatory subunit RPN3) (26S proteasome regulatory subunit S3) (Proteasome subunit p58) (Transplantation antigen P91A) (Tum-P91A antigen)	Psmd3 P91a Tstap91a	Mus musculus (Mouse)	39	29.4316	29.8792	29.9241	29.9541	30.1132	29.5979	29.6496	29.7643	29.7647	30.1154	29.518	30.0748	29.9965	30.0567	30.2005	29.7378	29.7285	29.8232	29.6817	29.8868	28.6768	29.9195	29.8125	29.8921	29.6708	29.6623	29.7622	29.8528	30.3478	30.4615	30.5114	30.4616	29.6627	29.7268	29.5271	29.5609	29.6919	29.9252	29.7579	29.7823	29.9076	29.8564	30.0799	30.0573
P14733	LMNB1_MOUSE	Lamin-B1	Lmnb1	Mus musculus (Mouse)	48	30.575	30.5127	30.5063	29.643	30.3518	30.7315	30.9486	30.5596	30.8317	30.0956	30.0464	30.244	30.1653	30.1491	30.7233	30.9759	30.703	30.6045	30.8312	31.1131	30.0332	30.0126	30.8177	29.8031	30.638	30.3567	30.8946	30.9542	30.5807	30.3523	30.5163	30.4852	30.2073	30.5601	30.6498	31.0183	30.5401	29.9776	30.408	29.9198	30.7494	30.6897	30.9394	30.8448
P14824	ANXA6_MOUSE	Annexin A6 (67 kDa calelectrin) (Annexin VI) (Annexin-6) (Calphobindin-II) (CPB-II) (Chromobindin-20) (Lipocortin VI) (Protein III) (p68) (p70)	Anxa6 Anx6	Mus musculus (Mouse)	57	32.4259	32.348	32.0892	32.2903	32.1251	32.3806	32.4246	32.0875	32.0398	32.0514	32.5011	32.5968	31.9815	32.2509	32.4939	32.2974	32.5095	32.274	32.4058	32.5212	32.3904	32.6774	32.8755	32.3411	32.0588	32.6343	31.9505	32.1201	32.706	32.5877	32.6974	32.9496	32.4108	32.2191	32.3501	32.1873	32.0826	32.2872	32.2756	32.4073	31.7978	31.9822	31.6344	31.7772
P14869	RLA0_MOUSE	60S acidic ribosomal protein P0 (60S ribosomal protein L10E)	Rplp0 Arbp	Mus musculus (Mouse)	17	31.0102	30.6786	31	30.8981	31.1725	31.0567	30.843	30.8508	30.6422	30.5567	30.8493	31.2867	31.181	31.2307	31.2484	30.7912	31.2871	31.2643	31.1979	31.2816	31.5114	31.1629	31.0899	31.0183	30.8834	31.1796	30.9893	30.9417	30.7449	30.6741	30.8973	30.5617	30.4168	30.4149	30.4269	30.6429	30.4988	30.264	30.6064	30.4346	30.9173	30.9458	30.9903	31.1663
P14873	MAP1B_MOUSE	Microtubule-associated protein 1B (MAP-1B) (MAP1(X)) (MAP1.2) [Cleaved into: MAP1B heavy chain; MAP1 light chain LC1]	Map1b Mtap1b Mtap5	Mus musculus (Mouse)	55	28.528	28.8384	28.6325	28.9235	28.6057	28.8666	28.2691	29.1406	28.0268	28.8626	29.0538	28.5889	28.3244	28.2232	28.0361	28.9193	28.2689	27.9172	28.3341	28.0881	28.7145	27.9206	27.7727	28.6283	28.6012	28.5852	29.023	27.9832	27.9574	27.6758	28.2751	28.103	27.0578	27.9146	27.3762	28.2371	27.6144	26.0684	27.0612	26.9568	28.5506	28.7731	28.6537	28.6352
P14901	HMOX1_MOUSE	Heme oxygenase 1 (HO-1) (EC 1.14.14.18) (P32 protein)	Hmox1	Mus musculus (Mouse)	12	27.2386	26.5011	25.9811	26.5306	26.4914	27.1966	27.0658	26.5009	26.7022	27.0579	26.4755	27.7994	26.7108	27.6066	28.1452	26.328	26.7804	26.6749	26.9351	26.3977	29.1072	29.9136	28.6301	26.6791	26.6616	27.4617	26.8744	26.9918	31.0528	29.6748	30.0896	30.4904	27.2865	26.3818	26.9681	26.9977	28.9867	28.3186	28.0731	28.2145	25.9927	25.9656	25.6916	26.6464
P15105	GLNA_MOUSE	Glutamine synthetase (GS) (EC 6.3.1.2) (Glutamate--ammonia ligase) (Palmitoyltransferase GLUL) (EC 2.3.1.225)	Glul Glns	Mus musculus (Mouse)	6	25.6195	25.9321	24.767	22.8192	24.8136	24.699	25.8792	23.1335	25.8433	25.8685	26.1391	22.5403	24.2444	25.6589	25.3442	25.275	26.0013	25.5132	26.158	25.5974	24.7845	27.0735	25.0778	25.1078	24.2136	25.9381	26.318	25.6935	26.6121	22.5346	26.4364	27.0635	27.4268	26.7642	27.0365	26.2842	27.3044	27.8269	26.8488	28.3784	23.1123	25.3863	23.9309	23.2475
P15119	MCPT2_MOUSE	Mast cell protease 2 (mMCP-2) (EC 3.4.21.-)	Mcpt2	Mus musculus (Mouse)	5	24.0226	26.4059	26.2696	26.3573	27.0228	27.5317	25.8533	25.3822	26.2507	27.2544	25.9672	25.9303	27.3343	27.4164	26.4804	25.704	24.8726	21.5538	25.5582	24.2127	26.6788	22.0964	23.1285	22.9311	26.333	26.9156	25.1996	27.2756	25.2916	24.0659	23.3418	22.6551	24.0211	24.5525	24.8555	24.2164	23.6246	23.1241	22.1864	21.8434	24.4969	23.699	25.4507	27.0695
P15327	PMGE_MOUSE	Bisphosphoglycerate mutase (BPGM) (EC 5.4.2.4) (2,3-bisphosphoglycerate mutase, erythrocyte) (2,3-bisphosphoglycerate synthase) (EC 5.4.2.11) (BPG-dependent PGAM)	Bpgm	Mus musculus (Mouse)	9	25.9934	25.336	25.5348	26.3424	29.6377	28.5601	27.8222	27.1862	25.397	26.8158	26.1656	27.0263	29.1901	29.3935	29.4332	28.8078	24.8848	16.0921	24.5229	23.8571	30.4503	27.8491	29.3067	29.0019	26.4375	26.9675	26.0693	26.2142	28.8882	27.5547	27.9855	27.1983	24.8439	22.5662	23.2665	24.4404	24.8736	25.8813	26.8029	26.3174	24.8187	26.583	24.0226	25.9083
P15379	CD44_MOUSE	CD44 antigen (Extracellular matrix receptor III) (ECMR-III) (GP90 lymphocyte homing/adhesion receptor) (HUTCH-I) (Hermes antigen) (Hyaluronate receptor) (Lymphocyte antigen 24) (Ly-24) (Phagocytic glycoprotein 1) (PGP-1) (Phagocytic glycoprotein I) (PGP-I) (CD antigen CD44)	Cd44 Ly-24	Mus musculus (Mouse)	6	28.974	29.1579	28.8979	29.4387	29.4884	29.4439	29.4767	28.6693	28.3161	28.8448	28.4177	29.4688	29.1066	28.6214	29.4671	29.7202	28.6162	27.8586	29.0997	28.7921	28.8854	29.093	29.186	28.7185	28.499	29.3674	28.8476	28.9013	29.3538	28.55	29.08	29.4077	27.7253	28.3349	28.626	28.596	28.6881	28.207	28.4653	27.9041	29.057	29.0738	28.4952	28.8119
P15508	SPTB1_MOUSE	Spectrin beta chain, erythrocytic (Beta-I spectrin)	Sptb Spnb-1 Spnb1 Sptb1	Mus musculus (Mouse)	65	25.3423	25.3663	25.2463	22.9431	28.7425	27.4763	26.7687	25.947	24.5635	24.8813	23.4371	26.2431	27.1391	27.4661	29.4727	28.1983	22.5385	22.5565	21.5622	21.9168	30.5121	27.0041	28.6139	28.5911	24.8792	25.647	23.7309	24.3583	29.5433	28.2125	28.7301	27.2669	22.292	24.2075	22.051	21.3322	24.9295	21.4658	25.9949	25.392	21.9458	26.4421	25.5717	25.517
P15532	NDKA_MOUSE	Nucleoside diphosphate kinase A (NDK A) (NDP kinase A) (EC 2.7.4.6) (Metastasis inhibition factor NM23) (NDPK-A) (Tumor metastatic process-associated protein) (nm23-M1)	Nme1 Nm23	Mus musculus (Mouse)	10	31.8883	32.0452	31.9035	32.068	32.3777	32.0643	32.0066	31.7055	31.3808	32.1325	32.2716	31.7815	32.6861	32.9405	32.1835	31.744	31.909	32.0789	32.2509	31.8997	33.0025	32.5156	31.7871	32.0011	31.7395	32.229	31.7622	32.0505	31.9217	31.8075	31.5521	31.647	31.2337	31.466	31.3098	31.0958	30.2705	30.641	30.5565	30.9913	30.767	30.8768	31.3551	31.0982
P15535	B4GT1_MOUSE	Beta-1,4-galactosyltransferase 1 (Beta-1,4-GalTase 1) (Beta4Gal-T1) (b4Gal-T1) (EC 2.4.1.-) (Beta-N-acetylglucosaminyl-glycolipid beta-1,4-galactosyltransferase) (Beta-N-acetylglucosaminylglycopeptide beta-1,4-galactosyltransferase) (EC 2.4.1.38) (Lactose synthase A protein) (EC 2.4.1.22) (N-acetyllactosamine synthase) (EC 2.4.1.90) (Nal synthase) (UDP-Gal:beta-GlcNAc beta-1,4-galactosyltransfera…	B4galt1 Ggtb Ggtb2	Mus musculus (Mouse)	7	25.7424	24.1623	24.7455	24.8038	25.6305	25.8088	25.1226	25.0448	25.0062	26.1521	25.0848	25.7727	23.9696	25.9091	25.4187	24.9886	24.4429	24.7418	24.5344	23.5497	24.2506	25.5039	20.5208	25.0138	24.9428	25.8035	24.4094	25.0987	26.5371	25.6143	26.0218	26.4973	23.259	20.018	22.2432	22.512	23.1885	23.7907	22.0043	23.9221	24.9138	23.9613	22.9146	20.9907
P15626	GSTM2_MOUSE	Glutathione S-transferase Mu 2 (EC 2.5.1.18) (GST 5-5) (GST class-mu 2) (Glutathione S-transferase pmGT2)	Gstm2	Mus musculus (Mouse)	12	29.6052	30.0838	29.5397	29.8851	30.1821	29.7868	29.7046	29.7645	29.5219	29.908	30.1047	29.5598	30.3796	30.4129	29.9872	29.4184	29.8902	29.7009	29.5849	29.6872	30.0568	30.1734	29.3516	29.8127	29.6413	29.6367	28.5434	29.4282	29.8759	29.1043	29.7907	29.5469	30.2981	29.7162	29.8142	29.5647	29.6243	29.8556	29.6997	30.079	28.9409	29.1289	29.6323	29.5455
P15864	H12_MOUSE	Histone H1.2 (H1 VAR.1) (H1c)	Hist1h1c H1f2	Mus musculus (Mouse)	7	29.7551	30.0653	29.9342	27.7388	27.0184	29.7494	30.4007	29.8635	29.9295	23.1763	29.1777	29.7306	29.6934	30.7674	30.2857	30.7119	29.6172	29.6277	30.115	30.8967	28.0019	29.9574	29.9257	29.755	30.2209	30.1796	30.6379	30.6208	30.7228	31.3581	30.8847	30.715	28.1382	29.0963	30.2552	30.6239	30.6494	29.7072	29.742	29.0511	30.1151	30.2222	30.4505	30.4057
P16015	CAH3_MOUSE	Carbonic anhydrase 3 (EC 4.2.1.1) (Carbonate dehydratase III) (Carbonic anhydrase III) (CA-III)	Ca3 Car3	Mus musculus (Mouse)	18	30.9865	31.2544	30.8448	31.4694	30.5076	31.1473	31.3628	30.7647	30.727	31.9424	31.6958	30.7374	30.9734	31.0921	30.4566	30.7619	30.971	31.197	31.5071	30.7055	31.6503	31.8633	29.1156	30.5247	30.9721	31.4008	30.9575	31.2955	32.1257	30.9747	31.3532	31.6553	31.6584	31.3233	30.6748	30.2025	30.6545	31.3167	31.2853	32.8139	26.2158	29.5522	24.6909	24.4342
P16045	LEG1_MOUSE	Galectin-1 (Gal-1) (14 kDa lectin) (Beta-galactoside-binding lectin L-14-I) (Galaptin) (Lactose-binding lectin 1) (Lectin galactoside-binding soluble 1) (S-Lac lectin 1)	Lgals1 Gbp	Mus musculus (Mouse)	10	32.2404	32.5312	32.3188	32.5782	32.6805	32.4143	32.3628	32.1677	31.9123	32.4844	32.6616	32.5091	32.8896	32.8457	32.464	32.2782	32.4071	32.5751	32.8675	32.6393	33.6062	32.9645	32.4849	32.7771	32.1647	32.2948	32.2564	31.908	32.0368	32.2228	31.7395	31.7025	31.7998	32.5672	32.4503	32.3829	31.7052	31.5961	31.6895	31.9126	32.1161	31.967	32.6147	32.1404
P16110	LEG3_MOUSE	Galectin-3 (Gal-3) (35 kDa lectin) (Carbohydrate-binding protein 35) (CBP 35) (Galactose-specific lectin 3) (IgE-binding protein) (L-34 galactoside-binding lectin) (Laminin-binding protein) (Lectin L-29) (Mac-2 antigen)	Lgals3	Mus musculus (Mouse)	11	32.1287	31.8969	31.5216	32.068	31.6732	32.0178	32.0961	31.5587	31.6757	32.1865	32.1416	31.8186	31.9192	32.439	31.8486	32.2495	32.0998	31.927	32.4612	32.3121	32.9047	32.3908	32.4403	32.035	31.639	32.0867	31.9176	31.971	32.1099	31.8527	31.6928	32.0176	31.3041	31.7313	31.8256	31.4617	31.7368	31.4868	31.7004	31.0829	30.9178	31.2928	30.7608	30.5513
P16125	LDHB_MOUSE	L-lactate dehydrogenase B chain (LDH-B) (EC 1.1.1.27) (LDH heart subunit) (LDH-H)	Ldhb Ldh-2 Ldh2	Mus musculus (Mouse)	12	26.5082	26.414	27.2014	27.4831	27.4308	27.2791	26.1438	26.644	26.5552	27.5707	27.1878	26.7952	27.7528	28.0715	26.5477	26.2541	27.21	26.9192	25.8657	26.4998	27.6745	26.6167	25.0237	26.8542	26.9738	26.6777	26.3174	27.1879	27.363	26.7405	26.4085	26.8103	28.3983	27.8516	27.9243	27.7964	27.0606	27.7181	27.495	28.1305	25.9608	26.786	25.1905	24.7753
P16254	SRP14_MOUSE	Signal recognition particle 14 kDa protein (SRP14)	Srp14	Mus musculus (Mouse)	7	26.0011	25.9918	25.8011	25.6254	24.7696	26.0099	25.2702	25.8763	25.7038	24.6128	25.9644	26.6137	24.8012	25.2295	25.5802	25.4599	25.1378	25.0175	25.1774	25.1172	24.8877	25.3562	24.6194	25.1467	25.4783	24.7974	24.7902	25.7774	25.9004	24.9172	25.1607	24.7451	25.7418	26.1467	25.7626	25.9425	24.5983	24.6269	24.4908	25.1047	26.0656	25.9447	25.9623	26.1607
P16330	CN37_MOUSE	2',3'-cyclic-nucleotide 3'-phosphodiesterase (CNP) (CNPase) (EC 3.1.4.37)	Cnp Cnp1	Mus musculus (Mouse)	10	24.6912	25.2833	25.6091	24.9885	25.647	25.1056	24.3789	24.9133	25.6404	24.8232	25.7695	25.2531	25.0574	25.3388	25.6955	25.1395	23.6482	26.0709	23.8596	25.6055	24.3929	25.1281	24.7029	25.9544	26.0226	24.9388	25.1507	25.9561	25.0324	26.1188	24.9818	25.0333	24.9241	25.2204	25.2175	25.0306	23.8152	24.3228	24.8313	25.5906	24.9691	24.6087	25.074	25.2309
P16332	MUTA_MOUSE	Methylmalonyl-CoA mutase, mitochondrial (MCM) (EC 5.4.99.2) (Methylmalonyl-CoA isomerase)	Mmut Mut	Mus musculus (Mouse)	10	25.453	24.7713	24.4023	26.3685	23.8523	24.1194	24.9368	23.0831	24.3712	22.1408	23.2837	25.0464	25.4961	25.3618	24.9586	21.0308	22.1237	24.9778	18.3143	23.1351	26.0583	23.9992	24.0465	25.5854	22.3297	24.6985	24.2068	24.2063	24.7663	22.9836	24.0192	22.3093	24.1497	22.6001	22.5935	23.5134	23.7779	24.4358	21.7004	25.1618	25.1486	24.6725	25.0068	25.7735
P16460	ASSY_MOUSE	Argininosuccinate synthase (EC 6.3.4.5) (Citrulline--aspartate ligase)	Ass1 Ass	Mus musculus (Mouse)	26	29.358	29.3434	29.2366	29.2837	29.2154	29.3839	29.5605	29.076	29.3663	29.3998	29.5292	29.0649	28.6932	28.7763	28.7432	29.3705	29.3139	28.7659	28.6888	29.6842	28.2076	29.2757	28.9173	28.859	28.8713	29.2276	30.2305	29.5084	29.4293	28.6241	28.9051	29.3842	30.9761	30.3621	30.3538	30.2284	30.1185	30.2975	29.9259	29.9262	29.5495	29.7741	29.5317	29.1266
P16546	SPTN1_MOUSE	Spectrin alpha chain, non-erythrocytic 1 (Alpha-II spectrin) (Fodrin alpha chain)	Sptan1 Spna2 Spta2	Mus musculus (Mouse)	155	31.3683	31.2936	31.0469	31.4115	31.5065	31.5337	31.3483	31.213	31.1798	31.2042	31.3747	31.0724	31.3639	31.3182	31.2884	31.1888	31.2263	31.2505	31.4075	31.0717	31.921	31.3036	30.9755	31.5732	31.053	31.021	31.2479	31.0715	31.3847	31.1976	31.385	31.3137	30.6058	30.6838	30.6156	30.9315	30.677	30.758	30.3	30.4753	31.0254	31.1694	31.2333	31.1701
P16675	PPGB_MOUSE	Lysosomal protective protein (EC 3.4.16.5) (Carboxypeptidase C) (Carboxypeptidase L) (Cathepsin A) (Protective protein cathepsin A) (PPCA) (Protective protein for beta-galactosidase) [Cleaved into: Lysosomal protective protein 32 kDa chain; Lysosomal protective protein 20 kDa chain]	Ctsa Ppgb	Mus musculus (Mouse)	9	27.6787	27.0862	27.4707	27.4344	25.9705	26.8567	26.9817	27.5002	27.217	27.8738	28.0183	25.9185	26.246	26.2604	25.7175	25.1829	26.7302	27.0463	27.3631	26.9784	20.9989	27.7656	26.2216	23.9761	27.2844	27.2037	27.0762	27.4529	26.3825	26.3887	25.8061	26.9416	29.0513	28.3462	28.5306	28.3098	28.1424	28.9591	28.3507	28.124	25.4413	26.7817	26.1334	25.8882
P16858	G3P_MOUSE	Glyceraldehyde-3-phosphate dehydrogenase (GAPDH) (EC 1.2.1.12) (Peptidyl-cysteine S-nitrosylase GAPDH) (EC 2.6.99.-)	Gapdh Gapd	Mus musculus (Mouse)	26	35.9233	36.2061	36.0033	36.3899	36.343	36.1147	36.0839	36.0702	35.7823	36.3913	36.5494	36.1072	35.6915	36.0357	35.6142	35.5932	36.2294	36.0826	36.3029	35.9794	35.7486	35.8627	36.4179	36.3646	35.8463	35.9803	35.5594	35.9152	35.9911	36.0548	36.1666	35.7358	35.1193	35.1115	35.2112	35.0447	34.9941	35.3385	35.4887	35.2	35.1334	35.4206	35.133	35.2559
P17047	LAMP2_MOUSE	Lysosome-associated membrane glycoprotein 2 (LAMP-2) (Lysosome-associated membrane protein 2) (CD107 antigen-like family member B) (Lysosomal membrane glycoprotein type B) (LGP-B) (CD antigen CD107b)	Lamp2 Lamp-2	Mus musculus (Mouse)	6	28.6288	28.4356	28.4618	28.1532	27.5795	28.3749	28.4796	28.0986	27.9187	28.1678	28.7458	28.5673	29.0976	28.9524	28.8028	28.4144	28.0209	28.5833	28.1118	28.1897	28.7879	29.4945	28.916	29.0359	28.3183	28.4527	28.0843	28.3231	28.8632	28.4242	28.5707	29.0099	28.7671	28.8782	29.1951	28.7927	28.6493	28.9895	28.7215	28.9191	28.0433	28.1632	27.7642	27.865
P17156	HSP72_MOUSE	Heat shock-related 70 kDa protein 2 (Heat shock protein 70.2)	Hspa2 Hcp70.2 Hsp70-2	Mus musculus (Mouse)	4	23.6949	23.6686	24.2077	24.2326	24.3095	23.9675	22.3841	23.8574	23.6633	24.0251	23.1665	22.7369	23.4135	23.9668	23.9217	22.9554	23.4249	23.2223	21.2037	23.0417	22.2685	24.0759	22.1836	19.567	24.0359	23.941	23.6341	23.765	22.3595	24.0435	23.8048	20.0209	24.3874	23.7227	21.8846	19.3764	22.9977	23.3492	23.3496	23.7494	23.9545	22.6642	24.0003	23.5399
P17182	ENOA_MOUSE	Alpha-enolase (EC 4.2.1.11) (2-phospho-D-glycerate hydro-lyase) (Enolase 1) (Non-neural enolase) (NNE)	Eno1 Eno-1	Mus musculus (Mouse)	33	34.4987	34.6512	34.1839	34.7768	34.8683	34.4308	34.4671	34.1381	34.07	34.8234	34.9372	34.4133	35.1032	35.3759	34.6297	34.391	34.3165	34.2688	34.6248	34.2493	35.397	34.7686	34.4833	34.4927	34.3529	34.5404	34.1004	34.2962	34.4001	33.7049	33.9811	34.3017	34.1629	33.9581	34.3287	33.7693	33.4768	34.0395	33.85	33.9806	33.2184	33.6143	33.3331	33.3796
P17225	PTBP1_MOUSE	Polypyrimidine tract-binding protein 1 (PTB) (Heterogeneous nuclear ribonucleoprotein I) (hnRNP I)	Ptbp1 Ptb	Mus musculus (Mouse)	15	30.6894	30.9438	30.507	30.5187	30.7982	30.7379	30.5177	30.9306	30.6439	30.5985	30.3563	30.8154	29.9175	29.9701	29.9777	30.5529	30.0425	30.3304	30.2647	30.2403	30.4196	30.4871	30.8961	30.5016	30.5292	30.7597	30.5175	30.3046	30.3841	30.7028	30.1224	30.2626	30.2568	30.1827	30.2135	30.2102	30.0956	30.525	30.1742	30.2423	30.1897	30.2015	30.238	30.4862
P17426	AP2A1_MOUSE	AP-2 complex subunit alpha-1 (100 kDa coated vesicle protein A) (Adaptor protein complex AP-2 subunit alpha-1) (Adaptor-related protein complex 2 subunit alpha-1) (Alpha-adaptin A) (Alpha1-adaptin) (Clathrin assembly protein complex 2 alpha-A large chain) (Plasma membrane adaptor HA2/AP2 adaptin alpha A subunit)	Ap2a1 Adtaa Clapa1	Mus musculus (Mouse)	22	27.5168	27.411	27.8085	27.3264	27.3172	26.6624	26.9084	27.6143	27.4868	27.4644	27.6349	27.3086	27.2393	27.2114	27.0927	26.8872	27.6972	27.8325	27.3556	27.4768	27.608	26.2202	26.7189	26.8272	27.4053	27.1723	27.9824	27.3846	27.8739	26.957	27.6686	27.0649	28.1138	27.5583	27.4062	27.7601	27.8516	27.6035	27.0137	27.8197	27.6299	27.281	27.7759	27.5291
P17427	AP2A2_MOUSE	AP-2 complex subunit alpha-2 (100 kDa coated vesicle protein C) (Adaptor protein complex AP-2 subunit alpha-2) (Adaptor-related protein complex 2 subunit alpha-2) (Alpha-adaptin C) (Alpha2-adaptin) (Clathrin assembly protein complex 2 alpha-C large chain) (Plasma membrane adaptor HA2/AP2 adaptin alpha C subunit)	Ap2a2 Adtab	Mus musculus (Mouse)	28	29.3016	29.4095	29.0385	28.4901	29.2886	29.2727	29.2188	29.397	29.5724	29.6241	29.2516	29.5388	28.8678	29.0435	29.342	29.055	29.56	29.52	29.7931	29.8348	29.6817	30.3915	29.6986	29.4041	29.4763	29.3095	29.2888	29.3883	29.5924	29.6503	30.0272	30.193	29.8789	29.8935	29.7984	29.4632	29.8326	29.8863	29.7215	30.3936	29.0864	29.4372	29.0634	28.9938
P17439	GLCM_MOUSE	Lysosomal acid glucosylceramidase (Lysosomal acid GCase) (EC 3.2.1.45) (Acid beta-glucosidase) (Beta-glucocerebrosidase) (Cholesterol glucosyltransferase) (SGTase) (EC 2.4.1.-) (Cholesteryl-beta-glucosidase) (EC 3.2.1.104) (D-glucosyl-N-acylsphingosine glucohydrolase)	Gba	Mus musculus (Mouse)	9	25.5483	24.7	25.0427	24.7794	25.6386	24.648	24.134	24.2207	24.2182	24.0246	25.0162	23.506	24.891	26.4026	24.4917	23.9474	25.9923	25.1148	26.0918	25.8392	23.7565	27.3969	25.7271	25.3297	26.0067	24.9344	25.3992	25.2833	23.9008	24.4627	24.8304	25.9989	26.9248	25.7937	26.5973	26.4174	25.9328	26.3995	25.6563	26.2088	25.3892	25.5471	23.8547	24.5843
P17563	SBP1_MOUSE	Methanethiol oxidase (MTO) (EC 1.8.3.4) (56 kDa selenium-binding protein) (SBP56) (SP56) (Selenium-binding protein 1)	Selenbp1 Lpsb	Mus musculus (Mouse)	19	27.7013	27.3548	27.0483	27.5393	27.873	28.2633	27.1014	26.9534	27.2504	28.1029	27.9362	27.2142	28.2082	27.7179	27.953	26.5488	27.1563	27.5617	28.0918	27.7174	29.0929	30.0556	28.4119	28.0548	27.3108	26.9832	25.5211	26.9865	28.7991	27.2698	27.1026	27.1265	27.4283	26.4399	27.2608	26.7488	26.6991	26.99	27.3638	28.0881	26.2977	25.5687	26.0818	26.5882
P17710	HXK1_MOUSE	Hexokinase-1 (EC 2.7.1.1) (Hexokinase type I) (HK I) (Hexokinase, tumor isozyme)	Hk1	Mus musculus (Mouse)	34	29.9578	29.6733	29.3564	29.5408	28.6599	29.4366	29.9035	29.2339	29.5912	30.0443	29.549	30.3381	28.9249	29.5178	30.1311	30.3945	30.3627	30.0157	30.1788	30.258	29.4577	30.6733	30.2628	29.7096	29.6299	29.9787	29.8375	30.1101	30.2013	30.1685	30.7771	30.2867	30.2624	30.2852	30.1124	30.2778	30.6241	30.5491	30.1043	30.2992	30.2444	30.1124	30.0498	30.3512
P17742	PPIA_MOUSE	Peptidyl-prolyl cis-trans isomerase A (PPIase A) (EC 5.2.1.8) (Cyclophilin A) (Cyclosporin A-binding protein) (Rotamase A) (SP18) [Cleaved into: Peptidyl-prolyl cis-trans isomerase A, N-terminally processed]	Ppia	Mus musculus (Mouse)	14	33.8348	34.0181	33.7829	34.0348	34.2768	34.2436	33.9508	34.035	33.4687	33.8106	33.9567	33.6391	34.7914	34.472	34.4929	34.1223	33.608	33.6525	34.0267	33.7052	35.1637	33.4773	33.4693	33.9218	33.808	33.585	33.5811	33.8262	33.0857	32.6331	32.7567	32.8042	32.3666	32.7278	33.1527	32.8437	32.6194	32.8416	32.5716	32.8932	32.9856	32.9261	33.2379	33.0008
P17751	TPIS_MOUSE	Triosephosphate isomerase (TIM) (EC 5.3.1.1) (Methylglyoxal synthase) (EC 4.2.3.3) (Triose-phosphate isomerase)	Tpi1 Tpi	Mus musculus (Mouse)	20	33.6869	33.7324	33.454	34.0264	33.909	33.6446	33.6258	33.2374	33.0782	33.7221	33.9605	33.4801	34.3662	34.1981	33.7044	33.1963	33.1822	33.0762	33.388	32.8319	34.2137	33.3714	33.0321	33.6103	33.2634	33.7225	32.9995	33.2832	33.1314	32.7408	32.879	33.1449	32.5504	32.4299	32.6185	32.2776	31.9395	32.4742	32.3174	32.6021	32.3989	32.7633	32.3984	32.6259
P17809	GTR1_MOUSE	Solute carrier family 2, facilitated glucose transporter member 1 (Glucose transporter type 1, erythrocyte/brain) (GLUT-1) (GT1)	Slc2a1 Glut1	Mus musculus (Mouse)	8	28.063	28.1193	27.2401	26.9942	27.1887	27.862	28.0617	26.9271	26.4664	27.8817	26.9204	28.7616	27.4372	27.8744	27.8034	28.3426	27.4829	27.4527	27.0527	27.3563	28.2247	29.0715	29.3371	27.7037	27.4579	28.2385	27.6251	27.7166	28.4927	27.6422	27.8298	29.0691	26.1323	26.4153	26.057	26.6554	27.6801	27.9434	27.9499	27.0566	28.1332	28.4079	27.4456	28.1868
P17918	PCNA_MOUSE	Proliferating cell nuclear antigen (PCNA) (Cyclin)	Pcna	Mus musculus (Mouse)	13	29.7158	30.1443	30.1142	30.1751	30.1036	29.9276	30.1489	29.9761	29.9802	29.9302	30.5634	30.2025	30.86	30.8627	30.1362	30.0124	30.1513	30.2626	30.4348	30.1533	30.8555	29.9634	28.9069	30.1235	29.9651	30.2839	29.2179	29.9029	30.6711	29.8006	29.8859	30.6827	29.1903	29.4918	29.5657	29.969	28.8424	28.7617	29.0359	29.1519	29.9006	29.6732	30.3419	30.0285
P18242	CATD_MOUSE	Cathepsin D (EC 3.4.23.5)	Ctsd	Mus musculus (Mouse)	16	29.9807	30.4188	30.1241	30.4948	30.7239	30.3195	30.5101	30.2996	30.2187	30.7814	30.7585	30.3316	30.755	30.5167	29.8038	29.7785	29.7054	29.8534	30.3865	30.2012	30.1806	31.1138	30.8052	30.0523	30.0165	29.9094	30.0863	30.1473	30.6911	29.895	30.3757	30.6598	31.2849	31.0497	31.6406	30.8716	31.1848	31.7971	31.2093	31.5149	29.1214	29.5709	29.2828	28.9955
P18572	BASI_MOUSE	Basigin (Basic immunoglobulin superfamily) (HT7 antigen) (Membrane glycoprotein gp42) (CD antigen CD147)	Bsg	Mus musculus (Mouse)	6	28.4347	27.9112	28	28.3044	28.4716	28.7226	28.5983	28.0984	27.769	28.4637	28.3064	28.8413	28.4613	28.9637	28.9113	28.2523	27.6484	27.9124	27.9484	27.5418	28.9917	28.5326	28.2712	27.8915	28.1479	28.9521	27.6966	28.1555	29.177	28.5603	29.1696	29.0344	25.0735	26.3542	26.6159	26.7926	27.0693	27.5234	27.7255	26.9126	28.1557	27.8528	27.8652	28.0311
P18653	KS6A1_MOUSE	Ribosomal protein S6 kinase alpha-1 (S6K-alpha-1) (EC 2.7.11.1) (90 kDa ribosomal protein S6 kinase 1) (p90-RSK 1) (p90RSK1) (p90S6K) (MAP kinase-activated protein kinase 1a) (MAPK-activated protein kinase 1a) (MAPKAP kinase 1a) (MAPKAPK-1a) (Ribosomal S6 kinase 1) (RSK-1)	Rps6ka1 Mapkapk1a Rsk1	Mus musculus (Mouse)	8	25.2151	25.455	25.5917	24.0643	25.0018	23.3824	23.7794	24.2367	25.0456	24.1716	24.6233	25.0419	20.4812	22.7304	21.3936	23.4158	23.6688	21.471	21.4767	24.9471	20.359	23.3097	25.3418	23.5977	23.3519	22.3106	23.7339	23.2903	23.0017	23.8121	23.5065	24.0956	25.7624	24.8165	25.3686	24.7113	24.703	25.4959	25.9798	24.5992	23.9799	24.8936	24.1494	24.3799
P18654	KS6A3_MOUSE	Ribosomal protein S6 kinase alpha-3 (S6K-alpha-3) (EC 2.7.11.1) (90 kDa ribosomal protein S6 kinase 3) (p90-RSK 3) (p90RSK3) (MAP kinase-activated protein kinase 1b) (MAPK-activated protein kinase 1b) (MAPKAP kinase 1b) (MAPKAPK-1b) (Ribosomal S6 kinase 2) (RSK-2) (pp90RSK2)	Rps6ka3 Mapkapk1b Rps6ka-rs1 Rsk2	Mus musculus (Mouse)	18	26.1895	26.2318	26.4422	26.5371	25.4294	26.4924	26.6729	26.2118	27.3359	27.4876	26.6713	25.8284	26.5665	25.7754	26.6341	27.3056	26.6854	27.04	26.9513	26.8603	27.079	25.8402	27.3195	27.0518	27.45	27.0779	27.7353	27.9064	26.5044	26.2652	27.3297	26.0552	27.7301	27.7987	27.093	27.5747	27.4707	27.7464	27.4997	27.5219	27.0809	26.5932	27.0756	26.9103
P18760	COF1_MOUSE	Cofilin-1 (Cofilin, non-muscle isoform)	Cfl1	Mus musculus (Mouse)	12	32.943	32.7987	32.4657	33.0179	33.0143	32.8757	32.7062	32.722	32.7317	32.9575	32.8894	32.6655	32.9271	33.0047	32.6287	32.4989	32.7841	32.7496	33.1194	32.8983	33.6091	32.9489	33.0073	32.6304	32.4425	32.7168	32.52	32.4611	32.9488	32.428	32.6226	32.7814	32.7311	32.9719	33.4323	33.0486	32.9352	33.3938	33.0293	33.0029	32.4275	32.6183	32.6294	32.6791
P19096	FAS_MOUSE	Fatty acid synthase (EC 2.3.1.85) [Includes: [Acyl-carrier-protein] S-acetyltransferase (EC 2.3.1.38); [Acyl-carrier-protein] S-malonyltransferase (EC 2.3.1.39); 3-oxoacyl-[acyl-carrier-protein] synthase (EC 2.3.1.41); 3-oxoacyl-[acyl-carrier-protein] reductase (EC 1.1.1.100); 3-hydroxyacyl-[acyl-carrier-protein] dehydratase (EC 4.2.1.59); Enoyl-[acyl-carrier-protein] reductase (EC 1.3.1.39); Ole…	Fasn	Mus musculus (Mouse)	100	31.5356	31.5669	31.6221	32.0008	32.3349	31.7015	31.6252	31.7332	31.6217	31.822	31.959	31.672	32.2855	32.2039	31.9222	31.3226	31.5306	31.7008	31.4893	31.3657	32.293	31.224	30.025	31.6504	31.6223	31.6016	30.8331	31.575	31.2853	31.2693	31.6126	30.9872	30.1828	30.1861	30.1216	30.1913	30.2603	29.9084	30.2471	30.2474	31.4	31.4223	31.4779	31.8394
P19157	GSTP1_MOUSE	Glutathione S-transferase P 1 (Gst P1) (EC 2.5.1.18) (GST YF-YF) (GST class-pi) (GST-piB) (Preadipocyte growth factor)	Gstp1 Gstpib	Mus musculus (Mouse)	11	30.9246	30.7277	30.7272	31.289	30.862	30.7895	30.9662	30.3321	30.4504	30.8261	31.0273	30.5848	31.5716	31.2557	30.6627	30.6419	30.6289	30.7933	30.7822	30.5455	31.4264	31.464	30.8684	30.892	30.6492	30.5864	30.5158	30.4051	30.5343	30.573	31.0926	30.7935	30.951	30.4134	30.501	30.3506	30.4146	30.9038	30.8886	31.0945	30.079	30.3619	30.2119	30.1887
P19221	THRB_MOUSE	Prothrombin (EC 3.4.21.5) (Coagulation factor II) [Cleaved into: Activation peptide fragment 1; Activation peptide fragment 2; Thrombin light chain; Thrombin heavy chain]	F2 Cf2	Mus musculus (Mouse)	9	27.9344	27.3163	26.6777	27.5801	27.7723	28.1971	28.1205	25.7471	27.5933	27.0943	26.0037	28.2542	28.1442	28.2715	27.6946	28.0862	26.2379	26.7266	25.6125	27.2315	26.8293	28.7632	29.2185	26.4337	26.1055	28.3449	26.7403	26.5576	29.358	28.436	29.05	29.6699	28.8492	28.5092	28.8238	28.9331	30.4263	30.0914	30.7585	29.8897	27.2664	27.8482	26.4738	27.2336
P19253	RL13A_MOUSE	60S ribosomal protein L13a (Transplantation antigen P198) (Tum-P198 antigen)	Rpl13a P198 Tstap198-7	Mus musculus (Mouse)	11	29.4077	29.3773	30.4415	30.1087	30.0087	30.2284	29.7743	29.6198	29.0518	29.5292	30.1774	29.3809	29.9638	30.412	29.6646	30.1188	29.013	29.508	29.694	29.9721	29.834	29.6171	29.6931	29.9425	29.4707	29.5511	29.5851	29.7121	29.7587	29.607	29.5644	29.3163	30.2719	30.3114	30.0963	30.1799	29.6332	29.4472	30.0477	29.9345	30.1241	30.0844	30.1327	30.1705
P19324	SERPH_MOUSE	Serpin H1 (47 kDa heat shock protein) (Collagen-binding protein) (Colligin) (Serine protease inhibitor J6)	Serpinh1 Cbp1 Hsp47	Mus musculus (Mouse)	28	32.3881	32.1653	31.8861	32.4912	32.4988	32.7228	32.6258	32.0171	32.375	32.4183	32.2591	32.3838	32.5959	32.7309	32.4426	32.5624	31.8465	31.9766	32.0499	32.4769	32.6045	33.1136	33.0664	32.0274	32.0724	32.682	32.3773	32.3779	33.0879	32.5223	33.032	33.0542	32.0111	31.9298	32.3432	32.1556	32.1233	32.3361	32.2137	32.2773	31.8388	32.1323	31.9193	31.9734
P19536	COX5B_MOUSE	Cytochrome c oxidase subunit 5B, mitochondrial (Cytochrome c oxidase polypeptide Vb)	Cox5b	Mus musculus (Mouse)	6	26.7549	26.3686	26.6595	26.8933	26.5258	27.2084	26.1532	27.1466	25.7371	27.2548	25.4306	27.2513	24.5603	25.6041	26.73	26.864	26.2924	26.3469	26.0646	26.4004	26.2053	26.4174	26.241	26.5077	27.5769	25.859	25.8213	25.2191	26.2609	27.9184	26.7097	25.4561	25.7252	26.6848	25.3851	26.0513	26.3561	25.9318	25.9394	26.4955	27.1885	27.4442	26.8549	26.4307
P19783	COX41_MOUSE	Cytochrome c oxidase subunit 4 isoform 1, mitochondrial (Cytochrome c oxidase polypeptide IV) (Cytochrome c oxidase subunit IV isoform 1) (COX IV-1)	Cox4i1 Cox4 Cox4a	Mus musculus (Mouse)	13	28.6999	28.4189	29.2195	28.3242	29.1772	28.9495	29.9672	29.3642	28.5359	29.2254	28.7553	28.9292	29.0477	28.9247	29.4785	29.9361	29.3306	29.5176	29.4831	29.7724	30.175	29.8397	29.9114	29.8093	29.0502	29.0497	29.4155	29.6056	30.0857	30.2595	30.5648	30.3366	28.6926	29.316	28.9353	28.9435	28.7722	28.8791	29.1145	29.3377	29.465	29.3872	29.4726	29.4802
P19973	LSP1_MOUSE	Lymphocyte-specific protein 1 (52 kDa phosphoprotein) (pp52) (Lymphocyte-specific antigen WP34) (S37 protein)	Lsp1 Pp52 S37 Wp34	Mus musculus (Mouse)	12	27.3303	27.0349	26.4145	26.8391	26.6965	26.8408	26.38	26.3947	26.7999	26.9692	26.1747	26.0855	25.3239	24.5962	25.7163	26.6135	26.4113	26.41	27.5243	27.3831	27.5457	27.3271	28.3432	27.1043	26.4404	26.0729	27.9224	27.7079	26.1304	26.2089	25.8958	27.3023	27.2709	27.3839	27.826	27.4592	26.6478	27.2135	27.4647	26.684	26.3097	26.6112	26.6573	26.2886
P20029	BIP_MOUSE	Endoplasmic reticulum chaperone BiP (EC 3.6.4.10) (78 kDa glucose-regulated protein) (GRP-78) (Binding-immunoglobulin protein) (BiP) (Heat shock protein 70 family protein 5) (HSP70 family protein 5) (Heat shock protein family A member 5) (Immunoglobulin heavy chain-binding protein)	Hspa5 Grp78	Mus musculus (Mouse)	54	34.5651	34.5352	34.2597	34.7395	34.6568	34.5518	34.4838	34.1774	33.8216	34.6874	34.793	34.7946	35.0447	35.2117	34.6787	34.5748	34.369	34.3774	34.5947	34.4013	35.5457	35.1649	34.475	34.5391	34.1259	34.8402	34.3665	34.4082	34.8864	34.6948	34.9207	35.0325	33.8477	33.8404	33.9352	33.9059	33.861	33.9087	34.0235	33.8487	34.3033	34.4993	34.0734	34.3454
P20040	HB24_MOUSE	H-2 class II histocompatibility antigen, E-Q beta chain (E-W17)		Mus musculus (Mouse)	2	24.454	26.8108	26.0315	23.5658	24.8818	24.4088	25.8969	25.0183	25.6287	24.7456	25.5995	23.9664	24.5578	25.6746	25.5126	25.4117	27.0552	27.0525	25.6823	28.0099	21.9886	24.2851	23.702	25.9545	25.8992	25.0715	25.5724	26.8885	23.078	25.9701	24.1871	23.1826	26.8124	26.7798	26.5867	26.8663	25.522	24.5022	26.0445	24.3803	26.8966	26.7024	25.5973	25.7791
P20060	HEXB_MOUSE	Beta-hexosaminidase subunit beta (EC 3.2.1.52) (Beta-N-acetylhexosaminidase subunit beta) (Hexosaminidase subunit B) (N-acetyl-beta-glucosaminidase subunit beta)	Hexb	Mus musculus (Mouse)	21	28.3201	28.2338	27.9225	28.7808	28.6739	27.7971	28.6407	28.1794	28.1821	28.0053	28.7406	28.6811	29.0781	29.311	28.8697	27.4848	28.1867	28.1045	28.677	27.9364	29.0164	28.7053	28.2386	28.0925	28.462	28.4611	27.2551	28.6576	28.7667	28.7186	28.6533	28.6216	28.5267	28.2872	28.8716	28.2292	28.9773	29.5128	28.9988	29.2235	27.5517	27.7095	27.7448	27.9419
P20108	PRDX3_MOUSE	Thioredoxin-dependent peroxide reductase, mitochondrial (EC 1.11.1.15) (Antioxidant protein 1) (AOP-1) (PRX III) (Perioredoxin-3) (Protein MER5)	Prdx3 Aop1 Mer5	Mus musculus (Mouse)	10	29.0493	28.6573	28.454	29.3142	29.0124	29.0793	28.8104	28.4652	28.4678	28.7873	29.1208	28.7943	29.5895	29.6773	28.9065	28.6173	29.0081	28.6555	28.8952	28.8804	30.2476	29.6221	29.0185	28.5724	28.8617	29	28.5977	28.8197	29.2755	28.8818	29.0211	29.5091	28.7412	28.9377	28.8244	28.5136	28.643	28.9441	28.9374	28.7827	28.8574	28.861	28.494	28.924
P20152	VIME_MOUSE	Vimentin	Vim	Mus musculus (Mouse)	55	35.5481	35.5412	35.4273	35.2524	35.9053	35.7362	35.5125	35.3956	35.2583	35.4681	35.436	35.6059	35.3106	35.2703	35.4105	35.6068	35.3561	35.0922	35.2131	35.5105	36.0437	34.9176	35.5037	35.0587	35.3944	35.464	35.9744	35.4022	34.7735	34.5784	34.7313	34.9711	34.7378	34.9852	35.077	35.5001	35.0226	34.3999	34.7121	34.5903	35.0111	35.2686	35.1375	34.691
P20444	KPCA_MOUSE	Protein kinase C alpha type (PKC-A) (PKC-alpha) (EC 2.7.11.13)	Prkca Pkca	Mus musculus (Mouse)	8	25.3662	23.4166	25.0851	23.7076	26.435	26.8608	25.9796	25.5226	25.3765	24.8399	24.8099	23.8986	22.4972	24.3374	23.4443	25.8203	21.5022	21.4726	24.7035	22.6627	25.3214	26.9302	25.6759	26.324	23.2503	24.562	24.4055	25.5046	25.2159	25.597	25.1649	24.7125	25.7581	23.8769	22.2568	23.8913	25.5104	24.6347	24.2138	24.3139	25.5988	26.1012	26.1804	26.2233
P20491	FCERG_MOUSE	High affinity immunoglobulin epsilon receptor subunit gamma (Fc receptor gamma-chain) (FcRgamma) (Fc-epsilon RI-gamma) (IgE Fc receptor subunit gamma) (FceRI gamma)	Fcer1g Fce1g	Mus musculus (Mouse)	3	22.9521	23.0204	22.7094	23.2437	24.4082	22.472	23.5626	21.4373	24.3388	20.3202	22.4776	21.656	23.4668	24.3917	23.9145	24.7303	23.3474	21.5486	24.0981	23.381	23.9808	26.5487	25.8399	24.9094	21.9046	21.2549	23.414	25.2248	24.2392	22.0783	23.8375	24.7368	25.5174	25.453	25.4028	25.907	25.5556	26.3944	24.9879	25.191	24.1974	25.4912	24.5037	23.4365
P20664	PRI1_MOUSE	DNA primase small subunit (EC 2.7.7.-) (DNA primase 49 kDa subunit) (p49)	Prim1	Mus musculus (Mouse)	6	23.063	23.9531	24.0228	24.2183	24.4131	24.5452	22.8651	23.2226	24.6526	22.6931	23.8162	22.8907	25.0325	23.2091	22.8275	22.3699	25.0782	23.2582	22.8744	24.1413	25.8308	23.8627	23.734	24.0349	23.5013	24.4623	22.6098	24.4463	25.0976	24.294	20.207	18.3392	25.9685	22.9815	25.3085	23.205	24.3961	24.8505	21.5674	22.0062	24.6032	24.2072	24.6192	24.7561
P20801	TNNC2_MOUSE	Troponin C, skeletal muscle (STNC)	Tnnc2 Tncs	Mus musculus (Mouse)	5	24.8474	24.8081	24.8829	24.1822	26.0337	25.3959	26.2792	24.8839	23.9197	26.4069	25.182	23.9543	25.275	25.0936	25.8234	25.6695	24.7069	25.2537	25.68	24.7267	27.944	25.3241	21.1968	26.7396	24.0625	22.9488	25.3238	23.9213	25.6818	25.9642	24.6225	24.4291	28.1305	26.7851	26.0729	27.3199	27.3849	28.0289	28.8807	28.7856	23.9912	27.3916	20.4336	21.1824
P20918	PLMN_MOUSE	Plasminogen (EC 3.4.21.7) [Cleaved into: Plasmin heavy chain A; Activation peptide; Angiostatin; Plasmin heavy chain A, short form; Plasmin light chain B]	Plg	Mus musculus (Mouse)	18	28.682	27.6691	27.4042	27.8431	28.0104	28.8465	29.1772	27.9041	28.5216	28.6667	27.8454	29.7383	28.9712	29.0905	28.8839	30.0983	28.2909	27.1355	27.8232	28.7969	28.7182	29.9256	29.7662	27.8795	27.7242	29.461	29.2627	28.8854	30.5125	30.1575	30.2665	30.8985	30.4527	30.5912	30.816	30.8776	32.1619	32.0113	32.5523	31.3464	28.8042	29.6093	28.0169	28.429
P21107	TPM3_MOUSE	Tropomyosin alpha-3 chain (Gamma-tropomyosin) (Tropomyosin-3)	Tpm3 Tpm-5 Tpm5	Mus musculus (Mouse)	14	30.9961	31.3842	30.6753	31.1379	30.378	30.5585	30.6242	30.9964	30.6275	31.0208	31.2418	30.6594	31.1687	31.0709	30.9934	30.5106	29.6478	30.1991	30.4401	30.3347	31.5404	30.7582	30.4307	30.8466	30.4509	30.8657	30.2019	30.7279	31.2973	30.666	31.1284	30.8554	29.1586	29.1941	29.2975	29.2109	29.4222	29.4043	29.4285	28.7018	29.4116	29.626	29.0256	29.3485
P21126	UBL4A_MOUSE	Ubiquitin-like protein 4A (Ubiquitin-like protein GDX)	Ubl4a Gdx Ubl4	Mus musculus (Mouse)	5	24.8696	23.8663	24.6601	24.4805	24.735	24.7633	24.575	23.873	22.9122	24.1126	25.0432	22.5082	24.9717	25.9558	24.6182	25.5388	23.9055	23.7222	22.6409	20.604	23.4573	23.0489	18.5373	24.428	24.7996	24.7576	24.8256	24.3693	22.3677	25.661	23.7419	23.0034	21.8447	25.3615	23.7214	21.8413	23.4566	22.8369	23.7003	22.3105	23.5608	23.0982	23.7523	23.7929
P21279	GNAQ_MOUSE	Guanine nucleotide-binding protein G(q) subunit alpha (Guanine nucleotide-binding protein alpha-q)	Gnaq	Mus musculus (Mouse)	4	25.5641	26.2725	25.9299	26.5249	26.0756	26.3403	26.2483	26.103	26.2141	26.5711	26.0754	26.1252	27.1682	27.1641	25.3482	26.0901	25.294	25.1878	25.8012	25.2487	25.237	25.3171	26.0167	24.8382	26.7241	26.2956	25.0098	24.6191	26.5574	26.7008	26.3409	25.1776	25.3341	25.4428	25.2317	25.9899	25.737	26.4353	25.0014	24.6666	25.3691	25.2222	25.5074	25.5406
P21300	ALD1_MOUSE	Aldo-keto reductase family 1 member B7 (EC 1.1.1.21) (Aldehyde reductase) (AR) (Aldose reductase-related protein 1) (MVDP) (Vas deferens androgen-dependent protein)	Akr1b7 Avdp	Mus musculus (Mouse)	4	27.2459	26.5686	26.4825	26.9749	26.4737	26.3375	26.7554	26.166	26.3291	26.9525	26.9564	26.5398	26.7936	26.4073	25.4901	25.2404	26.5396	27.1988	26.8564	26.826	25.7316	26.3706	26.4345	25.9756	26.2603	26.0036	25.1853	26.046	25.816	25.9273	25.2098	25.8783	25.9917	25.3734	25.752	25.576	25.082	25.4821	25.1724	25.5367	25.6373	25.7187	25.6101	25.7993
P21550	ENOB_MOUSE	Beta-enolase (EC 4.2.1.11) (2-phospho-D-glycerate hydro-lyase) (Enolase 3) (Muscle-specific enolase) (MSE) (Skeletal muscle enolase)	Eno3 Eno-3	Mus musculus (Mouse)	26	31.1529	31.284	30.9719	31.4893	30.8099	30.9996	30.9439	30.2177	30.2109	31.7811	31.647	30.8527	31.0648	31.6599	30.9717	31.1724	30.4794	30.5265	31.1674	29.9084	31.6378	30.7369	28.7758	30.7998	30.5686	30.9545	30.7357	30.4579	31.7854	30.1209	30.6364	30.7013	30.5799	30.3586	30.1072	29.819	29.459	29.8997	31.0003	31.7663	28.693	30.2952	28.9478	28.3388
P21614	VTDB_MOUSE	Vitamin D-binding protein (DBP) (VDB) (Gc-globulin) (Group-specific component)	Gc	Mus musculus (Mouse)	17	30.9655	30.2216	29.0846	30.6981	30.9891	30.5804	30.7403	29.347	29.4229	30.5058	29.8264	31.2738	30.8011	30.9665	30.5317	30.7164	29.2563	29.3526	29.6869	29.907	31.418	32.238	31.5736	29.1639	29.5339	31.5192	30.4443	29.6582	31.8888	31.2984	31.8786	32.6922	30.1325	29.707	30.7517	31.0366	32.0641	31.7831	31.9572	31.5328	30.1569	30.7145	29.8382	30.1553
P21619	LMNB2_MOUSE	Lamin-B2	Lmnb2	Mus musculus (Mouse)	24	25.563	25.5178	25.5649	24.1617	23.8514	26.8639	25.6253	26.2044	26.9515	24.2804	24.2302	24.878	23.0555	22.4283	24.9621	24.9975	26.2881	25.1355	26.8971	26.5963	26.3421	25.4386	25.3058	25.8175	25.5775	25.748	26.0838	25.7727	24.8824	25.7772	26.3769	26.5063	25.465	26.8625	27.0781	27.5657	27.3355	26.3084	26.4897	26.0983	26.7243	26.7146	26.2635	26.0215
P21812	MCPT4_MOUSE	Mast cell protease 4 (mMCP-4) (EC 3.4.21.-) (MSMCP) (Myonase) (Serosal mast cell protease)	Mcpt4	Mus musculus (Mouse)	4	20.8565	23.0285	22.8124	25.7445	24.8331	24.7521	23.697	21.4093	25.8532	22.3523	24.5852	21.0553	22.4316	24.2376	21.021	27.2549	20.9419	23.4461	22.5894	24.6621	22.3541	24.9749	25.7879	25.4649	20.677	22.4434	26.361	24.6059	26.583	24.6206	26.6311	24.9212	28.5268	27.8411	28.2425	28.2179	28.662	27.7519	28.2139	28.2695	27.6646	27.7395	27.4089	28.0935
P21956	MFGM_MOUSE	Lactadherin (MFGM) (Milk fat globule-EGF factor 8) (MFG-E8) (SED1) (Sperm surface protein SP47) (MP47)	Mfge8	Mus musculus (Mouse)	11	26.7801	24.9873	27.2238	27.6192	26.6437	26.6868	26.2767	27.6129	26.8457	26.6807	25.4021	27.8965	25.6688	24.2925	23.5941	25.4406	26.4233	26.0682	28.1022	25.5829	23.9558	26.5368	26.6404	25.123	26.2987	26.3343	25.0281	26.3613	26.219	26.3037	26.427	26.2233	22.7313	24.7858	21.6134	24.578	24.0893	26.0779	24.292	20.8325	27.2735	27.2165	27.5588	28.0518
P21958	TAP1_MOUSE	Antigen peptide transporter 1 (APT1) (ATP-binding cassette sub-family B member 2) (Histocompatibility antigen modifier 1) (Peptide transporter TAP1)	Tap1 Abcb2 Ham-1 Ham1	Mus musculus (Mouse)	24	27.455	28.1952	28.2339	27.8042	28.0982	27.5308	28.855	28.528	28.4004	27.969	28.1888	28.106	26.1347	27.0424	27.0836	29.1436	29.3489	28.9076	29.022	29.622	27.6958	29.5046	28.404	29.1291	28.2088	27.1689	28.7137	29.433	27.8706	28.7215	28.9091	28.0297	29.7596	30.0341	29.5594	29.7513	29.8553	29.6973	29.8243	29.4603	29.3932	29.6037	28.5815	28.8743
P21981	TGM2_MOUSE	Protein-glutamine gamma-glutamyltransferase 2 (EC 2.3.2.13) (Tissue transglutaminase) (Transglutaminase C) (TG(C)) (TGC) (TGase C) (Transglutaminase-2) (TGase-2)	Tgm2	Mus musculus (Mouse)	27	29.2111	29.2417	28.668	27.6995	28.826	29.6805	30.1116	29.2692	29.7377	29.2261	29.2739	30.709	29.3184	30.0661	30.1344	31.2095	30.1653	29.5668	30.5901	31.1061	31.1813	31.0849	31.0324	31.0637	29.764	29.4949	30.4862	29.9131	31.095	31.2628	30.8169	30.3387	30.933	31.2825	31.7417	31.8574	31.6929	31.2536	32.0012	31.4305	31.4305	31.9897	30.4221	30.3
P21995	EMB_MOUSE	Embigin (Teratocarcinoma glycoprotein Gp-70)	Emb Gp70	Mus musculus (Mouse)	5	25.9115	26.4834	25.4149	26.6155	26.2408	26.895	26.7446	25.5611	25.8472	26.6519	26.788	26.3956	25.4956	21.0859	25.5505	26.2679	26.8254	25.6937	25.6888	25.6196	26.9585	27.572	27.5385	26.9354	25.7576	26.5657	23.981	25.9428	26.9098	26.9	26.1472	26.5813	27.4136	26.8673	27.7718	27.1074	27.8383	27.7691	27.4982	27.7129	26.0284	25.769	27.0017	26.7219
P22315	HEMH_MOUSE	Ferrochelatase, mitochondrial (EC 4.99.1.1) (Heme synthase) (Protoheme ferro-lyase)	Fech	Mus musculus (Mouse)	13	25.0156	23.4377	25.0456	23.9936	24.8193	24.1844	25.0219	23.8376	25.8719	25.5572	24.5005	25.1959	25.4649	25.1605	24.8153	25.7812	21.0081	23.6695	24.6187	23.7917	22.5491	22.8109	25.4793	25.669	25.2058	26.3833	24.6354	24.3703	26.2083	25.8711	24.5112	25.9052	26.2289	23.693	23.8181	26.428	26.0138	26.3213	26.9769	24.0818	24.4094	26.2391	25.7553	26.0578
P22437	PGH1_MOUSE	Prostaglandin G/H synthase 1 (EC 1.14.99.1) (Cyclooxygenase-1) (COX-1) (Prostaglandin H2 synthase 1) (PGH synthase 1) (PGHS-1) (PHS 1) (Prostaglandin-endoperoxide synthase 1)	Ptgs1 Cox-1 Cox1	Mus musculus (Mouse)	11	26.1767	25.7728	25.5419	24.4368	22.4893	25.3525	26.3121	26.0528	26.0791	24.2024	25.1222	25.9738	23.3034	25.2436	26.3323	25.9379	26.8716	26.4459	26.2652	26.2303	25.5339	25.5634	26.4146	25.1017	25.5679	26.4962	24.3153	25.9016	26.8049	26.4891	27.2278	26.7105	21.2823	24.8667	24.5273	26.1766	26.6098	26.3515	26.6554	24.9018	26.3695	26.5765	26.8834	26.4713
P22599	A1AT2_MOUSE	Alpha-1-antitrypsin 1-2 (AAT) (Alpha-1 protease inhibitor 2) (Alpha-1-antiproteinase) (Serine protease inhibitor 1-2) (Serine protease inhibitor A1b) (Serpin A1b)	Serpina1b Aat2 Dom2 Spi1-2	Mus musculus (Mouse)	8	30.0439	29.5663	28.2213	29.9039	29.883	30.5538	29.975	29.0862	28.6976	29.6414	29.4067	30.4386	30.5585	30.2632	29.9657	29.3037	29.4532	29.8116	29.9436	29.9249	31.8959	31.5221	30.8935	29.8841	29.3096	30.2264	29.3294	29.5467	31.5975	30.6382	30.9051	31.1602	30.2424	29.7697	30.5122	30.3914	30.7011	30.6785	31.0453	30.9817	28.6088	29.4174	28.2926	29.1432
P22682	CBL_MOUSE	E3 ubiquitin-protein ligase CBL (EC 2.3.2.27) (Casitas B-lineage lymphoma proto-oncogene) (Proto-oncogene c-Cbl) (RING-type E3 ubiquitin transferase CBL) (Signal transduction protein CBL)	Cbl	Mus musculus (Mouse)	13	23.7584	22.2457	23.0833	23.7734	22.7098	20.5528	21.2942	23.6659	23.1248	21.5175	21.9955	20.536	20.2836	20.3813	22.5714	20.2839	24.2516	23.8091	24.3563	24.4992	24.7488	25.5475	24.5735	24.2873	24.5667	20.1311	23.2302	21.3826	23.7705	21.9708	23.2382	24.4503	26.3451	25.782	25.5021	25.2847	25.2945	25.8103	25.9374	25.7768	23.4409	22.6481	22.1537	23.974
P22892	AP1G1_MOUSE	AP-1 complex subunit gamma-1 (Adaptor protein complex AP-1 subunit gamma-1) (Adaptor-related protein complex 1 subunit gamma-1) (Clathrin assembly protein complex 1 gamma-1 large chain) (Gamma-adaptin) (Gamma1-adaptin) (Golgi adaptor HA1/AP1 adaptin subunit gamma-1)	Ap1g1 Adtg Clapg1	Mus musculus (Mouse)	21	27.5829	27.3396	27.5818	27.3688	28.2034	27.4889	27.8124	27.4578	27.5368	27.1334	26.8636	27.4135	27.4541	26.9223	27.6817	27.8279	27.9522	27.8605	27.2144	27.7812	26.8647	28.3335	28.067	28.3406	26.8572	27.0381	27.1387	27.2204	27.3606	27.4503	27.8859	26.8521	27.8	27.6547	28.0575	28.0251	27.767	27.5499	27.1629	27.9717	27.8911	27.4846	27.719	28.2084
P22907	HEM3_MOUSE	Porphobilinogen deaminase (PBG-D) (EC 2.5.1.61) (Hydroxymethylbilane synthase) (HMBS) (Pre-uroporphyrinogen synthase)	Hmbs Uros1	Mus musculus (Mouse)	9	24.979	25.2946	23.883	25.2566	25.6212	25.3386	25.3116	24.4022	25.3898	25.2519	25.2967	24.4824	25.1809	25.5921	25.2641	24.7272	24.3416	25.7692	25.6694	25.286	28.0142	24.8691	24.8099	26.3193	25.8492	24.8698	23.3171	24.4283	25.3825	24.5481	24.1062	24.7311	25.481	25.0756	25.2556	24.4076	24.2078	25	22.2526	21.8955	25.5455	25.2091	25.4172	26.0953
P23116	EIF3A_MOUSE	Eukaryotic translation initiation factor 3 subunit A (eIF3a) (Centrosomin) (Eukaryotic translation initiation factor 3 subunit 10) (eIF-3-theta) (eIF3 p167) (eIF3 p180) (eIF3 p185) (p162)	Eif3a Csma Eif3 Eif3s10	Mus musculus (Mouse)	70	29.9671	29.9298	30.0153	30.5084	30.3043	30.0197	30.3725	30.2743	30.1684	30.296	29.0161	30.3565	30.1517	30.372	30.2274	30.4696	30.3153	30.0865	29.9868	30.0146	30.2808	30.1049	30.1386	30.512	29.9603	29.8012	30.4037	30.4022	30.1236	30.1297	30.1268	30.0389	30.1187	29.9444	30.1128	30.1716	30.2318	30.0581	30.041	29.9856	30.3358	30.2893	30.5165	30.5484
P23198	CBX3_MOUSE	Chromobox protein homolog 3 (Heterochromatin protein 1 homolog gamma) (HP1 gamma) (M32) (Modifier 2 protein)	Cbx3	Mus musculus (Mouse)	5	28.6182	28.2551	28.3942	27.6729	26.0944	28.4028	28.3915	28.5621	27.9938	27.1507	27.9859	28.5246	27.2406	28.3707	29.0475	28.4887	28.0907	28.2605	27.8616	28.39	26.9413	28.1706	28.3792	28.0245	28.5894	28.3354	28.2698	28.1021	27.6063	27.6321	28.0024	27.7994	24.3476	26.0933	27.1319	26.9982	26.5073	26.7321	26.3125	24.6878	27.6887	27.6631	27.7287	27.295
P23249	MOV10_MOUSE	Putative helicase MOV-10 (EC 3.6.4.13) (Moloney leukemia virus 10 protein)	Mov10 Gb110	Mus musculus (Mouse)	39	27.2337	27.8098	27.9576	27.9192	27.6095	27.8546	27.275	27.6351	28.3726	28.0156	28.1707	27.2666	27.0045	28.0847	27.6731	27.7179	28.7514	27.9541	27.437	26.9094	27.2606	27.3524	26.3441	28.3989	27.2427	27.6395	27.5071	27.7219	26.4665	27.2875	27.2024	26.303	26.4595	27.2551	26.6921	27.1518	26.557	25.3208	26.0443	26.3406	27.8411	27.6573	28.0631	27.8293
P23492	PNPH_MOUSE	Purine nucleoside phosphorylase (PNP) (EC 2.4.2.1) (Inosine phosphorylase) (Inosine-guanosine phosphorylase)	Pnp Np Pnp1	Mus musculus (Mouse)	15	31.0342	31.0173	30.6032	31.0509	31.3175	30.8775	31.2185	30.7948	30.671	30.9818	31.1156	31.1411	31.6423	31.6784	30.7071	30.936	31.3895	31.305	31.4696	31.6544	32.6359	32.7393	31.8074	31.6393	30.3205	31.0212	30.4966	30.7251	31.2722	30.7811	31.217	31.4252	31.8978	31.625	31.8943	31.6818	31.2115	31.8881	32.0469	32.064	29.8317	30.2798	30.2605	29.9514
P23506	PIMT_MOUSE	Protein-L-isoaspartate(D-aspartate) O-methyltransferase (PIMT) (EC 2.1.1.77) (L-isoaspartyl protein carboxyl methyltransferase) (Protein L-isoaspartyl/D-aspartyl methyltransferase) (Protein-beta-aspartate methyltransferase)	Pcmt1	Mus musculus (Mouse)	10	26.9546	27.5654	27.3788	26.9805	27.7704	27.5743	27.1987	27.2736	26.7597	26.578	26.7749	26.1892	27.7062	27.5428	27.966	27.1095	26.8728	26.8896	26.3835	26.6388	27.7389	25.1792	26.5814	26.9843	26.9355	26.8528	27.0307	26.6306	26.0084	26.0527	24.6722	25.6711	26.6232	26.9894	26.5839	26.5969	26.6262	26.4468	26.7625	26.7001	26.3876	25.5768	25.7779	25.0419
P23591	FCL_MOUSE	GDP-L-fucose synthase (EC 1.1.1.271) (GDP-4-keto-6-deoxy-D-mannose-3,5-epimerase-4-reductase) (Protein FX) (Red cell NADP(H)-binding protein) (Transplantation antigen P35B) (Tum-P35B antigen)	Tsta3 P35b Tstap35b	Mus musculus (Mouse)	13	27.4599	27.5739	27.6928	28.2997	28.4864	28.0111	27.5643	28.0581	27.686	28.3205	28.3232	27.7263	28.5119	28.2348	28.3184	27.7502	28.1386	28.5849	27.8177	27.4679	28.2985	27.894	27.4873	28.581	27.971	27.7644	27.6144	28.3301	27.0301	27.3221	27.1929	27.3503	27.7807	27.7595	27.3326	27.2261	27.995	27.5565	27.1617	27.1911	27.3845	27.5361	27.7394	27.7167
P23780	BGAL_MOUSE	Beta-galactosidase (EC 3.2.1.23) (Acid beta-galactosidase) (Lactase)	Glb1 Bgl Glb-1	Mus musculus (Mouse)	15	27.3959	27.7671	26.2119	27.6246	25.9774	25.2999	26.6081	26.7112	27.3257	26.5789	27.5869	26.9315	25.9218	26.5327	26.6277	24.2174	27.1921	27.2406	25.9665	26.1005	27.2191	27.3863	27.4416	26.7953	26.3088	26.8943	24.342	27.7455	26.6364	26.2508	25.8524	26.1264	27.3699	26.9128	26.7963	26.6674	26.6703	27.9831	26.662	27.6627	27.2106	25.849	26.2034	26.5144
P23927	CRYAB_MOUSE	Alpha-crystallin B chain (Alpha(B)-crystallin) (P23)	Cryab Crya2	Mus musculus (Mouse)	11	28.0222	28.491	28.2652	28.0287	27.2612	28.195	27.7549	27.293	27.8353	27.7017	26.7278	27.1508	26.8319	27.8589	28.2798	27.9194	26.2286	27.1097	27.6827	26.8978	25.2777	26.486	24.511	25.5673	27.7899	28.2501	28.0801	28.387	29.1596	28.5952	28.4908	28.3695	26.7967	27.7185	26.7393	27.3482	27.5835	26.9508	27.9686	28.598	25.2333	27.7124	23.2907	22.0768
P23953	EST1C_MOUSE	Carboxylesterase 1C (EC 3.1.1.1) (Liver carboxylesterase N) (Lung surfactant convertase) (PES-N)	Ces1c Es1	Mus musculus (Mouse)	22	31.4666	30.9469	30.0146	31.4558	31.8063	31.9114	31.6288	30.6003	30.2103	31.2165	31.2437	31.8591	31.9504	32.0047	31.1048	31.076	30.6348	30.8826	30.733	30.8221	32.9706	32.5327	31.912	30.7521	30.7285	31.9216	30.9098	31.0499	32.5466	31.7465	31.8889	32.329	32.1157	31.5061	32.0271	31.761	31.3419	31.2114	31.7825	31.6105	29.6572	30.859	30.1519	30.201
P24063	ITAL_MOUSE	Integrin alpha-L (CD11 antigen-like family member A) (Leukocyte adhesion glycoprotein LFA-1 alpha chain) (LFA-1A) (Leukocyte function-associated molecule 1 alpha chain) (Lymphocyte antigen 15) (Ly-15) (CD antigen CD11a)	Itgal Lfa-1 Ly-15	Mus musculus (Mouse)	21	25.6887	26.3496	25.1411	25.852	25.1529	24.8604	25.8775	25.8733	26.3208	25.6105	26.0895	25.2858	24.5665	25.4828	25.8722	25.2772	26.5546	26.0626	26.1227	27.4605	25.4741	26.7625	26.8371	27.0078	25.039	25.474	26.3314	26.0975	25.1478	25.2462	24.9266	25.7509	27.5305	27.1709	26.7155	27.1728	27.6612	27.5029	27.5349	27.1363	25.5199	26.0866	24.3077	23.3694
P24270	CATA_MOUSE	Catalase (EC 1.11.1.6)	Cat Cas-1 Cas1	Mus musculus (Mouse)	29	28.6437	28.7347	28.2301	29.2112	30.1274	29.6895	29.4668	28.566	28.2504	29.2874	28.7664	28.5822	29.8511	29.7956	29.8847	29.0961	28.3079	28.2995	28.5808	28.1168	30.9601	29.7846	29.8012	29.4575	28.4365	28.6391	28.2279	28.3353	30.0119	28.4077	29.2234	28.7398	27.5801	27.306	28.3194	27.5001	28.31	28.0201	28.2625	28.6052	27.3451	27.7984	26.743	26.9518
P24369	PPIB_MOUSE	Peptidyl-prolyl cis-trans isomerase B (PPIase B) (EC 5.2.1.8) (CYP-S1) (Cyclophilin B) (Rotamase B) (S-cyclophilin) (SCYLP)	Ppib	Mus musculus (Mouse)	19	31.0331	30.8783	31.2026	31.1234	31.366	31.3591	31.344	31.0257	30.6762	31.0389	31.2699	31.1265	31.1678	31.7857	31.4488	31.2308	30.8159	30.5155	31.02	31.0273	31.7417	30.8594	31.3391	31.4438	31.3817	31.1454	31.1437	31.2797	31.1893	31.5353	31.5596	31.2929	31.3653	31.0194	31.2641	31.3305	31.0942	31.0882	31.053	31.2951	30.8115	30.9068	30.8684	31.1338
P24452	CAPG_MOUSE	Macrophage-capping protein (Actin regulatory protein CAP-G) (Actin-capping protein GCAP39) (Myc basic motif homolog 1)	Capg Mbh1	Mus musculus (Mouse)	13	31.2514	31.4973	31.1436	31.5402	31.7619	31.4546	31.5567	31.0052	31.0905	31.5319	31.4573	31.6284	31.6673	31.6717	31.2344	31.2774	31.2474	30.9944	31.3758	31.1624	32.0022	31.6765	31.4073	31.2764	31.2301	31.2887	31.3096	30.9135	30.9789	30.1124	30.6188	31.0399	31.0717	31.0506	31.4588	31.0272	30.7742	31.0671	30.7925	31.0782	30.2812	30.5588	30.3262	30.0492
P24527	LKHA4_MOUSE	Leukotriene A-4 hydrolase (LTA-4 hydrolase) (EC 3.3.2.6) (Leukotriene A(4) hydrolase)	Lta4h	Mus musculus (Mouse)	36	29.9168	29.8706	29.4677	30.3756	30.5785	30.0758	30.4991	29.8419	29.9362	30.7047	30.305	30.0611	30.9158	30.6015	30.1545	30.0728	30.0807	29.9856	30.2	30.2811	31.3514	30.9918	31.0675	30.5544	29.9085	30.2567	29.8529	30.2821	31.0698	30.3238	31.0956	31.0468	30.841	30.4926	30.8829	30.6245	30.5302	31.2072	30.8502	30.9931	29.3845	29.4077	29.6718	29.5571
P24547	IMDH2_MOUSE	Inosine-5'-monophosphate dehydrogenase 2 (IMP dehydrogenase 2) (IMPD 2) (IMPDH 2) (EC 1.1.1.205) (IMPDH-II)	Impdh2	Mus musculus (Mouse)	21	28.4354	28.0112	27.9674	28.3813	28.1564	28.3165	28.5712	28.0972	28.3179	28.9882	28.8686	27.9338	28.5289	28.4877	28.2358	28.5095	28.7258	28.692	28.4604	28.7751	28.3828	27.3863	28.1472	27.8161	28.6184	28.8774	28.6133	28.7443	28.4055	28.3767	28.4923	28.0431	27.7658	27.8218	27.6341	27.6827	27.4908	27.453	27.4083	27.5864	27.9869	28.0523	28.1681	28.3473
P24638	PPAL_MOUSE	Lysosomal acid phosphatase (LAP) (EC 3.1.3.2)	Acp2	Mus musculus (Mouse)	5	23.4888	23.6872	24.8488	25.3502	24.3531	24.5913	24.6753	24.2597	24.3466	24.2387	24.4403	24.4853	24.8264	24.5858	24.3805	24.2223	20.6451	24.5182	21.5461	24.9266	23.1561	26.0845	23.328	24.6567	24.056	24.1605	23.6737	23.2967	24.8987	24.9221	25.2304	24.5816	25.3505	25.119	24.9408	25.2614	25.0156	25.9292	25.6563	25.4089	24.4376	22.9847	24.0502	23.4594
P24668	MPRD_MOUSE	Cation-dependent mannose-6-phosphate receptor (CD Man-6-P receptor) (CD-MPR) (46 kDa mannose 6-phosphate receptor) (MPR 46)	M6pr 46mpr	Mus musculus (Mouse)	6	28.6284	28.3117	28.2758	28.4385	28.5925	28.7142	28.5478	28.4423	28.3137	28.3274	28.4057	28.4265	29.0503	28.7227	29.1344	28.88	28.3311	27.9718	28.1866	28.1068	27.895	28.2967	28.7808	28.4647	27.9729	28.2722	28.349	28.6096	28.8289	28.4998	28.7046	29.3572	28.5055	28.3296	28.427	28.4229	28.3516	28.5827	28.7674	28.5957	28.1696	28.3647	28.2597	27.7987
P25085	IL1RA_MOUSE	Interleukin-1 receptor antagonist protein (IL-1RN) (IL-1ra) (IRAP) (IL1 inhibitor)	Il1rn Il-1ra	Mus musculus (Mouse)	4	26.8344	27.2464	26.1039	27.1733	27.5415	27.6049	27.5998	27.7082	26.9657	27.24	27.6255	26.6788	27.2664	27.1662	27.6666	27.7996	26.7337	26.1597	27.2557	26.3988	26.3959	26.2832	26.1818	26.9905	27.2048	25.8387	26.1805	26.1052	26.1318	26.4615	26.7219	25.8572	25.9698	26.3427	26.931	26.473	26.9022	27.2932	26.8357	26.6638	26.3756	26.4069	25.9598	26.1365
P25206	MCM3_MOUSE	DNA replication licensing factor MCM3 (EC 3.6.4.12) (DNA polymerase alpha holoenzyme-associated protein P1) (P1-MCM3)	Mcm3 Mcmd Mcmd3	Mus musculus (Mouse)	38	29.2249	29.0289	29.1136	29.0729	28.945	28.9495	28.9671	29.4346	29.2006	28.967	28.8075	29.3314	29.0515	28.132	28.5798	28.8631	29.0077	29.4936	29.0602	28.7928	28.1233	27.4358	28.0715	29.2621	29.3577	29.1695	29.0104	29.1316	28.6621	29.1474	28.6848	28.7781	27.9482	28.2459	28.046	28.3266	28.1951	27.9137	28.1162	27.3069	29.5838	29.0761	29.9414	29.8463
P25444	RS2_MOUSE	40S ribosomal protein S2 (40S ribosomal protein S4) (Protein LLRep3)	Rps2 Llrep3 Rps4	Mus musculus (Mouse)	13	30.5004	30.7398	31.0129	31.1757	31.2794	31.2173	31.062	30.8127	30.8877	31.0992	31.2888	30.9658	31.1924	31.4079	31.3259	31.4832	31.1251	31.2066	31.2767	31.2289	31.3105	31.0014	31.1468	31.2545	30.9448	30.9219	30.8113	31.2736	31.1385	31.3229	30.8652	30.7699	30.6189	30.7055	30.4429	30.931	30.6437	30.3622	30.6475	30.1871	30.8771	30.8602	31.0455	31.1193
P25799	NFKB1_MOUSE	Nuclear factor NF-kappa-B p105 subunit (DNA-binding factor KBF1) (EBP-1) (NF-kappa-B1 p84/NF-kappa-B1 p98) (Nuclear factor of kappa light polypeptide gene enhancer in B-cells 1) [Cleaved into: Nuclear factor NF-kappa-B p50 subunit]	Nfkb1	Mus musculus (Mouse)	18	26.7566	26.8565	27.0744	26.1303	25.7281	26.5879	27.099	26.4862	26.8977	26.8535	26.1995	26.3228	26.9201	29.0093	26.617	28.6354	26.73	26.9256	26.8413	26.7068	26.1156	26.1985	26.0946	26.4849	27.3208	25.6611	26.7183	24.6767	26.437	27.5634	27.6515	25.7258	26.51	27.0128	26.5292	26.521	26.5007	26.3189	27.2459	26.4983	26.9063	27.0813	27.0615	26.5515
P25911	LYN_MOUSE	Tyrosine-protein kinase Lyn (EC 2.7.10.2) (V-yes-1 Yamaguchi sarcoma viral related oncogene homolog) (p53Lyn) (p56Lyn)	Lyn	Mus musculus (Mouse)	15	26.2439	26.5011	26.285	25.7406	26.2431	26.6272	27.0719	27.0586	26.8466	26.3693	26.616	26.1549	26.0278	25.5677	26.201	26.5535	25.9219	25.9998	27.0327	27.0837	26.3097	26.6173	27.1681	26.4706	26.3452	26.0177	26.5663	26.6017	27.1765	27.4487	27.2049	26.6971	27.9592	27.235	27.2678	27.5789	28.0303	28.2039	27.9458	28.27	26.6506	26.8619	26.6389	26.2769
P25976	UBF1_MOUSE	Nucleolar transcription factor 1 (Upstream-binding factor 1) (UBF-1)	Ubtf Tcfubf Ubf-1 Ubf1	Mus musculus (Mouse)	23	26.7959	27.6578	26.8856	24.3985	23.3488	25.2801	24.3617	26.2954	25.8916	24.4355	25.7975	27.0858	26.7962	25.6053	26.0894	25.8693	24.6868	26.1633	24.5848	25.6136	19.2807	20.4063	24.4516	22.8403	26.8108	26.1084	26.3316	26.1146	25.7223	25.6741	24.3535	24.5911	20.6552	23.7369	22.2464	25.541	23.0865	19.4571	23.5337	23.1836	25.4439	25.1844	26.8907	26.288
P26039	TLN1_MOUSE	Talin-1	Tln1 Tln	Mus musculus (Mouse)	113	32.6765	32.391	32.4887	32.2035	32.8646	32.7494	32.6183	32.4818	32.3925	32.5579	32.2963	32.4447	32.5121	32.3502	32.5262	32.4726	32.4759	32.4145	32.3244	32.4523	32.9982	32.4737	32.6557	32.5875	32.4841	32.4119	32.3557	32.3656	32.8256	32.5252	32.5556	32.3315	32.6149	32.4975	32.6006	32.4434	32.3446	32.5276	32.7097	32.77	32.0848	32.1169	32.3324	32.2092
P26040	EZRI_MOUSE	Ezrin (Cytovillin) (Villin-2) (p81)	Ezr Vil2	Mus musculus (Mouse)	35	30.787	30.7064	30.6861	30.9773	31.0033	30.7863	30.5666	30.645	30.3633	31.0134	31.0163	30.7187	30.8702	31.0024	30.3835	29.96	30.3219	30.4117	30.4889	29.7575	30.4506	30.0188	29.8722	30.6752	30.5936	30.6463	30.1645	30.4115	30.4533	30.056	29.6582	30.3602	29.5995	29.5187	29.5944	29.6295	29.1395	28.8919	29.0972	28.8032	29.9738	29.9364	29.7433	30.2606
P26041	MOES_MOUSE	Moesin (Membrane-organizing extension spike protein)	Msn	Mus musculus (Mouse)	47	31.9746	32.0784	31.7591	32.2524	32.2454	32.0643	32.2503	31.9337	32.0836	32.7037	32.4689	31.888	32.449	32.5464	32.3107	32.2846	32.3301	32.2239	32.3219	32.5977	32.4003	32.4452	32.5206	31.8909	32.1519	31.8501	32.2413	32.2367	32.4026	31.8875	32.0858	32.7167	33.555	32.9812	33.2829	32.918	32.6577	33.2472	32.8942	33.2007	31.1486	31.6456	31.3492	31.1652
P26043	RADI_MOUSE	Radixin (ESP10)	Rdx	Mus musculus (Mouse)	18	26.9907	27.1092	26.2701	27.6472	27.0264	27.2173	26.3479	27.2938	26.9867	27.2379	27.1551	26.6338	27.1117	26.9239	26.3079	26.782	27.2452	27.2704	27.2694	27.0935	26.8608	26.1061	26.4772	26.5394	27.3736	27.3839	27.1408	27.1765	26.7026	25.1834	26.9212	26.7576	26.9853	26.4677	26.8744	26.7738	26.3763	27.3982	26.073	26.8535	27.0971	26.5786	26.8945	26.7425
P26151	FCGR1_MOUSE	High affinity immunoglobulin gamma Fc receptor I (IgG Fc receptor I) (Fc-gamma RI) (FcRI) (CD antigen CD64)	Fcgr1 Fcg1	Mus musculus (Mouse)	6	23.9133	24.1239	24.443	19.8095	23.9124	24.3545	25.0539	22.4781	24.3223	24.3688	23.7659	24.3797	21.7971	25.1149	24.2354	24.5977	25.5543	24.3063	24.5652	23.4802	26.0724	26.5547	26.0943	25.1132	17.5737	23.635	23.8984	22.9333	25.2675	24.3444	25.3213	26.2517	27.558	27.2844	26.3472	26.2927	27.1567	27.4225	26.8876	26.7342	23.1182	22.9958	23.5857	23.4425
P26231	CTNA1_MOUSE	Catenin alpha-1 (102 kDa cadherin-associated protein) (Alpha E-catenin) (CAP102)	Ctnna1 Catna1	Mus musculus (Mouse)	25	26.7537	26.8617	27.1402	27.0323	27.5007	27.4329	27.4033	27.825	27.781	27.9526	28.2076	26.442	27.4584	27.2982	27.8988	27.2077	27.7126	27.8096	26.4872	27.1314	26.5333	27.2052	25.9164	27.576	28.0842	27.9984	27.3445	27.9834	26.769	28.185	27.1303	26.9436	27.2157	27.1364	26.9889	26.8262	27.1089	26.4825	26.7744	26.9043	27.378	27.6537	27.2519	27.7779
P26262	KLKB1_MOUSE	Plasma kallikrein (EC 3.4.21.34) (Fletcher factor) (Kininogenin) (Plasma prekallikrein) [Cleaved into: Plasma kallikrein heavy chain; Plasma kallikrein light chain]	Klkb1 Klk3 Pk	Mus musculus (Mouse)	8	25.4025	23.9936	21.3512	24.0398	25.3709	25.2845	25.4507	24.2019	23.6508	24.9265	24.2254	25.1487	24.752	24.284	23.1463	24.1411	21.9538	22.8889	22.9052	23.2746	24.4424	26.4965	25.9043	25.1188	24.0913	25.6068	24.3091	23.5646	25.1965	25.1379	24.7387	24.6491	26.3196	26.0009	26.7813	26.8178	27.3445	26.8025	27.7587	27.1191	23.1378	24.9866	24.5305	24.3513
P26350	PTMA_MOUSE	Prothymosin alpha [Cleaved into: Prothymosin alpha, N-terminally processed; Thymosin alpha]	Ptma	Mus musculus (Mouse)	9	30.0686	30.4188	30.1377	30.402	31.2437	30.8926	30.4295	30.2443	29.4098	30.4046	29.5905	29.6353	30.7204	30.6511	30.207	29.8703	27.9414	28.2957	28.4297	28.53	29.5974	28.422	29.7037	29.0488	30.2799	30.0647	29.912	30.14	28.8264	28.0093	28.1755	29.3873	28.7829	28.5861	29.607	29.2316	28.4181	29.0777	28.666	29.0278	29.7163	30.1109	30.2082	30.4828
P26369	U2AF2_MOUSE	Splicing factor U2AF 65 kDa subunit (U2 auxiliary factor 65 kDa subunit) (U2 snRNP auxiliary factor large subunit)	U2af2 U2af65	Mus musculus (Mouse)	12	26.9847	26.7306	26.7824	25.8454	27.3082	26.7345	26.9419	27.2547	27.243	25.8278	25.6082	26.076	25.3288	26.4732	26.066	27.219	25.8292	25.7191	25.7402	26.282	27.9881	26.2474	28.0864	28.2654	26.8928	25.3256	27.1674	26.9375	27.6122	27.4642	27.9776	27.6105	26.0056	26.6815	26.8885	27.0933	26.8721	26.7576	27.3516	27.2759	27.3069	26.9403	27.1471	27.1613
P26443	DHE3_MOUSE	Glutamate dehydrogenase 1, mitochondrial (GDH 1) (EC 1.4.1.3)	Glud1 Glud	Mus musculus (Mouse)	29	30.9395	30.8254	30.8187	31.5332	31.32	31.3558	31.3389	31.0622	30.6975	31.4224	31.0943	31.3049	31.7809	31.6062	31.2914	31.002	30.669	30.6018	30.9405	30.7908	32.2238	31.8919	31.8087	31.3339	30.7526	31.3182	30.6251	30.9415	31.8237	31.5122	31.5794	31.7871	31.579	31.2514	31.2642	30.9916	31.0962	31.5074	31.484	31.4766	30.5122	30.522	30.4039	30.1804
P26450	P85A_MOUSE	Phosphatidylinositol 3-kinase regulatory subunit alpha (PI3-kinase regulatory subunit alpha) (PI3K regulatory subunit alpha) (PtdIns-3-kinase regulatory subunit alpha) (Phosphatidylinositol 3-kinase 85 kDa regulatory subunit alpha) (PI3-kinase subunit p85-alpha) (PtdIns-3-kinase regulatory subunit p85-alpha)	Pik3r1	Mus musculus (Mouse)	6	22.3856	24.2894	23.813	21.1083	22.9229	21.7549	23.2254	22.5524	24.1981	23.68	22.1278	21.7429	21.7292	23.5279	23.131	22.7904	22.3374	22.8763	24.5617	25.2518	22.3293	22.4476	23.7623	23.8499	23.015	21.6981	23.0835	24.0567	24.7739	24.2517	24.3668	22.3618	24.8402	24.505	25.6841	23.9308	24.9221	25.0851	25.7712	25.4451	23.2063	23.5608	24.0124	23.9068
P26516	PSMD7_MOUSE	26S proteasome non-ATPase regulatory subunit 7 (26S proteasome regulatory subunit RPN8) (26S proteasome regulatory subunit S12) (Mov34 protein) (Proteasome subunit p40)	Psmd7 Mov-34 Mov34	Mus musculus (Mouse)	14	29.4026	28.8333	29.1209	29.3675	28.9662	29.4112	28.7407	28.7656	28.8762	29.3252	29.312	29.358	29.6713	28.6703	29.0174	28.9591	28.863	29.1818	28.7968	28.7418	29.3789	29.1945	29.3397	28.8933	29.1284	29.349	28.141	28.7447	29.4677	29.5669	29.9949	30.0618	28.9747	28.1811	28.4345	28.7232	29.0145	28.6208	28.9007	28.5888	28.8595	28.8929	28.9257	29.1485
P26638	SYSC_MOUSE	Serine--tRNA ligase, cytoplasmic (EC 6.1.1.11) (Seryl-tRNA synthetase) (SerRS) (Seryl-tRNA(Ser/Sec) synthetase)	Sars Sars1 Sers	Mus musculus (Mouse)	28	29.3958	29.8532	29.4225	29.9301	29.9689	29.5484	29.3133	29.4459	28.9623	29.7901	29.9551	29.5575	30.0006	29.9273	29.7042	29.2083	29.7205	29.6169	29.7015	29.3123	29.7637	29.3522	28.9344	29.5258	29.717	29.6564	29.5158	29.5742	29.5748	28.9355	29.2444	29.1768	28.5128	28.2783	28.4568	28.4164	28.2741	28.3802	27.9077	28.1241	28.8237	29.0218	28.9589	29.0714
P26645	MARCS_MOUSE	Myristoylated alanine-rich C-kinase substrate (MARCKS)	Marcks Macs	Mus musculus (Mouse)	12	27.9766	28.3579	28.0454	28.1124	28.8808	27.9275	28.3003	28.1582	28.0092	29.036	27.1087	27.2133	27.6062	27.8136	27.3946	27.1516	27.3784	27.5267	27.7935	28.1359	29.3047	27.3239	27.3288	27.9906	27.9895	27.2174	28.1786	27.6234	28.092	27.9366	26.8038	27.1882	23.448	26.3444	27.0962	26.854	26.5312	26.7084	26.7593	24.7869	26.7081	27.0552	26.8964	26.7794
P26883	FKB1A_MOUSE	Peptidyl-prolyl cis-trans isomerase FKBP1A (PPIase FKBP1A) (EC 5.2.1.8) (12 kDa FK506-binding protein) (12 kDa FKBP) (FKBP-12) (Calstabin-1) (FK506-binding protein 1A) (FKBP-1A) (Immunophilin FKBP12) (Rotamase)	Fkbp1a Fkbp1	Mus musculus (Mouse)	3	28.763	28.5769	28.7648	28.5682	29.2807	28.6692	28.8121	28.2536	29.0143	29.0866	28.6617	28.8243	29.4054	29.0398	28.3374	28.3674	28.769	28.8057	29.1173	28.8198	29.7637	28.4493	28.3699	28.603	28.4198	28.1833	28.4292	28.3741	27.4862	26.962	27.1981	27.5389	28.4592	28.7308	28.7689	28.4177	28.0513	28.3557	28.1958	28.6092	27.9993	28.2441	28.4159	28.2002
P27005	S10A8_MOUSE	Protein S100-A8 (Calgranulin-A) (Chemotactic cytokine CP-10) (Leukocyte L1 complex light chain) (Migration inhibitory factor-related protein 8) (MRP-8) (p8) (Pro-inflammatory S100 cytokine) (S100 calcium-binding protein A8)	S100a8 Caga Mrp8	Mus musculus (Mouse)	4	28.9316	27.2808	26.9021	27.9538	27.9052	28.524	28.169	22.3755	25.8641	26.7123	27.5657	26.1121	27.6017	28.6961	27.408	29.0472	27.5213	26.751	26.2316	26.5484	30.334	28.5582	27.7846	28.03	28.3375	27.9455	26.9703	27.1018	31.2996	31.7219	30.5922	29.9053	28.2268	27.9854	28.525	28.6481	29.6491	32.3249	30.3101	29.4029	27.1913	26.4006	26.6581	26.8922
P27046	MA2A1_MOUSE	Alpha-mannosidase 2 (EC 3.2.1.114) (Golgi alpha-mannosidase II) (AMan II) (Man II) (Mannosidase alpha class 2A member 1) (Mannosyl-oligosaccharide 1,3-1,6-alpha-mannosidase)	Man2a1 Mana2	Mus musculus (Mouse)	36	27.111	27.3926	26.6491	26.7362	26.9665	27.3418	27.1562	27.1151	27.5997	27.0106	26.5475	27.7352	26.7415	26.9186	26.8381	26.9754	27.0241	26.6432	27.568	27.4151	27.2461	28.3407	28.5748	27.8284	26.663	27.8286	26.9785	26.2091	28.2038	27.4647	28.58	28.8624	28.7817	28.4374	28.2488	27.9743	28.9945	28.9794	28.8698	28.7292	27.1875	27.3382	26.6254	26.3453
P27048	RSMB_MOUSE	Small nuclear ribonucleoprotein-associated protein B (snRNP-B) (snRPB) (Sm protein B) (Sm-B) (SmB)	Snrpb	Mus musculus (Mouse)	6	28.4299	27.2829	28.5194	28.223	28.618	27.5131	27.5432	28.6921	27.3874	26.505	25.8779	27.5686	26.9283	27.1868	26.7594	27.5404	26.6037	27.4761	26.9613	27.1146	26.3464	26.4456	27.7068	29.3316	26.4518	26.9151	27.4297	27.4021	27.0264	27.9497	27.2394	26.9794	26.8991	27.106	27.3135	27.4959	28.6457	27.3366	27.6633	28.1186	27.3569	27.2557	27.138	27.1196
P27546	MAP4_MOUSE	Microtubule-associated protein 4 (MAP-4)	Map4 Mtap4	Mus musculus (Mouse)	47	29.4446	29.3187	28.8523	29.641	30.2365	29.2197	29.4451	29.2367	28.1144	29.5973	28.9905	28.7448	29.0429	29.2507	29.303	29.4049	28.0449	28.0089	28.5155	27.6028	28.7397	28.5788	28.0993	28.3547	29.1272	29.0958	29.7203	29.3257	28.3655	28.0823	27.8136	27.7762	27.0944	25.9231	26.0863	27.0118	26.584	26.2216	26.7278	25.5577	27.929	28.8134	28.5697	28.3822
P27601	GNA13_MOUSE	Guanine nucleotide-binding protein subunit alpha-13 (G alpha-13) (G-protein subunit alpha-13)	Gna13 Gna-13	Mus musculus (Mouse)	12	26.5599	26.4466	25.8705	25.2367	26.7419	25.4422	24.209	26.1412	26.812	25.9295	26.615	26.3954	24.7116	26.2228	26.7397	26.3866	27.0919	26.8188	26.9613	26.9006	24.875	27.3871	25.6138	25.1202	26.7867	25.8859	27.0507	26.8562	23.9114	26.3946	26.0454	26.5841	27.657	26.8846	26.7416	26.9946	26.9539	27.0994	27.1463	26.7408	26.8201	27.2338	26.6905	26.9588
P27612	PLAP_MOUSE	Phospholipase A-2-activating protein (PLA2P) (PLAP)	Plaa Plap	Mus musculus (Mouse)	25	26.9044	25.8467	26.1216	26.689	26.1744	25.433	26.4035	26.5518	26.6888	27.164	26.7982	26.4183	26.4698	26.4417	26.0238	28.1438	27.4442	26.2409	26.3871	25.6688	27.2018	26.7711	26.4405	25.9947	26.9836	25.8001	26.6332	25.8532	26.6009	26.1133	24.6567	24.7122	27.3091	27.5143	27.7949	27.3305	27.0749	26.7432	26.8212	27.1126	26.7502	27.1651	27.2515	27.276
P27659	RL3_MOUSE	60S ribosomal protein L3 (J1 protein)	Rpl3	Mus musculus (Mouse)	27	30.8294	30.7545	31.1149	31.6164	31.6607	31.2964	31.3641	31.2117	30.6879	31.1353	31.1308	30.8878	31.1789	31.4753	31.2111	31.5636	30.5876	30.7334	30.8565	31.206	31.0371	30.8037	31.1256	31.3269	30.805	30.8757	30.8817	31.1121	30.9839	31.264	31.1943	30.9911	30.3187	30.7358	30.433	30.5956	30.4603	30.379	30.6848	30.3223	30.9066	30.8644	31.0759	30.9825
P27773	PDIA3_MOUSE	Protein disulfide-isomerase A3 (EC 5.3.4.1) (58 kDa glucose-regulated protein) (58 kDa microsomal protein) (p58) (Disulfide isomerase ER-60) (Endoplasmic reticulum resident protein 57) (ER protein 57) (ERp57) (Endoplasmic reticulum resident protein 60) (ER protein 60) (ERp60)	Pdia3 Erp Erp60 Grp58	Mus musculus (Mouse)	48	33.7126	33.7112	33.5504	34.0652	34.0041	33.9881	34.0295	33.6259	33.4098	34.1257	34.0466	34.0205	34.4099	34.6104	34.1572	33.8337	33.609	33.6697	33.8611	33.4965	34.7486	34.366	33.8002	33.9218	33.6932	34.1145	33.4991	33.9089	34.2596	34.0369	34.142	34.2389	33.0805	33.203	33.4274	33.2168	33.1684	33.4237	33.3314	33.3588	33.2571	33.4856	33.2975	33.3739
P27870	VAV_MOUSE	Proto-oncogene vav (p95vav)	Vav1 Vav	Mus musculus (Mouse)	18	24.5939	23.0544	25.2557	21.7141	22.0859	23.4617	24.7647	24.0371	25.4516	25.01	25.6335	22.5159	21.1349	22.4835	22.6819	25.2553	26.4007	26.2906	27.0601	26.6318	24.2074	25.9571	25.0626	24.2903	23.9436	23.6988	23.5253	25.438	25.3177	24.8175	24.7453	25.0852	27.4882	27.3897	27.5276	27.2552	27.7646	27.7103	27.1162	26.8666	26.4825	25.6891	25.5943	25.0712
P28063	PSB8_MOUSE	Proteasome subunit beta type-8 (EC 3.4.25.1) (Low molecular mass protein 7) (Macropain subunit C13) (Multicatalytic endopeptidase complex subunit C13) (Proteasome component C13) (Proteasome subunit beta-5i)	Psmb8 Lmp7 Mc13	Mus musculus (Mouse)	17	29.4452	29.7185	29.4269	30.0225	30.3125	29.559	29.9151	29.4855	29.3172	29.7742	29.8016	29.3323	30.1179	30.4055	29.7516	29.6671	29.5773	29.5462	29.5088	29.5039	30.4686	30.2411	29.6371	29.2325	29.5578	29.4094	28.8166	29.1793	29.8109	29.3853	29.769	29.7498	30.059	29.5497	29.5531	29.3855	29.3227	29.4533	29.4404	29.6395	29.1673	29.2235	29.1978	29.3431
P28076	PSB9_MOUSE	Proteasome subunit beta type-9 (EC 3.4.25.1) (LMP-2d) (Low molecular mass protein 2) (Macropain chain 7) (Multicatalytic endopeptidase complex chain 7) (Proteasome chain 7) (Proteasome subunit beta-1i) (Really interesting new gene 12 protein)	Psmb9 Lmp2 Ring12	Mus musculus (Mouse)	4	27.8723	27.6904	27.5498	27.9997	27.7065	27.4244	27.2845	27.0675	26.9276	27.7815	28.2041	26.9293	27.7769	28.2349	27.4512	27.3984	28.1467	28.1952	28.3038	28.1597	28.4002	28.3747	27.6569	27.5042	27.1845	27.5966	27.4162	27.4899	27.6011	27.3884	27.36	27.1585	28.1623	28.2295	28.4316	27.9353	27.207	27.5249	28.0464	27.8923	27.3674	27.7013	27.1436	27.3053
P28078	DMA_MOUSE	Class II histocompatibility antigen, M alpha chain	H2-DMa H2-Ma Ma	Mus musculus (Mouse)	1	25.0898	25.4685	24.9575	24.294	21.0262	26.0448	25.1596	25.0335	25.1286	24.9196	25.3725	24.7317	25.6231	25.491	25.6882	25.0232	25.8662	25.8109	25.9106	25.9042	26.8206	25.3646	21.6083	26.1148	25.4036	24.9128	24.5879	26.0941	25.1838	25.5192	25.2547	24.594	25.3822	25.6926	21.5232	20.6234	24.3968	24.3069	23.1819	24.4867	25.7453	25.7609	24.7447	24.9684
P28271	ACOC_MOUSE	Cytoplasmic aconitate hydratase (Aconitase) (EC 4.2.1.3) (Citrate hydro-lyase) (Iron regulatory protein 1) (IRP1) (Iron-responsive element-binding protein 1) (IRE-BP 1)	Aco1 Ireb1 Irebp	Mus musculus (Mouse)	34	28.9109	29.1654	29.0188	29.9632	29.5525	28.9947	29.076	29.2843	28.732	29.31	29.8477	29.0905	29.9514	30.2414	29.3682	28.8122	28.6839	29.2436	29.3529	28.7478	30.0612	29.2129	27.9393	29.3087	29.4412	28.9426	28.67	29.2185	28.4562	27.4764	27.7695	28.0881	28.3534	28.0554	28.6074	27.7974	27.9878	28.146	27.9538	28.5619	28.4237	28.5122	28.8605	28.7632
P28352	APEX1_MOUSE	DNA-(apurinic or apyrimidinic site) lyase (EC 3.1.-.-) (EC 4.2.99.18) (APEX nuclease) (APEN) (Apurinic-apyrimidinic endonuclease 1) (AP endonuclease 1) (REF-1) (Redox factor-1) [Cleaved into: DNA-(apurinic or apyrimidinic site) lyase, mitochondrial]	Apex1 Ape Apex Ref1	Mus musculus (Mouse)	7	27.0326	26.9697	27.5768	27.928	27.4223	27.6767	27.3227	27.7795	27.3201	27.3512	27.2865	26.5019	26.7658	27.4769	27.4676	27.1218	27.1367	26.9764	27.1396	26.2686	27.6079	25.9048	26.274	26.9177	27.0993	26.9888	26.9853	27.0685	24.4473	26.1745	25.021	26.6884	27.331	27.3261	26.8142	26.2601	26.0737	26.5063	26.5678	27.2883	27.017	26.3742	27.0011	27.0668
P28474	ADHX_MOUSE	Alcohol dehydrogenase class-3 (EC 1.1.1.1) (Alcohol dehydrogenase 2) (Alcohol dehydrogenase 5) (Alcohol dehydrogenase B2) (ADH-B2) (Alcohol dehydrogenase class-III) (Glutathione-dependent formaldehyde dehydrogenase) (FALDH) (FDH) (GSH-FDH) (EC 1.1.1.-) (S-(hydroxymethyl)glutathione dehydrogenase) (EC 1.1.1.284)	Adh5 Adh-2 Adh2	Mus musculus (Mouse)	10	28.2907	28.5708	27.9519	28.6345	28.677	28.1057	28.1723	28.1849	27.6303	27.9897	28.5041	27.3883	28.4135	28.2255	27.9881	27.4185	27.986	28.2542	28.2588	28.1891	28.2794	28.8753	27.2813	27.3257	27.7721	28.2724	27.8258	27.9841	28.2388	27.5333	28.1998	28.2095	28.1992	27.9629	27.812	27.7205	27.7424	28.0107	27.9925	27.8062	27.4864	27.4609	27.5	27.5519
P28650	PURA1_MOUSE	Adenylosuccinate synthetase isozyme 1 (AMPSase 1) (AdSS 1) (EC 6.3.4.4) (Adenylosuccinate synthetase, basic isozyme) (Adenylosuccinate synthetase, muscle isozyme) (M-type adenylosuccinate synthetase) (IMP--aspartate ligase 1)	Adssl1 Adss1	Mus musculus (Mouse)	15	25.5619	25.8712	26.3344	26.7936	26.8834	25.3254	26.6964	26.2337	26.686	27.0919	26.2243	26.7483	26.209	25.4385	26.1707	26.0076	25.8312	26.1896	26.4403	26.0536	27.6193	26.7554	26.1356	27.4647	26.7095	25.6973	26.6425	26.3157	27.6232	26.1298	27.3504	26.5432	28.0874	27.4862	28.0646	27.6439	28.3638	28.5756	28.4761	28.9914	26.6846	26.2506	26.2182	23.7433
P28653	PGS1_MOUSE	Biglycan (Bone/cartilage proteoglycan I) (PG-S1)	Bgn	Mus musculus (Mouse)	16	30.0583	29.3281	28.7621	28.2977	28.831	29.9141	29.4217	28.7687	30.4167	28.7534	29.2002	29.9712	28.9529	29.1625	29.5481	30.1786	28.3161	28.3484	29.6049	30.3412	27.0704	30.3003	31.0775	28.9793	29.163	29.5689	30.5602	29.3325	30.2685	29.8551	30.5512	30.6583	30.2703	30.0815	31.1224	31.0843	31.1721	31.045	31.1131	31.1005	27.7722	29.2069	27.779	27.15
P28654	PGS2_MOUSE	Decorin (Bone proteoglycan II) (PG-S2) (PG40)	Dcn	Mus musculus (Mouse)	16	28.7104	28.6426	27.1828	26.4712	23.868	28.0018	29.2105	27.5399	30.0546	26.6417	26.8937	29.2974	26.834	28.7596	28.7748	29.4458	28.5502	28.6059	29.1189	29.9952	27.717	30.9957	31.1031	27.9246	27.4479	27.8678	28.4132	28.4415	30.1963	30.4228	30.4612	30.3888	29.2286	28.7028	30.4262	30.419	31.241	30.6246	31.1676	30.5496	26.7953	27.8295	25.9121	27.002
P28656	NP1L1_MOUSE	Nucleosome assembly protein 1-like 1 (Brain protein DN38) (NAP-1-related protein)	Nap1l1 Nrp	Mus musculus (Mouse)	10	29.4224	29.5985	29.6353	29.3015	29.7584	29.5538	29.7312	29.613	29.4949	29.2694	29.2914	30.0637	29.4525	29.4113	29.6794	29.6208	29.2315	29.3073	29.5264	29.4559	29.405	29.0781	29.3184	29.4645	29.5282	29.5449	29.7289	29.3812	29.8817	29.8565	29.9405	29.7158	27.396	27.7254	27.65	28.2006	28.0318	27.9139	28.1662	27.6772	29.06	29.1657	29.46	29.4015
P28658	ATX10_MOUSE	Ataxin-10 (Brain protein E46) (Spinocerebellar ataxia type 10 protein homolog)	Atxn10 Sca10	Mus musculus (Mouse)	18	27.3108	27.477	27.6503	26.5085	27.0986	27.3301	27.7487	26.8756	27.4421	27.3115	26.9633	27.4759	27.5866	26.5458	27.7045	26.7411	27.6174	27.3866	26.5332	27.1111	26.4974	25.514	26.0351	26.9791	26.8585	26.7617	27.0935	27.1659	26.9179	26.9027	27.1263	26.6491	26.7369	26.2145	23.5406	26.0191	26.0459	26.47	25.269	25.6771	27.2673	26.5081	27.0059	26.6669
P28659	CELF1_MOUSE	CUGBP Elav-like family member 1 (CELF-1) (50 kDa nuclear polyadenylated RNA-binding protein) (Brain protein F41) (Bruno-like protein 2) (CUG triplet repeat RNA-binding protein 1) (CUG-BP1) (CUG-BP- and ETR-3-like factor 1) (Deadenylation factor CUG-BP) (Deadenylation factor EDEN-BP) (Embryo deadenylation element-binding protein homolog) (EDEN-BP homolog) (RNA-binding protein BRUNOL-2)	Celf1 Brunol2 Cugbp Cugbp1	Mus musculus (Mouse)	6	24.3649	25.4273	23.9668	26.0628	22.8983	24.1907	22.8965	24.448	24.8644	21.7994	23.0682	24.0909	22.6231	23.6869	22.9217	24.7049	24.6326	25.3373	21.7915	25.1999	19.2805	20.3942	24.6735	25.0943	22.9934	22.7258	23.0751	23.0035	22.1197	23.3965	24.1348	20.5863	21.4339	24.6859	24.1414	24.8303	24.0606	21.4697	21.8485	23.6478	24.5341	25.089	24.5223	24.2913
P28660	NCKP1_MOUSE	Nck-associated protein 1 (NAP 1) (Brain protein H19) (MH19) (Membrane-associated protein HEM-2) (p125Nap1)	Nckap1 Hem2 Kiaa0587 Nap1	Mus musculus (Mouse)	22	25.9685	27.8125	26.7476	26.2552	27.3995	26.8269	26.787	26.2216	26.6982	25.7877	25.8802	26.2879	26.5731	26.4226	26.8076	26.2211	26.6786	26.1611	26.8851	26.4323	27.0632	26.2576	25.3383	27.4035	26.2181	26.7288	26.7912	26.9501	27.0035	27.3512	26.556	26.4659	26.0277	25.7398	25.4102	25.4468	26.5131	25.885	26.297	26.3236	26.8448	25.7724	27.0778	27.2429
P28665	MUG1_MOUSE	Murinoglobulin-1 (MuG1)	Mug1 Mug-1	Mus musculus (Mouse)	28	30.5097	29.9127	28.7121	30.1573	30.7571	30.6362	31.0637	29.8864	29.688	30.6313	30.0834	30.8933	30.8053	31.4352	30.0575	30.555	29.8938	29.8309	30.3392	29.8897	31.6091	32.2511	30.9758	29.2826	29.8109	30.9788	29.549	30.544	31.9411	31.1029	31.0385	32.4533	31.1452	30.9478	31.397	31.6529	31.8386	31.4087	32.0922	31.9186	28.6482	29.4873	28.4104	29.6022
P28862	MMP3_MOUSE	Stromelysin-1 (SL-1) (EC 3.4.24.17) (EMS-2) (Matrix metalloproteinase-3) (MMP-3) (Transin-1)	Mmp3	Mus musculus (Mouse)	18	23.9581	20.8884	21.1511	24.5587	25.4851	23.4106	23.2234	23.9946	23.6235	24.1362	24.2899	25.0228	23.7309	26.2412	20.9188	25.1728	22.1025	21.3364	20.9751	23.5501	21.6703	25.8114	27.0216	20.8601	23.2388	24.9652	25.156	24.7401	28.2868	26.7133	27.467	28.2073	26.4259	26.8826	27.2448	27.4283	29.1144	29.0494	30.4301	28.7856	24.4603	22.3357	22.969	20.4714
P28867	KPCD_MOUSE	Protein kinase C delta type (EC 2.7.11.13) (Tyrosine-protein kinase PRKCD) (EC 2.7.10.2) (nPKC-delta) [Cleaved into: Protein kinase C delta type regulatory subunit; Protein kinase C delta type catalytic subunit (Sphingosine-dependent protein kinase-1) (SDK1)]	Prkcd Pkcd	Mus musculus (Mouse)	25	27.3108	27.8523	28.0573	27.1634	27.1688	27.7949	27.7537	27.9245	27.9489	27.8648	27.1208	27.4904	26.3091	26.0133	27.04	27.9159	28.0149	27.6155	27.7963	28.9324	26.8091	28.0914	27.9318	27.7441	27.272	26.9259	28.0476	27.9886	27.2067	27.4575	27.1343	26.835	28.8054	28.7471	28.7811	28.548	29.4725	28.4807	28.7568	28.737	27.6628	28.0488	27.0925	26.9813
P29341	PABP1_MOUSE	Polyadenylate-binding protein 1 (PABP-1) (Poly(A)-binding protein 1)	Pabpc1 Pabp1	Mus musculus (Mouse)	39	31.216	31.5156	31.5243	31.6078	31.2899	31.3554	31.2948	31.1393	31.1112	31.4326	31.5953	31.2198	31.0076	30.8485	31.0802	31.0887	30.9676	30.8084	31.0675	30.9047	30.5937	30.536	30.8499	30.6481	31.3266	31.1344	30.9507	31.0307	31.3121	31.3081	30.9306	30.8519	31.0026	30.7334	30.8616	30.6935	30.4618	30.3805	30.7405	30.7699	30.8322	31.045	31.0673	30.9611
P29351	PTN6_MOUSE	Tyrosine-protein phosphatase non-receptor type 6 (EC 3.1.3.48) (70Z-SHP) (Hematopoietic cell protein-tyrosine phosphatase) (PTPTY-42) (Protein-tyrosine phosphatase 1C) (PTP-1C) (SH-PTP1) (SHP-1)	Ptpn6 Hcp Hcph Ptp1C	Mus musculus (Mouse)	31	29.4694	29.585	29.8516	28.6522	30.3023	28.9457	29.3917	29.9027	30.0706	30.108	30.0374	28.6488	29.9247	29.9033	29.7557	29.7395	30.096	29.8805	29.7959	29.9338	28.9206	29.5893	29.7673	29.1722	30.0113	29.113	29.2946	29.7306	28.7062	29.5299	29.4863	30.2602	30.725	30.3237	30.3925	29.9313	30.12	30.9264	30.4227	30.5282	29.0574	29.1912	29.0595	29.0947
P29391	FRIL1_MOUSE	Ferritin light chain 1 (Ferritin L subunit 1)	Ftl1 Ftl Ftl-1	Mus musculus (Mouse)	14	31.8939	31.5412	30.666	32.111	31.5189	31.5576	31.6578	30.7548	31.3634	32.1048	31.1716	31.8824	31.9566	32.0901	31.4554	32.1555	32.2577	31.2667	31.8279	31.3424	33.1175	33.2323	32.5836	31.5152	30.9832	31.7589	31.6504	31.4277	33.4539	32.1555	32.9436	33.2645	32.3598	32.1488	32.5116	32.1319	32.9709	33.3622	33.4244	33.9629	29.1232	30.0842	29.3808	29.5233
P29416	HEXA_MOUSE	Beta-hexosaminidase subunit alpha (EC 3.2.1.52) (Beta-N-acetylhexosaminidase subunit alpha) (Hexosaminidase subunit A) (N-acetyl-beta-glucosaminidase subunit alpha)	Hexa	Mus musculus (Mouse)	15	28.2033	28.0988	28.2007	28.4021	28.683	27.906	28.0729	27.6761	27.9278	27.9665	28.407	27.9968	28.487	28.2704	28.0316	27.4159	28.2823	28.1739	28.368	28.181	28.0727	28.6553	27.3553	27.7989	28.0354	27.6887	27.1912	27.9591	28.9316	28.2549	28.4022	28.4413	28.4971	27.9549	27.4392	27.4224	27.8383	28.4401	27.6597	28.0955	27.319	27.4324	27.6988	27.8035
P29452	CASP1_MOUSE	Caspase-1 (CASP-1) (EC 3.4.22.36) (Interleukin-1 beta convertase) (IL-1BC) (Interleukin-1 beta-converting enzyme) (ICE) (IL-1 beta-converting enzyme) (p45) [Cleaved into: Caspase-1 subunit p20; Caspase-1 subunit p10]	Casp1 Il1bc	Mus musculus (Mouse)	13	26.9135	25.7373	25.6877	26.3616	25.8389	24.9299	26.474	26.7216	26.4943	26.5792	25.6485	25.6166	25.2068	25.224	25.5421	25.9453	26.5391	26.6183	26.7413	26.7051	24.3168	25.5471	25.9133	24.9842	26.3231	25.6024	26.1733	26.0566	25.3631	26.1874	24.6561	24.7478	28.0699	27.6675	27.6293	27.0398	27.2898	27.7103	27.6777	27.0116	26.5509	26.8632	26.5941	25.8773
P29477	NOS2_MOUSE	Nitric oxide synthase, inducible (EC 1.14.13.39) (Inducible NO synthase) (Inducible NOS) (iNOS) (Macrophage NOS) (MAC-NOS) (NOS type II) (Peptidyl-cysteine S-nitrosylase NOS2)	Nos2 Inosl	Mus musculus (Mouse)	22	24.794	24.5541	22.9706	23.0491	23.984	25.5711	26.8236	24.93	24.7284	25.0033	24.2104	25.8429	25.0837	25.5599	25.5701	26.5928	26.1287	24.9538	25.9739	26.0319	27.4648	28.805	28.2033	26.449	22.2958	24.5182	25.0714	24.8606	28.1134	26.4518	27.0852	26.437	28.4543	27.0169	28.023	28.2455	28.8662	28.5556	28.9996	28.4885	26.1295	25.6043	24.7598	25.3264
P29533	VCAM1_MOUSE	Vascular cell adhesion protein 1 (V-CAM 1) (VCAM-1) (CD antigen CD106)	Vcam1 Vcam-1	Mus musculus (Mouse)	16	26.5534	26.186	26.8205	26.5009	26.331	26.0582	26.8838	26.7463	26.5978	26.1695	27.2462	26.5401	26.1393	27.1698	26.8444	26.0809	26.8207	26.9667	26.567	26.337	27.1526	26.8593	24.1964	26.019	27.3202	26.2976	27.4443	26.6956	26.4471	26.2186	25.7284	27.57	26.3117	26.4807	25.5845	26.1374	27.5903	26.3338	26.3401	27.1855	27.2373	26.9276	26.5122	26.4764
P29595	NEDD8_MOUSE	NEDD8 (Neddylin) (Neural precursor cell expressed developmentally down-regulated protein 8) (NEDD-8) (Ubiquitin-like protein Nedd8)	Nedd8 Nedd-8	Mus musculus (Mouse)	2	26.3792	26.5221	26.8853	27.0336	26.6673	27.5105	26.5225	26.5753	26.3689	27.0526	27.5201	25.8544	27.1751	26.9403	26.4927	25.1722	24.5754	25.0366	25.1215	24.5265	26.7914	26.4344	25.5998	24.7166	26.8898	26.92	26.5895	27.2255	26.1277	26.5493	25.9783	26.4414	26.1746	26.6226	26.6781	26.3088	25.8917	26.2671	26.2493	26.2898	25.7627	26.2028	25.2622	24.7274
P29699	FETUA_MOUSE	Alpha-2-HS-glycoprotein (Countertrypin) (Fetuin-A)	Ahsg Fetua	Mus musculus (Mouse)	5	30.137	29.5494	28.6712	29.9793	29.9326	30.2577	29.0212	27.4549	29.1677	30.0299	29.8491	30.0188	29.9345	30.6344	29.6993	29.9515	29.1573	29.4464	29.2784	29.6219	30.1736	30.2461	30.5145	28.184	29.3329	30.6707	28.4194	30.3719	31.3554	30.6664	30.7745	31.6245	29.2493	29.8906	30.2607	30.1256	30.3539	30.0324	30.3374	30.0577	28.167	29.1541	28.2402	28.7416
P29758	OAT_MOUSE	Ornithine aminotransferase, mitochondrial (EC 2.6.1.13) (Ornithine--oxo-acid aminotransferase)	Oat	Mus musculus (Mouse)	23	29.6416	29.8567	28.999	30.2805	29.9165	29.6765	29.6528	29.05	29.3547	30.0895	29.9361	30.1595	30.2877	30.6194	29.7815	29.7374	29.6103	29.5283	29.8498	29.584	30.6486	30.7401	30.0699	29.655	29.443	30.4574	29.6079	29.2856	30.0901	29.813	29.9529	30.3254	29.3237	29.3938	29.4174	29.0979	28.9895	29.3383	29.6881	29.1682	29.2263	29.1695	29.1239	29.2234
P29788	VTNC_MOUSE	Vitronectin (VN) (S-protein) (Serum-spreading factor)	Vtn	Mus musculus (Mouse)	10	29.6554	26.6245	26.2164	26.9971	28.0567	28.5172	28.6286	27.4472	28.2252	28.1142	27.0467	28.7934	28.2533	27.329	27.4721	28.8205	27.896	25.6003	28.3489	28.2581	29.1644	29.3632	30.5175	27.2619	28.422	29.6804	29.3584	26.8142	30.1417	29.131	29.4221	30.6409	29.9663	30.1817	30.2555	30.4631	31.8372	31.4115	31.5718	30.7674	27.4746	28.1819	26.5632	27.6932
P30204	MSRE_MOUSE	Macrophage scavenger receptor types I and II (Macrophage acetylated LDL receptor I and II) (Scavenger receptor type A) (SR-A) (CD antigen CD204)	Msr1 Scvr	Mus musculus (Mouse)	9	27.7791	26.3742	26.5216	26.702	26.2778	27.2482	28.0116	27.0688	27.162	26.5941	27.3051	27.1997	26.6916	26.6874	26.5433	26.7362	23.5333	26.6754	26.2882	26.1349	25.3069	25.5435	26.1628	26.8195	27.1643	26.1382	26.0796	25.8279	27.8419	28.5742	27.6426	27.8713	27.4034	27.6496	27.2532	27.7245	27.4529	27.5609	27.337	27.3803	26.9712	27.2502	26.4501	26.5315
P30355	AL5AP_MOUSE	Arachidonate 5-lipoxygenase-activating protein (FLAP) (MK-886-binding protein)	Alox5ap Flap	Mus musculus (Mouse)	4	26.3934	25.6358	26.3368	26.1716	25.9006	26.8469	26.8622	26.6827	26.4956	24.4694	25.4794	24.8635	24.534	24.2761	25.8745	27.5068	26.6006	26.3447	26.9023	27.8327	26.334	28.3946	28.9734	27.0949	26.2545	26.2525	27.2925	26.8308	28.0878	28.2319	27.9736	28.29	29.2303	29.3959	29.536	29.3476	30.5135	30.4873	30.2449	30.2025	26.9801	27.4074	26.8414	26.4985
P30412	PPIC_MOUSE	Peptidyl-prolyl cis-trans isomerase C (PPIase C) (EC 5.2.1.8) (Cyclophilin C) (Rotamase C)	Ppic Cypc	Mus musculus (Mouse)	7	27.874	27.8357	28.2716	28.1176	28.4748	27.5703	28.221	27.7314	27.6322	28.0316	27.539	27.8437	27.9631	28.1734	28.3005	27.7688	26.9565	27.1572	27.6894	28.6087	28.4916	27.8106	28.6711	27.4267	27.7991	27.8426	28.0807	27.0531	27.839	27.1638	27.8078	27.9612	27.8873	27.5008	28.2176	27.6107	27.696	27.5139	27.9768	28.8377	27.0117	27.1004	27.5352	27.1176
P30416	FKBP4_MOUSE	Peptidyl-prolyl cis-trans isomerase FKBP4 (PPIase FKBP4) (EC 5.2.1.8) (52 kDa FK506-binding protein) (52 kDa FKBP) (FKBP-52) (59 kDa immunophilin) (p59) (FK506-binding protein 4) (FKBP-4) (FKBP59) (HSP-binding immunophilin) (HBI) (Immunophilin FKBP52) (Rotamase) [Cleaved into: Peptidyl-prolyl cis-trans isomerase FKBP4, N-terminally processed]	Fkbp4 Fkpb52	Mus musculus (Mouse)	29	28.8919	28.6435	28.7499	29.3528	29.3718	29.0282	28.8019	28.6135	28.5544	29.6126	29.0909	28.5931	29.4416	29.9659	28.8469	28.7654	29.0835	29.2198	28.8366	29.2913	29.2135	28.3489	27.7546	29.1992	28.5697	28.8461	28.7268	28.7085	28.7086	28.54	28.2494	28.0112	28.2687	28.4147	28.3913	28.2108	27.847	27.4354	27.7671	27.9304	28.7722	29.2363	29.3207	29.1386
P30681	HMGB2_MOUSE	High mobility group protein B2 (High mobility group protein 2) (HMG-2)	Hmgb2 Hmg2	Mus musculus (Mouse)	17	30.4942	30.2795	30.5401	30.437	30.295	30.9437	30.5386	30.347	30.1381	30.3908	30.9236	29.5682	30.7558	30.9596	29.5494	30.3029	29.7997	30.2325	29.4355	30.141	29.5817	28.8404	30.2606	29.2614	30.316	30.4857	30.2042	30.58	29.9968	29.6304	29.4021	29.9338	28.7287	29.5621	29.1158	29.3257	29.0838	29.4053	29.4353	28.6737	29.0448	29.4159	29.9491	29.3906
P30999	CTND1_MOUSE	Catenin delta-1 (Cadherin-associated Src substrate) (CAS) (p120 catenin) (p120(ctn)) (p120(cas))	Ctnnd1 Catns Kiaa0384	Mus musculus (Mouse)	26	27.2867	27.4963	27.7015	26.9348	26.6486	26.3298	26.6834	26.8438	27.2652	26.5442	26.7492	27.4405	26.1976	25.8624	26.6011	26.9948	26.7299	26.9026	25.5013	25.5789	25.5888	25.8445	26.0051	26.9092	27.1874	27.4413	27.0003	26.8132	27.6122	27.9157	27.4263	27.343	25.1149	24.2949	27.021	26.387	25.6564	25.7963	25.294	24.9007	27.2002	26.8709	26.6603	27.3583
P31001	DESM_MOUSE	Desmin	Des	Mus musculus (Mouse)	26	27.7368	28.1423	26.9929	26.5594	25.9356	27.8802	27.6791	27.3319	28.4209	25.0378	26.9293	27.4186	26.7581	27.2651	28.0203	29.3154	25.8031	26.3781	25.9852	27.9245	26.5513	26.7961	25.9745	26.9995	26.9572	26.8401	29.3595	28.6054	26.9441	27.4981	27.4861	27.975	28.1442	28.8485	29.1072	29.5933	29.5684	27.1187	29.5562	29.5955	25.4034	29.2936	25.08	23.6596
P31230	AIMP1_MOUSE	Aminoacyl tRNA synthase complex-interacting multifunctional protein 1 (Multisynthase complex auxiliary component p43) [Cleaved into: Endothelial monocyte-activating polypeptide 2 (EMAP-2) (Endothelial monocyte-activating polypeptide II) (EMAP-II) (Small inducible cytokine subfamily E member 1)]	Aimp1 Emap2 Scye1	Mus musculus (Mouse)	13	28.3944	27.9954	28.0426	28.7056	28.9285	28.4251	28.5871	27.7195	27.6329	28.7647	28.9621	27.9935	28.6416	29.1621	28.2561	28.2314	28.3301	28.0062	27.6198	28.2503	27.9449	27.1029	27.8154	28.2078	28.2595	28.393	27.9329	28.2645	27.0719	26.8999	27.5935	27.5026	26.3752	27.8889	27.3356	27.5417	27.1267	27.6589	26.4043	28.1	27.9268	27.2384	28.2809	27.9291
P31266	SUH_MOUSE	Recombining binding protein suppressor of hairless (J kappa-recombination signal-binding protein) (RBP-J kappa)	Rbpj Igkjrb1 Igkrsbp Rbpsuh	Mus musculus (Mouse)	5	24.6673	25.046	24.3744	22.929	22.4796	24.2541	24.8184	24.3357	24.9721	24.3125	24.8918	24.4778	24.836	25.0269	22.8616	25.2341	24.3019	24.1898	25.2504	24.6162	21.9693	24.5804	25.6117	24.397	24.3896	24.3717	24.7631	24.6786	25.1274	24.5094	24.3343	23.6821	24.1073	26.2141	24.5431	24.8882	25.9653	23.2605	25.6819	24.8803	24.3635	24.8022	24.4297	23.2539
P31324	KAP3_MOUSE	cAMP-dependent protein kinase type II-beta regulatory subunit	Prkar2b	Mus musculus (Mouse)	10	26.274	26.4056	26.7255	27.0988	27.3619	26.6251	26.1406	26.6983	26.649	26.8826	25.9705	27.266	26.9168	27.318	27.2471	26.4504	26.3655	26.3578	26.3899	26.0665	26.8247	26.4058	26.89	26.4619	26.9855	27.0349	26.3631	26.8924	26.7889	27.545	26.8384	26.6514	26.1367	25.9305	25.7794	26.1107	26.4691	26.0418	26.2442	25.4292	26.5389	26.5055	26.9702	26.7864
P31725	S10A9_MOUSE	Protein S100-A9 (Calgranulin-B) (Leukocyte L1 complex heavy chain) (Migration inhibitory factor-related protein 14) (MRP-14) (p14) (S100 calcium-binding protein A9)	S100a9 Cagb Mrp14	Mus musculus (Mouse)	11	32.121	30.6507	30.4868	30.6867	30.4509	31.4847	31.3264	29.2992	30.2233	30.0033	29.9959	32.6091	31.2155	32.0042	30.4247	31.9445	30.969	30.3221	30.5694	30.8822	32.9253	33.2648	32.1322	31.5744	30.0974	31.9879	31.1777	30.6328	34.4944	34.0996	34.4718	34.995	32.5851	33.5708	34.3513	34.4394	34.8527	35.1919	34.9368	34.5374	32.0641	30.9774	31.3187	31.9208
P31750	AKT1_MOUSE	RAC-alpha serine/threonine-protein kinase (EC 2.7.11.1) (AKT1 kinase) (Protein kinase B) (PKB) (Protein kinase B alpha) (PKB alpha) (Proto-oncogene c-Akt) (RAC-PK-alpha) (Thymoma viral proto-oncogene)	Akt1 Akt Rac	Mus musculus (Mouse)	14	25.2722	26.0599	25.6644	24.7063	24.9311	25.4456	25.3106	25.7668	25.7082	23.9839	24.3857	24.6938	23.0172	23.9715	24.4224	25.2443	25.1633	25.1556	25.8428	25.412	22.5215	22.9829	23.5061	25.4958	25.3362	24.2267	24.1418	25.5336	24.3531	25.9664	25.4681	24.1068	24.5501	25.7479	24.5534	24.5155	24.717	25.1434	24.4458	23.88	25.3982	24.6614	25.0226	25.2465
P31786	ACBP_MOUSE	Acyl-CoA-binding protein (ACBP) (Diazepam-binding inhibitor) (DBI) (Endozepine) (EP)	Dbi	Mus musculus (Mouse)	9	29.856	30.022	30.3077	30.094	29.8532	30.3984	30.0673	30.201	29.4763	29.2252	30.5696	29.6742	30.338	30.186	29.7048	28.9561	29.615	30.0704	30.2915	29.2196	30.0824	29.3908	29.1609	29.7212	30.4334	30.2249	29.883	30.2166	29.1793	28.1149	28.8072	29.4485	29.1366	29.7571	29.925	29.5115	28.8246	29.7557	29.5886	29.8227	29.2901	29.6108	30.1224	29.7348
P31938	MP2K1_MOUSE	Dual specificity mitogen-activated protein kinase kinase 1 (MAP kinase kinase 1) (MAPKK 1) (EC 2.7.12.2) (ERK activator kinase 1) (MAPK/ERK kinase 1) (MEK 1)	Map2k1 Mek1 Prkmk1	Mus musculus (Mouse)	16	27.5096	27.6466	27.4148	27.932	27.71	28.2716	27.4659	27.4967	27.6351	28.6191	27.1227	27.4375	27.6069	27.8529	27.6316	27.6627	27.851	27.8453	26.9824	28.0735	26.1075	28.0113	27.9165	27.3748	27.8664	27.958	28.1896	27.2423	27.6555	28.7004	27.192	27.623	28.0168	27.7004	27.3352	27.2751	28.0553	27.9164	27.6603	27.4959	27.5918	27.5277	27.1485	27.57
P31996	CD68_MOUSE	Macrosialin (CD antigen CD68)	Cd68	Mus musculus (Mouse)	3	26.15	24.6648	24.3565	24.538	25.804	24.6444	24.8645	24.309	24.6554	24.9884	20.0576	24.9443	26.5309	24.9083	24.581	24.9877	25.513	24.9765	25.9318	26.3933	21.0164	26.8031	26.6108	25.0483	24.3281	24.5066	24.4317	24.7179	25.3066	22.4142	24.6868	26.6125	27.9801	27.919	27.945	27.1556	27.7889	28.0658	27.9774	27.6032	24.2804	24.8529	24.3163	24.076
P32020	NLTP_MOUSE	Non-specific lipid-transfer protein (NSL-TP) (EC 2.3.1.176) (Propanoyl-CoA C-acyltransferase) (SCP-chi) (SCPX) (Sterol carrier protein 2) (SCP-2) (Sterol carrier protein X) (SCP-X)	Scp2 Scp-2	Mus musculus (Mouse)	12	26.9989	27.67	28.2548	28.3926	28.264	28.2557	27.9212	26.9078	27.6983	27.0356	28.2424	27.4535	28.4554	28.0252	28.3233	27.6924	27.1757	27.8108	27.3669	27.5487	23.404	26.9829	28.59	28.1237	27.3223	27.9717	26.7651	27.344	28.0477	26.6361	27.372	27.5324	26.2913	26.8455	27.2173	27.1887	27.5749	27.7161	27.9865	26.8959	27.0579	26.8965	24.7028	26.0348
P32067	LA_MOUSE	Lupus La protein homolog (La autoantigen homolog) (La ribonucleoprotein)	Ssb Ss-b	Mus musculus (Mouse)	27	28.9242	28.6429	28.3804	29.2834	29.0902	28.5805	28.9871	28.8151	29.0815	29.3332	28.6526	28.4828	29.0018	29.3392	28.8868	28.9363	29.3895	29.1117	29.3345	29.0921	28.3459	27.5745	28.6766	29.1675	28.7273	28.9306	29.1239	28.8331	28.9173	29.236	28.8013	28.426	28.8091	28.7504	28.7665	28.4936	28.2713	28.38	28.1756	28.1191	28.7206	28.8994	28.9533	29.0375
P32233	DRG1_MOUSE	Developmentally-regulated GTP-binding protein 1 (DRG-1) (Neural precursor cell expressed developmentally down-regulated protein 3) (NEDD-3) (Translation factor GTPase DRG1) (TRAFAC GTPase DRG1) (EC 3.6.5.-)	Drg1 Drg Nedd-3 Nedd3	Mus musculus (Mouse)	11	26.4254	23.6543	26.5378	26.3365	26.3195	26.9483	24.3723	26.1977	26.2144	26.2052	25.8747	26.3408	25.088	26.7552	26.1734	26.6474	25.0394	25.9094	25.7018	26.1864	25.9556	25.1493	25.6405	24.9906	26.5058	26.8596	26.955	26.8737	25.3189	27.365	25.7877	25.1626	25.9611	26.8423	25.0734	26.3479	25.7749	26.0221	24.789	26.4855	26.1428	26.3194	26.9518	25.9717
P32261	ANT3_MOUSE	Antithrombin-III (ATIII) (Serpin C1)	Serpinc1 At3	Mus musculus (Mouse)	29	29.9465	29.078	28.6323	29.7453	30.1623	30.4258	30.0035	29.1002	28.943	30.1722	29.5162	30.4657	30.5616	30.3277	29.4745	29.8169	29.1655	29.3007	28.9877	29.7432	30.7058	31.059	31.0938	29.0895	29.0683	30.2915	29.8939	29.0291	31.3503	31.0305	31.122	31.3443	30.5519	30.3786	30.7526	30.7546	31.9271	31.7831	31.8214	31.222	28.7817	29.8495	28.7428	28.7281
P32921	SYWC_MOUSE	Tryptophan--tRNA ligase, cytoplasmic (EC 6.1.1.2) (Tryptophanyl-tRNA synthetase) (TrpRS) [Cleaved into: T1-TrpRS; T2-TrpRS]	Wars Wrs	Mus musculus (Mouse)	23	29.6229	29.107	29.0664	29.8309	29.9242	28.869	29.4391	29.0779	29.1803	29.8248	29.7207	28.9636	30.2446	29.6106	29.6752	29.5621	29.8134	29.5802	29.4753	29.1644	29.2818	30.1864	29.3112	30.0392	29.5	29.008	28.9939	29.4771	29.0376	29.4207	28.8899	29.3454	29.3161	28.8768	28.8707	28.8304	28.6092	28.8088	29.3028	29.0743	28.8092	29.243	28.5213	29.1011
P34022	RANG_MOUSE	Ran-specific GTPase-activating protein (HpaII tiny fragments locus 9a protein) (Ran-binding protein 1) (RANBP1)	Ranbp1 Htf9-a Htf9a	Mus musculus (Mouse)	8	28.9065	28.9202	28.9443	29.3672	29.0584	29.647	29.1734	29.4839	28.8129	29.711	29.9641	28.8993	30.1281	30.2471	29.7542	29.5661	28.5369	28.3051	28.9134	28.2602	30.7214	28.2742	28.3424	29.7207	29.4216	29.5569	29.5176	29.2177	27.8695	28.3122	29.1099	28.7391	28.6214	28.4366	28.3784	28.6659	27.4659	27.633	27.7174	28.6359	28.7069	28.9309	28.9254	28.7627
P34152	FAK1_MOUSE	Focal adhesion kinase 1 (FADK 1) (EC 2.7.10.2) (Focal adhesion kinase-related nonkinase) (FRNK) (Protein-tyrosine kinase 2) (p125FAK) (pp125FAK)	Ptk2 Fadk Fak Fak1 Kiaa4203	Mus musculus (Mouse)	15	25.1237	25.4151	26.4887	25.3412	24.3194	25.0487	23.5122	25.2153	25.9953	25.4041	23.8387	25.2112	25.1762	22.7388	25.3661	24.7901	23.6085	25.7864	22.2332	24.3131	23.5831	24.0685	20.5597	24.4027	25.2371	24.6328	25.1083	24.3639	24.6	25.1946	25.5948	24.8697	24.2509	24.7727	23.8291	24.6026	24.3236	24.129	23.4263	24.4102	25.8607	23.6465	25.9369	25.434
P34884	MIF_MOUSE	Macrophage migration inhibitory factor (MIF) (EC 5.3.2.1) (Delayed early response protein 6) (DER6) (Glycosylation-inhibiting factor) (GIF) (L-dopachrome isomerase) (L-dopachrome tautomerase) (EC 5.3.3.12) (Phenylpyruvate tautomerase)	Mif	Mus musculus (Mouse)	5	29.7555	29.8341	29.9511	29.9403	30.0475	29.9015	29.9959	29.756	29.3393	30.3698	30.5255	29.8511	31.0874	30.8553	30.6462	30.1249	29.7774	29.6612	29.8891	29.8456	30.1304	29.7112	29.3756	29.6057	30.2259	30.3945	30.2856	30.294	29.8782	29.242	29.6638	29.9411	29.7872	29.8065	30.5492	29.5479	29.5358	29.7783	30.1097	30.3907	29.4541	29.6261	29.4268	29.3174
P35123	UBP4_MOUSE	Ubiquitin carboxyl-terminal hydrolase 4 (EC 3.4.19.12) (Deubiquitinating enzyme 4) (Ubiquitin thioesterase 4) (Ubiquitin-specific-processing protease 4) (Ubiquitous nuclear protein)	Usp4 Unp	Mus musculus (Mouse)	16	25.1746	25.4238	25.1047	25.5205	25.6815	25.2011	24.4488	24.8049	25.7782	25.202	25.0542	25.1601	24.7604	24.3895	25.6271	24.7266	25.2975	25.5448	23.5583	25.9278	24.6013	24.0429	25.1878	25.2317	26.0373	24.4022	25.8912	25.113	25.7864	25.3436	23.7979	23.2192	25.2809	24.6469	25.2515	25.151	25.4817	25.0338	24.997	24.7242	24.8612	25.3149	24.7343	25.3577
P35235	PTN11_MOUSE	Tyrosine-protein phosphatase non-receptor type 11 (EC 3.1.3.48) (Protein-tyrosine phosphatase SYP) (SH-PTP2) (SHP-2) (Shp2)	Ptpn11	Mus musculus (Mouse)	18	25.9007	26.7745	26.6633	26.8834	27.1782	26.2671	26.5346	26.1073	26.5018	27.5158	26.9502	25.3161	26.3275	26.5671	26.692	25.8983	27.0945	25.6343	26.4722	25.9983	26.0666	26.5897	27.3818	26.7074	25.9374	25.7144	26.0701	27.0664	25.4311	24.093	25.7493	25.6526	25.9031	25.8118	25.5568	24.9693	25.5835	24.7925	24.8874	24.8609	26.8465	26.8904	25.3096	25.0846
P35276	RAB3D_MOUSE	Ras-related protein Rab-3D	Rab3d	Mus musculus (Mouse)	5	25.8998	24.5051	23.9412	25.3229	24.4261	25.8248	23.2079	24.4403	24.7313	23.9052	24.816	25.5537	24.6802	24.6071	24.6296	24.3822	25.3549	25.5501	25.8362	25.6028	24.5341	26.2518	25.386	24.8708	25.9255	25.4886	24.6058	22.9494	24.8359	24.8306	25.0661	23.7991	25.6553	26.2278	26.111	25.6675	26.9054	26.8915	26.8977	26.0649	26.0933	25.6602	25.6617	25.9436
P35278	RAB5C_MOUSE	Ras-related protein Rab-5C	Rab5c	Mus musculus (Mouse)	7	28.7827	28.9636	28.8756	28.6905	28.8436	29.232	29.2067	29.0255	28.8921	28.7223	28.7439	29.7623	28.4415	29.3158	29.7552	29.3401	29.8259	29.8811	29.6533	29.7986	29.7888	29.9354	29.9376	29.715	28.8199	28.8378	28.9785	29.0068	29.6248	30.0109	29.8922	29.8779	30.3069	30.1162	30.1443	30.3961	30.4876	30.6572	30.5252	30.4347	29.8052	29.753	29.8956	29.7096
P35279	RAB6A_MOUSE	Ras-related protein Rab-6A (Rab-6)	Rab6a Rab6 MNCb-1660	Mus musculus (Mouse)	6	28.9465	28.6842	28.7801	28.7869	28.8237	28.9499	28.4228	29.1934	29.1305	29.1164	28.9166	29.1855	28.7362	28.4533	28.8377	29.0243	29.7656	29.6169	29.484	29.5609	28.9546	29.5974	29.6395	29.0018	29.0513	29.1041	29.1818	29.3958	29.2459	29.398	29.7666	29.3795	29.8211	29.3384	29.6508	29.6135	30.1734	29.9744	30.1138	29.6963	29.6618	29.4663	29.4561	29.7222
P35282	RAB21_MOUSE	Ras-related protein Rab-21 (Rab-12)	Rab21	Mus musculus (Mouse)	8	26.1117	26.877	27.5842	27.4019	26.8314	27.9532	26.5295	25.5296	26.4524	26.789	27.1942	26.0407	26.8176	26.1956	26.2019	26.5275	27.7499	27.4017	27.8067	27.7339	26.7667	27.0237	27.2217	25.8408	26.6334	26.7038	25.8392	26.0278	27.1116	26.9439	26.1944	26.6649	28.3607	27.1129	27.973	28.0739	28.2834	28.1958	28.4433	28.3347	27.6717	27.3126	27.5399	27.529
P35293	RAB18_MOUSE	Ras-related protein Rab-18	Rab18	Mus musculus (Mouse)	12	27.7809	27.6556	27.2006	27.5494	27.5207	27.6389	27.4884	27.9055	28.1324	27.6589	27.2535	27.3634	26.9541	27.1281	28.1845	28.1091	27.7246	27.5202	26.8264	27.6967	27.492	27.4794	27.2248	27.2167	27.3346	27.624	27.4298	27.9679	27.3774	27.7604	27.4246	27.4929	27.6233	27.8187	27.8593	28.3633	28.4006	27.8761	28.0302	28.0854	27.8907	28.0462	27.827	27.7537
P35441	TSP1_MOUSE	Thrombospondin-1 (Glycoprotein G)	Thbs1 Tsp1	Mus musculus (Mouse)	17	30.0926	29.6663	29.2215	29.8818	29.1503	29.4878	29.8574	28.4003	29.1779	30.1069	29.2252	30.5411	29.7339	30.492	29.4423	30.6361	29.2984	28.7456	29.1651	28.4774	29.5094	31.2492	30.9904	29.4444	28.511	29.9172	30.1502	29.0061	31.2519	30.5832	30.4325	31.086	29.6306	29.0233	29.3188	29.4881	30.8332	30.8135	30.6462	30.6696	29.155	29.9932	28.3054	28.9104
P35486	ODPA_MOUSE	Pyruvate dehydrogenase E1 component subunit alpha, somatic form, mitochondrial (EC 1.2.4.1) (PDHE1-A type I)	Pdha1 Pdha-1	Mus musculus (Mouse)	18	27.8643	28.0287	27.9901	28.3451	28.5362	28.8466	28.56	28.3146	28.0588	28.3838	28.7782	28.0169	28.7935	28.7904	28.7918	28.2329	28.4552	27.9338	28.8884	28.1826	28.1418	28.7866	27.5795	27.5411	28.2055	28.4602	28.3386	28.0749	26.8837	28.1686	28.159	28.1815	28.8683	28.4306	28.5266	28.7176	27.9714	28.0282	28.3701	28.7606	28.884	28.3707	28.0475	28.7251
P35505	FAAA_MOUSE	Fumarylacetoacetase (FAA) (EC 3.7.1.2) (Beta-diketonase) (Fumarylacetoacetate hydrolase)	Fah	Mus musculus (Mouse)	14	26.9361	27.2477	26.6979	27.9526	26.9995	27.1812	26.93	26.9519	26.6637	27.1812	27.9247	26.881	27.8268	27.6478	27.3005	26.9289	26.1662	26.8803	25.4679	26.4655	27.902	27.5293	26.2238	27.4371	27.3114	27.4401	27.2149	26.7295	26.3229	24.4048	26.5242	26.3841	26.2928	26.1174	25.4126	26.0418	24.6968	25.4066	24.0683	25.7502	26.5501	26.3536	26.9505	27.4853
P35550	FBRL_MOUSE	rRNA 2'-O-methyltransferase fibrillarin (EC 2.1.1.-) (Histone-glutamine methyltransferase) (Nucleolar protein 1)	Fbl	Mus musculus (Mouse)	11	27.1228	26.884	28.483	27.2979	27.1801	27.8273	28.3354	28.0219	28.4315	27.1804	27.45	27.782	27.1324	27.6897	28.5243	28.0417	28.2896	28.1368	28.3652	29.0835	24.7869	27.1631	28.7179	27.7097	27.9143	27.3516	28.237	28.4361	27.1887	27.9218	27.5589	26.8812	27.093	27.2163	26.6296	28.2759	26.4706	26.367	27.1066	26.9958	27.1011	27.0883	27.5352	27.4084
P35564	CALX_MOUSE	Calnexin	Canx	Mus musculus (Mouse)	37	31.4383	31.5351	31.1106	31.3364	31.7004	31.9043	31.8988	31.2104	31.0684	31.0576	31.5995	31.7079	31.9066	31.942	31.7526	32.1776	31.4474	31.3156	31.546	31.3811	31.1212	31.5272	31.4448	31.1376	31.515	31.707	31.4473	31.2293	31.654	31.7907	31.89	31.9575	30.9816	30.8403	30.5534	30.8148	30.8453	30.757	30.8059	30.5933	30.9814	31.2248	30.959	31.1172
P35585	AP1M1_MOUSE	AP-1 complex subunit mu-1 (AP-mu chain family member mu1A) (Adaptor protein complex AP-1 subunit mu-1) (Adaptor-related protein complex 1 subunit mu-1) (Clathrin assembly protein complex 1 mu-1 medium chain 1) (Clathrin coat assembly protein AP47) (Clathrin coat-associated protein AP47) (Golgi adaptor HA1/AP1 adaptin mu-1 subunit) (Mu-adaptin 1) (Mu1A-adaptin)	Ap1m1 Cltnm	Mus musculus (Mouse)	18	27.3288	27.7102	27.507	27.3085	27.1307	26.6282	26.9306	27.1229	27.4134	27.1163	27.5219	27.585	27.677	28.2262	27.8379	27.6036	27.7016	27.2757	27.6611	27.2653	27.762	27.6925	27.5743	27.4125	27.5214	27.6785	27.5111	28.0371	27.7092	27.4491	27.4398	27.5178	28.4993	27.676	27.9449	27.5424	28.0986	27.7224	27.8344	27.8846	26.7208	26.3595	26.6923	27.0209
P35700	PRDX1_MOUSE	Peroxiredoxin-1 (EC 1.11.1.15) (Macrophage 23 kDa stress protein) (Osteoblast-specific factor 3) (OSF-3) (Thioredoxin peroxidase 2) (Thioredoxin-dependent peroxide reductase 2)	Prdx1 Msp23 Paga Tdpx2	Mus musculus (Mouse)	16	32.7968	33.0801	32.8778	33.1935	33.15	32.8013	32.8801	32.5025	32.5093	33.2575	33.1416	33.0712	33.4361	33.6186	33.1625	33.3044	33.2527	32.927	33.1631	32.9373	33.9766	33.3895	32.922	32.9077	32.6113	33.2152	32.8749	32.8082	32.9638	32.8939	33.0133	33.1336	33.7099	33.8633	33.9939	33.6639	33.7357	33.7251	33.8069	33.9049	32.6826	32.9915	32.9494	32.6257
P35762	CD81_MOUSE	CD81 antigen (26 kDa cell surface protein TAPA-1) (Target of the antiproliferative antibody 1) (CD antigen CD81)	Cd81 Tapa1	Mus musculus (Mouse)	1	24.5709	25.9283	25.2171	25.6577	25.7801	25.3669	25.4414	25.1703	24.9812	25.1534	24.7004	23.9745	24.75	25.4908	25.2525	25.3289	24.1401	21.3782	24.9334	24.6907	25.6402	24.3753	24.4945	25.865	24.8789	25.7379	25.4307	25.3245	26.2941	25.5675	26.0072	26.2875	25.077	25.1615	24.1896	25.3541	25.1869	24.8768	24.3847	25.4808	25.807	25.698	25.9261	25.7074
P35821	PTN1_MOUSE	Tyrosine-protein phosphatase non-receptor type 1 (EC 3.1.3.48) (Protein-tyrosine phosphatase 1B) (PTP-1B) (Protein-tyrosine phosphatase HA2) (PTP-HA2)	Ptpn1	Mus musculus (Mouse)	14	27.4033	27.4549	27.0875	25.6935	26.8602	26.7433	27.4239	27.3909	27.2107	27.4283	27.4079	26.7097	25.8693	26.7015	27.0223	27.2081	27.7924	27.1855	27.1526	28.1131	25.9528	28.0178	27.9814	27.3906	27.234	26.8011	27.661	26.652	27.8326	27.1053	27.3264	27.1914	27.9574	27.863	27.7424	27.8434	28.4224	28.1653	28.3934	28.4418	27.7117	27.7758	27.6441	27.3016
P35831	PTN12_MOUSE	Tyrosine-protein phosphatase non-receptor type 12 (EC 3.1.3.48) (MPTP-PEST) (Protein-tyrosine phosphatase P19) (P19-PTP)	Ptpn12	Mus musculus (Mouse)	8	25.7364	25.5104	23.4239	25.5559	25.1383	24.6181	24.5829	25.5642	24.4088	24.9979	24.408	24.2889	24.2617	23.4124	23.7212	24.6789	25.5249	24.988	24.5509	24.4817	23.7334	23.1244	25.3135	23.7688	24.0108	25.4553	23.7126	24.4159	24.8514	25.4698	26.0339	25.5297	24.6467	24.446	23.3174	23.4332	24.6949	24.6543	24.4022	22.4981	25.5988	24.7041	25.2552	25.6935
P35922	FMR1_MOUSE	Synaptic functional regulator FMR1 (Fragile X mental retardation protein 1 homolog) (FMRP) (Protein FMR-1) (mFmr1p)	Fmr1 Fmr-1	Mus musculus (Mouse)	8	25.2093	24.8549	24.5584	24.1223	24.4814	24.1141	25.1682	23.7966	25.3685	24.3798	24.6733	25.2315	24.067	22.5608	23.2478	22.6838	24.7031	24.8616	24.4194	24.682	24.4144	22.5984	25.3112	23.071	23.6187	23.5769	23.3144	24.9262	21.3421	24.5404	23.7186	22.0576	23.51	25.0474	24.5286	25.2431	24.7165	23.9147	24.448	24.4439	25.2501	25.266	25.4556	24.9294
P35979	RL12_MOUSE	60S ribosomal protein L12	Rpl12	Mus musculus (Mouse)	7	29.6334	30.4806	29.9231	30.3145	30.3813	30.4977	30.3556	30.0513	29.83	29.6628	30.3217	29.9569	31.0831	30.8804	30.7922	30.4574	29.8286	29.8191	29.4852	29.7474	30.1363	29.6684	29.1458	30.1706	30.4233	30.7557	29.7631	30.2597	30.3151	29.8812	30.4644	29.7585	29.5282	29.7606	29.6266	29.9237	29.3404	30.0689	29.5558	29.5185	29.7636	29.831	29.889	29.7872
P35980	RL18_MOUSE	60S ribosomal protein L18	Rpl18	Mus musculus (Mouse)	10	29.6491	30.3044	30.5597	30.5052	30.7397	30.6998	30.6727	30.3951	29.9138	30.4844	30.4292	29.9091	30.5073	30.9082	29.7167	30.7542	29.765	29.6319	29.9439	30.8532	30.7459	30.6398	30.7052	30.8142	30.4217	30.2249	30.566	30.6545	30.238	30.7671	30.6694	30.4622	30.5463	31.1103	30.9938	30.9671	30.8527	30.4871	30.8035	31.0568	31.0863	30.894	31.2346	31.1827
P35991	BTK_MOUSE	Tyrosine-protein kinase BTK (EC 2.7.10.2) (Agammaglobulinemia tyrosine kinase) (ATK) (B-cell progenitor kinase) (BPK) (Bruton tyrosine kinase) (Kinase EMB)	Btk Bpk	Mus musculus (Mouse)	7	23.7406	23.9863	24.1377	20.5852	22.1317	22.0319	23.7466	24.2002	24.6701	24.56	23.1948	20.668	20.2416	21.4897	23.2352	22.6213	20.3818	23.7293	23.9556	24.5101	24.1487	22.5145	25.2118	24.6404	24.2989	23.0091	23.8011	23.5418	24.2692	23.3059	22.7162	22.4628	24.1619	23.6367	24.4602	23.11	23.6844	24.1788	22.0773	22.2491	22.8703	23.1331	23.119	23.7367
P36371	TAP2_MOUSE	Antigen peptide transporter 2 (APT2) (ATP-binding cassette sub-family B member 3) (Histocompatibility antigen modifier 2)	Tap2 Abcb3 Ham-2 Ham2	Mus musculus (Mouse)	28	28.1099	28.4215	28.3412	27.2808	27.3693	28.1621	28.8466	28.389	28.9375	28.3445	28.5654	28.048	26.0998	27.6513	27.7446	28.8091	29.6219	29.4574	29.5486	30.1221	28.4367	29.232	28.4658	29.0637	27.7153	27.4881	28.4832	28.9596	27.8616	28.7812	28.0333	28.1462	29.7854	29.8633	29.6781	29.7817	29.924	29.5494	29.969	29.6483	29.2993	29.4653	28.7156	28.4404
P36536	SAR1A_MOUSE	GTP-binding protein SAR1a	Sar1a Sara Sara1	Mus musculus (Mouse)	7	27.4406	27.6587	27.51	27.3652	27.908	27.3502	27.2684	26.8396	27.4092	26.9521	27.256	27.6954	27.5073	27.0703	27.7826	27.4355	26.0499	26.8781	27.2265	26.66	27.6521	27.6496	27.5227	27.2757	27.1283	27.2573	26.7745	27.2286	27.7567	27.9028	27.733	27.9905	26.286	25.775	27.1116	26.8204	27.1778	26.6225	26.4408	26.9012	27.4261	27.3196	26.5934	27.7095
P36552	HEM6_MOUSE	Oxygen-dependent coproporphyrinogen-III oxidase, mitochondrial (COX) (Coprogen oxidase) (Coproporphyrinogenase) (EC 1.3.3.3)	Cpox Cpo	Mus musculus (Mouse)	6	25.6579	25.7072	23.2446	25.7152	24.2809	23.5123	22.8655	24.0057	23.7161	25.4924	23.8849	25.3109	24.8144	23.883	22.4305	23.5069	27.3632	27.2131	27.6936	26.7631	27.2506	27.4064	27.4982	27.3518	22.3101	23.1207	23.7843	21.6597	24.1362	20.5071	23.5852	21.4535	25.0916	25.3804	26.4508	26.9695	25.8859	25.5479	25.4892	25.0673	26.9598	27.0288	27.0801	26.921
P37040	NCPR_MOUSE	NADPH--cytochrome P450 reductase (CPR) (P450R) (EC 1.6.2.4)	Por	Mus musculus (Mouse)	27	28.201	27.9796	28.5018	27.7997	27.8127	28.5014	28.5134	28.6144	28.2907	28.3548	29.1283	28.1756	25.9768	27.5341	27.7072	28.5245	28.653	28.7214	28.434	29.1764	27.7439	28.5118	28.5307	28.1471	28.4754	28.4263	28.4289	28.1435	28.769	28.5942	28.7225	29.1274	29.1166	28.937	28.7972	29.052	29.5061	29.9435	29.3189	29.1685	28.5076	28.2871	28.2904	28.307
P37804	TAGL_MOUSE	Transgelin (Actin-associated protein p27) (Smooth muscle protein 22-alpha) (SM22-alpha)	Tagln Sm22 Sm22a	Mus musculus (Mouse)	14	26.5289	26.8352	27.1857	27.2287	27.329	27.7367	28.5321	26.7132	27.2079	28.3258	28.9774	27.9616	26.7722	28.2565	28.2071	27.0924	25.8934	27.6571	27.6814	27.5237	24.83	26.2688	27.988	25.8089	26.9129	27.6175	29.0015	27.5291	26.3991	26.5294	27.5052	26.8563	28.0103	28.275	28.2053	28.1638	27.234	28.23	27.727	28.6036	27.4698	28.0386	25.6117	27.4795
P37889	FBLN2_MOUSE	Fibulin-2 (FIBL-2)	Fbln2	Mus musculus (Mouse)	12	27.7714	27.9013	27.5067	28.1918	27.3286	27.3937	27.5681	27.1666	27.4361	27.4762	27.3711	27.8505	27.3911	27.7715	27.1376	27.7964	25.8917	26.2423	26.5383	27.6048	25.5133	27.4974	28.1941	26.7608	27.3016	27.7762	28.3748	27.1101	27.5976	27.378	27.6995	28.036	27.3752	27.6806	27.9371	27.7232	28.2358	27.934	28.4119	28.0263	27.4715	27.877	26.9824	26.4928
P37913	DNLI1_MOUSE	DNA ligase 1 (EC 6.5.1.1) (DNA ligase I) (Polydeoxyribonucleotide synthase [ATP] 1)	Lig1 Lig-1	Mus musculus (Mouse)	20	25.4781	24.6605	26.5393	25.532	25.9828	25.7025	25.7781	26.0544	26.6255	26.1345	25.6223	26.2934	25.5583	24.5523	24.866	25.9334	26.4914	26.9759	25.412	25.9704	22.0931	23.2165	23.9203	26.2837	25.9205	25.8559	26.3584	26.0587	24.5154	26.2602	25.1419	25.1286	22.1033	24.7071	22.8947	24.215	23.3803	19.7106	24.2666	22.7022	26.2936	25.4043	26.7345	26.5869
P38060	HMGCL_MOUSE	Hydroxymethylglutaryl-CoA lyase, mitochondrial (HL) (HMG-CoA lyase) (EC 4.1.3.4) (3-hydroxy-3-methylglutarate-CoA lyase)	Hmgcl	Mus musculus (Mouse)	7	26.7005	27.263	26.5676	27.0947	26.9219	26.7289	26.0021	26.762	25.9792	24.7671	27.4553	26.0357	26.6555	27.2428	27.1997	26.6798	26.2557	26.0065	26.4318	25.457	25.6303	26.3159	26.9042	25.9709	26.7286	27.3444	26.8848	26.9503	26.4348	26.9825	26.9035	26.3767	26.2087	24.6066	26.274	25.4227	26.5068	26.584	26.003	26.2051	26.0221	25.9265	25.7834	25.7022
P38647	GRP75_MOUSE	Stress-70 protein, mitochondrial (75 kDa glucose-regulated protein) (GRP-75) (Heat shock 70 kDa protein 9) (Mortalin) (Peptide-binding protein 74) (PBP74) (p66 MOT)	Hspa9 Grp75 Hsp74 Hspa9a	Mus musculus (Mouse)	43	31.0815	31.2795	31.0953	31.1954	31.2395	31.1274	31.2835	30.9466	30.9903	31.4261	31.6706	31.167	31.5494	31.5888	31.4183	31.2576	31.4096	31.1853	31.468	31.2742	30.984	31.2557	31.638	31.2756	31.0635	31.1083	31.1943	31.0153	30.8976	31.0355	31.0348	31.1023	31.1893	31.4064	31.5301	31.3933	31.4187	31.2337	31.9722	31.3678	31.3521	31.5418	31.3648	31.2663
P39054	DYN2_MOUSE	Dynamin-2 (EC 3.6.5.5) (Dynamin UDNM)	Dnm2 Dyn2	Mus musculus (Mouse)	26	29.8736	28.8501	29.0784	28.719	29.1842	28.7524	29.3441	28.8039	29.4797	28.91	28.7156	29.1048	28.8975	29.2837	28.8896	29.1596	29.7546	29.5013	29.573	29.5022	29.5749	29.2261	29.5332	29.4171	29.0011	28.7227	29.0163	28.9195	29.5747	29.7076	29.6431	29.0908	29.3707	29.6295	29.6896	29.4697	30.2656	30.4752	30.5763	30.3147	29.2622	29.0302	29.5145	29.162
P39061	COIA1_MOUSE	Collagen alpha-1(XVIII) chain [Cleaved into: Endostatin; Non-collagenous domain 1 (NC1)]	Col18a1	Mus musculus (Mouse)	15	28.5691	28.8006	27.6836	28.2983	28.2396	27.8385	27.9551	27.5204	27.9714	27.4029	27.3372	28.2464	28.0984	27.7713	27.7545	27.8077	28.4206	27.4389	28.3717	28.0925	26.9733	26.8057	27.2698	26.7279	27.5618	28.6083	27.8293	27.7393	28.7007	28.0786	28.5772	28.9243	27.7888	27.8257	28.4447	28.3187	29.0115	28.0051	28.3479	27.9504	27.6185	28.1517	27.4555	27.3888
P39447	ZO1_MOUSE	Tight junction protein ZO-1 (Tight junction protein 1) (Zona occludens protein 1) (Zonula occludens protein 1)	Tjp1 Zo1	Mus musculus (Mouse)	32	26.8355	27.1213	27.0626	27.363	26.493	27.3543	26.7166	26.8569	26.3257	26.8075	26.1449	27.4399	24.4603	27.3263	26.1034	25.7339	26.8508	27.2144	26.4206	26.3843	25.8373	25.1685	25.967	27.2342	26.4278	26.7669	26.8719	26.4771	25.1771	26.4542	26.1597	25.3058	24.5738	24.2136	25.9546	24.571	24.3774	27.1505	18.7222	23.0645	27.6309	26.8823	27.3307	27.7665
P39654	LOX15_MOUSE	Arachidonate 15-lipoxygenase (15-LOX) (EC 1.13.11.33) (12/15-lipoxygenase) (12/15-LO) (Arachidonate 12-lipoxygenase, leukocyte-type) (12-LOX) (L-12LO) (EC 1.13.11.31) (Arachidonate omega-6 lipoxygenase)	Alox15 Alox12l	Mus musculus (Mouse)	26	28.7757	28.8882	28.4315	28.3855	28.6702	29.3119	29.286	29.4685	28.7507	29.3984	28.8335	27.4261	28.111	26.8437	28.4323	27.6704	27.9769	28.0954	29.0461	29.6726	29.0246	29.2295	30.9121	28.7396	29.4699	28.2042	28.571	28.9547	28.1365	26.5945	25.7358	27.445	25.7132	24.8064	27.0533	26.0185	24.9065	26.3625	24.3163	26.3748	26.6538	27.0483	26.9516	26.1987
P39749	FEN1_MOUSE	Flap endonuclease 1 (FEN-1) (EC 3.1.-.-) (Flap structure-specific endonuclease 1)	Fen1 Fen-1	Mus musculus (Mouse)	9	26.5692	26.6417	26.832	26.0186	26.2795	26.3307	26.3363	26.9476	26.1347	25.315	25.9991	24.7432	25.5304	26.0304	25.0391	25.5555	25.8244	26.5284	26.5244	25.7581	25.6871	23.5533	23.1031	24.7759	26.7203	26.6075	26.6877	26.6201	24.9494	25.6241	24.9509	24.9686	25.1941	25.4242	24.7753	25.9858	25.4524	25.4378	25.7793	25.4851	26.2654	26.1844	26.6319	26.7896
P40124	CAP1_MOUSE	Adenylyl cyclase-associated protein 1 (CAP 1)	Cap1 Cap	Mus musculus (Mouse)	28	32.0578	31.6803	31.8602	31.9893	32.3349	32.4031	31.6991	31.7995	31.6154	31.8918	31.7823	31.7357	32.2804	32.0697	31.8675	31.5608	31.8377	31.9409	31.7911	31.5852	32.34	32.2143	32.6527	32.4499	31.7917	32.0748	31.685	31.6973	32.0478	31.2813	31.5581	32.153	31.9311	31.6757	31.9048	31.5887	31.4375	31.9304	31.7443	31.7914	31.0484	31.1294	31.1413	31.3581
P40142	TKT_MOUSE	Transketolase (TK) (EC 2.2.1.1) (P68)	Tkt	Mus musculus (Mouse)	40	33.0192	33.2777	32.9791	33.5074	33.7184	33.5314	33.26	33.4554	32.9482	33.618	33.7624	32.9679	33.8944	33.7591	33.2044	32.5374	33.3554	33.3563	33.5969	33.2821	34.1976	33.472	33.2426	33.5751	33.416	33.1658	32.5611	33.1319	33.2393	33.0207	32.9051	33.3093	32.7542	32.5188	32.8816	32.4317	32.5715	32.8294	32.7902	32.6637	32.0013	32.1099	32.2834	32.312
P40237	CD82_MOUSE	CD82 antigen (C33 antigen) (IA4) (Inducible membrane protein R2) (Metastasis suppressor Kangai-1 homolog) (CD antigen CD82)	Cd82 Kai1	Mus musculus (Mouse)	4	26.4493	26.1415	26.1423	26.9738	27.4111	26.6535	26.5993	26.065	26.3068	26.2088	26.7878	23.3551	26.2851	26.4095	26.8145	25.6633	26.4973	26.3214	26.4993	26.3556	27.2683	25.837	24.9657	25.7138	25.8761	26.4571	26.1674	25.677	25.9762	26.5246	26.0892	26.0321	24.4867	23.7341	24.2325	24.1532	24.984	24.2433	23.7477	22.8301	26.4218	26.3165	26.4026	26.237
P40240	CD9_MOUSE	CD9 antigen (CD antigen CD9)	Cd9	Mus musculus (Mouse)	2	25.8969	27.2101	26.7682	27.6087	27.286	26.6043	26.8896	26.4915	26.2231	25.8142	26.1812	27.0211	26.4501	27.0848	26.4914	26.5996	26.677	26.6122	26.5472	26.7227	26.9115	27.086	27.7035	26.7266	26.6209	27.0407	26.6572	27.5075	26.9548	27.4151	27.2014	27.3843	26.568	27.699	27.2694	27.3997	28.2174	28.1512	28.3391	27.0722	28.1434	27.9325	27.7792	28.0376
P40336	VP26A_MOUSE	Vacuolar protein sorting-associated protein 26A (H<beta>58 protein) (H beta 58) (Vesicle protein sorting 26A) (mVPS26)	Vps26a Vps26	Mus musculus (Mouse)	11	26.912	27.0825	26.5195	26.559	27.3511	26.9614	27.5618	27.912	27.1002	27.1646	26.9131	26.8632	26.3489	26.8142	26.9192	26.3787	26.4138	26.3262	27.3082	26.6606	26.168	27.0879	26.5172	26.815	27.3362	25.2528	26.8052	27.5723	27.5616	27.1563	26.2836	27.2941	28.1743	28.0143	28.366	28.022	27.776	27.9781	27.802	28.3195	27.5478	27.0345	27.3459	27.4976
P40630	TFAM_MOUSE	Transcription factor A, mitochondrial (mtTFA) (Testis-specific high mobility group protein) (TS-HMG)	Tfam Hmgts	Mus musculus (Mouse)	8	26.8544	25.6471	26.5761	23.6728	26.7568	25.3195	24.7243	24.7703	24.0107	22.6234	25.9935	25.6946	26.4767	26.3291	25.2882	25.0437	25.9313	26.1064	26.0071	25.7436	25.5318	25.7212	25.8809	24.734	25.0321	26.0357	25.2754	24.4758	25.7475	24.6773	24.0567	27.6917	25.5665	25.3635	25.5709	23.3108	23.3554	22.918	23.7624	23.1835	26.0554	26.3577	25.782	26.1338
P41105	RL28_MOUSE	60S ribosomal protein L28	Rpl28	Mus musculus (Mouse)	13	29.5355	29.918	30.3427	30.0991	30.435	30.2795	30.2068	29.9752	29.6736	29.9712	30.1111	29.5837	30.1563	30.0532	29.4536	30.1575	28.7125	29.1515	29.1313	29.5105	29.5013	28.9751	28.968	29.0904	29.5838	29.6172	29.2032	29.8376	29.6874	29.5265	29.5257	29.3409	29.0801	29.4888	29.1157	29.4673	29.0559	28.6699	29.1352	29.0073	29.5361	29.5356	29.7035	29.4548
P41216	ACSL1_MOUSE	Long-chain-fatty-acid--CoA ligase 1 (EC 6.2.1.3) (Arachidonate--CoA ligase) (EC 6.2.1.15) (Long-chain acyl-CoA synthetase 1) (LACS 1) (Phytanate--CoA ligase) (EC 6.2.1.24)	Acsl1 Acsl2 Facl2	Mus musculus (Mouse)	20	27.1276	26.1403	26.8217	26.0279	25.7304	26.8852	26.662	26.222	27.2324	25.9097	26.71	26.5774	25.6058	25.4083	26.3982	26.7102	26.1484	27.0287	26.3138	26.6817	25.5036	27.708	26.4161	26.5478	25.0988	25.9907	27.2868	26.7721	27.0353	26.6956	26.9802	26.5561	29.05	28.4127	28.2023	28.386	28.7273	28.701	28.7199	28.5203	26.3733	27.4699	26.2827	25.9367
P41241	CSK_MOUSE	Tyrosine-protein kinase CSK (EC 2.7.10.2) (C-Src kinase) (Protein-tyrosine kinase MPK-2) (p50CSK)	Csk	Mus musculus (Mouse)	15	25.7361	26.3041	26.7108	25.7739	25.9184	25.8062	25.9427	26.4251	25.8156	25.8647	25.5761	26.6337	25.3589	26.3584	26.5603	27.3182	27.5545	28.7843	27.4494	28.5962	27.7696	27.9413	25.9227	27.5152	25.8313	27.7601	24.3037	26.8518	25.5461	25.8812	25.5572	26.0412	27.2486	26.8888	27.228	26.7134	26.9603	27.5365	28.0016	27.3727	27.0201	27.2025	26.8289	26.9331
P41245	MMP9_MOUSE	Matrix metalloproteinase-9 (MMP-9) (EC 3.4.24.35) (92 kDa gelatinase) (92 kDa type IV collagenase) (Gelatinase B) (GELB)	Mmp9 Clg4b	Mus musculus (Mouse)	11	24.5065	21.533	22.5178	21.9345	20.8816	22.5011	22.1688	21.2939	23.091	22.9346	20.3125	24.0465	23.3092	23.9886	24.4451	24.6993	25.0511	24.6414	23.9056	24.314	24.983	25.3118	23.3985	19.5382	23.8795	24.5328	24.9413	24.7547	26.3214	26.4695	26.8938	25.423	24.0832	24.9518	26.6996	26.2637	26.6994	26.6008	27.3774	26.5302	23.9338	22.7559	24.168	24.0485
P41317	MBL2_MOUSE	Mannose-binding protein C (MBP-C) (Mannan-binding protein) (RA-reactive factor P28A subunit) (RARF/P28A)	Mbl2	Mus musculus (Mouse)	6	22.8591	24.4968	22.9699	22.1939	23.5087	25.4997	26.1748	23.5238	23.3563	19.8041	23.6799	24.5807	23.5049	25.1417	26.7906	25.8363	22.713	22.6981	22.895	23.1496	13.2138	25.3254	22.5921	23.0688	23.5715	25.8064	24.996	23.8316	25.3508	23.2399	24.9923	26.0463	24.0073	25.3497	25.3746	26.9161	27.2191	27.8107	27.8278	26.5395	24.7403	22.1062	21.0615	22.3638
P41731	CD63_MOUSE	CD63 antigen (CD antigen CD63)	Cd63	Mus musculus (Mouse)	3	25.5512	25.2123	31.8977	25.6673	25.439	25.9113	25.7733	25.0973	24.7127	24.9983	24.7277	25.1061	25.047	26.3219	24.1887	24.8492	21.1089	24.4125	24.4187	25.9025	25.3878	26.1403	26.1778	24.8666	24.4449	24.9126	24.9107	24.3223	25.7077	25.3747	25.2426	25.9185	26.0242	25.0261	25.9356	25.0261	26.202	25.5877	25.8424	25.8915	20.818	24.6652	20.4617	21.554
P42125	ECI1_MOUSE	Enoyl-CoA delta isomerase 1, mitochondrial (EC 5.3.3.8) (3,2-trans-enoyl-CoA isomerase) (Delta(3),Delta(2)-enoyl-CoA isomerase) (D3,D2-enoyl-CoA isomerase) (Dodecenoyl-CoA isomerase)	Eci1 Dci	Mus musculus (Mouse)	11	27.2027	27.4784	26.8025	27.6107	27.1729	27.9735	27.8518	27.5769	26.743	27.1731	27.4384	27.7459	28.1608	27.8431	27.7247	27.258	26.9451	27.772	27.1365	27.0426	28.5337	28.2767	26.9657	27.1083	27.2879	28.2823	27.0441	27.8256	27.5374	27.6142	28.0965	28.0425	27.637	27.4528	27.4049	27.3573	27.72	27.2492	27.489	27.426	27.4964	27.3074	27.4061	27.6622
P42208	SEPT2_MOUSE	Septin-2 (Neural precursor cell expressed developmentally down-regulated protein 5) (NEDD-5)	Septin2 Nedd-5 Nedd5 Sept2	Mus musculus (Mouse)	20	30.3048	30.3829	30.3505	30.8129	30.6546	30.3947	30.4867	30.1468	30.2347	30.6668	30.5387	30.5326	30.1978	30.4656	30.2194	30.3779	30.1674	30.1107	30.2203	30.1316	30.6759	30.0337	30.0119	30.3107	30.342	30.6464	30.2024	30.3888	30.541	30.2627	30.2522	30.2952	29.6823	29.7063	29.806	29.5564	29.5545	29.7209	29.5556	29.3812	29.7325	29.7913	29.7078	29.7842
P42225	STAT1_MOUSE	Signal transducer and activator of transcription 1	Stat1	Mus musculus (Mouse)	42	31.0357	30.9466	30.5839	30.5491	30.5898	30.6638	31.5086	30.7763	31.0023	31.4498	31.2793	30.8101	30.7613	31.741	30.6891	31.4633	32.2658	32.0746	31.5435	31.7912	31.8062	31.9965	31.202	31.9543	30.8258	30.3679	31.3803	31.5074	30.742	31.1904	30.442	30.3973	32.4168	31.956	31.9611	32.0243	31.6211	31.9492	32.0464	32.0007	31.3356	31.7048	30.7423	30.8128
P42227	STAT3_MOUSE	Signal transducer and activator of transcription 3 (Acute-phase response factor)	Stat3 Aprf	Mus musculus (Mouse)	31	29.0652	28.9692	28.8758	28.9726	28.6817	28.7263	28.7673	28.8882	28.9898	28.6291	28.2129	28.5657	28.0916	28.4726	28.6245	28.2713	28.6634	29.2574	28.7212	28.5634	28.1836	29.2447	29.1781	29.27	28.699	28.9054	28.8678	28.7808	28.6193	29.6123	28.6716	28.3844	29.1671	28.8414	28.6825	28.6094	28.7224	28.8042	29.1034	28.9646	28.9247	28.7903	28.7023	28.7401
P42230	STA5A_MOUSE	Signal transducer and activator of transcription 5A (Mammary gland factor)	Stat5a Mgf Mpf	Mus musculus (Mouse)	7	25.8584	25.6448	26.289	26.2165	25.645	25.7222	26.2768	26.4324	26.5063	26.5799	26.4847	26.0206	26.1889	25.9466	26.2433	26.3176	26.0074	26.1573	25.364	25.2321	25.2375	25.3438	25.5819	25.4098	26.6926	26.3338	26.4635	26.8094	26.2102	26.7999	26.3937	25.6846	26.0796	26.9315	25.6437	25.7617	25.6037	26.5644	26.0389	26.4987	25.8126	26.0779	26.2417	25.4182
P42232	STA5B_MOUSE	Signal transducer and activator of transcription 5B	Stat5b	Mus musculus (Mouse)	6	23.1234	23.2532	23.2939	24.4184	24.711	22.2652	25.2844	24.6014	22.8075	23.9349	24.0819	23.7963	23.3623	22.552	22.2052	22.7038	24.0597	23.8448	23.402	23.7627	21.2252	23.5318	22.2098	24.2941	22.636	22.4901	22.6838	22.7384	23.6824	24.2451	24.133	24.2832	23.5758	23.9419	23.2782	24.3827	24.0346	24.157	23.9091	24.4729	23.8825	23.288	24.908	22.6287
P42567	EPS15_MOUSE	Epidermal growth factor receptor substrate 15 (Protein Eps15) (Protein AF-1p)	Eps15	Mus musculus (Mouse)	22	27.7205	27.2012	27.3965	27.4694	27.733	26.8859	27.5692	27.1054	27.3398	27.7773	27.3288	28.501	28.0734	27.8424	26.9502	26.9833	27.7377	27.5759	27.0294	26.9641	26.0972	27.1071	28.1875	27.4253	27.428	28.0936	27.5539	26.9224	26.9862	27.9233	26.9443	26.6428	26.9415	26.8859	28.5001	26.697	27.5031	28.4428	27.9844	27.875	26.7194	27.0689	26.7665	26.6082
P42669	PURA_MOUSE	Transcriptional activator protein Pur-alpha (Purine-rich single-stranded DNA-binding protein alpha)	Pura	Mus musculus (Mouse)	12	28.3118	28.6746	28.1954	28.5447	27.934	28.2377	28.0238	28.4679	28.001	28.0322	28.2189	28.4425	27.4607	28.2926	28.2986	27.4503	28.342	27.3352	28.112	27.6246	27.3765	26.5966	26.6289	27.5189	28.2925	28.4615	28.0261	27.8756	27.7917	28.5753	27.7135	27.9511	27.2954	27.3954	27.2205	27.1042	27.019	27.0791	26.4342	27.286	27.5643	27.5822	27.4475	27.414
P42703	LIFR_MOUSE	Leukemia inhibitory factor receptor (LIF receptor) (LIF-R) (D-factor/LIF receptor) (CD antigen CD118)	Lifr	Mus musculus (Mouse)	9	24.7218	23.2037	23.6867	23.4615	23.881	24.3711	23.9209	22.6933	22.968	24.3651	24.1302	23.4619	23.9667	24.6761	24.0413	24.5332	22.99	24.9321	24.0897	22.7621	24.9725	25.6327	24.9017	23.3251	24.0802	25.1587	24.738	24.0008	24.5871	23.5719	24.6325	24.6841	24.7158	22.2622	24.7921	25.681	23.7974	24.2994	23.2294	22.2288	22.5046	23.1897	23.6774	23.7778
P42932	TCPQ_MOUSE	T-complex protein 1 subunit theta (TCP-1-theta) (CCT-theta)	Cct8 Cctq	Mus musculus (Mouse)	40	31.5982	31.4496	31.3499	31.5734	31.4066	31.5751	31.511	31.2897	31.0319	31.6691	31.6553	31.6048	31.8096	32.0505	31.6628	31.4869	31.515	31.209	31.1674	31.3568	31.5818	31.6808	31.3199	31.188	31.27	31.8773	31.3494	31.2495	31.8669	31.7423	31.7115	31.654	31.2907	31.1664	31.1854	31.1864	31.3146	30.9276	31.1522	31.0419	31.1473	31.3029	31.2652	31.3677
P43247	MSH2_MOUSE	DNA mismatch repair protein Msh2 (MutS protein homolog 2)	Msh2	Mus musculus (Mouse)	17	24.7146	24.756	25.5573	25.1315	24.3107	21.7985	22.9197	23.5851	24.7234	23.8851	25.8973	24.0441	23.45	22.8866	23.2055	23.1537	24.7673	25.4561	22.5108	24.2678	22.8873	23.4848	24.6551	24.7142	24.6286	23.5492	24.0328	24.2873	22.0841	25.2915	23.5188	21.5419	24.5687	24.1713	24.7298	24.7056	23.3058	23.4728	24.3426	21.9934	26.2292	26.3505	26.6311	26.4612
P43274	H14_MOUSE	Histone H1.4 (H1 VAR.2) (H1e)	Hist1h1e H1f4	Mus musculus (Mouse)	6	29.8469	30.0267	29.8986	28.812	28.7362	30.5953	30.8882	30.4984	29.761	26.1954	29.5015	30.3776	30.6842	30.8004	31.0763	31.1549	29.5098	29.4277	29.8741	31.0054	31.2553	30.6546	29.8912	30.7035	30.3084	29.805	30.7977	30.2678	31.2692	31.7176	31.0074	30.607	27.1683	27.6043	28.8314	30.1287	29.9475	28.5	28.4794	27.9704	30.5248	30.492	30.5726	30.6546
P43275	H11_MOUSE	Histone H1.1 (H1 VAR.3) (Histone H1a) (H1a)	Hist1h1a H1a H1f1	Mus musculus (Mouse)	9	30.2048	29.8861	29.9502	28.6932	28.1527	29.7169	30.7261	30.2611	29.7462	24.6327	29.952	29.6647	29.7647	29.8787	29.8511	30.378	30.0941	30.1564	30.4976	30.8852	28.5817	30.0278	29.4928	30.1911	29.7898	30.01	30.6418	30.1249	30.4994	30.4539	30.3595	29.9738	26.7844	27.3654	28.3871	29.1458	29.5819	28.4053	28.9425	28.162	30.1744	30.374	30.7105	30.6479
P43276	H15_MOUSE	Histone H1.5 (H1 VAR.5) (H1b)	Hist1h1b H1f5	Mus musculus (Mouse)	11	30.4564	30.5219	30.5579	29.0703	28.591	30.9557	31.0639	30.9818	29.9068	25.4112	30.2281	30.2042	30.6745	30.7343	30.6824	31.7014	30.2642	30.1434	30.87	31.4658	29.425	30.7858	30.0535	30.614	30.8839	30.6291	30.9282	31.3752	30.9962	31.2794	31.4522	30.8869	25.6774	24.994	26.5907	27.9028	28.9731	27.3143	27.6207	26.7927	31.133	30.9276	31.38	31.2781
P43277	H13_MOUSE	Histone H1.3 (H1 VAR.4) (H1d)	Hist1h1d H1f3	Mus musculus (Mouse)	4	32.5452	32.9083	32.6914	31.4578	31.5457	33.3975	33.2108	33.2921	32.2559	28.3271	32.0184	32.8533	32.5842	33.3089	32.8953	33.398	32.3822	32.1927	32.809	33.7472	33.2296	33.523	32.5526	32.9495	32.937	32.7282	33.1234	33.1677	33.5988	33.8579	33.5537	33.4336	30.9473	31.7191	32.455	33.2326	33.1916	32.0279	32.2859	31.9793	33.3102	33.4525	33.5071	33.523
P43406	ITAV_MOUSE	Integrin alpha-V (Vitronectin receptor subunit alpha) (CD antigen CD51) [Cleaved into: Integrin alpha-V heavy chain; Integrin alpha-V light chain]	Itgav	Mus musculus (Mouse)	34	28.7258	28.6321	28.8751	28.6451	29.0731	28.6398	28.9558	28.7565	28.4702	28.4699	28.1569	28.901	28.2081	28.6562	28.9992	28.9841	27.7538	27.1099	27.3142	27.3648	29.025	28.6892	28.1858	28.4762	28.2944	28.6252	28.7386	28.4458	29.525	29.1944	29.4498	29.2938	27.4402	27.2753	27.8383	27.0428	27.7869	27.9608	27.8332	27.2619	28.7763	28.5367	28.2147	28.3319
P43883	PLIN2_MOUSE	Perilipin-2 (Adipophilin) (Adipose differentiation-related protein) (ADRP)	Plin2 Adfp Adrp	Mus musculus (Mouse)	15	25.0195	22.6077	20.7218	22.5796	21.6466	23.0893	23.8737	21.7428	25.5227	24.7218	22.6961	26.1423	24.056	19.346	24.4437	25.5776	23.1259	22.5183	21.6736	23.4203	23.4027	26.7155	26.9905	24.0887	23.7741	24.4494	24.8295	21.9811	27.5903	26.9172	27.3565	27.8172	29.1355	28.3679	29.3496	28.3526	29.91	30.0966	29.7622	29.4917	26.2188	25.6769	24.9035	25.6262
P45376	ALDR_MOUSE	Aldo-keto reductase family 1 member B1 (EC 1.1.1.300) (EC 1.1.1.372) (EC 1.1.1.54) (Aldehyde reductase) (Aldo-keto reductase family 1 member B3) (Aldose reductase) (AR) (EC 1.1.1.21)	Akr1b1 Akr1b3 Aldor1 Aldr1 Alr2	Mus musculus (Mouse)	13	30.0076	30.029	29.9477	30.2485	30.5723	30.2599	30.4037	30.0577	29.7489	30.1028	30.339	29.7477	30.9102	30.6973	30.5302	29.9578	30.1055	30.0601	29.7854	30.2025	30.5361	30.172	30.2264	29.9909	29.8357	30.0769	29.6241	30.0469	29.7162	29.4886	29.565	29.9066	30.5217	30.1118	30.0767	30.0487	29.745	30.1721	30.1331	30.6488	29.2279	29.362	29.4117	29.1212
P45377	ALD2_MOUSE	Aldose reductase-related protein 2 (AR) (EC 1.1.1.21) (Aldehyde reductase) (Fibroblast growth factor-regulated protein) (Protein FR-1)	Akr1b8 Fgfrp	Mus musculus (Mouse)	8	29.0993	29.3011	28.8261	29.2275	29.3064	28.8955	28.624	28.6303	28.5872	29.0532	29.0421	28.8488	29.4278	28.892	28.0043	27.9997	28.3068	28.5478	28.7753	28.3886	28.8726	27.8359	27.6583	28.8243	28.5616	28.6204	28.6163	28.3888	28.2379	28.2049	28.2551	28.2823	28.8185	28.5795	28.8792	28.2473	28.14	28.1293	28.3737	28.7509	28.128	27.8789	28.4988	28.2178
P45591	COF2_MOUSE	Cofilin-2 (Cofilin, muscle isoform)	Cfl2	Mus musculus (Mouse)	9	27.3679	27.7772	27.6474	28.3564	28.1577	27.3793	27.7053	27.6681	27.418	27.6406	28.1674	27.19	28.5067	28.4535	27.9427	26.9343	27.6339	26.9298	27.457	27.4188	28.4004	26.1094	25.9071	26.819	27.1137	27.3338	27.2879	27.3191	27.2772	26.5541	27.1792	27.1426	26.4165	26.931	26.6551	26.7044	26.0965	26.3126	26.6542	27.2186	26.6611	27.1319	26.471	26.6318
P45700	MA1A1_MOUSE	Mannosyl-oligosaccharide 1,2-alpha-mannosidase IA (EC 3.2.1.113) (Man(9)-alpha-mannosidase) (Man9-mannosidase) (Mannosidase alpha class 1A member 1) (Processing alpha-1,2-mannosidase IA) (Alpha-1,2-mannosidase IA)	Man1a1 Man1a	Mus musculus (Mouse)	9	22.6691	22.3315	22.8443	23.3535	22.1011	22.2563	21.3543	24.4108	22.3719	21.9539	21.7962	23.3386	22.0909	17.094	21.3009	20.6833	23.1019	24.1679	23.6388	23.5475	24.6433	24.5225	23.208	23.0502	22.5212	21.4475	22.5783	22.9787	22.5411	24.6065	24.8097	23.411	23.0943	26.779	26.312	25.476	25.1924	25.0229	25.6211	25.1825	21.7364	21.4209	25.0754	24.9538
P45878	FKBP2_MOUSE	Peptidyl-prolyl cis-trans isomerase FKBP2 (PPIase FKBP2) (EC 5.2.1.8) (13 kDa FK506-binding protein) (13 kDa FKBP) (FKBP-13) (FK506-binding protein 2) (FKBP-2) (Immunophilin FKBP13) (Rotamase)	Fkbp2 Fkbp13	Mus musculus (Mouse)	7	27.7159	27.5292	27.2776	27.6498	27.8656	27.2692	27.3819	27.3698	26.7198	27.5368	27.7051	27.2703	27.571	27.7271	27.6456	27.4178	27.3902	27.8533	27.7053	27.6177	28.8336	28.2867	27.2092	27.9914	27.2571	27.1682	27.3778	27.3021	27.5993	26.4728	26.767	27.0495	26.6887	26.9783	27.1643	26.9519	24.5977	26.6749	26.8646	26.9931	27.0738	25.0967	27.2714	27.2421
P45952	ACADM_MOUSE	Medium-chain specific acyl-CoA dehydrogenase, mitochondrial (MCAD) (EC 1.3.8.7)	Acadm	Mus musculus (Mouse)	19	27.8003	28.7134	28.2949	28.5635	28.2669	29.5325	28.4112	30.0393	28.1196	28.2604	29.0574	27.7296	28.4429	27.7664	28.3019	28.0866	28.2626	28.4295	28.6823	28.3314	27.0165	28.4708	31.4513	28.1364	28.3955	28.3242	27.9635	27.9963	30.2466	28.3061	27.072	27.2451	27.6209	27.2758	27.326	27.2787	26.9808	27.3955	27.9878	27.8066	27.9403	27.9395	27.7309	27.6471
P46061	RAGP1_MOUSE	Ran GTPase-activating protein 1 (RanGAP1)	Rangap1 Fug1	Mus musculus (Mouse)	20	27.401	27.2497	26.5975	27.5471	27.3652	26.9742	26.4478	26.5406	25.9582	27.0958	26.7306	26.2289	27.1606	26.1154	26.7827	26.5135	27.4946	27.1599	27.3148	27.6001	28.6502	27.1213	25.9258	27.4189	26.6758	26.6762	26.9863	26.9118	25.5087	26.0105	26.314	26.2924	26.4875	26.7554	26.0711	27.2427	26.5921	26.052	27.0373	25.777	27.1077	27.5138	27.6917	27.4586
P46412	GPX3_MOUSE	Glutathione peroxidase 3 (GPx-3) (GSHPx-3) (EC 1.11.1.9) (Plasma glutathione peroxidase) (GPx-P) (GSHPx-P)	Gpx3	Mus musculus (Mouse)	6	27.7912	27.3623	26.6546	27.3456	26.9741	27.4949	27.5399	26.2732	27.2096	26.6122	26.3037	27.6765	27.8399	27.9583	26.6804	27.3476	26.7544	26.8257	26.9181	27.2418	28.0338	29.0542	28.434	26.8048	26.2938	27.6567	27.0973	26.7082	28.4474	28.1018	28.2601	28.8232	28.4633	27.5132	28.2188	28.3773	29.1475	28.927	29.1544	28.6408	26.2244	27.1619	25.8988	26.2798
P46460	NSF_MOUSE	Vesicle-fusing ATPase (EC 3.6.4.6) (N-ethylmaleimide-sensitive fusion protein) (NEM-sensitive fusion protein) (Suppressor of K(+) transport growth defect 2) (Protein SKD2) (Vesicular-fusion protein NSF)	Nsf Skd2	Mus musculus (Mouse)	31	28.4122	27.8752	28.4986	28.0138	28.7008	28.0659	28.0511	27.5386	28.0233	27.8145	27.0764	27.118	27.7025	27.8398	26.9929	26.9665	28.2699	27.3033	28.4296	27.8218	28.0408	28.6573	28.3793	27.9543	28.2905	28.1746	28.0626	27.8006	28.4858	28.119	27.1673	27.2204	29.0574	28.8985	28.5531	28.8085	28.428	28.6603	28.924	28.971	27.9519	28.2807	28.19	28.0163
P46467	VPS4B_MOUSE	Vacuolar protein sorting-associated protein 4B (EC 3.6.4.6) (Suppressor of K(+) transport growth defect 1) (Protein SKD1)	Vps4b Skd1	Mus musculus (Mouse)	13	26.9897	27.1459	27.5452	26.8493	27.2943	27.7551	27.3661	27.2103	26.9101	26.6744	26.7331	27.0729	26.8355	26.8473	26.0473	27.5491	27.1708	27.1675	26.7922	26.7888	26.7487	26.8514	27.3108	26.6675	27.462	27.5084	27.5373	27.3912	27.2104	27.6607	27.3178	26.335	26.8566	27.1157	26.4857	26.9	26.8163	26.9166	26.9091	26.9426	26.4899	26.6614	26.428	25.8501
P46471	PRS7_MOUSE	26S proteasome regulatory subunit 7 (26S proteasome AAA-ATPase subunit RPT1) (Proteasome 26S subunit ATPase 2) (Protein MSS1)	Psmc2 Mss1	Mus musculus (Mouse)	31	29.5016	29.5018	29.3561	29.4512	29.6243	29.6448	29.37	29.934	29.2263	29.7586	29.9666	29.3829	29.416	29.4028	29.4417	29.2264	29.9654	29.7155	29.5967	29.0643	29.2992	28.8185	29.8285	29.588	29.5289	29.8355	29.9385	30.1387	29.4495	29.7069	30.0917	29.2798	29.099	29.0724	29.0167	28.7471	28.9651	28.7989	29.2214	29.1783	28.9951	29.2498	29.2629	29.277
P46638	RB11B_MOUSE	Ras-related protein Rab-11B	Rab11b	Mus musculus (Mouse)	3	29.8376	29.5439	29.7463	29.7818	30.1431	30.2009	29.9293	29.6853	29.7973	29.7899	29.9036	29.901	30.3013	30.4341	30.354	30.0222	29.903	29.9585	30.1494	30.1275	30.3393	30.7335	30.6865	29.9042	29.8063	30.1122	29.8932	30.0117	30.286	29.6412	30.2641	30.3289	30.8192	30.6642	30.7916	30.7637	30.907	30.9054	31.0091	30.9692	30.251	30.1087	30.3933	30.1428
P46664	PURA2_MOUSE	Adenylosuccinate synthetase isozyme 2 (AMPSase 2) (AdSS 2) (EC 6.3.4.4) (Adenylosuccinate synthetase, acidic isozyme) (Adenylosuccinate synthetase, liver isozyme) (L-type adenylosuccinate synthetase) (IMP--aspartate ligase 2)	Adss Adss2	Mus musculus (Mouse)	20	28.9913	28.5183	27.8819	29.0556	29.0571	28.9197	28.4798	28.7021	28.4871	29.0622	29.5521	28.3611	29.3233	29.1702	28.7906	28.2691	29.1616	28.7888	28.9976	28.1656	29.2067	29.3178	28.3065	28.7293	28.2294	28.4467	28.8101	26.9774	28.2213	27.4024	27.9654	26.8321	27.8026	27.6011	26.9518	27.3773	26.8381	26.8982	27.0176	27.0221	28.1279	28.6558	29.1488	28.772
P46735	MYO1B_MOUSE	Unconventional myosin-Ib (MIH-L) (Myosin I alpha) (MMI-alpha) (MMIa)	Myo1b	Mus musculus (Mouse)	5	27.3853	26.1512	25.7134	21.331	27.5404	26.3883	21.7207	26.505	25.3186	25.3387	26.5558	25.6093	25.9162	25.7021	25.1367	25.6287	23.6347	26.3662	19.0776	24.7202	24.0995	25.008	22.4016	25.4164	25.381	26.3259	25.08	22.7734	25.4559	25.1519	24.7682	23.5132	25.6718	25.8312	23.5806	25.7347	23.5879	25.7862	25.8108	26.0397	24.2481	24.1922	25.8175	25.7043
P46935	NEDD4_MOUSE	E3 ubiquitin-protein ligase NEDD4 (EC 2.3.2.26) (HECT-type E3 ubiquitin transferase NEDD4) (Neural precursor cell expressed developmentally down-regulated protein 4) (NEDD-4)	Nedd4 Kiaa0093 Nedd-4 Nedd4-1 Nedd4a	Mus musculus (Mouse)	32	29.3032	29.4018	29.5644	29.4859	29.3285	29.0904	29.3543	29.3937	29.3829	29.3022	28.9186	29.2621	28.9059	28.8015	29.4548	28.9535	29.0407	29.1653	28.8371	28.9744	29.2466	28.3716	29.0466	28.7983	29.3759	29.1425	29.1981	29.4837	28.9089	29.5602	29.2806	28.5833	29.0899	29.3522	28.977	28.9643	28.4623	28.3791	28.3192	28.6078	29.3744	29.1905	29.4069	29.4614
P46978	STT3A_MOUSE	Dolichyl-diphosphooligosaccharide--protein glycosyltransferase subunit STT3A (Oligosaccharyl transferase subunit STT3A) (STT3-A) (EC 2.4.99.18) (B5) (Integral membrane protein 1)	Stt3a Itm1	Mus musculus (Mouse)	21	28.1351	28.3133	28.3942	27.5834	27.9062	28.2835	29.3498	28.24	28.4507	28.2922	27.6813	28.4534	27.3916	27.9084	28.9083	28.9667	28.1457	27.8625	27.9967	28.7044	24.9557	28.8522	29.1971	28.5876	27.6173	28.5243	28.5462	28.8927	28.8056	29.2427	29.3696	29.6781	29.0515	29.1511	28.8838	28.9444	29.6428	29.0479	29.3422	29.451	28.9349	29.1134	28.8224	28.7485
P47199	QOR_MOUSE	Quinone oxidoreductase (EC 1.6.5.5) (NADPH:quinone reductase) (Zeta-crystallin)	Cryz	Mus musculus (Mouse)	9	25.9036	26.7489	26.5047	27.609	27.3067	27.0768	25.7498	26.3007	26.3124	26.502	25.8776	26.4348	27.4628	26.9733	26.6771	25.7484	25.4802	25.9431	25.994	24.9023	26.46	27.5107	26.8156	26.2208	26.2462	26.4593	26.4439	26.0675	25.3368	25.5827	25.153	24.7506	28.6988	28.0161	27.896	28.1707	28.0625	27.7776	28.1251	28.3947	27.7597	28.1758	25.3506	27.968
P47226	TES_MOUSE	Testin (TES1/TES2)	Tes	Mus musculus (Mouse)	14	26.3856	26.8824	26.1346	25.9267	27.3586	27.5248	26.5184	25.7582	27.1843	26.4157	26.0862	26.5851	25.7178	25.0419	25.5091	25.9974	26.2727	26.674	25.0269	26.7706	21.6406	17.9363	27.1059	25.484	26.9734	26.6463	27.0362	26.0935	27.0725	25.2782	25.5139	25.8998	23.2494	24.7013	25.0323	26.1616	26.0403	25.5358	24.9177	24.3859	26.7917	27.0238	26.7104	26.3311
P47713	PA24A_MOUSE	Cytosolic phospholipase A2 (cPLA2) (Phospholipase A2 group IVA) [Includes: Phospholipase A2 (EC 3.1.1.4) (Phosphatidylcholine 2-acylhydrolase); Lysophospholipase (EC 3.1.1.5)]	Pla2g4a Cpla2 Pla2g4	Mus musculus (Mouse)	19	26.0387	26.0061	26.3188	25.6672	26.0436	26.1017	26.315	26.2335	26.6812	25.6997	25.8527	26.086	24.5717	24.8409	25.6486	26.3603	26.4477	26.2159	26.1011	26.3753	26.4277	26.5887	26.02	26.6615	25.8191	25.9489	26.3094	27.0371	26.1122	26.5209	26.3637	25.9931	26.8352	25.9503	25.9105	26.1932	27.1748	26.4917	26.3955	26.4448	26.0966	26.8052	26.6848	25.7799
P47738	ALDH2_MOUSE	Aldehyde dehydrogenase, mitochondrial (EC 1.2.1.3) (AHD-M1) (ALDH class 2) (ALDH-E2) (ALDHI)	Aldh2 Ahd-1 Ahd1	Mus musculus (Mouse)	25	30.5034	30.49	30.3291	30.7777	30.7174	30.4304	30.74	30.0672	30.0284	30.847	30.7682	30.792	31.1038	31.3428	31.2863	30.8782	30.852	30.3478	31.0174	31.0858	31.5142	32.0805	31.4618	31.0408	30.3374	30.5925	30.1611	30.4655	31.2983	31.2936	31.4224	31.281	31.3157	31.1825	31.406	31.1238	31.3493	31.6922	31.8507	31.8023	30.306	30.6729	30.2922	30.4593
P47739	AL3A1_MOUSE	Aldehyde dehydrogenase, dimeric NADP-preferring (EC 1.2.1.5) (Aldehyde dehydrogenase 4) (Aldehyde dehydrogenase family 3 member A1) (Dioxin-inducible aldehyde dehydrogenase 3)	Aldh3a1 Ahd-4 Ahd4 Aldh3 Aldh4	Mus musculus (Mouse)	25	29.9835	29.9322	29.8841	30.5267	30.8383	30.7063	30.3418	30.6686	29.6217	30.5778	30.834	29.6254	31.2856	30.7732	30.8426	29.4254	30.6039	30.2878	30.6696	29.9885	31.0831	29.4576	28.7558	30.7235	30.1854	29.5635	28.7659	29.6906	29.6619	29.6966	29.3656	28.6714	28.3688	28.8553	29.1385	28.9541	28.0674	27.6204	27.9346	27.7907	29.3319	29.1479	29.7763	29.7056
P47740	AL3A2_MOUSE	Aldehyde dehydrogenase family 3 member A2 (EC 1.2.1.3) (EC 1.2.1.94) (Aldehyde dehydrogenase 3) (Fatty aldehyde dehydrogenase)	Aldh3a2 Ahd-3 Ahd3 Aldh3 Aldh4	Mus musculus (Mouse)	13	27.2561	27.1757	27.0015	25.5802	27.306	27.2486	26.3842	27.5028	27.4196	26.6375	27.1711	26.8304	27.1983	27.2691	27.2475	27.2438	27.5094	27.2244	27.4376	27.6262	27.0563	27.6344	27.6581	27.7162	27.7178	26.9226	27.212	27.7326	27.8933	28.444	28.3302	27.4581	27.5403	27.3367	27.0401	26.7374	28.1088	27.4428	27.0216	27.2482	26.9965	27.1986	26.348	27.1315
P47753	CAZA1_MOUSE	F-actin-capping protein subunit alpha-1 (CapZ alpha-1)	Capza1 Cappa1	Mus musculus (Mouse)	10	29.1404	29.1842	28.7795	29.5437	29.3673	29.6785	28.8806	29.1176	28.7556	29.2907	29.0525	28.7561	29.0674	29.4886	29.111	29.0352	29.0141	28.805	28.9965	28.8878	29.7948	29.88	30.0498	29.3445	28.8555	28.6596	29.4426	28.7535	29.3997	29.1372	29.7506	29.0453	29.0469	28.7394	29.1199	28.8901	28.6583	28.9413	28.9845	29.1254	28.1347	28.5105	28.1722	28.2948
P47754	CAZA2_MOUSE	F-actin-capping protein subunit alpha-2 (CapZ alpha-2)	Capza2 Cappa2	Mus musculus (Mouse)	11	30.811	30.3499	30.2496	30.2924	30.482	30.3552	30.5019	30.3558	30.4404	30.7108	30.8212	30.2842	30.8228	30.6881	30.5467	30.625	30.5375	30.3563	30.4545	30.502	31.3534	31.2243	31.2143	30.9571	30.6143	30.6784	30.6879	30.5868	30.6788	30.461	30.664	30.8794	30.9643	30.6648	31.0934	30.6696	30.4336	30.7526	30.8183	30.8109	30.0639	30.2445	30.1114	30.0096
P47757	CAPZB_MOUSE	F-actin-capping protein subunit beta (CapZ beta)	Capzb Cappb1	Mus musculus (Mouse)	13	30.2775	30.3357	30.1362	30.1488	30.5438	30.1527	30.2698	29.6919	29.9899	30.2375	30.395	30.0896	30.2966	30.4637	29.9001	29.8879	30.2268	30.2662	30.8005	30.4587	30.8669	30.6494	30.3317	30.1916	29.9456	30.0716	30.2048	30.1765	29.8083	29.7695	30.0937	30.1505	31.0362	30.6388	30.6996	30.3262	30.5195	30.7788	30.7657	30.8362	29.8272	30.0794	29.9123	29.7639
P47758	SRPRB_MOUSE	Signal recognition particle receptor subunit beta (SR-beta)	Srprb	Mus musculus (Mouse)	9	26.988	26.3166	25.8148	26.1393	25.4221	27.1043	26.5222	26.5151	26.075	24.7086	27.2796	26.6712	26.7348	25.636	27.133	26.9568	27.0231	26.3612	27.0156	26.8326	27.2951	26.4001	28.9042	25.3666	26.6102	27.0725	26.8197	27.4274	27.0295	27.0077	27.9628	25.116	26.3186	25.9366	27.6181	26.8936	27.4913	26.6581	27.6082	27.2641	26.9824	27.3235	26.9358	26.9989
P47791	GSHR_MOUSE	Glutathione reductase, mitochondrial (GR) (GRase) (EC 1.8.1.7)	Gsr Gr1	Mus musculus (Mouse)	16	28.6448	28.4709	28.0273	28.8803	28.1029	28.6553	28.5134	28.4348	28.1896	28.8349	28.9497	28.04	29.0593	29.5355	28.3122	28.5112	28.2757	28.6424	28.8989	28.2464	29.0212	29.1109	29.032	28.876	28.3267	28.5331	28.4969	28.6398	28.8101	28.3907	28.4787	28.6256	29.4205	28.9916	29.411	28.8324	28.9016	29.0346	29.0539	28.7075	27.6669	27.69	27.7936	28.066
P47802	MTX1_MOUSE	Metaxin-1 (Mitochondrial outer membrane import complex protein 1)	Mtx1 Mtx Mtxn	Mus musculus (Mouse)	7	24.4934	25.4067	25.0569	24.8338	24.2621	24.2399	25.2628	25.8419	25.4841	24.281	24.3222	24.8163	24.0875	24.1863	25.2116	26.0806	25.6644	25.7831	25.0433	25.7822	24.5921	21.2578	25.95	24.6201	25.4263	24.769	24.9115	25.947	24.4699	25.9848	24.8518	26.1058	25.7911	25.3467	25.0041	25.2018	26.1944	25.6841	24.5584	25.9593	25.639	25.4102	25.0828	25.3828
P47809	MP2K4_MOUSE	Dual specificity mitogen-activated protein kinase kinase 4 (MAP kinase kinase 4) (MAPKK 4) (EC 2.7.12.2) (C-JUN N-terminal kinase kinase 1) (JNK kinase 1) (JNKK 1) (JNK-activating kinase 1) (MAPK/ERK kinase 4) (MEK 4) (SAPK/ERK kinase 1) (SEK1)	Map2k4 Jnkk1 Mek4 Mkk4 Prkmk4 Sek1 Serk1 Skk1	Mus musculus (Mouse)	8	25.2983	25.08	25.3947	24.8505	25.776	24.3113	25.4664	24.8851	25.4652	25.4321	25.9447	25.6453	23.994	25.5732	26.4139	26.4393	26.7283	26.4797	26.5891	26.6419	23.2526	24.5892	26.2603	25.9248	25.4333	26.239	26.2844	26.0504	26.209	26.1458	26.48	25.714	23.4686	24.0719	25.5383	26.5113	25.155	24.7633	25.9252	24.302	25.3849	25.6551	25.1865	25.3399
P47811	MK14_MOUSE	Mitogen-activated protein kinase 14 (MAP kinase 14) (MAPK 14) (EC 2.7.11.24) (CRK1) (Mitogen-activated protein kinase p38 alpha) (MAP kinase p38 alpha)	Mapk14 Crk1 Csbp1 Csbp2	Mus musculus (Mouse)	15	27.2888	27.2486	27.6656	27.0223	25.8218	27.3065	27.6019	27.1432	27.5047	27.7913	27.316	26.0163	26.6142	25.3816	26.8759	27.0301	27.7645	27.6317	28.059	27.591	24.8155	27.1596	27.2428	27.3825	27.458	26.6175	27.7079	27.3091	26.8574	26.585	26.7185	26.3539	28.0726	26.3614	26.8348	26.9307	27.4415	28.0153	26.5577	27.7315	26.8697	26.3469	25.7568	26.9022
P47856	GFPT1_MOUSE	Glutamine--fructose-6-phosphate aminotransferase [isomerizing] 1 (EC 2.6.1.16) (D-fructose-6-phosphate amidotransferase 1) (Glutamine:fructose-6-phosphate amidotransferase 1) (GFAT 1) (GFAT1) (Hexosephosphate aminotransferase 1)	Gfpt1 Gfpt	Mus musculus (Mouse)	19	27.886	27.6664	27.6857	27.3925	27.2853	27.7167	27.2886	27.7216	27.8438	28.362	28.6791	28.0375	26.7159	27.2092	27.4372	27.9525	28.647	28.8231	28.1635	28.6753	27.2553	27.6138	27.6709	27.5941	28.1256	27.096	26.9611	28.041	27.5698	28.1289	27.9523	27.5245	28.7144	28.4462	28.4228	28.3463	28.4823	28.4034	28.4638	28.6778	28.5483	28.4585	28.7188	28.7059
P47857	PFKAM_MOUSE	ATP-dependent 6-phosphofructokinase, muscle type (ATP-PFK) (PFK-M) (EC 2.7.1.11) (6-phosphofructokinase type A) (Phosphofructo-1-kinase isozyme A) (PFK-A) (Phosphohexokinase)	Pfkm Pfk-m Pfka	Mus musculus (Mouse)	23	27.7679	27.8596	28.0613	28.5352	27.6536	27.8306	28.0871	27.6209	28.0339	29.4101	28.7713	28.3578	27.9311	27.6681	27.5743	27.5507	28.4568	28.1973	28.7162	28.4594	27.7758	28.0422	27.4342	27.7911	27.523	27.8732	28.0729	27.74	27.85	27.0104	27.0016	26.9354	28.6756	28.2489	26.7627	27.0564	26.9926	27.3046	28.5624	29.0393	27.2491	27.1143	27.7123	26.6908
P47911	RL6_MOUSE	60S ribosomal protein L6 (TAX-responsive enhancer element-binding protein 107) (TAXREB107)	Rpl6	Mus musculus (Mouse)	22	30.5492	30.9526	31.4154	31.3361	32.0478	31.5466	31.4805	31.0616	30.8041	31.4405	31.6093	30.6299	31.6647	31.7611	31.1544	31.3366	30.6668	30.8952	31.1481	31.5432	31.4061	30.962	31.0565	31.4057	31.0022	30.8859	30.8658	31.2429	30.8899	31.0459	30.8283	30.8049	30.8739	31.0879	31.1083	31.0851	30.7825	30.8968	30.7666	30.9171	30.9839	30.8287	31.3499	31.2207
P47915	RL29_MOUSE	60S ribosomal protein L29	Rpl29 Rpl43	Mus musculus (Mouse)	6	27.4156	28.2987	28.7616	28.8811	29.0125	28.807	28.6946	28.4006	27.688	28.8884	28.727	27.5239	28.5516	28.3413	27.2003	28.8513	25.735	25.2796	25.8649	26.604	27.2427	26.5676	26.7263	27.7138	28.2694	27.3178	28.7682	28.6688	26.3288	27.2375	27.7442	28.1097	24.4644	24.8357	23.7272	25.5202	24.2577	23.1659	24.132	23.1252	25.3484	25.5843	26.3262	25.4142
P47941	CRKL_MOUSE	Crk-like protein	Crkl Crkol	Mus musculus (Mouse)	12	25.3243	26.6558	26.4288	25.7353	25.2342	24.5671	24.8709	25.063	25.0429	24.7394	25.938	26.0002	25.4137	24.6092	23.6039	24.4814	24.6621	24.5801	25.5634	24.7211	24.7718	26.2845	25.9246	26.5441	24.7115	25.0726	24.901	26.6341	24.8201	26.4858	24.5696	24.763	25.4116	25.8428	25.1793	25.9439	25.4157	25.4469	26.4254	26.2683	25.8211	25.8038	25.8076	25.04
P47955	RLA1_MOUSE	60S acidic ribosomal protein P1	Rplp1	Mus musculus (Mouse)	3	28.9783	29.0638	28.5508	29.2791	29.4011	28.8183	28.8002	28.7555	27.9887	28.4548	28.5703	29.2925	29.0023	28.9645	29.3967	29.3718	28.2824	28.325	28.1965	28.0226	30.4777	28.7141	28.9616	29.0722	28.8425	28.8889	29.0945	28.4553	29.8685	29.7491	29.2709	28.7529	27.7417	27.2583	27.5952	27.985	27.4832	27.6628	27.3536	27.0686	28.275	28.4562	28.2478	28.5202
P47962	RL5_MOUSE	60S ribosomal protein L5	Rpl5	Mus musculus (Mouse)	16	30.4789	30.8019	30.8963	30.9074	31.241	30.9096	30.7517	30.6437	30.633	30.8345	30.8577	30.2661	30.8737	31.0737	30.9696	31.023	30.609	30.4952	30.6181	30.7363	30.3408	30.1216	30.1977	30.6644	30.5781	30.6898	30.8932	31.1415	30.079	30.1601	30.2292	30.2321	30.3711	30.3584	30.1352	30.0124	29.5974	29.6888	29.5912	29.8894	29.8135	30.1339	30.3049	30.2266
P47963	RL13_MOUSE	60S ribosomal protein L13 (A52)	Rpl13	Mus musculus (Mouse)	16	30.1416	30.2814	30.5776	30.6047	30.5786	30.4958	30.6858	30.5774	30.2578	30.5074	30.5944	29.2789	30.3532	30.5265	29.087	30.9173	29.976	29.5656	30.1238	30.6485	30.6123	29.8767	30.223	30.2621	30.1803	30.0845	30.8278	30.6516	29.1893	29.1555	29.5432	29.7118	29.0318	29.978	29.4887	29.9205	29.0314	28.9344	29.2122	29.2258	29.9821	30.1272	30.4899	30.1462
P47968	RPIA_MOUSE	Ribose-5-phosphate isomerase (EC 5.3.1.6) (Phosphoriboisomerase)	Rpia Rpi	Mus musculus (Mouse)	9	24.8115	25.1338	25.5887	26.1842	26.7811	26.0227	26.272	26.355	25.9301	26.6907	26.4713	26.2847	26.5499	27.2423	26.819	25.8142	26.276	25.9141	25.8787	25.2671	26.3911	26.7104	25.914	25.8511	24.9042	26.2741	25.759	26.7167	26.1415	26.3974	25.7525	26.558	26.0324	25.3858	24.6395	25.1243	26.0491	25.9423	25.0899	25.4437	25.4793	25.353	25.7062	26.0973
P48024	EIF1_MOUSE	Eukaryotic translation initiation factor 1 (eIF1) (Protein translation factor SUI1 homolog)	Eif1 Sui1 Sui1-rs1	Mus musculus (Mouse)	6	27.0883	26.941	26.7039	26.5524	26.2611	26.3767	24.0859	27.0669	27.3368	26.7293	27.3661	25.1367	24.5765	24.5972	24.3979	25.3417	26.8398	27.1893	27.4186	26.2072	25.4638	25.7712	25.9769	22.8258	27.0756	27.0705	26.6935	26.8943	26.3282	25.5723	25.2036	25.253	23.483	24.7782	23.9646	25.5609	25.804	24.4168	22.498	26.0912	25.5481	24.876	25.2983	29.2281
P48025	KSYK_MOUSE	Tyrosine-protein kinase SYK (EC 2.7.10.2) (Spleen tyrosine kinase)	Syk ptk72 Sykb	Mus musculus (Mouse)	19	26.3905	26.1593	26.2197	25.36	25.4785	26.6569	26.8809	26.5095	26.9479	26.9145	25.1219	25.691	25.2107	24.8068	25.0952	26.3626	26.4833	26.5188	26.1264	27.6337	24.0412	26.7212	28.0371	25.8763	27.0234	26.1009	27.1202	26.3179	26.9333	26.4771	26.237	26.4455	27.8919	27.6415	28.1646	27.8532	27.9154	28.4474	28.5743	28.2098	25.8679	25.7661	25.3321	24.0055
P48036	ANXA5_MOUSE	Annexin A5 (Anchorin CII) (Annexin V) (Annexin-5) (Calphobindin I) (CBP-I) (Endonexin II) (Lipocortin V) (Placental anticoagulant protein 4) (PP4) (Placental anticoagulant protein I) (PAP-I) (Thromboplastin inhibitor) (Vascular anticoagulant-alpha) (VAC-alpha)	Anxa5 Anx5	Mus musculus (Mouse)	36	33.6394	33.5412	33.1909	33.6818	33.4037	33.6159	33.5761	33.0315	33.0836	33.4951	33.5836	33.9055	34.068	33.7665	33.9143	33.55	33.3575	33.1877	33.1596	33.0285	34.4035	33.8486	34.1919	33.2126	33.2087	33.8636	33.0957	33.1319	34.2461	33.8488	33.9207	34.4266	33.1458	33.1658	33.3274	33.1358	33.2661	33.299	33.3171	33.394	33.2809	33.4313	33.0081	33.2034
P48193	41_MOUSE	Protein 4.1 (P4.1) (4.1R) (Band 4.1)	Epb41 Epb4.1 Kiaa4056	Mus musculus (Mouse)	18	25.4161	24.9323	25.4245	23.8041	26.5723	25.9132	26.1005	23.9717	24.1544	24.0251	22.8633	25.0691	25.3105	25.0157	27.0111	25.7025	20.8784	24.1428	21.8868	22.9834	27.6558	26.3676	26.2312	26.5103	21.5344	23.2924	24.3125	21.799	25.0578	25.2062	25.3289	24.0199	23.9747	21.1882	22.2968	21.2071	24.8603	22.5838	24.366	26.05	24.5156	25.5416	24.9985	24.567
P48410	ABCD1_MOUSE	ATP-binding cassette sub-family D member 1 (EC 7.6.2.4) (Adrenoleukodystrophy protein) (ALDP)	Abcd1 Ald Aldgh	Mus musculus (Mouse)	6	22.295	25.2079	25.0077	20.3285	22.1805	20.6789	25.717	20.6335	25.8029	21.2684	25.8244	23.42	26.8151	26.6729	26.0963	25.5371	20.861	21.2732	22.3077	24.8443	22.3832	24.9586	21.5309	25.1029	25.4051	26.0783	21.1895	26.1052	25.1471	21.5484	25.2939	25.4234	25.8256	25.958	26.2869	22.6609	24.9128	25.6404	25.2886	25.6449	24.6594	24.9791	22.8101	21.3512
P48428	TBCA_MOUSE	Tubulin-specific chaperone A (TCP1-chaperonin cofactor A) (Tubulin-folding cofactor A) (CFA)	Tbca	Mus musculus (Mouse)	8	25.7453	27.1553	26.4432	27.3164	27.3195	26.2999	26.0364	26.5664	26.1993	27.2575	27.7982	26.6101	26.8401	26.9969	26.9777	26.2843	26.2312	25.0568	26.0095	26.4054	26.3508	25.6786	25.8052	25.1334	26.4964	26.5784	25.8045	26.2387	25.6872	24.5986	24.9255	25.8358	25.6752	26.1411	25.5112	23.7591	24.7573	25.6123	25.1424	25.741	25.9262	26.0004	26.1214	25.9009
P48678	LMNA_MOUSE	Prelamin-A/C [Cleaved into: Lamin-A/C]	Lmna Lmn1	Mus musculus (Mouse)	60	32.7968	32.7162	32.6095	32.1528	31.6733	32.9155	32.8024	32.6021	32.9001	32.2887	32.195	33.0459	32.1613	32.5253	32.9331	33.466	33.005	32.6568	32.9963	32.903	32.8333	32.407	33.0545	32.3646	32.4106	32.6099	33.1946	32.8962	32.8576	32.678	32.9065	32.8292	32.0813	32.7397	32.9985	33.256	32.9992	32.4028	32.9173	32.4828	32.651	32.7374	32.5454	32.3442
P48722	HS74L_MOUSE	Heat shock 70 kDa protein 4L (Heat shock 70-related protein APG-1) (Osmotic stress protein 94)	Hspa4l Apg1 Hsp4l Osp94	Mus musculus (Mouse)	29	28.2849	28.7204	28.257	28.9191	28.6442	28.4775	28.578	28.5661	28.1513	28.7688	29.138	28.7949	28.6238	28.4733	28.0868	27.615	28.6964	29.0562	28.6831	28.5272	28.5753	28.1653	27.2016	28.3858	28.2096	28.0987	27.9321	28.4716	27.9207	27.9968	27.924	28.0661	26.687	27.4347	27.686	27.8776	27.4451	27.1174	26.6703	27.3516	28.1719	28.298	28.4046	28.4786
P48758	CBR1_MOUSE	Carbonyl reductase [NADPH] 1 (EC 1.1.1.184) (15-hydroxyprostaglandin dehydrogenase [NADP(+)]) (EC 1.1.1.197) (NADPH-dependent carbonyl reductase 1) (Prostaglandin 9-ketoreductase) (Prostaglandin-E(2) 9-reductase) (EC 1.1.1.189)	Cbr1 Cbr	Mus musculus (Mouse)	13	27.3401	27.6712	27.3856	27.8205	27.1073	27.6226	28.0075	27.4925	27.5735	27.5139	27.6649	27.0524	27.6628	27.5115	27.5209	27.5228	27.618	27.1776	27.0143	27.0954	27.2017	28.0531	27.843	27.2502	27.4384	27.5784	27.18	27.3092	27.1092	27.3767	27.5164	26.9769	28.4002	27.7908	28.1375	27.4032	27.9009	28.2119	28.3455	28.7849	26.5676	27.0687	26.8829	27.1951
P48774	GSTM5_MOUSE	Glutathione S-transferase Mu 5 (EC 2.5.1.18) (Fibrous sheath component 2) (Fsc2) (GST class-mu 5)	Gstm5 Fsc2 Gstm3	Mus musculus (Mouse)	8	21.8763	23.4178	23.1194	23.8273	24.5268	22.2171	23.5687	23.8437	23.714	23.3922	24.0336	24.06	24.6611	23.2911	24.7583	22.9151	23.6207	23.2604	23.6651	22.8338	24.8419	24.7652	23.5401	24.7429	24.2583	21.4681	22.0019	19.6322	23.8561	21.1573	22.7673	22.595	25.4471	24.159	25.6661	25.8073	25.4849	25.2181	24.0173	25.0363	23.2773	24.4191	22.1719	22.035
P48962	ADT1_MOUSE	ADP/ATP translocase 1 (ADP,ATP carrier protein 1) (ADP,ATP carrier protein, heart/skeletal muscle isoform T1) (Adenine nucleotide translocator 1) (ANT 1) (Solute carrier family 25 member 4) (mANC1)	Slc25a4 Anc1 Ant1	Mus musculus (Mouse)	8	31.1164	31.6557	31.2356	31.1128	31.1753	31.6204	31.9112	31.3449	31.5785	31.3248	31.1898	31.8714	31.063	31.7182	32.5443	32.4324	31.6291	31.4905	31.609	32.0814	32.2623	31.6325	32.3377	31.8294	31.5771	31.4409	31.432	31.4835	32.286	32.2597	32.1783	32.5056	32.4593	32.4115	32.102	32.138	32.643	32.5022	32.7192	32.7584	31.579	31.8252	31.2616	31.3457
P49138	MAPK2_MOUSE	MAP kinase-activated protein kinase 2 (MAPK-activated protein kinase 2) (MAPKAP kinase 2) (MAPKAP-K2) (MAPKAPK-2) (MK-2) (MK2) (EC 2.7.11.1)	Mapkapk2 Rps6kc1	Mus musculus (Mouse)	5	22.955	24.3802	21.3175	19.8656	18.6194	23.4956	20.6932	24.714	22.6463	20.9924	25.2899	19.9161	20.0022	23.9137	20.026	22.5445	23.8316	22.7538	21.9191	21.3745	21.9842	25.0542	21.2645	24.9214	22.7704	22.7429	23.1444	24.1386	21.7145	20.2411	23.6561	24.1665	24.5103	23.3917	23.6997	23.434	23.2881	24.7135	24.0132	24.4378	24.0024	22.449	24.605	23.5003
P49182	HEP2_MOUSE	Heparin cofactor 2 (Heparin cofactor II) (HC-II) (Protease inhibitor leuserpin-2) (Serpin D1)	Serpind1 Hcf2 Hcii	Mus musculus (Mouse)	16	24.2191	23.8586	23.4798	23.1398	24.8511	27.4221	25.269	23.7938	24.1168	23.979	26.3932	25.3183	24.1453	25.0495	24.6128	25.0054	23.5112	24.5695	23.2301	25.0677	25.8832	27.751	26.7235	21.3209	26.815	26.5973	25.2774	23.1775	27.3676	27.3228	28.1335	27.4514	27.8424	27.3708	27.9461	28.1086	29.1786	28.7499	29.2029	28.8946	25.4721	26.2835	25.5523	25.6955
P49290	PERE_MOUSE	Eosinophil peroxidase (EPO) (EC 1.11.1.7) [Cleaved into: Eosinophil peroxidase light chain; Eosinophil peroxidase heavy chain]	Epx Eper	Mus musculus (Mouse)	28	29.5986	29.8138	29.3099	29.3811	29.9119	30.5334	30.4239	30.4466	29.2501	29.5046	29.279	28.1296	29.1969	27.4495	29.235	29.582	28.2194	29.0385	29.5316	30.9583	29.9688	30.9032	32.5508	30.4621	30.6855	29.5048	30.1487	30.1669	30.2319	28.8829	28.8476	29.6126	28.5832	28.7942	29.7214	29.196	29.8367	29.9996	29.7642	29.5192	29.2323	29.6653	29.4337	29.3749
P49300	CLC10_MOUSE	C-type lectin domain family 10 member A (MMGL) (Macrophage asialoglycoprotein-binding protein 1) (M-ASGP-BP-1) (Macrophage galactose/N-acetylgalactosamine-specific lectin)	Clec10a Mgl Mgl1	Mus musculus (Mouse)	11	28.4631	28.4796	27.4055	27.6781	27.5576	28.089	27.8903	27.779	28.1292	27.503	27.9452	27.7029	26.2915	27.2388	27.7282	28.1709	28.8707	28.5836	29.0954	29.0723	28.9701	29.8031	29.6824	28.4515	27.8102	28.1127	27.4805	28.5028	28.2646	27.8663	28.4394	28.4698	27.2688	27.0156	27.287	27.879	27.0181	27.94	27.6749	27.6994	26.6377	27.833	26.4325	26.7388
P49312	ROA1_MOUSE	Heterogeneous nuclear ribonucleoprotein A1 (hnRNP A1) (HDP-1) (Helix-destabilizing protein) (Single-strand-binding protein) (Topoisomerase-inhibitor suppressed) (hnRNP core protein A1) [Cleaved into: Heterogeneous nuclear ribonucleoprotein A1, N-terminally processed]	Hnrnpa1 Fli-2 Hnrpa1 Tis	Mus musculus (Mouse)	19	30.4506	30.2926	30.5552	30.7059	30.7539	30.9018	29.9173	30.4693	30.2109	30.7326	30.7792	30.3168	30.5338	29.6446	29.5658	29.8501	30.2545	30.6686	30.8002	30.7043	30.8698	30.2425	30.7101	30.704	30.3303	30.3634	29.9499	30.0202	29.7134	29.6022	30.1393	29.9241	29.4915	29.7245	30.1486	30.0716	29.5314	29.7036	29.6476	29.7478	30.1741	29.9601	30.3089	30.2833
P49442	INPP_MOUSE	Inositol polyphosphate 1-phosphatase (IPP) (IPPase) (EC 3.1.3.57)	Inpp1	Mus musculus (Mouse)	6	23.9258	25.532	25.059	25.0408	25.3083	24.2471	25.174	25.0671	24.991	25.0637	24.935	25.3064	25.1493	25.1872	24.9293	24.8056	24.0504	25.6087	23.6898	24.1548	26.3683	24.5026	25.9974	25.6412	24.4734	24.5356	25.1869	24.4722	24.3614	24.7458	24.494	24.81	25.0873	24.8274	24.2108	24.8069	24.9406	24.7805	24.5715	25.1499	25.2093	24.7735	25.3645	24.8488
P49443	PPM1A_MOUSE	Protein phosphatase 1A (EC 3.1.3.16) (Protein phosphatase 2C isoform alpha) (PP2C-alpha) (Protein phosphatase IA)	Ppm1a Pppm1a	Mus musculus (Mouse)	7	25.6027	26.0428	26.1695	26.7579	26.7237	25.2681	24.6939	25.9625	25.635	25.9724	26.8934	25.5405	26.806	26.1744	24.9601	25.9541	26.2091	27.3729	26.5698	26.0192	26.7569	26.4708	25.5084	25.7156	25.8312	25.7145	25.6445	25.8303	25.2688	23.3118	24.3637	25.0197	26.1491	25.2711	25.5832	25.8985	25.3249	25.5407	23.5142	25.5436	24.7028	25.8963	25.0879	24.8108
P49586	PCY1A_MOUSE	Choline-phosphate cytidylyltransferase A (EC 2.7.7.15) (CCT-alpha) (CTP:phosphocholine cytidylyltransferase A) (CCT A) (CT A) (Phosphorylcholine transferase A)	Pcyt1a Ctpct Pcyt1	Mus musculus (Mouse)	11	24.8546	24.0605	24.6397	24.1707	21.0471	25.1748	22.4497	22.317	26.03	26.0773	23.9958	21.3693	19.8294	19.0357	23.3615	25.9805	24.5303	23.5271	24.5129	24.549	26.8092	21.3071	25.5032	24.3514	25.9275	24.6793	25.1154	26.2272	23.51	25.0528	22.9836	24.0819	24.8734	25.5622	22.2589	24.3812	25.8638	24.3514	25.4433	24.252	25.7997	24.8288	25.3779	25.2496
P49615	CDK5_MOUSE	Cyclin-dependent-like kinase 5 (EC 2.7.11.1) (CR6 protein kinase) (CRK6) (Cell division protein kinase 5) (Serine/threonine-protein kinase PSSALRE) (Tau protein kinase II catalytic subunit) (TPKII catalytic subunit)	Cdk5 Cdkn5 Crk6	Mus musculus (Mouse)	6	22.445	24.5643	24.1605	21.1186	25.4222	22.5894	21.6205	23.64	24.3023	22.3303	21.8707	21.9042	22.69	19.7656	23.5905	23.446	24.0281	24.3559	24.0589	23.4548	23.6811	22.7995	21.4677	21.1019	24.0103	23.6444	21.9981	23.5057	24.1059	23.5563	21.8538	18.8419	23.2335	23.4393	20.331	21.4078	20.3497	22.4777	22.9306	22.9555	22.866	23.2249	22.1442	22.7929
P49710	HCLS1_MOUSE	Hematopoietic lineage cell-specific protein (Hematopoietic cell-specific LYN substrate 1) (LckBP1)	Hcls1 Hs1	Mus musculus (Mouse)	15	27.7095	27.5014	27.3158	27.0709	27.1905	27.1035	27.3763	27.1744	27.3503	27.8994	27.4946	26.2639	24.6671	26.1815	22.5369	26.299	27.1271	27.0059	27.1685	27.7598	25.6631	27.4829	27.4599	23.9455	27.4475	27.0559	27.7863	27.8698	27.4003	25.719	26.8193	28.1878	25.5615	25.3964	27.3624	26.3434	27.8217	27.739	27.4537	25.0178	25.6458	26.3979	26.8618	26.204
P49717	MCM4_MOUSE	DNA replication licensing factor MCM4 (EC 3.6.4.12) (CDC21 homolog) (P1-CDC21)	Mcm4 Cdc21 Mcmd4	Mus musculus (Mouse)	33	28.8795	28.9064	28.983	29.1266	28.5052	28.6733	28.5599	28.8657	28.7179	28.4135	28.9261	28.6885	28.0527	29.2848	28.7176	29.8004	29.4935	29.5913	28.783	29.2485	27.7063	26.8289	26.6346	28.709	29.0177	29.7122	28.4988	29.2261	28.5095	28.5532	28.7704	28.8098	27.4103	27.844	27.4078	28.2466	27.0821	26.9353	27.1094	26.8614	29.0113	28.8263	29.2957	29.7347
P49718	MCM5_MOUSE	DNA replication licensing factor MCM5 (EC 3.6.4.12) (CDC46 homolog) (P1-CDC46)	Mcm5 Cdc46 Mcmd5	Mus musculus (Mouse)	28	28.6762	28.9405	28.6625	28.6319	27.7638	28.8258	28.2924	28.1204	28.7116	28.3031	28.4845	27.9645	27.8749	26.5331	28.0849	28.5959	28.9339	29.0768	28.607	28.5451	28.0463	26.7935	27.8299	28.8052	29.2549	29.1699	28.3752	28.6743	28.722	29.0708	28.3275	27.9051	27.4579	27.6336	27.5729	27.4669	27.747	26.9799	28.1984	26.8743	28.7658	28.3423	29.2621	29.3499
P49722	PSA2_MOUSE	Proteasome subunit alpha type-2 (EC 3.4.25.1) (Macropain subunit C3) (Multicatalytic endopeptidase complex subunit C3) (Proteasome component C3)	Psma2 Lmpc3	Mus musculus (Mouse)	13	30.0349	30.4105	30.0465	30.7552	30.4795	30.1456	30.0905	30.0215	29.9341	30.1958	30.7428	30.3904	30.7693	30.7463	30.5468	29.8093	29.3453	29.5869	29.9409	29.7539	31.2268	30.9492	29.4946	30.3864	30.0224	30.3687	29.8196	29.8227	30.3246	29.721	29.9098	30.2328	29.3401	29.4325	29.7536	29.4024	29.0666	29.2183	28.9861	29.251	29.4873	29.5695	29.6377	29.6778
P49769	PSN1_MOUSE	Presenilin-1 (PS-1) (EC 3.4.23.-) (Protein S182) [Cleaved into: Presenilin-1 NTF subunit; Presenilin-1 CTF subunit; Presenilin-1 CTF12 (PS1-CTF12)]	Psen1 Ad3h Psnl1	Mus musculus (Mouse)	3	24.4067	24.0556	24.1906	21.8097	23.4521	23.0043	23.406	23.2856	22.7776	22.0307	22.8317	21.2123	24.5453	21.1014	21.168	24.5208	23.116	18.9515	22.2922	21.0242	23.9165	24.0425	23.9021	23.5117	22.1178	23.7966	22.1739	24.7573	24.5149	24.6766	24.5091	24.6775	24.8621	23.0385	25.0481	22.4258	21.1667	24.4927	24.9933	25.1699	22.4603	22.6793	23.253	22.115
P49817	CAV1_MOUSE	Caveolin-1	Cav1 Cav	Mus musculus (Mouse)	9	29.0043	28.7941	28.425	28.4212	28.0082	28.4142	29.0788	28.2976	28.6144	28.9874	28.0013	28.5813	27.3158	28.7263	28.3484	28.996	28.2406	28.0212	27.6029	28.3457	27.1225	27.6812	29.0123	27.9732	27.7046	28.2058	28.5748	28.4302	28.9453	28.4464	28.8923	29.3039	28.416	28.2174	28.0582	28.3839	29.2916	28.2919	28.2206	27.9311	28.4712	28.5393	27.7806	27.9084
P49935	CATH_MOUSE	Pro-cathepsin H (Cathepsin B3) (Cathepsin BA) [Cleaved into: Cathepsin H mini chain; Cathepsin H (EC 3.4.22.16); Cathepsin H heavy chain; Cathepsin H light chain]	Ctsh	Mus musculus (Mouse)	6	28.4106	28.9065	28.5007	28.8816	28.4077	28.2506	28.2629	28.4164	28.2555	28.4566	28.8084	28.4622	28.3978	28.489	27.7266	27.3561	28.5456	28.6186	29.0662	28.9678	27.6792	28.93	28.7914	27.3148	28.3695	28.2474	28.2948	28.3812	27.9266	27.656	27.4507	28.3527	28.8327	28.5404	29.1354	28.2334	28.3257	29.4714	28.5636	29.2583	27.2426	27.5763	27.3437	27.2165
P50171	DHB8_MOUSE	Estradiol 17-beta-dehydrogenase 8 (EC 1.1.1.62) (17-beta-hydroxysteroid dehydrogenase 8) (17-beta-HSD 8) (3-ketoacyl-[acyl-carrier-protein] reductase alpha subunit) (KAR alpha subunit) (3-oxoacyl-[acyl-carrier-protein] reductase) (EC 1.1.1.-) (Protein Ke6) (Ke-6) (Testosterone 17-beta-dehydrogenase 8) (EC 1.1.1.239)	Hsd17b8 H2-Ke6 Hke6	Mus musculus (Mouse)	6	24.8294	24.1374	24.5406	24.7872	24.5711	23.4644	24.3836	24.2369	22.4539	23.2265	23.2298	22.9819	24.3327	24.8507	24.7256	23.868	24.7452	23.9898	23.1541	24.0546	20.9851	21.39	25.004	24.1318	24.358	23.7374	24.3645	23.517	22.3098	23.492	19.8551	23.0101	25.0498	23.8717	24.3319	23.6909	23.5862	19.5051	20.6845	22.8678	24.8268	24.6876	24.6889	24.5078
P50172	DHI1_MOUSE	Corticosteroid 11-beta-dehydrogenase isozyme 1 (EC 1.1.1.146) (11-beta-hydroxysteroid dehydrogenase 1) (11-DH) (11-beta-HSD1) (11beta-HSD1A)	Hsd11b1 Hsd11	Mus musculus (Mouse)	6	23.9058	21.9676	23.2582	24.6859	21.8189	23.5648	23.2876	22.5299	23.5075	21.3107	21.8609	23.4685	21.0795	21.1916	23.4989	21.581	23.5753	21.6969	24.674	25.9745	22.1862	26.2458	26.808	20.9174	22.9006	22.5271	22.9683	24.1417	24.4246	24.5753	24.4994	25.9397	27.3053	26.5529	27.3375	26.9927	27.303	27.2724	27.4411	27.0331	21.5216	22.7961	20.9336	22.3137
P50247	SAHH_MOUSE	Adenosylhomocysteinase (AdoHcyase) (EC 3.3.1.1) (CUBP) (Liver copper-binding protein) (S-adenosyl-L-homocysteine hydrolase)	Ahcy	Mus musculus (Mouse)	23	30.0274	30.2094	30.032	30.3326	30.3602	30.1514	30.1045	29.8209	29.5951	30.2078	30.1794	29.8036	30.7678	30.8932	30.3026	29.6384	30.198	29.7846	30.0195	29.7004	31.3103	30.3302	29.7777	30.2275	29.9008	29.8441	29.7402	29.6895	29.7688	29.3796	29.7582	29.7008	29.6064	29.1908	29.4567	28.9852	28.8333	29.3661	29.0582	29.702	29.2756	29.5184	29.2542	29.3444
P50285	FMO1_MOUSE	Dimethylaniline monooxygenase [N-oxide-forming] 1 (EC 1.14.13.8) (Dimethylaniline oxidase 1) (Hepatic flavin-containing monooxygenase 1) (FMO 1)	Fmo1 Fmo-1	Mus musculus (Mouse)	7	23.5493	24.0035	18.5829	21.0385	23.7856	23.8014	22.619	22.9059	20.7111	21.6581	21.5324	21.549	23.5233	24.2364	21.0562	22.8325	24.9474	25.4115	24.9941	22.3394	20.7489	22.0463	24.1583	24.2382	23.2065	23.4883	22.382	24.4777	24.4799	24.0258	22.8096	24.3659	25.2596	22.9912	25.0058	21.463	25.368	25.386	25.1855	21.6503	24.9592	24.1887	24.1318	24.7469
P50396	GDIA_MOUSE	Rab GDP dissociation inhibitor alpha (Rab GDI alpha) (Guanosine diphosphate dissociation inhibitor 1) (GDI-1)	Gdi1 Rabgdia	Mus musculus (Mouse)	17	27.8509	28.1534	28.1269	28.3228	28.9119	27.9415	28.0215	28.3203	27.7427	28.3189	28.2428	28.035	28.8069	28.5211	28.2383	27.7068	28.4894	28.3539	28.7913	28.0938	28.4964	29.0265	27.74	28.8594	27.7227	27.8862	27.9754	27.5501	28.0896	26.5912	27.6068	27.5024	28.0547	27.7323	28.0674	27.9249	27.5123	27.3543	27.1564	27.8925	27.5376	27.6496	27.974	27.7391
P50428	ARSA_MOUSE	Arylsulfatase A (ASA) (EC 3.1.6.8) (Cerebroside-sulfatase)	Arsa As2	Mus musculus (Mouse)	6	25.8914	26.4221	26.3178	26.1423	26.387	28.8598	25.4552	25.2344	25.3009	25.2299	28.982	26.7939	26.4542	27.0773	26.4107	25.0879	24.6388	24.69	25.7128	24.5835	30.7132	27.1882	26.8875	26.4665	26.0084	26.8072	25.9368	24.4456	26.5949	24.9866	26.2273	27.1103	28.2406	27.7484	28.2832	28.6119	28.7321	28.3627	28.8432	29.0896	24.4836	27.8835	27.4778	27.7897
P50429	ARSB_MOUSE	Arylsulfatase B (ASB) (EC 3.1.6.12) (N-acetylgalactosamine-4-sulfatase) (G4S)	Arsb As1 As1-s	Mus musculus (Mouse)	8	26.1758	26.3663	26.1703	26.4462	27.1457	26.9457	26.4694	26.299	26.4578	27.0888	27.1648	27.3465	26.5653	26.4394	25.7437	26.0065	25.3695	25.5781	25.954	27.2686	26.3972	27.4786	27.3619	26.2539	26.9279	26.3836	25.0388	25.964	26.3965	25.7838	26.4128	26.7272	25.6897	25.7577	25.8266	24.8416	26.0106	26.4398	25.0767	26.164	25.7269	25.4267	25.5208	25.0514
P50431	GLYC_MOUSE	Serine hydroxymethyltransferase, cytosolic (SHMT) (EC 2.1.2.1) (Glycine hydroxymethyltransferase) (Serine methylase)	Shmt1 Shmt	Mus musculus (Mouse)	16	26.9537	27.6118	27.8079	27.6163	28.3017	27.4216	27.6533	27.5782	27.4599	27.2766	28.6516	26.6889	28.794	27.2945	27.828	26.6018	27.4344	27.4299	26.887	26.152	26.8712	25.6795	23.3779	26.9939	28.1551	27.2151	26.1624	27.7049	26.2543	27.2994	26.2841	25.3843	25.4491	25.3534	25.4456	25.2703	25.2044	24.8818	23.8798	23.3413	26.7535	26.5924	26.2194	27.0499
P50516	VATA_MOUSE	V-type proton ATPase catalytic subunit A (V-ATPase subunit A) (EC 7.1.2.2) (V-ATPase 69 kDa subunit) (Vacuolar proton pump subunit alpha)	Atp6v1a Atp6a1 Atp6a2 Atp6v1a1	Mus musculus (Mouse)	33	30.3523	30.2555	29.8081	30.3095	30.155	30.4666	30.2821	30.2374	29.9146	30.3237	30.0729	30.4148	30.2259	30.2911	30.172	29.8782	29.8959	29.6444	30.0595	29.9394	30.6659	31.092	30.7908	30.1445	30.0245	30.1908	29.9508	29.6781	30.7697	30.4197	30.7844	31.2668	30.793	30.0649	30.2129	30.0637	30.7742	31.2908	30.4847	30.6152	29.5163	29.6959	29.3657	29.5658
P50518	VATE1_MOUSE	V-type proton ATPase subunit E 1 (V-ATPase subunit E 1) (V-ATPase 31 kDa subunit) (p31) (Vacuolar proton pump subunit E 1)	Atp6v1e1 Atp6e Atp6e2	Mus musculus (Mouse)	18	28.217	28.1425	27.962	28.027	28.3084	28.2191	28.3708	28.1572	27.772	28.212	28.2338	28.6523	28.3947	28.5902	28.1998	28.4804	28.6198	28.4853	28.1321	28.2624	28.6116	29.2475	28.5549	28.3889	28.0354	28.625	28.3591	28.3156	29.0539	28.4214	28.9644	29.1232	28.9368	28.8035	29.0298	28.7851	29.2488	29.2951	28.9044	29.0199	28.2019	28.2643	28.2441	28.134
P50543	S10AB_MOUSE	Protein S100-A11 (Calgizzarin) (Endothelial monocyte-activating polypeptide) (EMAP) (Protein S100-C) (S100 calcium-binding protein A11)	S100a11 S100c	Mus musculus (Mouse)	7	31.8722	32.0794	31.8846	31.3936	31.1516	31.4436	31.3741	31.445	31.0287	30.9406	31.4651	32.4728	31.1923	30.6463	31.7334	31.7898	30.2795	30.5565	30.7454	30.1372	31.6286	31.2805	31.9056	31.4997	31.2296	31.4514	30.8439	31.1861	32.1857	32.2837	32.1977	32.3494	29.9114	30.425	31.1109	30.6178	31.8171	31.4728	30.8685	30.3421	31.7193	31.2586	30.662	31.466
P50544	ACADV_MOUSE	Very long-chain specific acyl-CoA dehydrogenase, mitochondrial (EC 1.3.8.9) (MVLCAD) (VLCAD)	Acadvl Vlcad	Mus musculus (Mouse)	28	27.7163	28.5517	28.0336	28.239	27.627	28.0238	29.1561	28.2714	28.0409	28.1738	27.9993	28.5813	28.4757	28.3895	28.4148	28.1843	28.3079	28.174	28.3455	28.2551	28.2183	29.6098	30.7244	27.843	28.2067	27.9571	28.3339	28.1479	28.6886	28.6303	28.3048	28.0416	29.2997	29.0751	29.2089	28.7474	29.0029	28.9322	28.7892	28.9138	28.0231	28.1501	28.0584	28.0604
P50580	PA2G4_MOUSE	Proliferation-associated protein 2G4 (IRES-specific cellular trans-acting factor 45 kDa) (ITAF45) (Mpp1) (Proliferation-associated protein 1) (Protein p38-2G4)	Pa2g4 Ebp1 Plfap	Mus musculus (Mouse)	23	30.1806	30.2816	30.507	30.3635	30.0308	30.2333	30.1952	30.2461	30.1755	30.4715	30.4073	30.2385	30.5417	30.3473	29.9435	30.1676	30.313	30.3879	30.4669	30.115	29.9489	29.4694	29.7597	30.2761	29.8929	29.5548	29.6389	30.0871	29.4947	30.0307	29.0398	29.4077	29.8263	29.8631	29.8451	29.9525	29.6542	29.4126	29.6961	29.6383	29.6727	29.7713	30.0385	29.7845
P50637	TSPO_MOUSE	Translocator protein (Mitochondrial benzodiazepine receptor) (PKBS) (Peripheral-type benzodiazepine receptor) (PBR)	Tspo Bzrp Mbr	Mus musculus (Mouse)	4	25.0662	25.7762	25.9167	27.4595	25.737	26.1071	27.7513	25.9728	25.2271	26.2553	26.1899	24.8216	24.9595	26.5024	26.2671	25.9867	25.0641	25.0764	27.1226	25.8112	26.1688	27.2976	27.8109	26.3203	25.9221	26.5353	25.9456	27.1597	26.5926	29.2647	26.3995	27.2487	26.4206	24.8987	22.0514	23.0851	25.9275	25.9261	25.676	21.9241	24.9612	25.3084	23.6697	21.4021
P51125	ICAL_MOUSE	Calpastatin (Calpain inhibitor)	Cast	Mus musculus (Mouse)	21	27.0202	28.2888	28.0334	28.0301	27.3608	27.2714	27.421	27.7505	26.107	27.1894	26.7494	26.3217	26.5949	25.741	25.6584	25.4079	27.651	27.2243	28.0372	27.2646	26.121	20.7637	26.2047	26.2677	27.8569	27.1864	27.5838	26.6361	25.9477	23.2898	23.2001	25.6394	25.5454	22.0998	26.57	25.963	25.486	24.3061	24.2738	24.5592	26.6275	26.7344	27.1262	27.0333
P51150	RAB7A_MOUSE	Ras-related protein Rab-7a	Rab7a Rab7	Mus musculus (Mouse)	17	29.9299	29.928	29.8685	29.8142	30.2424	30.1134	30.1002	30.0286	29.9591	30.168	30.2552	30.2636	30.2982	30.6869	30.7866	30.2385	30.1387	30.2186	30.3874	30.319	31.0657	30.6125	30.8085	30.4018	30.1412	29.7304	30.1479	30.2318	30.4652	30.4641	30.5953	30.6334	30.9106	30.6854	30.9083	30.8593	31.1576	31.1284	31.2912	31.1	30.2981	30.464	30.2358	30.2146
P51174	ACADL_MOUSE	Long-chain specific acyl-CoA dehydrogenase, mitochondrial (LCAD) (EC 1.3.8.8)	Acadl	Mus musculus (Mouse)	19	30.064	29.8745	29.6965	30.2836	30.4031	30.0279	30.44	29.6059	29.6263	29.9596	30.2503	29.8461	30.7221	30.7718	30.5074	30.3639	29.9418	29.7808	29.5964	29.604	30.1872	30.9126	30.0876	30.0392	29.9593	30.1938	29.4977	30.0822	30.1667	30.246	30.248	30.4413	30.1469	30.101	30.0513	29.6604	29.7552	30.0784	30.1412	30.1387	29.7476	29.8578	29.531	29.8431
P51410	RL9_MOUSE	60S ribosomal protein L9	Rpl9	Mus musculus (Mouse)	12	29.2112	29.0607	29.2424	29.0482	29.967	29.4618	29.3628	29.3181	29.2712	29.4206	29.4048	28.9892	30.0764	29.3514	29.2194	29.7699	29.1774	28.9853	29.6278	29.634	30.2254	29.365	29.6513	29.8325	29.2624	29.323	29.3584	29.2961	29.7839	29.8095	29.4178	29.315	28.6586	28.9657	29.3407	29.4839	29.2383	28.9599	28.3616	28.9579	29.3991	29.6426	29.4091	29.6439
P51432	PLCB3_MOUSE	1-phosphatidylinositol 4,5-bisphosphate phosphodiesterase beta-3 (EC 3.1.4.11) (Phosphoinositide phospholipase C-beta-3) (Phospholipase C-beta-3) (PLC-beta-3)	Plcb3	Mus musculus (Mouse)	17	25.407	24.8914	25.0326	24.7614	24.9911	25.4605	25.5397	25.714	25.3992	26.3196	25.1048	25.0656	26.5614	25.0464	25.1662	23.3233	23.9286	26.0177	25.7051	21.4299	25.7462	24.6287	24.923	25.2093	25.2023	25.1363	24.8694	23.3986	25.1462	24.1974	24.1954	26.214	25.9414	25.0865	24.1232	21.5442	26.3543	26.4319	24.7377	23.4974	25.3997	25.4149	25.0171	26.1749
P51437	CAMP_MOUSE	Cathelicidin antimicrobial peptide (Cathelin-like protein) (CLP) [Cleaved into: Cathelin-related antimicrobial peptide (Cramp)]	Camp Cnlp Cramp	Mus musculus (Mouse)	2	26.3674	25.814	25.4213	24.3905	25.2569	25.1616	24.6473	25.002	25.5856	26.1866	22.9706	27.0793	26.0124	26.4527	24.7574	27.0822	27.1241	25.349	26.0894	27.6944	28.3485	28.6631	28.6132	27.0486	25.3468	26.9966	27.2304	26.9592	29.0832	28.6971	29.2977	28.8028	27.4324	29.2633	29.354	29.9127	29.4392	29.6164	29.1326	28.547	27.0069	26.5063	26.5753	26.5626
P51660	DHB4_MOUSE	Peroxisomal multifunctional enzyme type 2 (MFE-2) (17-beta-hydroxysteroid dehydrogenase 4) (17-beta-HSD 4) (D-bifunctional protein) (DBP) (Multifunctional protein 2) (MPF-2) [Cleaved into: (3R)-hydroxyacyl-CoA dehydrogenase (EC 1.1.1.n12); Enoyl-CoA hydratase 2 (EC 4.2.1.107) (EC 4.2.1.119) (3-alpha,7-alpha,12-alpha-trihydroxy-5-beta-cholest-24-enoyl-CoA hydratase)]	Hsd17b4 Edh17b4	Mus musculus (Mouse)	22	28.8343	28.2391	27.8385	27.5983	28.5023	27.96	28.3658	28.2645	28.3115	28.4361	28.0498	27.8774	28.1154	28.439	28.0559	27.675	28.3064	28.259	27.7719	28.6756	28.8354	28.2527	28.2276	28.0588	28.1865	28.1877	28.1993	27.9922	27.8903	28.0005	27.8133	27.7369	28.9576	29.0218	28.7162	28.9911	28.6465	28.9754	28.8496	29.0905	28.0181	28.4515	28.207	28.167
P51807	DYLT1_MOUSE	Dynein light chain Tctex-type 1 (Activator of G-protein signaling 2) (AGS2) (T-complex testis-specific protein 1) (TCTEX-1)	Dynlt1 Tctel1 Tctex-1 Tctex1	Mus musculus (Mouse)	3	27.2196	26.9607	27.0215	27.2326	26.6296	26.7665	25.4644	27.036	27.0309	27.0902	26.8206	27.1104	27.3362	27.2363	26.5616	26.0191	25.2599	25.7566	25.5731	26.7576	25.7714	25.5839	27.0466	24.9767	26.0331	26.6305	26.4167	26.1044	25.7581	25.8765	26.1148	26.3005	26.0513	26.479	26.326	26.6352	26.9968	26.85	26.9764	25.814	26.2489	26.9529	26.3366	26.0186
P51855	GSHB_MOUSE	Glutathione synthetase (GSH synthetase) (GSH-S) (EC 6.3.2.3) (Glutathione synthase)	Gss	Mus musculus (Mouse)	18	26.1496	26.4817	26.1292	26.7389	27.2992	27.0315	26.7084	26.9402	26.6204	26.8075	26.9659	27.2645	27.5319	27.6138	26.907	26.9396	25.7678	26.318	26.0634	24.9389	27.5067	26.6558	25.5308	26.7665	26.5227	27.1023	26.4519	26.1957	26.5618	26.0257	25.6941	27.0398	25.8305	25.981	27.2046	26.9319	23.2058	23.5593	25.2773	26.019	25.1002	25.0326	25.4061	25.4713
P51859	HDGF_MOUSE	Hepatoma-derived growth factor (HDGF)	Hdgf Tdrm1	Mus musculus (Mouse)	11	28.0109	28.3554	28.3539	29.1488	28.9956	28.6944	28.6084	28.8569	27.9731	29.5759	29.1858	28.5932	28.4258	28.4431	28.1245	29.077	28.1703	28.0712	28.3358	28.3609	26.7483	27.3727	28.2038	28.2527	29.075	28.6972	28.7288	28.6265	27.7882	27.8555	27.5241	27.5191	27.4645	28.1109	26.2559	27.9425	27.5323	27.7349	26.4869	26.7808	27.308	26.6987	27.6522	27.9088
P51863	VA0D1_MOUSE	V-type proton ATPase subunit d 1 (V-ATPase subunit d 1) (P39) (Physophilin) (V-ATPase 40 kDa accessory protein) (V-ATPase AC39 subunit) (Vacuolar proton pump subunit d 1)	Atp6v0d1 Atp6d	Mus musculus (Mouse)	12	25.9923	26.0523	26.3587	25.8163	26.3938	26.3837	27.0356	25.7991	26.5721	25.7487	26.0387	26.4593	25.8885	26.4307	27.3228	26.9915	26.6758	25.0133	26.9829	27.1111	27.2067	27.2497	27.6139	26.6278	25.8456	25.7637	26.2666	26.7729	27.4019	26.6944	27.7483	27.7711	28.0374	28.1196	28.0498	28.0458	28.5451	28.7301	28.06	28.3951	26.961	27.3364	26.6891	26.6055
P51881	ADT2_MOUSE	ADP/ATP translocase 2 (ADP,ATP carrier protein 2) (Adenine nucleotide translocator 2) (ANT 2) (Solute carrier family 25 member 5) [Cleaved into: ADP/ATP translocase 2, N-terminally processed]	Slc25a5 Ant2	Mus musculus (Mouse)	7	29.9538	29.3873	29.5444	29.509	30.2487	29.9433	30.0884	29.8261	30.1255	29.2111	29.4347	30.4274	29.5654	29.3091	30.1533	30.4377	30.5533	30.4506	30.5967	30.9841	30.9169	30.6069	31.4155	30.6429	29.7357	30.0206	29.9578	30.0062	30.168	30.2675	30.1311	30.6378	31.4672	31.3411	31.3697	31.4242	31.8689	31.6266	31.7829	31.6894	30.9866	30.9586	30.7268	30.7399
P51885	LUM_MOUSE	Lumican (Keratan sulfate proteoglycan lumican) (KSPG lumican)	Lum Lcn Ldc	Mus musculus (Mouse)	9	30.0079	30.0129	28.5632	29.7129	28.9119	30.2387	30.3852	28.5722	30.6208	29.946	29.5395	30.7231	29.8587	30.1002	30.5777	30.9359	29.449	29.3652	29.9386	30.3119	30.602	31.4005	31.6933	29.803	29.0249	29.8895	30.528	30.0437	31.5289	30.8728	31.6651	32.1057	31.2418	31.1101	32.307	31.9558	32.5216	32.466	32.1952	32.1016	28.8155	30.0356	28.5994	28.4831
P51912	AAAT_MOUSE	Neutral amino acid transporter B(0) (ATB(0)) (ASC-like Na(+)-dependent neutral amino acid transporter ASCT2) (Insulin-activated amino acid transporter) (Sodium-dependent neutral amino acid transporter type 2) (Solute carrier family 1 member 5)	Slc1a5 Aaat Asct2 Slc1a7	Mus musculus (Mouse)	4	24.4236	23.4741	23.0965	20.8594	24.3525	22.5371	24.9202	22.9607	23.0162	24.5087	20.7799	21.8046	23.8671	23.3478	21.9861	21.0406	22.7933	21.2375	22.6376	23.6715	21.0607	25.4473	23.2339	20.8468	24.6168	19.8355	22.7394	19.9898	24.6154	24.4334	24.5842	24.576	24.8213	24.6161	23.0305	23.8868	24.9878	23.9965	23.8104	22.0145	25.3413	24.4734	24.842	23.2661
P52196	THTR_MOUSE	Thiosulfate sulfurtransferase (EC 2.8.1.1) (Rhodanese)	Tst	Mus musculus (Mouse)	9	25.805	26.4094	26.9886	26.7183	27.0935	26.4984	26.5612	26.3725	26.2237	26.1365	27.2438	26.9056	27.8863	27.5232	27.1655	26.446	27.2824	26.3054	26.1128	26.2186	26.8597	23.7455	22.6971	26.1761	27.1564	26.7263	25.6499	27.3491	26.9433	27.7113	27.5075	26.6542	25.4401	25.1962	25.058	25.3112	23.7169	25.5298	24.3244	24.948	26.4894	26.688	26.5962	27.1788
P52293	IMA1_MOUSE	Importin subunit alpha-1 (Importin alpha P1) (Karyopherin subunit alpha-2) (Pendulin) (Pore targeting complex 58 kDa subunit) (PTAC58) (RAG cohort protein 1) (SRP1-alpha)	Kpna2 Rch1	Mus musculus (Mouse)	15	27.7329	27.0741	27.5681	27.1008	27.8	27.7358	27.6509	27.3713	28.0933	27.9237	27.7775	27.8924	27.0543	27.2144	27.1417	27.5074	28.4614	27.9962	28.2221	28.0217	26.697	26.4194	26.5957	27.7617	27.8249	27.9821	28.2898	27.7372	26.8463	27.138	26.5261	26.6347	26.7325	26.9637	26.0346	26.6788	26.3724	24.7358	25.1705	26.1671	27.5394	27.5189	27.7944	27.9048
P52430	PON1_MOUSE	Serum paraoxonase/arylesterase 1 (PON 1) (EC 3.1.1.2) (EC 3.1.1.81) (EC 3.1.8.1) (Aromatic esterase 1) (A-esterase 1) (Serum aryldialkylphosphatase 1)	Pon1 Pon	Mus musculus (Mouse)	9	25.9114	25.4947	21.1611	23.1269	26.9331	26.4276	26.8365	24.2021	24.2028	24.6285	24.9958	26.8148	26.9677	27.3257	26.7381	27.0986	24.4386	25.7185	20.7455	24.9087	27.5255	27.7748	28.189	24.7089	25.8961	27.2841	25.3009	24.9301	27.7786	27.271	27.6346	28.3292	26.4325	26.7144	27.7869	27.5367	29.1134	28.3592	29.0336	28.4712	25.8851	26.0981	25.6526	25.6198
P52431	DPOD1_MOUSE	DNA polymerase delta catalytic subunit (EC 2.7.7.7) (EC 3.1.11.-)	Pold1	Mus musculus (Mouse)	23	27.8331	27.7546	27.4632	27.5398	27.818	27.6357	27.4729	27.2188	27.5958	27.2651	26.706	27.9568	26.3511	26.9532	26.5537	26.394	25.5242	25.7818	26.4942	26.3535	23.1919	21.0646	22.6853	25.1416	26.8428	26.9086	25.4631	26.8442	27.1907	27.3641	26.9901	26.918	24.2111	24.4702	21.9448	21.775	23.0951	24.3721	21.1207	23.7182	24.7883	24.983	26.036	25.7463
P52432	RPAC1_MOUSE	DNA-directed RNA polymerases I and III subunit RPAC1 (DNA-directed RNA polymerase I subunit C) (RNA polymerases I and III subunit AC1) (AC40) (DNA-directed RNA polymerases I and III 40 kDa polypeptide) (RPA40) (RPC40)	Polr1c Rpo1-1	Mus musculus (Mouse)	7	23.0224	25.3133	25.1126	20.7798	22.5957	23.1922	20.5268	24.2241	23.7791	25.977	23.15	23.2607	23.3253	23.6668	22.9415	23.0213	23.5021	22.8103	23.3723	22.8609	24.0032	24.1856	23.7149	24.5836	23.0284	21.4963	23.9	20.8963	22.1694	21.5088	22.341	21.6693	21.6725	21.7074	21.3097	23.1474	22.9187	23.0046	20.3127	21.9833	22.3479	22.8365	23.7732	22.7539
P52480	KPYM_MOUSE	Pyruvate kinase PKM (EC 2.7.1.40) (Pyruvate kinase muscle isozyme)	Pkm Pk3 Pkm2 Pykm	Mus musculus (Mouse)	47	34.9034	35.1851	34.7306	35.4116	35.2598	35.1283	34.8626	34.6235	34.3529	35.0513	35.1818	35.0183	35.5576	35.7441	35.1222	34.6875	35.2388	35.017	35.2841	34.857	35.9971	35.6315	34.8458	35.1541	34.7998	34.9044	34.5811	34.556	34.8951	34.3329	34.5978	34.7969	35.1395	34.7831	34.9115	34.6727	34.4657	34.8642	34.6827	34.8057	34.6632	34.7768	34.7608	34.7739
P52624	UPP1_MOUSE	Uridine phosphorylase 1 (UPase 1) (UrdPase 1) (EC 2.4.2.3)	Upp1 Up Upp	Mus musculus (Mouse)	6	25.8769	27.0103	24.3795	26.2968	25.9608	25.4052	26.1564	25.1598	23.9077	23.6502	25.1058	22.4939	25.78	26.1612	25.3342	25.4625	26.4792	23.8907	26.3987	25.985	22.2463	25.6727	26.4504	26.6232	22.2883	25.1278	25.8586	20.7201	26.7566	25.5462	25.9119	27.1151	27.2798	27.1175	27.2669	26.737	27.0709	26.8323	27.4845	27.1575	25.9446	25.5891	25.5016	25.6751
P52633	STAT6_MOUSE	Signal transducer and transcription activator 6	Stat6	Mus musculus (Mouse)	10	24.5354	24.7866	25.2006	23.5434	24.5497	24.038	25.359	25.106	25.7551	24.9795	23.0379	24.6956	23.4945	23.0073	24.1617	22.6056	25.4249	24.951	24.2329	26.0603	23.1142	24.8081	24.358	25.4578	25.0156	22.9952	23.4774	23.9784	24.3947	25.1125	24.1107	19.6882	26.3712	26.2659	26.0847	25.4606	25.7254	25.5397	25.9109	25.1038	25.0324	25.583	25.2299	25.0245
P52825	CPT2_MOUSE	Carnitine O-palmitoyltransferase 2, mitochondrial (EC 2.3.1.21) (Carnitine palmitoyltransferase II) (CPT II)	Cpt2 Cpt-2	Mus musculus (Mouse)	16	24.6754	25.4545	25.2835	25.2047	26.1179	26.407	26.424	25.3537	25.461	25.3976	26.3496	25.6374	26.868	26.656	25.2191	26.3753	25.6306	25.6247	25.246	25.3113	25.0377	24.9407	23.4723	25.592	26.3721	24.6579	25.9518	25.9868	24.5301	26.1675	24.2136	24.9842	27.1239	27.1078	26.488	26.8539	27.5619	26.8817	26.474	27.3701	26.0829	26.1803	26.1005	26.2174
P52875	TM165_MOUSE	Transmembrane protein 165 (TPA-regulated locus protein) (Transmembrane protein PFT27) (Transmembrane protein TPARL)	Tmem165 Tparl	Mus musculus (Mouse)	4	25.4538	25.5328	25.3549	25.0815	25.3972	24.9669	25.1684	25.2427	25.1037	25.6631	25.0773	25.1448	25.3206	24.873	25.2617	24.0851	24.5048	24.8859	24.297	25.7846	25.1582	25.931	25.4209	23.5827	25.3349	25.1419	25.7644	25.1124	25.4377	25.3071	25.5245	25.9244	26.0001	25.8837	25.9379	26.128	26.4395	25.7915	26.2389	25.9192	26.0939	25.952	25.4581	25.5426
P53026	RL10A_MOUSE	60S ribosomal protein L10a (CSA-19) (Neural precursor cell expressed developmentally down-regulated protein 6) (NEDD-6)	Rpl10a Nedd-6 Nedd6	Mus musculus (Mouse)	10	30.7813	31.0299	30.5816	30.7876	30.4774	30.6479	30.4372	30.2813	30.4165	30.3458	30.9157	30.6683	31.3998	31.1135	30.7626	30.5754	30.825	30.9747	30.5745	30.5901	30.9516	30.6518	29.7217	30.4622	30.6736	30.7966	30.8197	30.8114	30.0059	30.4597	30.6884	30.2196	29.7199	30.0462	29.8438	29.8338	29.4837	29.3759	29.3718	29.7645	29.7929	29.8268	30.1259	29.9017
P53395	ODB2_MOUSE	Lipoamide acyltransferase component of branched-chain alpha-keto acid dehydrogenase complex, mitochondrial (EC 2.3.1.168) (Branched-chain alpha-keto acid dehydrogenase complex component E2) (BCKAD-E2) (BCKADE2) (Dihydrolipoamide acetyltransferase component of branched-chain alpha-keto acid dehydrogenase complex) (Dihydrolipoamide branched chain transacylase) (Dihydrolipoyllysine-residue (2-methyl…	Dbt	Mus musculus (Mouse)	9	23.3529	24.5857	24.794	23.2454	23.3616	25.1771	24.2989	24.566	23.9223	22.3638	22.8026	25.0236	23.6542	24.338	23.2094	23.5828	24.1432	23.4529	24.5778	24.5783	24.0296	25.3565	24.68	24.9392	23.2397	23.4613	26.5036	23.0046	23.8104	23.5088	24.1796	23.9262	25.3109	25.3905	24.3694	21.0812	24.7941	23.2435	21.6957	20.2341	24.92	25.3117	25.3789	25.5677
P53690	MMP14_MOUSE	Matrix metalloproteinase-14 (MMP-14) (EC 3.4.24.80) (MMP-X1) (MT-MMP) (Membrane-type matrix metalloproteinase 1) (MT-MMP 1) (MTMMP1) (Membrane-type-1 matrix metalloproteinase) (MT1-MMP) (MT1MMP)	Mmp14 Mtmmp	Mus musculus (Mouse)	16	26.0787	26.3013	26.1308	25.8457	25.3703	26.1082	23.956	26.4288	26.7892	26.2084	26.1835	25.8649	25.2406	26.2795	26.6468	23.3533	26.2208	25.4724	26.2773	25.4027	26.1064	24.7046	23.6387	25.0698	26.5638	26.6701	26.6799	24.1452	24.5062	24.2092	25.3883	25.949	24.7103	25.4559	21.2079	19.5618	25.5202	24.114	21.5751	24.0244	25.2249	25.9194	26.0755	25.7915
P53810	PIPNA_MOUSE	Phosphatidylinositol transfer protein alpha isoform (PI-TP-alpha) (PtdIns transfer protein alpha) (PtdInsTP alpha)	Pitpna Pitpn	Mus musculus (Mouse)	22	28.8896	28.6701	29.0722	28.7784	28.6301	28.9679	28.9073	29.2809	28.9902	29.4089	28.9986	28.5354	29.3198	29.6082	28.9726	28.8524	28.9759	29.2559	28.9153	28.9942	28.7969	29.2334	28.7927	29.1292	29.1385	28.8945	29.0811	29.0972	28.8094	28.9911	29.0508	28.6982	29.0393	28.6158	28.5651	28.506	28.3628	28.5702	27.9557	28.2829	27.8453	28.1686	28.3271	28.1648
P53811	PIPNB_MOUSE	Phosphatidylinositol transfer protein beta isoform (PI-TP-beta) (PtdIns transfer protein beta) (PtdInsTP beta)	Pitpnb	Mus musculus (Mouse)	11	25.3147	25.6142	26.0487	26.7484	26.057	25.778	26.9996	26.4996	26.2457	26.2006	25.8438	26.4661	27.2392	26.9947	27.5097	26.787	25.8968	26.6779	25.7027	25.8436	26.1533	25.0866	22.3083	26.3939	27.1296	27.2663	26.8004	24.7199	26.9443	27.3051	26.8236	25.9111	26.3599	25.0241	25.1978	21.3288	25.8412	25.3463	25.1481	25.3895	25.6742	25.7514	26.4122	25.9776
P53986	MOT1_MOUSE	Monocarboxylate transporter 1 (MCT 1) (Solute carrier family 16 member 1)	Slc16a1 Mct1	Mus musculus (Mouse)	10	26.4	26.2726	26.1364	26.2672	26.9177	26.7942	26.9671	26.3134	26.5512	26.7954	26.1529	26.5035	25.7709	26.6844	26.2868	27.5124	26.8818	26.9244	27.1118	27.1964	27.1342	27.265	27.5069	26.7865	26.3179	27.1062	26.258	26.6246	26.5663	27.1154	27.2677	27.7688	26.4503	26.468	26.952	26.4977	27.0638	26.9833	27.294	27.1044	27.1954	27.4612	27.6827	27.6912
P53994	RAB2A_MOUSE	Ras-related protein Rab-2A	Rab2a Rab2	Mus musculus (Mouse)	14	29.0405	28.9276	29.0056	29.1984	29.2445	29.1966	29.4254	28.9251	28.947	29.3447	29.2788	28.9145	29.113	29.0693	29.0118	29.2112	29.619	29.4125	29.6963	29.4962	29.0365	29.6007	29.8024	29.0854	29.0882	29.1466	29.1599	29.1307	29.2527	29.2516	29.1639	29.4006	29.8292	29.8332	29.4674	29.9191	29.9127	29.7772	29.836	29.8675	29.3853	29.1779	29.4417	29.2503
P53995	APC1_MOUSE	Anaphase-promoting complex subunit 1 (APC1) (Cyclosome subunit 1) (Mitotic checkpoint regulator) (Testis-specific gene 24 protein)	Anapc1 Mcpr Tsg24	Mus musculus (Mouse)	15	19.9695	22.2656	21.9872	22.9653	22.9843	22.0172	23.0056	23.3041	23.5964	23.0177	23.0988	23.1675	23.5884	24.3148	22.5281	24.1948	23.4588	25.0433	23.6656	23.5937	20.7223	21.8266	20.9404	22.8564	23.9828	23.9477	24.2767	23.3312	18.6642	23.4966	23.5953	21.8295	23.1149	20.1082	21.8907	24.208	22.7152	20.1952	23.9247	23.4363	24.3903	23.217	23.6561	23.3895
P54071	IDHP_MOUSE	Isocitrate dehydrogenase [NADP], mitochondrial (IDH) (EC 1.1.1.42) (ICD-M) (IDP) (NADP(+)-specific ICDH) (Oxalosuccinate decarboxylase)	Idh2	Mus musculus (Mouse)	22	29.9501	30.1405	29.6304	30.4211	30.3085	30.2125	30.2447	29.8523	29.5075	30.2425	30.2605	29.9982	31.0405	30.8469	30.5771	30.3585	30.2707	30.1093	30.233	30.1863	30.7576	30.6967	30.7541	30.4928	29.8363	30.3967	29.4405	29.9703	30.0454	29.6845	29.853	30.2243	29.8277	29.4441	29.5268	29.2962	29.2882	29.7189	29.8564	29.8887	29.3574	29.433	29.4213	29.4783
P54103	DNJC2_MOUSE	DnaJ homolog subfamily C member 2 (Mouse Id associate 1) (MIDA1) (Zuotin-related factor 1)	Dnajc2 Mida1 Zrf1	Mus musculus (Mouse)	8	23.0366	19.5006	24.4046	22.5297	22.8919	23.3249	24.1352	23.1851	24.3684	24.7019	24.6633	25.7951	24.3096	24.4254	23.0813	23.1581	24.1904	23.1913	23.2392	22.9424	22.1823	22.9986	24.025	22.5557	24.6962	25.0268	24.9434	24.583	25.1009	23.4212	22.1668	25.2474	21.6472	21.2084	21.561	22.8768	21.2744	25.0884	25.3024	25.2441	22.0138	20.9631	23.481	24.8524
P54116	STOM_MOUSE	Erythrocyte band 7 integral membrane protein (Protein 7.2b) (Stomatin)	Stom Epb7.2 Epb72	Mus musculus (Mouse)	10	27.7784	27.2348	27.2536	27.1724	27.0607	27.5606	27.9711	26.9678	26.8863	26.9173	26.0687	26.9307	26.8392	25.5265	27.8429	28.1244	26.5613	26.1347	26.4142	27.4096	28.6158	28.7725	28.888	26.9792	26.3808	26.8272	27.0093	27.0412	28.7082	28.6007	28.6461	28.6541	28.32	28.1199	28.4751	28.2705	29.0307	28.9064	29.1418	29.0558	27.1313	27.4654	26.9014	27.1058
P54227	STMN1_MOUSE	Stathmin (Leukemia-associated gene protein) (Leukemia-associated phosphoprotein p18) (Metablastin) (Oncoprotein 18) (Op18) (Phosphoprotein p19) (pp19) (Prosolin) (Protein Pr22) (pp17)	Stmn1 Lag Lap18 Pr22	Mus musculus (Mouse)	8	27.9246	28.4857	28.608	28.1711	27.7332	28.1109	27.6363	27.3347	27.3689	27.2738	28.3299	26.9325	27.5783	26.7607	26.689	25.1657	25.7984	26.9434	26.325	26.3627	26.1915	26.6808	23.2332	25.5932	28.3662	26.4121	26.9174	26.7284	23.7418	22.3246	22.9707	23.4776	29.5595	28.2285	29.8929	29.2897	29.586	30.523	31.0323	31.0294	27.0465	30.3948	28.2212	31.0688
P54276	MSH6_MOUSE	DNA mismatch repair protein Msh6 (G/T mismatch-binding protein) (GTBP) (GTMBP) (MutS protein homolog 6) (MutS-alpha 160 kDa subunit) (p160)	Msh6 Gtmbp	Mus musculus (Mouse)	16	24.3406	23.9044	25.006	23.7358	20.742	23.066	24.3847	24.4309	25.8752	24.5938	22.8561	24.2637	22.0241	22.0527	23.2187	23.9705	24.9298	25.4758	24.7232	25.2917	21.9609	22.8807	24.191	23.6641	24.3003	24.362	25.1402	25.228	23.3414	23.631	23.4383	22.4346	24.7521	23.7928	23.952	23.7346	24.0895	23.7014	24.2624	22.9966	25.5813	23.903	24.6778	25.1485
P54728	RD23B_MOUSE	UV excision repair protein RAD23 homolog B (HR23B) (mHR23B) (XP-C repair-complementing complex 58 kDa protein) (p58)	Rad23b Mhr23b	Mus musculus (Mouse)	15	29.1023	29.5758	29.4589	29.4664	29.3334	28.9963	28.6138	28.3154	28.6728	29.244	29.6635	29.4261	28.9735	29.2612	28.311	29.0164	29.6313	29.4514	29.5455	29.4531	29.7005	29.0633	29.0145	29.523	29.0981	29.2536	28.7597	29.2825	29.1837	28.597	28.5692	28.7966	28.394	29.0394	29.0996	28.8921	28.2952	28.4462	28.793	28.7016	29.1957	29.1074	28.9143	29.2269
P54731	FAF1_MOUSE	FAS-associated factor 1	Faf1	Mus musculus (Mouse)	10	24.5196	23.7429	25.1848	24.9944	25.7573	24.8136	24.399	25.348	24.7054	25.3589	24.8871	25.0386	25.2524	24.9207	25.242	23.996	25.0964	24.6383	25.042	24.4863	24.1468	23.1336	23.3902	23.3341	24.5822	24.7846	25.6338	23.0976	24.246	22.9254	24.0819	23.5836	25.4685	25.4079	24.4567	21.2323	23.9221	24.4103	21.6709	21.7408	25.2246	24.7221	25.2774	25.2942
P54775	PRS6B_MOUSE	26S proteasome regulatory subunit 6B (26S proteasome AAA-ATPase subunit RPT3) (CIP21) (MB67-interacting protein) (MIP224) (Proteasome 26S subunit ATPase 4) (Tat-binding protein 7) (TBP-7)	Psmc4 Tbp7	Mus musculus (Mouse)	29	29.3352	29.071	29.6814	29.8567	29.5701	29.5499	29.1536	29.2705	29.1468	29.5759	29.7499	29.1815	29.1078	29.0748	29.0076	29.1801	28.7449	29.0866	28.9463	28.9353	29.0151	28.7508	29.368	28.7704	29.5624	29.6242	29.5376	28.9559	29.7296	29.4701	29.4109	29.2296	28.0889	28.2824	28.3102	28.2028	28.8687	28.2573	28.2852	27.9777	28.9404	28.8511	29.17	29.019
P54822	PUR8_MOUSE	Adenylosuccinate lyase (ASL) (EC 4.3.2.2) (Adenylosuccinase) (ASase)	Adsl Adl	Mus musculus (Mouse)	25	29.1113	29.3454	28.8866	29.6123	29.5597	29.3491	29.2605	29.2956	28.5457	29.2021	29.4917	29.143	29.8542	29.7559	29.3482	28.8133	29.218	29.4533	29.3313	29.1515	30.4064	28.9676	28.1254	29.3137	28.8519	29.0884	28.6774	28.9183	28.898	28.7513	29.2402	28.7582	28.7301	28.2805	28.2321	27.965	27.7219	27.272	27.5794	27.8508	28.5329	28.5283	28.7216	29.0722
P54823	DDX6_MOUSE	Probable ATP-dependent RNA helicase DDX6 (EC 3.6.4.13) (ATP-dependent RNA helicase p54) (DEAD box protein 6) (Oncogene RCK homolog)	Ddx6 Hlr2 Rck	Mus musculus (Mouse)	15	27.2521	27.5037	27.6737	27.724	26.9331	26.6205	27.0588	27.1955	27.5139	26.9365	26.8123	27.287	27.0417	25.6487	27.5125	26.6909	27.4167	26.1431	26.5277	26.8277	27.4335	26.8425	26.5253	27.874	27.7765	27.0156	27.3063	27.4798	26.7936	27.8721	27.2948	25.8929	27.4177	27.3056	27.6187	27.2476	27.294	26.9375	27.5786	27.3766	28.367	27.1629	28.5103	28.5497
P54923	ADPRH_MOUSE	[Protein ADP-ribosylarginine] hydrolase (ADP-ribosylarginine hydrolase) (EC 3.2.2.19) (ADP-ribose-L-arginine cleaving enzyme)	Adprh Arh1	Mus musculus (Mouse)	13	27.0122	27.703	28.062	28.5775	28.4554	27.7838	26.4872	28.4773	27.8239	28.7044	26.8565	26.9668	28.6854	26.6819	25.9795	27.0833	27.479	27.2755	27.4319	27.5898	25.2644	26.6284	27.8019	26.8638	28.1038	27.1697	27.2169	26.5101	28.1213	26.363	26.6688	26.9822	26.9671	26.8212	26.1534	25.8934	26.9057	26.7182	27.3217	26.9287	26.1233	25.9772	25.6921	26.3689
P55012	S12A2_MOUSE	Solute carrier family 12 member 2 (Basolateral Na-K-Cl symporter) (Bumetanide-sensitive sodium-(potassium)-chloride cotransporter 2)	Slc12a2 Nkcc1	Mus musculus (Mouse)	32	27.2638	27.5261	28.1665	27.6912	28.1228	28.425	27.3449	28.5913	27.8675	27.7125	27.7351	27.3705	28.3715	27.5304	28.5818	26.9461	27.2069	27.9502	25.851	26.8102	25.9347	25.0616	25.0587	27.8552	28.7964	28.0336	27.1146	28.8395	27.6251	29.3317	28.1033	26.7669	22.8376	20.923	25.9573	23.2795	24.2515	25.5106	24.3938	24.79	27.5786	26.6579	26.6122	28.3032
P55065	PLTP_MOUSE	Phospholipid transfer protein (Lipid transfer protein II)	Pltp	Mus musculus (Mouse)	13	26.7968	26.5699	26.4502	25.6013	25.8731	25.7567	26.333	24.8905	27.2457	26.404	25.7884	27.8279	25.9964	26.864	26.3357	27.6147	26.9689	25.9256	25.7197	27.3008	26.4493	26.4269	27.9147	24.5648	26.6376	27.0487	27.0941	26.4428	27.3721	26.867	27.2874	27.6467	26.2979	27.1111	27.5425	27.5559	28.0562	27.7623	27.9804	27.5811	27.0372	27.2794	26.3948	26.7089
P55096	ABCD3_MOUSE	ATP-binding cassette sub-family D member 3 (68 kDa peroxisomal membrane protein) (PMP68) (70 kDa peroxisomal membrane protein) (PMP70)	Abcd3 Pmp70 Pxmp1	Mus musculus (Mouse)	7	23.9107	23.2915	23.3188	22.3398	23.6221	23.1669	23.3301	24.6478	23.5998	24.7485	24.9872	23.6727	18.1323	19.4771	21.4826	24.9363	22.8026	23.2947	24.4517	25.4266	23.6607	23.275	24.1484	25.0318	21.6099	24.6744	21.7877	24.4239	20.0786	25.6823	25.6658	25.5393	25.1815	22.5218	22.2098	22.3539	25.7524	24.2061	24.1525	24.3206	24.4833	23.3492	23.5055	25.4482
P55194	3BP1_MOUSE	SH3 domain-binding protein 1 (3BP-1)	Sh3bp1 3bp1	Mus musculus (Mouse)	15	26.4205	26.6053	26.4253	26.0305	26.1983	26.5746	25.1223	27.0133	26.3407	25.6279	25.8191	25.7484	25.8581	26.0061	25.5433	26.4703	25.5303	26.0973	24.5685	26.2424	25.3467	23.7183	25.7001	25.8715	25.2957	25.8851	25.8215	26.0646	25.4165	25.0274	25.6408	25.3473	26.6224	26.6081	26.6215	25.791	27.1335	26.7454	27.1205	26.0907	25.5284	25.7213	25.3016	25.2594
P55258	RAB8A_MOUSE	Ras-related protein Rab-8A (Oncogene c-mel)	Rab8a Mel Rab8	Mus musculus (Mouse)	8	27.6522	27.6656	27.1852	26.9048	27.547	26.3171	26.2839	26.5801	27.3363	27.5216	27.4447	26.8666	27.9599	27.0009	26.8507	27.3603	27.659	27.2865	26.8401	27.2827	24.2246	27.6862	28.2246	26.4726	27.6211	27.4027	27.4994	27.5564	27.7404	27.5459	27.4747	27.5048	28.2101	28.4778	27.6432	27.4171	28.577	28.4018	28.5202	28.6342	27.6099	27.1717	27.7458	27.2927
P55264	ADK_MOUSE	Adenosine kinase (AK) (EC 2.7.1.20) (Adenosine 5'-phosphotransferase)	Adk	Mus musculus (Mouse)	10	23.255	25.0715	25.1132	26.7911	24.3021	25.6746	26.1465	25.3261	26.0696	26.1979	25.6299	26.7443	25.2819	25.2476	24.7826	25.2306	26.6429	24.5306	25.622	25.6522	25.285	26.5126	26.8817	26.2518	25.331	24.8361	24.8624	25.0618	24.4111	24.7106	25.1277	24.0713	25.2617	22.8272	25.6014	25.1651	25.2788	26.0019	25.6124	25.7486	24.4235	24.233	25.2863	24.0116
P55302	AMRP_MOUSE	Alpha-2-macroglobulin receptor-associated protein (Alpha-2-MRAP) (Heparin-binding protein 44) (HBP-44) (Low density lipoprotein receptor-related protein-associated protein 1) (RAP)	Lrpap1	Mus musculus (Mouse)	21	28.568	28.4505	28.2778	28.379	28.5836	27.8645	27.6863	28.2346	27.8281	27.9631	28.6117	27.9392	28.3811	28.5721	28.0919	27.7345	27.4155	27.5774	27.7281	27.5943	28.0289	28.1078	27.884	27.6561	27.9962	28.3722	28.174	27.3021	27.783	27.4863	28.4045	28.2717	27.0503	27.1875	27.3703	27.4618	27.5453	28.0562	27.9204	28.0504	27.2772	27.4243	26.9155	27.098
P55772	ENTP1_MOUSE	Ectonucleoside triphosphate diphosphohydrolase 1 (NTPDase 1) (EC 3.6.1.5) (Ecto-ATP diphosphohydrolase 1) (Ecto-ATPDase 1) (Ecto-ATPase 1) (Ecto-apyrase) (Lymphoid cell activation antigen) (CD antigen CD39)	Entpd1 Cd39	Mus musculus (Mouse)	8	25.7992	25.2915	25.5978	25.242	24.5705	24.5817	24.9943	25.7673	24.86	25.7081	26.0314	26.2637	24.9887	25.8728	25.3364	25.9942	26.0776	24.9514	25.8347	26.9306	21.1841	26.9472	25.235	25.9694	25.0487	25.1851	25.9699	24.7845	26.3113	25.3925	26.189	26.1533	26.8891	26.4735	27.1489	26.5866	26.5095	26.7745	26.2982	27.018	24.7419	25.0133	25.0473	24.8091
P56135	ATPK_MOUSE	ATP synthase subunit f, mitochondrial (ATP synthase membrane subunit f)	Atp5mf Atp5j2	Mus musculus (Mouse)	3	26.2121	26.9123	26.417	26.3155	27.7562	27.7906	27.6548	26.9182	26.9064	25.319	27.0218	27.4024	27.5173	28.0509	28.7853	26.5435	27.3681	27.672	27.2232	27.6395	26.5909	27.1507	28.2618	27.2055	26.8964	27.4806	27.4573	27.6674	26.4454	28.33	28.2368	27.9067	28.0801	28.483	27.9492	28.0259	28.2448	28.1937	28.1851	28.0217	28.4485	28.1059	28.2002	28.3809
P56376	ACYP1_MOUSE	Acylphosphatase-1 (EC 3.6.1.7) (Acylphosphatase, organ-common type isozyme) (Acylphosphate phosphohydrolase 1)	Acyp1 Acype	Mus musculus (Mouse)	6	25.2834	25.0659	25.8222	24.6147	24.8865	24.6203	24.637	25.2645	25.4059	25.7468	25.4472	24.6921	27.5935	26.6462	25.9312	24.3901	26.4225	26.321	26.4335	26.4361	25.6299	24.615	25.7741	25.8633	26.3441	25.9152	25.4111	23.7557	24.8186	23.4372	23.0285	21.4512	25.1717	25.5515	25.9264	24.82	23.5538	24.8203	23.6337	25.1908	24.8674	25.5622	25.8141	25.7035
P56382	ATP5E_MOUSE	ATP synthase subunit epsilon, mitochondrial (ATPase subunit epsilon) (ATP synthase F1 subunit epsilon)	Atp5f1e Atp5e	Mus musculus (Mouse)	2	25.8834	26.003	26.7619	24.5517	25.1294	25.4326	25.7682	25.241	25.2301	25.702	25.9715	25.2328	26.0472	26.1633	26.1765	26.203	26.4883	26.5469	26.2557	26.8435	25.7927	26.8926	24.8546	24.7778	25.6617	26.0592	25.8299	26.488	26.4356	25.7892	25.8475	26.3408	27.2031	27.637	27.4374	27.3332	26.9325	27.5328	27.4778	27.3582	26.8597	26.9835	27.1121	26.8942
P56391	CX6B1_MOUSE	Cytochrome c oxidase subunit 6B1 (Cytochrome c oxidase subunit VIb isoform 1) (COX VIb-1)	Cox6b1 Cox6b	Mus musculus (Mouse)	5	26.8679	25.9699	25.887	25.7794	24.0752	24.3638	27.3786	27.3514	26.2248	26.8435	26.6263	27.0112	25.3641	22.8175	27.617	27.4345	24.91	26.5939	25.3093	24.8516	23.4001	20.2409	27.2008	26.0214	26.925	24.5713	25.8752	26.9185	26.7958	25.7055	26.925	26.8382	24.8901	25.0365	25.3405	25.3793	26.2741	24.607	25.9825	23.6161	25.2679	25.557	25.311	25.6166
P56395	CYB5_MOUSE	Cytochrome b5	Cyb5a Cyb5	Mus musculus (Mouse)	6	28.3816	28.0876	27.607	27.5045	28.2628	27.6831	28.269	27.8515	26.8331	27.2632	28.3685	27.8908	27.6748	27.8289	27.7699	28.4015	27.8707	28.1409	27.923	28.3547	28.2841	27.8032	28.0173	29.0242	28.2361	28.4842	27.7678	28.5482	29.1556	28.5696	28.3847	27.5483	27.5461	27.6431	27.2937	27.9234	27.7043	27.7172	28.0254	27.8333	27.1359	27.7244	27.363	27.1371
P56399	UBP5_MOUSE	Ubiquitin carboxyl-terminal hydrolase 5 (EC 3.4.19.12) (Deubiquitinating enzyme 5) (Isopeptidase T) (Ubiquitin thioesterase 5) (Ubiquitin-specific-processing protease 5)	Usp5 Isot	Mus musculus (Mouse)	34	30.202	30.2379	30.1959	30.4989	30.7283	30.4094	30.192	30.2754	30.0005	30.3036	30.3704	30.0691	30.8728	30.6817	30.1933	29.437	30.1022	30.0764	30.1647	29.6281	30.2294	29.8882	29.315	30.1591	30.0331	30.0442	29.5084	29.6646	29.7397	29.4561	30.025	29.452	29.4887	29.3779	29.334	29.2644	28.8139	28.9195	29.0031	29.1018	29.519	29.4075	29.7968	29.7921
P56480	ATPB_MOUSE	ATP synthase subunit beta, mitochondrial (EC 7.1.2.2) (ATP synthase F1 subunit beta)	Atp5f1b Atp5b	Mus musculus (Mouse)	32	33.6069	33.6678	33.198	33.5353	33.313	33.516	33.4921	33.1741	33.1049	33.0907	33.5886	34.0498	33.9904	33.8102	33.876	33.4118	33.3606	33.2461	33.5234	33.3124	34.6859	34.668	34.3984	33.7191	33.3332	33.9144	33.2542	33.2367	33.7305	33.8024	33.8895	34.2228	33.0906	33.0451	33.2175	33.0459	33.4439	33.4722	33.5493	33.347	33.101	33.118	33.033	33.1858
P56546	CTBP2_MOUSE	C-terminal-binding protein 2 (CtBP2)	Ctbp2	Mus musculus (Mouse)	8	27.2242	25.7949	27.038	25.7334	26.4884	26.6793	25.4547	27.314	27.1017	27.3315	25.578	26.1896	26.0428	26.9111	25.2104	26.4551	26.2464	26.278	26.265	26.7396	19.3164	24.8314	25.524	24.7489	26.2868	26.9801	26.5235	26.931	26.5368	27.1437	26.438	26.3606	26.8172	26.766	26.1405	26.6951	26.6417	26.4582	26.9728	26.6844	26.7595	26.5167	25.3336	26.8243
P56812	PDCD5_MOUSE	Programmed cell death protein 5 (TF-1 cell apoptosis-related protein 19) (Protein TFAR19)	Pdcd5 Tfar19	Mus musculus (Mouse)	10	27.2794	27.071	27.1337	27.663	27.3024	27.3317	27.1953	26.8887	25.7964	26.5974	27.5677	27.7076	26.4174	26.4692	26.9208	24.1573	25.8616	25.7647	26.8086	25.3723	25.8639	26.6511	18.4445	24.6039	26.9479	27.2259	26.8747	25.5088	27.6137	24.192	23.9441	24.1101	25.4699	26.5944	26.9433	26.8961	26.1448	26.7631	26.1699	26.1835	26.8233	27.1421	27.3924	26.9246
P56959	FUS_MOUSE	RNA-binding protein FUS (Protein pigpen)	Fus	Mus musculus (Mouse)	11	28.2266	28.3953	28.5004	26.333	27.8005	27.7008	28.4445	28.8551	29.2659	27.8842	27.2806	28.2943	28.0718	27.3941	28.2988	28.5787	27.6585	28.3228	27.7952	28.4835	27.3585	27.1157	28.2425	28.8275	28.4988	28.1254	29.3396	28.2449	27.0631	27.3103	26.7891	26.9951	28.2469	28.6181	28.7317	28.4234	27.6119	27.3862	27.6835	27.9129	28.1281	27.7504	28.6059	27.7748
P57716	NICA_MOUSE	Nicastrin	Ncstn	Mus musculus (Mouse)	13	25.8913	26.1581	26.1702	25.3064	23.687	25.4446	25.1632	25.9517	25.8109	26.2156	25.4712	26.0788	24.4885	24.3067	25.5268	25.272	26.4011	26.3125	26.6641	27.1519	26.9095	26.7329	27.2433	26.3315	26.1742	25.3411	25.4105	25.5281	25.6837	27.2254	26.528	26.4066	26.975	27.0279	27.0637	27.0086	27.2199	26.9249	26.7271	26.6977	26.2278	26.7068	25.9973	26.3683
P57746	VATD_MOUSE	V-type proton ATPase subunit D (V-ATPase subunit D) (V-ATPase 28 kDa accessory protein) (Vacuolar proton pump subunit D)	Atp6v1d Atp6m Vatd	Mus musculus (Mouse)	12	25.6711	25.2033	24.1017	24.9376	25.6279	25.3553	26.4888	25.792	24.8983	25.4402	25.2914	26.4192	25.8054	23.866	26.6349	26.0683	26.2179	26.2186	24.466	25.7771	25.214	25.7033	25.8703	26.1022	25.3164	26.6346	25.9386	23.428	26.3262	26.0705	26.9743	26.6275	27.4776	26.9177	26.2034	26.5448	27.0433	27.1428	26.8552	26.5454	26.0636	26.2025	26.6061	25.7935
P57759	ERP29_MOUSE	Endoplasmic reticulum resident protein 29 (ERp29)	Erp29	Mus musculus (Mouse)	11	29.1154	29.0123	28.9744	29.3956	29.1451	29.1144	29.3295	29.0557	28.582	28.9989	29.1727	29.3235	29.7083	29.9467	29.4082	28.8832	29.0459	28.5518	29.1897	29.1474	30.3707	30.0154	29.2901	29.2345	28.7184	29.21	28.4794	28.7537	29.4109	29.0459	29.3021	29.5653	29.1888	29.4142	29.4303	29.1311	28.6752	29.1993	28.7186	29.32	28.3778	28.9066	28.4953	28.3644
P57776	EF1D_MOUSE	Elongation factor 1-delta (EF-1-delta)	Eef1d	Mus musculus (Mouse)	17	30.6651	30.8257	30.8645	31.293	31.1326	31.2573	30.9624	30.8562	30.7199	31.1346	31.4624	30.9209	31.2652	31.4139	31.1864	30.7401	30.4631	30.4547	30.5781	30.3068	31.0821	30.8524	30.3283	30.3523	30.9923	31.2136	30.9744	30.8035	31.0526	30.9595	30.5276	30.7505	30.1317	30.5039	30.3435	30.2325	29.9421	30.5851	29.8676	29.9542	30.5775	30.6266	30.6108	30.723
P57780	ACTN4_MOUSE	Alpha-actinin-4 (Non-muscle alpha-actinin 4)	Actn4	Mus musculus (Mouse)	47	33.0356	33.1211	32.7689	32.9365	32.987	33.1401	32.9657	32.7995	32.6174	32.8529	33.079	33.0261	33.0846	33.3391	33.0974	32.9333	32.9501	32.9127	32.8921	32.4903	33.7779	33.3063	32.4259	33.2126	32.8121	32.9969	32.69	32.7991	33.0381	32.8362	33.0462	32.9	32.3402	32.2596	32.428	32.3562	32.0208	31.6542	32.026	32.0699	32.4956	32.6428	32.4272	32.5745
P57784	RU2A_MOUSE	U2 small nuclear ribonucleoprotein A' (U2 snRNP A')	Snrpa1	Mus musculus (Mouse)	15	27.2033	27.206	27.1639	27.331	27.5085	27.1131	27.1912	27.332	27.3785	27.1783	27.0572	27.4351	26.793	26.0243	26.379	27.2701	26.8746	27.0376	26.9315	26.6818	25.3528	25.5365	26.8752	26.1544	27.4884	26.9549	27.6196	27.7	26.895	27.0486	27.4137	27.1853	26.4153	26.7906	26.5468	27.2374	26.8259	26.7944	27.1315	26.6855	27.4956	27.4913	27.516	27.6061
P58021	TM9S2_MOUSE	Transmembrane 9 superfamily member 2	Tm9sf2	Mus musculus (Mouse)	7	25.1294	24.8138	25.5959	25.5429	26.2304	24.9616	26.597	26.318	25.3581	25.9509	25.0999	24.8411	23.6738	26.2961	25.5147	26.5819	25.4464	23.6533	24.6099	24.4592	25.7525	26.2037	26.3615	25.7652	26.0317	25.0352	26.0673	25.3795	25.108	26.6146	26.5273	26.9673	25.9634	25.9551	25.112	25.8395	26.4808	26.1113	26.2759	26.1443	25.9949	25.8632	25.8068	25.9964
P58044	IDI1_MOUSE	Isopentenyl-diphosphate Delta-isomerase 1 (EC 5.3.3.2) (Isopentenyl pyrophosphate isomerase 1) (IPP isomerase 1) (IPPI1)	Idi1	Mus musculus (Mouse)	9	27.252	28.3484	27.5896	27.8477	28.3295	27.4333	27.6174	27.6321	27.015	27.8058	28.2665	26.9692	28.6357	28.2921	28.4578	26.8492	27.4069	27.7188	27.5827	26.5905	27.2194	26.7107	24.5058	28.2711	27.2354	27.4205	26.3146	26.2694	25.6619	25.8759	25.7594	23.709	22.8388	24.8212	24.3391	25.6337	23.7879	23.9743	23.67	22.9487	27.0792	26.4929	27.2455	27.2583
P58252	EF2_MOUSE	Elongation factor 2 (EF-2)	Eef2	Mus musculus (Mouse)	51	33.0678	33.1724	33.0737	33.2427	33.3511	33.0429	33.1336	32.9657	32.9123	33.3131	33.3325	33.2599	33.6641	33.6827	33.4414	33.1139	32.9548	32.9968	32.9747	33.0193	33.8366	32.828	32.8098	33.1301	33.0449	33.1573	32.601	33.0267	33.1696	32.8501	33.0603	33.0887	33.1141	32.9287	32.9076	32.6951	32.6209	32.6724	32.7195	32.9052	32.6082	32.6768	32.8208	32.8959
P58281	OPA1_MOUSE	Dynamin-like 120 kDa protein, mitochondrial (EC 3.6.5.5) (Large GTP-binding protein) (LargeG) (Optic atrophy protein 1 homolog) [Cleaved into: Dynamin-like 120 kDa protein, form S1]	Opa1	Mus musculus (Mouse)	19	25.1022	26.073	25.8381	25.1837	25.0592	24.6513	25.9521	26.054	26.5018	25.1826	25.0615	24.6335	25.5549	22.8394	24.5281	25.1639	26.5775	26.6138	25.4787	25.9308	24.0781	25.2185	25.7025	25.3301	25.7258	25.4979	26.3038	25.9893	25.2791	24.4786	25.3259	24.8365	26.3898	26.2054	26.1963	25.5697	25.0509	25.2643	25.3675	25.7989	25.6001	25.1803	25.5484	25.9711
P58389	PTPA_MOUSE	Serine/threonine-protein phosphatase 2A activator (EC 5.2.1.8) (PP2A, subunit B', PR53 isoform) (Phosphotyrosyl phosphatase activator) (PTPA) (Serine/threonine-protein phosphatase 2A regulatory subunit 4) (Serine/threonine-protein phosphatase 2A regulatory subunit B')	Ptpa Ppp2r4	Mus musculus (Mouse)	13	27.8793	27.6267	28.1659	27.7743	28.7391	27.2185	27.6047	27.7612	27.5647	27.2992	27.7188	27.3839	28.693	28.1536	27.8109	27.5927	28.3418	27.664	28.538	28.515	29.854	26.1607	26.9612	27.7327	27.6375	27.39	27.417	27.2742	27.5067	27.2415	26.8956	27.3362	28.3118	27.6193	28.3527	28.025	28.2284	28.536	28.4629	29.403	27.1997	27.3968	27.477	27.624
P58742	AAAS_MOUSE	Aladin (Adracalin)	Aaas	Mus musculus (Mouse)	9	24.1616	22.5703	24.3757	20.2079	25.0281	25.6362	25.5092	25.7093	25.6935	24.7654	25.4538	24.6547	24.7876	25.0679	26.1962	25.79	26.0025	25.6894	25.6292	25.7782	25.7299	25.9213	25.7646	25.7254	25.8909	22.0287	25.4762	25.3515	25.4065	25.6992	24.5723	25.2159	24.9067	24.9415	25.5913	26.0015	25.8622	25.3033	26.1781	25.2375	24.852	25.4893	25.17	25.0568
P58771	TPM1_MOUSE	Tropomyosin alpha-1 chain (Alpha-tropomyosin) (Tropomyosin-1)	Tpm1 Tpm-1 Tpma	Mus musculus (Mouse)	18	31.0565	31.2503	30.667	31.5944	30.8901	31.4744	31.279	30.7038	30.7507	31.904	31.6278	30.9886	31.1581	31.5061	31.4431	31.3202	29.3814	29.5394	30.2575	29.9704	31.4253	29.7745	28.8451	30.3716	31.0942	31.4227	30.9693	31.2497	31.9663	31.2098	31.5715	31.8505	29.4084	29.7454	29.4644	29.6896	29.8032	29.4001	30.9394	30.5966	29.26	30.1152	28.566	28.8151
P58774	TPM2_MOUSE	Tropomyosin beta chain (Beta-tropomyosin) (Tropomyosin-2)	Tpm2 Tpm-2	Mus musculus (Mouse)	2	32.0026	32.0081	31.4969	32.309	31.6696	32.2867	32.2793	31.3903	31.7724	32.5476	32.6804	32.1699	32.2637	32.4044	32.3944	32.2102	30.516	30.5221	31.1657	30.9036	32.5884	31.1239	30.0461	31.2464	31.8856	32.4119	31.9637	32.0987	32.9628	32.1831	32.856	32.7819	30.2733	30.8516	30.775	30.9148	30.7683	30.6841	31.3679	31.5451	30.0318	31.0587	30.0399	29.6115
P58871	TB182_MOUSE	182 kDa tankyrase-1-binding protein	Tnks1bp1 Kiaa1741 Tab182	Mus musculus (Mouse)	35	27.2353	27.4957	27.2424	26.9336	27.0418	27.1659	25.5895	27.8363	26.8884	27.3642	26.9138	26.6813	27.9756	25.6555	25.3553	27.5549	27.2862	26.0439	25.1102	25.0165	26.4244	24.6119	24.5772	28.8746	27.4314	26.7883	26.5059	27.5932	27.4863	27.3446	27.4959	26.9922	22.3595	22.9539	21.2695	23.0694	23.9313	23.4094	20.2861	25.3245	24.4258	23.7744	27.8302	25.9497
[truncated: 1,967 more rows]
[truncated: 12 more columns]
