# Supplementary material for: Tumor Temporal Proteome Profiling Reveals the Immunological Triple Offensive Induced by Synthetic Anti-Cancer Salmonella
Source: Front Immunol. 2021 Aug 19;12:712936. doi: 10.3389/fimmu.2021.712936 (PMC8417115; doi:10.3389/fimmu.2021.712936)
Supplement: Supplementary file 6 [file Table_5.xlsx]

## Sheet: Suplemental table 5
Suplemental table 5. 1097 Significantly differential tumor proteins at the 7 timepoints
Time	UniProt ID	Protein names	Gene names	logFC	AveExpr	t	P.Value	adj.P.Val	B
6H	A2AAY5	SH3 and PX domain-containing protein 2B (Factor for adipocyte differentiation 49) (Tyrosine kinase substrate with four SH3 domains)	Sh3pxd2b Fad49 Tks4	1.18701	25.7775	2.79952	0.0230702	0.418472	-3.14676
6H	B1AZP2	Disks large-associated protein 4 (DAP-4) (PSD-95/SAP90-binding protein 4) (SAP90/PSD-95-associated protein 4) (SAPAP-4)	Dlgap4 Kiaa0964 Sapap4	2.22039	27.2183	2.38116	0.0442739	0.484504	-3.72996
6H	O08582	GTP-binding protein 1 (G-protein 1) (GP-1) (GP1)	Gtpbp1 Gtpbp	1.28244	25.8448	2.52324	0.0354528	0.47568	-3.53182
6H	O08738	Caspase-6 (CASP-6) (EC 3.4.22.59) (Apoptotic protease Mch-2) [Cleaved into: Caspase-6 subunit p18; Caspase-6 subunit p11]	Casp6	-1.35002	26.1913	-3.36643	0.00974643	0.35594	-2.37374
6H	O08800	Serpin B8	Serpinb8	-1.29733	24.72	-2.81811	0.0224164	0.418472	-3.12095
6H	O35972	39S ribosomal protein L23, mitochondrial (L23mt) (MRP-L23) (L23 mitochondrial-related protein)	Mrpl23 L23mrp	1.57854	23.2104	2.67165	0.0281309	0.453678	-3.32471
6H	O55126	Protein NipSnap homolog 2 (NipSnap2) (Glioblastoma-amplified sequence)	Nipsnap2 Gbas	1.14893	25.801	3.26236	0.011387	0.37082	-2.51297
6H	O70378	ER membrane protein complex subunit 8 (Neighbor of COX4)	Emc8 Cox4al Cox4nb Noc4	1.11298	25.2469	3.53312	0.00761837	0.353659	-2.1539
6H	O89017	Legumain (EC 3.4.22.34) (Asparaginyl endopeptidase) (Protease, cysteine 1)	Lgmn Prsc1	-1.54152	28.6366	-5.69534	0.000446304	0.220774	0.260826
6H	P00375	Dihydrofolate reductase (EC 1.5.1.3)	Dhfr	-1.05923	27.5973	-3.31721	0.0104889	0.366622	-2.43942
6H	P00920	Carbonic anhydrase 2 (EC 4.2.1.1) (Carbonate dehydratase II) (Carbonic anhydrase II) (CA-II)	Ca2 Car2	2.14273	31.5647	5.03856	0.000984194	0.243782	-0.383307
6H	P01645	Ig kappa chain V-V region HP 93G7		-2.78975	24.0331	-2.91093	0.019428	0.418472	-2.99244
6H	P01942	Hemoglobin subunit alpha (Alpha-globin) (Hemoglobin alpha chain)	Hba Hba-a1	1.72295	37.107	5.00891	0.00102142	0.243782	-0.414202
6H	P02088	Hemoglobin subunit beta-1 (Beta-1-globin) (Hemoglobin beta-1 chain) (Hemoglobin beta-major chain)	Hbb-b1	1.96502	37.6045	5.62636	0.000483623	0.220774	0.196702
6H	P04919	Band 3 anion transport protein (Anion exchange protein 1) (AE 1) (Anion exchanger 1) (MEB3) (Solute carrier family 4 member 1) (CD antigen CD233)	Slc4a1 Ae1	3.15548	28.9794	6.83113	0.000129596	0.118321	1.20692
6H	P06683	Complement component C9	C9	-2.30389	25.5015	-4.1681	0.00308664	0.349473	-1.35742
6H	P08032	Spectrin alpha chain, erythrocytic 1 (Erythroid alpha-spectrin)	Spta1 Spna1 Spta	3.58752	27.6659	4.95102	0.00109858	0.243782	-0.474969
6H	P08121	Collagen alpha-1(III) chain	Col3a1	1.83319	28.671	2.79039	0.023398	0.421626	-3.15943
6H	P08607	C4b-binding protein (C4bp)	C4bpa C4bp	3.29603	23.4953	4.69675	0.00152148	0.277822	-0.749182
6H	P08775	DNA-directed RNA polymerase II subunit RPB1 (RNA polymerase II subunit B1) (EC 2.7.7.6) (DNA-directed RNA polymerase II subunit A) (DNA-directed RNA polymerase III largest subunit)	Polr2a Rpii215 Rpo2-1	1.6386	27.0455	4.08168	0.00347863	0.349473	-1.46171
6H	P12388	Plasminogen activator inhibitor 2, macrophage (PAI-2) (Serpin B2)	Serpinb2 Pai2 Planh2	1.40027	26.9793	2.63807	0.0296397	0.45995	-3.37154
6H	P13597	Intercellular adhesion molecule 1 (ICAM-1) (MALA-2) (MyD10) (CD antigen CD54)	Icam1 Icam-1	1.63924	24.6554	7.44372	7.07e-05	0.10791	1.63959
6H	P13634	Carbonic anhydrase 1 (EC 4.2.1.1) (Carbonate dehydratase I) (Carbonic anhydrase I) (CA-I)	Ca1 Car1	2.6889	28.5461	5.16262	0.000843756	0.243782	-0.255782
6H	P15327	Bisphosphoglycerate mutase (BPGM) (EC 5.4.2.4) (2,3-bisphosphoglycerate mutase, erythrocyte) (2,3-bisphosphoglycerate synthase) (EC 5.4.2.11) (BPG-dependent PGAM)	Bpgm	2.4999	28.0516	4.8518	0.00124606	0.243782	-0.580557
6H	P15508	Spectrin beta chain, erythrocytic (Beta-I spectrin)	Sptb Spnb-1 Spnb1 Sptb1	2.5091	26.9791	3.39829	0.00929561	0.353659	-2.33141
6H	P16332	Methylmalonyl-CoA mutase, mitochondrial (MCM) (EC 5.4.99.2) (Methylmalonyl-CoA isomerase)	Mmut Mut	-1.25088	25.6233	-2.41331	0.0421013	0.484504	-3.68517
6H	P20444	Protein kinase C alpha type (PKC-A) (PKC-alpha) (EC 2.7.11.13)	Prkca Pkca	1.80563	26.2967	3.54383	0.00749963	0.353659	-2.13991
6H	P23780	Beta-galactosidase (EC 3.2.1.23) (Acid beta-galactosidase) (Lactase)	Glb1 Bgl Glb-1	-1.10075	27.6995	-2.50235	0.0366288	0.47568	-3.56097
6H	P28659	CUGBP Elav-like family member 1 (CELF-1) (50 kDa nuclear polyadenylated RNA-binding protein) (Brain protein F41) (Bruno-like protein 2) (CUG triplet repeat RNA-binding protein 1) (CUG-BP1) (CUG-BP- and ETR-3-like factor 1) (Deadenylation factor CUG-BP) (Deadenylation factor EDEN-BP) (Embryo deadenylation element-binding protein homolog) (EDEN-BP homolog) (RNA-binding protein BRUNOL-2)	Celf1 Brunol2 Cugbp Cugbp1	-1.3471	25.2819	-2.37924	0.0444067	0.484504	-3.73262
6H	P34152	Focal adhesion kinase 1 (FADK 1) (EC 2.7.10.2) (Focal adhesion kinase-related nonkinase) (FRNK) (Protein-tyrosine kinase 2) (p125FAK) (pp125FAK)	Ptk2 Fadk Fak Fak1 Kiaa4203	-1.06829	26.058	-2.37119	0.0449702	0.484504	-3.74384
6H	P36552	Oxygen-dependent coproporphyrinogen-III oxidase, mitochondrial (COX) (Coprogen oxidase) (Coproporphyrinogenase) (EC 1.3.3.3)	Cpox Cpo	-1.4151	25.3737	-2.32031	0.0486979	0.484504	-3.81458
6H	P43247	DNA mismatch repair protein Msh2 (MutS protein homolog 2)	Msh2	-1.88635	25.0967	-3.6889	0.00607179	0.353659	-1.95224
6H	P47941	Crk-like protein	Crkl Crkol	-1.10225	26.4849	-3.37978	0.00955486	0.353659	-2.35599
6H	P49182	Heparin cofactor 2 (Heparin cofactor II) (HC-II) (Protease inhibitor leuserpin-2) (Serpin D1)	Serpind1 Hcf2 Hcii	1.65967	25.5042	2.36116	0.0456817	0.484504	-3.7578
6H	P56135	ATP synthase subunit f, mitochondrial (ATP synthase membrane subunit f)	Atp5mf Atp5j2	1.06571	27.9971	4.02353	0.00377235	0.349473	-1.53264
6H	P58742	Aladin (Adracalin)	Aaas	2.64183	25.1498	3.09679	0.0146227	0.413027	-2.73726
6H	P61079	Ubiquitin-conjugating enzyme E2 D3 (EC 2.3.2.23) ((E3-independent) E2 ubiquitin-conjugating enzyme D3) (EC 2.3.2.24) (E2 ubiquitin-conjugating enzyme D3) (Ubiquitin carrier protein D3) (Ubiquitin-conjugating enzyme E2(17)KB 3) (Ubiquitin-conjugating enzyme E2-17 kDa 3) (Ubiquitin-protein ligase D3)	Ube2d3	3.35029	26.3955	3.26501	0.0113419	0.37082	-2.50942
6H	P61971	Nuclear transport factor 2 (NTF-2)	Nutf2 Ntf2	1.71693	26.495	2.87396	0.0205657	0.418472	-3.04356
6H	P62071	Ras-related protein R-Ras2	Rras2	1.47962	25.5435	3.38086	0.00953941	0.353659	-2.35455
6H	P63082	V-type proton ATPase 16 kDa proteolipid subunit (V-ATPase 16 kDa proteolipid subunit) (PL16) (Vacuolar proton pump 16 kDa proteolipid subunit)	Atp6v0c Atp6c Atp6l Atpl Mvp	1.78594	27.7518	3.1211	0.0140926	0.411594	-2.70412
6H	P63154	Crooked neck-like protein 1 (Crooked neck homolog)	Crnkl1	3.58928	23.5112	3.72917	0.00572895	0.353659	-1.90073
6H	P70699	Lysosomal alpha-glucosidase (EC 3.2.1.20) (Acid maltase)	Gaa	-1.75557	26.9691	-4.38651	0.0022929	0.29906	-1.09989
6H	Q02357	Ankyrin-1 (ANK-1) (Erythrocyte ankyrin)	Ank1 Ank-1	1.95541	27.4539	2.8859	0.0201908	0.418472	-3.02704
6H	Q04207	Transcription factor p65 (Nuclear factor NF-kappa-B p65 subunit) (Nuclear factor of kappa light polypeptide gene enhancer in B-cells 3)	Rela Nfkb3	-2.6816	24.1526	-3.79	0.00524974	0.353659	-1.82346
6H	Q09014	Neutrophil cytosol factor 1 (NCF-1) (47 kDa neutrophil oxidase factor) (NCF-47K) (Neutrophil NADPH oxidase factor 1) (p47-phox)	Ncf1	1.03165	26.6771	2.65826	0.0287227	0.454748	-3.34338
6H	Q3B7Z2	Oxysterol-binding protein 1	Osbp Kiaa4220	1.79567	26.3102	3.70467	0.00593503	0.353659	-1.93204
6H	Q3UJB9	Enhancer of mRNA-decapping protein 4	Edc4	-2.76416	23.9115	-3.62816	0.00663089	0.353659	-2.03041
6H	Q3UVG3	Protein FAM91A1	Fam91a1 D15Ertd621e Kiaa0493	1.56562	24.4425	3.43685	0.00877929	0.353659	-2.28037
6H	Q5SUF2	Luc7-like protein 3 (Cisplatin resistance-associated-overexpressed protein)	Luc7l3 Crop	1.41408	25.1579	2.31648	0.0489906	0.484504	-3.8199
6H	Q61001	Laminin subunit alpha-5 (Laminin-10 subunit alpha) (Laminin-11 subunit alpha) (Laminin-15 subunit alpha)	Lama5	-2.20815	24.0522	-2.56072	0.0334378	0.472094	-3.4795
6H	Q61398	Procollagen C-endopeptidase enhancer 1 (P14) (Procollagen COOH-terminal proteinase enhancer 1) (PCPE-1) (Procollagen C-proteinase enhancer 1) (Type 1 procollagen C-proteinase enhancer protein) (Type I procollagen COOH-terminal proteinase enhancer)	Pcolce Pcpe1	-1.37015	25.9149	-3.11957	0.0141255	0.411594	-2.70622
6H	Q61646	Haptoglobin [Cleaved into: Haptoglobin alpha chain; Haptoglobin beta chain]	Hp	1.15564	27.6992	2.69437	0.0271545	0.452984	-3.29304
6H	Q61838	Pregnancy zone protein (Alpha-2-macroglobulin) (Alpha-2-M) [Cleaved into: Alpha-2-macroglobulin 165 kDa subunit; Alpha-2-macroglobulin 35 kDa subunit]	Pzp A2m	1.05164	33.2161	2.57393	0.0327557	0.472094	-3.46105
6H	Q61990	Poly(rC)-binding protein 2 (Alpha-CP2) (CTBP) (CBP) (Putative heterogeneous nuclear ribonucleoprotein X) (hnRNP X)	Pcbp2 Cbp Hnrnpx Hnrpx	1.13341	29.2106	3.59811	0.00692745	0.353659	-2.06929
6H	Q64337	Sequestosome-1 (STONE14) (Ubiquitin-binding protein p62)	Sqstm1 A170 STAP	-1.39648	26.3053	-4.04389	0.00366658	0.349473	-1.50774
6H	Q69ZK7	Protein FAM214A	Fam214a Kiaa1370	1.09986	27.2095	2.34914	0.046549	0.484504	-3.77451
6H	Q6A026	Sister chromatid cohesion protein PDS5 homolog A	Pds5a Kiaa0648	1.3314	25.9218	2.34971	0.0465078	0.484504	-3.77372
6H	Q6DID3	SR-related and CTD-associated factor 8 (RNA-binding motif protein 16)	Scaf8 Kiaa1116 Rbm16	-2.42257	23.3244	-4.42681	0.00217219	0.297482	-1.05333
6H	Q7TNC4	Putative RNA-binding protein Luc7-like 2 (CGI-74 homolog)	Luc7l2	1.32003	26.5307	3.33819	0.0101654	0.366356	-2.41139
6H	Q80SW1	S-adenosylhomocysteine hydrolase-like protein 1 (IP3R-binding protein released with inositol 1,4,5-trisphosphate) (Putative adenosylhomocysteinase 2) (S-adenosyl-L-homocysteine hydrolase 2) (AdoHcyase 2)	Ahcyl1 Irbit	-1.24546	27.6917	-3.05762	0.0155205	0.415565	-2.79076
6H	Q80TL7	Protein MON2 homolog (Protein SF21)	Mon2 Kiaa1040 Sf21	1.77404	25.4815	4.2635	0.00270845	0.337202	-1.24386
6H	Q80TM9	Nischarin (Imidazoline receptor 1) (I-1) (IR1) (Imidazoline receptor I-1-like protein) (Imidazoline-1 receptor) (I1R)	Nisch Kiaa0975	1.08587	25.4313	3.90115	0.00448127	0.353659	-1.68386
6H	Q80UM7	Mannosyl-oligosaccharide glucosidase (EC 3.2.1.106) (Glucosidase 1) (Glycoprotein-processing glucosidase I)	Mogs Gcs1	1.07581	27.858	3.0479	0.0157523	0.415565	-2.80407
6H	Q80UW8	DNA-directed RNA polymerases I, II, and III subunit RPABC1 (RNA polymerases I, II, and III subunit ABC1) (DNA-directed RNA polymerase II subunit E) (RPB5 homolog)	Polr2e	2.14144	24.666	2.69121	0.0272882	0.452984	-3.29744
6H	Q80WQ2	Protein VAC14 homolog	Vac14 D8Wsu151e	3.13515	25.4503	2.43798	0.0405075	0.484504	-3.65079
6H	Q8BH35	Complement component C8 beta chain (Complement component 8 subunit beta)	C8b	-1.78429	25.148	-2.35637	0.0460252	0.484504	-3.76445
6H	Q8BH74	Nuclear pore complex protein Nup107 (107 kDa nucleoporin) (Nucleoporin Nup107)	Nup107	-1.77768	24.4618	-3.99702	0.00391501	0.349473	-1.56517
6H	Q8BHS3	Pre-mRNA-splicing factor RBM22 (RNA-binding motif protein 22)	Rbm22	-3.98716	23.4223	-4.52684	0.00190131	0.293946	-0.939049
6H	Q8BK67	Protein RCC2	Rcc2 Kiaa1470	1.28477	29.2862	3.31178	0.0105743	0.366622	-2.44668
6H	Q8BL97	Serine/arginine-rich splicing factor 7 (Splicing factor, arginine/serine-rich 7)	Srsf7 Sfrs7	1.03869	28.5828	3.50807	0.00790378	0.353659	-2.18666
6H	Q8BMA6	Signal recognition particle subunit SRP68 (SRP68) (Signal recognition particle 68 kDa protein)	Srp68	-1.17072	27.6999	-2.48324	0.0377397	0.47568	-3.58765
6H	Q8BMG7	Rab3 GTPase-activating protein non-catalytic subunit (Rab3 GTPase-activating protein 150 kDa subunit) (Rab3-GAP p150) (Rab3-GAP150) (Rab3-GAP regulatory subunit)	Rab3gap2 Kiaa0839	1.13417	24.4521	2.76739	0.0242462	0.431237	-3.1914
6H	Q8BQ47	Protein canopy homolog 4 (Protein associated with Tlr4)	Cnpy4 Prat4b	-1.02852	26.1549	-3.58292	0.00708271	0.353659	-2.08901
6H	Q8BU03	Periodic tryptophan protein 2 homolog	Pwp2 Pwp2h	3.69428	26.748	4.05317	0.00361943	0.349473	-1.49641
6H	Q8BWU5	Probable tRNA N6-adenosine threonylcarbamoyltransferase (EC 2.3.1.234) (N6-L-threonylcarbamoyladenine synthase) (t(6)A synthase) (O-sialoglycoprotein endopeptidase) (t(6)A37 threonylcarbamoyladenosine biosynthesis protein Osgep) (tRNA threonylcarbamoyladenosine biosynthesis protein Osgep)	Osgep	-1.86088	24.4357	-2.57667	0.0326158	0.472094	-3.45722
6H	Q8BX10	Serine/threonine-protein phosphatase PGAM5, mitochondrial (EC 3.1.3.16) (Phosphoglycerate mutase family member 5)	Pgam5	-1.18562	25.0939	-2.62348	0.030321	0.460608	-3.3919
6H	Q8BX70	Vacuolar protein sorting-associated protein 13C	Vps13c Kiaa3021	-1.24939	24.7442	-2.47108	0.0384641	0.47568	-3.60462
6H	Q8BXQ2	GPI transamidase component PIG-T (Neuronal development-associated protein 7) (Phosphatidylinositol-glycan biosynthesis class T protein)	Pigt Ndap7	-2.28605	23.7472	-2.70319	0.0267851	0.452867	-3.28076
6H	Q8C0C7	Phenylalanine--tRNA ligase alpha subunit (EC 6.1.1.20) (Phenylalanyl-tRNA synthetase alpha subunit) (PheRS)	Farsa Farsla	-1.51289	27.5175	-7.33111	7.88e-05	0.10791	1.56374
6H	Q8C0M9	Isoaspartyl peptidase/L-asparaginase (EC 3.4.19.5) (EC 3.5.1.1) (Asparaginase-like protein 1) (Beta-aspartyl-peptidase) (Isoaspartyl dipeptidase) (L-asparagine amidohydrolase) [Cleaved into: Isoaspartyl peptidase/L-asparaginase alpha chain; Isoaspartyl peptidase/L-asparaginase beta chain]	Asrgl1	-1.02898	25.38	-2.80138	0.0230039	0.418472	-3.14418
6H	Q8C650	Septin-10	Septin10 Sept10	1.62475	24.3629	2.3991	0.0430479	0.484504	-3.70497
6H	Q8C7R4	Ubiquitin-like modifier-activating enzyme 6 (Ubiquitin-activating enzyme 6) (EC 6.2.1.45) (Ubiquitin-activating enzyme E1-like protein 2) (E1-L2)	Uba6 Ube1l2	1.48265	28.6189	3.47473	0.00830158	0.353659	-2.23044
6H	Q8C878	NEDD8-activating enzyme E1 catalytic subunit (EC 6.2.1.-) (NEDD8-activating enzyme E1C) (Ubiquitin-activating enzyme E1C) (Ubiquitin-like modifier-activating enzyme 3) (Ubiquitin-activating enzyme 3)	Uba3 Ube1c	-1.02959	25.0016	-2.51111	0.0361312	0.47568	-3.54875
6H	Q8CFE4	SCY1-like protein 2 (Coated vesicle-associated kinase of 104 kDa)	Scyl2 Cvak104 D10Ertd802e	1.53079	24.8985	3.40675	0.00917965	0.353659	-2.3202
6H	Q8CGF7	Transcription elongation regulator 1 (Formin-binding protein 28) (FBP 28) (TATA box-binding protein-associated factor 2S) (Transcription factor CA150) (p144)	Tcerg1 Taf2s	1.20259	27.4981	2.32375	0.0484361	0.484504	-3.80979
6H	Q8CHC4	Synaptojanin-1 (EC 3.1.3.36) (Synaptic inositol 1,4,5-trisphosphate 5-phosphatase 1)	Synj1 Kiaa0910	2.62607	23.6227	2.32857	0.0480724	0.484504	-3.80311
6H	Q8K0E8	Fibrinogen beta chain [Cleaved into: Fibrinopeptide B; Fibrinogen beta chain]	Fgb	1.19642	30.5605	3.01832	0.0164796	0.418472	-2.8446
6H	Q8K298	Anillin	Anln	2.54285	27.0746	2.58898	0.0319956	0.472094	-3.44004
6H	Q8K2K6	Arf-GAP domain and FG repeat-containing protein 1 (HIV-1 Rev-binding protein homolog) (Nucleoporin-like protein RIP)	Agfg1 Hrb Rip	-1.17498	25.3144	-2.80342	0.0229313	0.418472	-3.14134
6H	Q8VBT0	Thioredoxin-related transmembrane protein 1 (Thioredoxin domain-containing protein 1)	Tmx1 Txndc Txndc1	-1.09998	26.6175	-2.30348	0.0499976	0.485035	-3.83794
6H	Q8VBV3	Exosome complex component RRP4 (Exosome component 2) (Ribosomal RNA-processing protein 4)	Exosc2 Rrp4	-2.07301	24.2801	-2.32617	0.0482531	0.484504	-3.80643
6H	Q8VCM7	Fibrinogen gamma chain	Fgg	1.05825	30.4085	3.38321	0.00950628	0.353659	-2.35144
6H	Q8VCW4	Protein unc-93 homolog B1 (Unc-93B1)	Unc93b1 Unc93b	1.01646	24.6373	3.48027	0.00823406	0.353659	-2.22316
6H	Q8VEB4	Group XV phospholipase A2 (EC 2.3.1.-) (1-O-acylceramide synthase) (ACS) (LCAT-like lysophospholipase) (LLPL) (Lysophospholipase 3) (Lysosomal phospholipase A2) (LPLA2)	Pla2g15 Lypla3	-1.2358	24.4133	-2.54241	0.0344074	0.47568	-3.50506
6H	Q8VI36	Paxillin	Pxn	1.28332	28.9767	2.46957	0.0385546	0.47568	-3.60672
6H	Q91VH2	Sorting nexin-9	Snx9	-1.88469	26.7954	-2.99224	0.0171501	0.418472	-2.88042
6H	Q91XD6	Vacuolar protein-sorting-associated protein 36 (ESCRT-II complex subunit VPS36)	Vps36	1.12491	24.5696	4.06194	0.0035755	0.349473	-1.48572
6H	Q920A5	Retinoid-inducible serine carboxypeptidase (EC 3.4.16.-) (Serine carboxypeptidase 1)	Scpep1 Risc	-1.24279	27.7825	-5.85133	0.000373053	0.220774	0.402869
6H	Q921J2	GTP-binding protein Rheb (Ras homolog enriched in brain)	Rheb	-1.09939	26.1853	-3.57103	0.00720687	0.353659	-2.10446
6H	Q921M4	Golgin subfamily A member 2 (130 kDa cis-Golgi matrix protein) (GM130)	Golga2	-1.8572	24.7423	-2.88929	0.0200856	0.418472	-3.02235
6H	Q921W4	Quinone oxidoreductase-like protein 1 (EC 1.-.-.-) (Quinone oxidoreductase homolog 1) (QOH-1) (Zeta-crystallin homolog)	Cryzl1	-1.21608	25.0248	-3.64303	0.00648909	0.353659	-2.01121
6H	Q923D2	Flavin reductase (NADPH) (FR) (EC 1.5.1.30) (Biliverdin reductase B) (BVR-B) (EC 1.3.1.24) (Biliverdin-IX beta-reductase) (NADPH-dependent diaphorase) (NADPH-flavin reductase) (FLR)	Blvrb	1.02784	30.5276	2.58132	0.0323804	0.472094	-3.45074
6H	Q99J45	Nuclear receptor-binding protein (HLS7-interacting protein kinase) (MLF1 adapter molecule)	Nrbp1 Madm Nrbp	1.35847	26.0805	2.36003	0.0457625	0.484504	-3.75937
6H	Q99LC8	Translation initiation factor eIF-2B subunit alpha (eIF-2B GDP-GTP exchange factor subunit alpha)	Eif2b1	1.62364	23.2231	4.47418	0.00203906	0.293946	-0.998988
6H	Q99LI7	Cleavage stimulation factor subunit 3 (CF-1 77 kDa subunit) (Cleavage stimulation factor 77 kDa subunit) (CSTF 77 kDa subunit) (CstF-77)	Cstf3	1.81679	25.8992	2.48971	0.0373597	0.47568	-3.57862
6H	Q99LM2	CDK5 regulatory subunit-associated protein 3	Cdk5rap3	-1.51554	25.8713	-2.41974	0.0416797	0.484504	-3.67621
6H	Q9CQ49	Nuclear cap-binding protein subunit 2 (20 kDa nuclear cap-binding protein) (NCBP 20 kDa subunit) (CBP20)	Ncbp2 Cbp20	-1.05639	25.3276	-3.71546	0.00584328	0.353659	-1.91824
6H	Q9CR09	Ubiquitin-fold modifier-conjugating enzyme 1 (Ufm1-conjugating enzyme 1)	Ufc1	1.09831	26.8855	2.91897	0.0191894	0.418472	-2.98134
6H	Q9CSN1	SNW domain-containing protein 1 (Nuclear protein SkiP) (Ski-interacting protein)	Snw1 Skiip	1.07895	25.8555	2.5634	0.0332986	0.472094	-3.47576
6H	Q9CWF2	Tubulin beta-2B chain	Tubb2b	-3.17851	25.4118	-2.66458	0.028442	0.453678	-3.33457
6H	Q9D1J3	SAP domain-containing ribonucleoprotein (Nuclear protein Hcc-1)	Sarnp Hcc1	-1.37805	26.3122	-2.50883	0.03626	0.47568	-3.55193
6H	Q9D2R0	Acetoacetyl-CoA synthetase (EC 6.2.1.16)	Aacs	-1.02471	27.3927	-3.15036	0.0134814	0.410285	-2.66434
6H	Q9D6J6	NADH dehydrogenase [ubiquinone] flavoprotein 2, mitochondrial (EC 1.6.99.3) (EC 7.1.1.2) (NADH-ubiquinone oxidoreductase 24 kDa subunit)	Ndufv2	-1.30777	26.4973	-5.05798	0.000960617	0.243782	-0.363159
6H	Q9D898	Actin-related protein 2/3 complex subunit 5-like protein (Arp2/3 complex 16 kDa subunit 2) (ARC16-2)	Arpc5l	-2.5598	25.3018	-3.44356	0.00869265	0.353659	-2.27152
6H	Q9D8S9	BolA-like protein 1	Bola1	-1.18764	25.1942	-2.89499	0.0199105	0.418472	-3.01448
6H	Q9DAU1	Protein canopy homolog 3 (Protein associated with Tlr4) (Trinucleotide repeat-containing gene 5 protein)	Cnpy3 Prat4a Tnrc5	-2.35664	24.6302	-2.35981	0.0457783	0.484504	-3.75967
6H	Q9DBE8	Alpha-1,3/1,6-mannosyltransferase ALG2 (EC 2.4.1.132) (EC 2.4.1.257) (Asparagine-linked glycosylation protein 2 homolog) (GDP-Man:Man(1)GlcNAc(2)-PP-Dol alpha-1,3-mannosyltransferase) (GDP-Man:Man(1)GlcNAc(2)-PP-dolichol mannosyltransferase) (GDP-Man:Man(2)GlcNAc(2)-PP-Dol alpha-1,6-mannosyltransferase)	Alg2 MNCb-5081	1.24251	25.6539	2.92102	0.0191291	0.418472	-2.97851
6H	Q9DCA5	Ribosome biogenesis protein BRX1 homolog (Brix domain-containing protein 2)	Brix1 Brix Bxdc2	1.41443	26.1889	3.4766	0.00827865	0.353659	-2.22798
6H	Q9EQ20	Methylmalonate-semialdehyde dehydrogenase [acylating], mitochondrial (MMSDH) (Malonate-semialdehyde dehydrogenase [acylating]) (EC 1.2.1.18) (EC 1.2.1.27) (Aldehyde dehydrogenase family 6 member A1)	Aldh6a1	-1.3381	26.4748	-3.5506	0.00742555	0.353659	-2.13107
6H	Q9ESW4	Acylglycerol kinase, mitochondrial (EC 2.7.1.107) (EC 2.7.1.138) (EC 2.7.1.94) (Multiple substrate lipid kinase) (MuLK) (Multi-substrate lipid kinase)	Agk Mulk	1.79576	23.4447	2.41914	0.041719	0.484504	-3.67705
6H	Q9ESX5	H/ACA ribonucleoprotein complex subunit DKC1 (EC 5.4.99.-) (Dyskerin) (Nopp140-associated protein of 57 kDa) (Nucleolar protein NAP57) (Nucleolar protein family A member 4) (snoRNP protein DKC1)	Dkc1	1.08956	26.5802	2.52099	0.035578	0.47568	-3.53497
6H	Q9JHS3	Ragulator complex protein LAMTOR2 (Endosomal adaptor protein p14) (Late endosomal/lysosomal Mp1-interacting protein) (Late endosomal/lysosomal adaptor and MAPK and MTOR activator 2) (Mitogen-activated protein-binding protein-interacting protein) (Roadblock domain-containing protein 3)	Lamtor2 Mapbpip Robld3	1.29302	26.2618	2.81006	0.0226972	0.418472	-3.13213
6H	Q9JJ59	ATP-binding cassette sub-family B member 9 (ATP-binding cassette transporter 9) (ABC transporter 9 protein) (mABCB9) (TAP-like protein) (TAPL)	Abcb9 Kiaa1520	1.05217	26.621	3.32368	0.010388	0.366622	-2.43076
6H	Q9JJA4	Ribosome biogenesis protein WDR12 (WD repeat-containing protein 12)	Wdr12 MNCb-5414	-1.46413	25.8882	-4.88417	0.00119571	0.243782	-0.545914
6H	Q9JKC8	AP-3 complex subunit mu-1 (AP-3 adaptor complex mu3A subunit) (Adaptor-related protein complex 3 subunit mu-1) (Mu-adaptin 3A) (Mu3A-adaptin)	Ap3m1	-1.10599	25.8043	-2.38193	0.0442207	0.484504	-3.72889
6H	Q9JLV1	BAG family molecular chaperone regulator 3 (BAG-3) (Bcl-2-associated athanogene 3) (Bcl-2-binding protein Bis)	Bag3 Bis MNCb-2243	-1.24016	26.3767	-2.88703	0.0201559	0.418472	-3.02548
6H	Q9JMD0	BUB3-interacting and GLEBS motif-containing protein ZNF207 (BuGZ) (49 kDa zinc finger protein) (Zinc finger protein 207)	Znf207 Bugz Zep Zfp207	1.20848	26.5197	2.37381	0.0447861	0.484504	-3.74019
6H	Q9QVP9	Protein-tyrosine kinase 2-beta (EC 2.7.10.2) (Calcium-dependent tyrosine kinase) (CADTK) (Calcium-regulated non-receptor proline-rich tyrosine kinase) (Cell adhesion kinase beta) (CAK-beta) (CAKB) (Focal adhesion kinase 2) (FADK 2) (Proline-rich tyrosine kinase 2) (Related adhesion focal tyrosine kinase) (RAFTK)	Ptk2b Fak2 Pyk2 Raftk	-1.60988	24.7213	-2.59319	0.0317863	0.472094	-3.43417
6H	Q9QXH4	Integrin alpha-X (CD11 antigen-like family member C) (Leukocyte adhesion glycoprotein p150,95 alpha chain) (Leukocyte adhesion receptor p150,95) (CD antigen CD11c)	Itgax	1.01141	26.7652	2.621	0.0304381	0.460608	-3.39536
6H	Q9QY36	N-alpha-acetyltransferase 10 (EC 2.3.1.255) (N-terminal acetyltransferase complex ARD1 subunit homolog A) (NatA catalytic subunit Naa10)	Naa10 Ard1 Ard1a Te2	-1.18867	26.7494	-3.67029	0.00623753	0.353659	-1.97612
6H	Q9QYC0	Alpha-adducin (Erythrocyte adducin subunit alpha)	Add1	1.00763	27.3895	4.61067	0.00170243	0.291435	-0.844707
6H	Q9WUD1	STIP1 homology and U box-containing protein 1 (EC 2.3.2.27) (Carboxy terminus of Hsp70-interacting protein) (E3 ubiquitin-protein ligase CHIP) (RING-type E3 ubiquitin transferase CHIP)	Stub1 Chip	-2.54916	23.8151	-4.98367	0.00105431	0.243782	-0.440623
6H	Q9Z1Q2	Phosphatidylserine lipase ABHD16A (EC 3.1.-.-) (Alpha/beta hydrolase domain-containing protein 16A) (Abhydrolase domain-containing protein 16A) (HLA-B-associated transcript 5) (mBAT5) (Monoacylglycerol lipase ABHD16A) (EC 3.1.1.23)	Abhd16a Bat5 Ng26	1.00691	28.3517	2.86839	0.0207431	0.418472	-3.05127
6H	Q9Z277	Tyrosine-protein kinase BAZ1B (EC 2.7.10.2) (Bromodomain adjacent to zinc finger domain protein 1B) (Williams syndrome transcription factor homolog) (Williams-Beuren syndrome chromosomal region 9 protein homolog)	Baz1b Wbscr9 Wstf	1.16676	25.5255	3.86685	0.00470467	0.353659	-1.72671
12H	A2A432	Cullin-4B (CUL-4B)	Cul4b mKIAA0695	-1.6519	24.3573	-2.39036	0.0424782	0.459873	-3.81747
12H	A2ADY9	Protein DDI1 homolog 2 (EC 3.4.23.-)	Ddi2	-1.39204	25.6701	-2.75267	0.0238928	0.384424	-3.28449
12H	A6X935	Inter alpha-trypsin inhibitor, heavy chain 4 (ITI heavy chain H4) (ITI-HC4) (Inter-alpha-inhibitor heavy chain 4)	Itih4	1.52606	29.8185	2.49832	0.035772	0.430694	-3.65909
12H	B2RQC6	CAD protein [Includes: Glutamine-dependent carbamoyl-phosphate synthase (EC 6.3.5.5); Aspartate carbamoyltransferase (EC 2.1.3.2); Dihydroorotase (EC 3.5.2.3)]	Cad	-1.02565	28.9452	-3.69977	0.00557224	0.22796	-1.92225
12H	B2RY56	RNA-binding protein 25 (RNA-binding motif protein 25)	Rbm25	-1.69252	25.7855	-3.37064	0.00913825	0.260726	-2.38518
12H	B9EJ86	Oxysterol-binding protein-related protein 8 (ORP-8) (OSBP-related protein 8)	Osbpl8 Kiaa1451 Orp8	-1.67873	23.2963	-3.48693	0.00766079	0.254109	-2.21999
12H	D3YXK2	Scaffold attachment factor B1 (SAF-B1)	Safb Safb1	-1.10838	26.4035	-3.97665	0.00371676	0.195773	-1.54485
12H	D3Z6Q9	Bridging integrator 2	Bin2	1.15308	26.5394	2.46686	0.0376081	0.442097	-3.70531
12H	E9Q414	Apolipoprotein B-100 (Apo B-100) [Cleaved into: Apolipoprotein B-48 (Apo B-48)]	Apob	2.57216	25.6282	2.98315	0.0166273	0.353458	-2.94592
12H	O08795	Glucosidase 2 subunit beta (80K-H protein) (Glucosidase II subunit beta) (Protein kinase C substrate 60.1 kDa protein heavy chain) (PKCSH)	Prkcsh	1.23922	31.3694	3.27172	0.0106307	0.289411	-2.52694
12H	O09172	Glutamate--cysteine ligase regulatory subunit (GCS light chain) (Gamma-ECS regulatory subunit) (Gamma-glutamylcysteine synthetase regulatory subunit) (Glutamate--cysteine ligase modifier subunit)	Gclm Glclr	1.88652	26.9264	5.75721	0.000357981	0.125547	0.571192
12H	O55201	Transcription elongation factor SPT5 (DRB sensitivity-inducing factor large subunit) (DSIF large subunit)	Supt5h Supt5	-1.70193	26.099	-4.16505	0.00283924	0.158708	-1.29504
12H	O55234	Proteasome subunit beta type-5 (EC 3.4.25.1) (Macropain epsilon chain) (Multicatalytic endopeptidase complex epsilon chain) (Proteasome chain 6) (Proteasome epsilon chain) (Proteasome subunit X)	Psmb5	2.21597	24.4289	2.5072	0.0352701	0.430694	-3.64604
12H	O70311	Glycylpeptide N-tetradecanoyltransferase 2 (EC 2.3.1.97) (Myristoyl-CoA:protein N-myristoyltransferase 2) (NMT 2) (Peptide N-myristoyltransferase 2) (Type II N-myristoyltransferase)	Nmt2	-2.68353	24.0203	-6.45558	0.000160975	0.110228	1.25472
12H	O70318	Band 4.1-like protein 2 (Generally expressed protein 4.1) (4.1G)	Epb41l2 Epb4.1l2	-1.51909	29.49	-5.25133	0.000664719	0.125547	0.0259995
12H	O88712	C-terminal-binding protein 1 (CtBP1) (EC 1.1.1.-)	Ctbp1	-1.07377	25.6727	-2.4178	0.0406629	0.454595	-3.77729
12H	O88746	Target of Myb protein 1	Tom1	2.09692	24.5609	2.87659	0.0196519	0.366674	-3.10217
12H	O89017	Legumain (EC 3.4.22.34) (Asparaginyl endopeptidase) (Protease, cysteine 1)	Lgmn Prsc1	-1.3102	28.5051	-5.2589	0.000658418	0.125547	0.0344833
12H	O89086	RNA-binding protein 3 (RNA-binding motif protein 3)	Rbm3	-1.08313	30.351	-2.89828	0.0189932	0.366674	-3.07032
12H	P00920	Carbonic anhydrase 2 (EC 4.2.1.1) (Carbonate dehydratase II) (Carbonic anhydrase II) (CA-II)	Ca2 Car2	2.24942	32.1402	5.50696	0.000484085	0.125547	0.306934
12H	P01635	Ig kappa chain V-V region K2 (Fragment)		2.7955	24.688	3.04915	0.0149996	0.336753	-2.84949
12H	P01898	H-2 class I histocompatibility antigen, Q10 alpha chain	H2-Q10	1.31475	25.9649	2.31026	0.0482546	0.481503	-3.93444
12H	P01942	Hemoglobin subunit alpha (Alpha-globin) (Hemoglobin alpha chain)	Hba Hba-a1	1.68654	37.7776	3.70289	0.00554651	0.22796	-1.91793
12H	P02088	Hemoglobin subunit beta-1 (Beta-1-globin) (Hemoglobin beta-1 chain) (Hemoglobin beta-major chain)	Hbb-b1	1.81715	38.2204	4.66534	0.00142401	0.134495	-0.660953
12H	P04919	Band 3 anion transport protein (Anion exchange protein 1) (AE 1) (Anion exchanger 1) (MEB3) (Solute carrier family 4 member 1) (CD antigen CD233)	Slc4a1 Ae1	2.69156	29.4114	4.2238	0.00261325	0.158708	-1.21834
12H	P06683	Complement component C9	C9	3.13973	24.0195	2.32621	0.0470448	0.475482	-3.91119
12H	P06909	Complement factor H (Protein beta-1-H)	Cfh Hf1	1.35009	29.0396	2.76857	0.0232998	0.384424	-3.26107
12H	P07214	SPARC (Basement-membrane protein 40) (BM-40) (Osteonectin) (ON) (Secreted protein acidic and rich in cysteine)	Sparc	-1.94663	27.1526	-2.79794	0.0222441	0.379365	-3.21783
12H	P08032	Spectrin alpha chain, erythrocytic 1 (Erythroid alpha-spectrin)	Spta1 Spna1 Spta	2.35837	28.7901	3.75533	0.00513293	0.226975	-1.84557
12H	P10810	Monocyte differentiation antigen CD14 (Myeloid cell-specific leucine-rich glycoprotein) (CD antigen CD14)	Cd14	1.74341	27.9881	5.54144	0.000464139	0.125547	0.343965
12H	P11031	Activated RNA polymerase II transcriptional coactivator p15 (Positive cofactor 4) (PC4) (SUB1 homolog) (Single-stranded DNA-binding protein p9) (p14)	Sub1 Pc4 Rpo2tc1	1.18678	28.7123	2.81586	0.0216241	0.379193	-3.19146
12H	P11440	Cyclin-dependent kinase 1 (CDK1) (EC 2.7.11.22) (EC 2.7.11.23) (Cell division control protein 2 homolog) (Cell division protein kinase 1) (p34 protein kinase)	Cdk1 Cdc2 Cdc2a Cdkn1	-1.04149	28.8537	-4.27533	0.00243093	0.154844	-1.15156
12H	P13634	Carbonic anhydrase 1 (EC 4.2.1.1) (Carbonate dehydratase I) (Carbonic anhydrase I) (CA-I)	Ca1 Car1	2.74243	29.1201	4.94385	0.000985325	0.128722	-0.326943
12H	P15327	Bisphosphoglycerate mutase (BPGM) (EC 5.4.2.4) (2,3-bisphosphoglycerate mutase, erythrocyte) (2,3-bisphosphoglycerate synthase) (EC 5.4.2.11) (BPG-dependent PGAM)	Bpgm	2.85498	28.7787	7.45014	5.7e-05	0.0519987	2.10251
12H	P15508	Spectrin beta chain, erythrocytic (Beta-I spectrin)	Sptb Spnb-1 Spnb1 Sptb1	3.28781	27.4252	4.81467	0.00116722	0.128722	-0.480168
12H	P16675	Lysosomal protective protein (EC 3.4.16.5) (Carboxypeptidase C) (Carboxypeptidase L) (Cathepsin A) (Protective protein cathepsin A) (PPCA) (Protective protein for beta-galactosidase) [Cleaved into: Lysosomal protective protein 32 kDa chain; Lysosomal protective protein 20 kDa chain]	Ctsa Ppgb	-1.40516	27.5543	-2.82721	0.0212404	0.375339	-3.17476
12H	P18653	Ribosomal protein S6 kinase alpha-1 (S6K-alpha-1) (EC 2.7.11.1) (90 kDa ribosomal protein S6 kinase 1) (p90-RSK 1) (p90RSK1) (p90S6K) (MAP kinase-activated protein kinase 1a) (MAPK-activated protein kinase 1a) (MAPKAP kinase 1a) (MAPKAPK-1a) (Ribosomal S6 kinase 1) (RSK-1)	Rps6ka1 Mapkapk1a Rsk1	-2.71532	24.3629	-4.41798	0.00199388	0.151698	-0.969054
12H	P20491	High affinity immunoglobulin epsilon receptor subunit gamma (Fc receptor gamma-chain) (FcRgamma) (Fc-epsilon RI-gamma) (IgE Fc receptor subunit gamma) (FceRI gamma)	Fcer1g Fce1g	1.92768	24.162	2.49623	0.0358915	0.430694	-3.66217
12H	P21126	Ubiquitin-like protein 4A (Ubiquitin-like protein GDX)	Ubl4a Gdx Ubl4	1.62704	25.4576	2.80025	0.022163	0.379365	-3.21443
12H	P21956	Lactadherin (MFGM) (Milk fat globule-EGF factor 8) (MFG-E8) (SED1) (Sperm surface protein SP47) (MP47)	Mfge8	-1.95725	26.7276	-3.11824	0.013472	0.318102	-2.7489
12H	P23506	Protein-L-isoaspartate(D-aspartate) O-methyltransferase (PIMT) (EC 2.1.1.77) (L-isoaspartyl protein carboxyl methyltransferase) (Protein L-isoaspartyl/D-aspartyl methyltransferase) (Protein-beta-aspartate methyltransferase)	Pcmt1	1.00565	28.0783	3.7434	0.00522411	0.226975	-1.86201
12H	P23780	Beta-galactosidase (EC 3.2.1.23) (Acid beta-galactosidase) (Lactase)	Glb1 Bgl Glb-1	-1.28086	27.4653	-2.36264	0.044395	0.465893	-3.85802
12H	P27005	Protein S100-A8 (Calgranulin-A) (Chemotactic cytokine CP-10) (Leukocyte L1 complex light chain) (Migration inhibitory factor-related protein 8) (MRP-8) (p8) (Pro-inflammatory S100 cytokine) (S100 calcium-binding protein A8)	S100a8 Caga Mrp8	1.62469	28.3759	3.21997	0.0115113	0.293655	-2.60152
12H	P35922	Synaptic functional regulator FMR1 (Fragile X mental retardation protein 1 homolog) (FMRP) (Protein FMR-1) (mFmr1p)	Fmr1 Fmr-1	-1.77345	25.0266	-4.44812	0.00191282	0.149692	-0.930935
12H	P43247	DNA mismatch repair protein Msh2 (MutS protein homolog 2)	Msh2	-1.46351	24.9057	-3.31229	0.00998975	0.276383	-2.46866
12H	P43274	Histone H1.4 (H1 VAR.2) (H1e)	Hist1h1e H1f4	1.97003	30.9439	2.39546	0.0421351	0.459793	-3.81001
12H	P47226	Testin (TES1/TES2)	Tes	-1.00129	27.0672	-3.12418	0.0133484	0.318102	-2.74026
12H	P48024	Eukaryotic translation initiation factor 1 (eIF1) (Protein translation factor SUI1 homolog)	Eif1 Sui1 Sui1-rs1	-1.91392	26.6853	-3.73317	0.00530354	0.226975	-1.87609
12H	P48193	Protein 4.1 (P4.1) (4.1R) (Band 4.1)	Epb41 Epb4.1 Kiaa4056	1.73198	25.894	3.05699	0.0148176	0.335417	-2.83806
12H	P49710	Hematopoietic lineage cell-specific protein (Hematopoietic cell-specific LYN substrate 1) (LckBP1)	Hcls1 Hs1	-2.33095	27.0866	-2.83888	0.0208536	0.373851	-3.1576
12H	P50171	Estradiol 17-beta-dehydrogenase 8 (EC 1.1.1.62) (17-beta-hydroxysteroid dehydrogenase 8) (17-beta-HSD 8) (3-ketoacyl-[acyl-carrier-protein] reductase alpha subunit) (KAR alpha subunit) (3-oxoacyl-[acyl-carrier-protein] reductase) (EC 1.1.1.-) (Protein Ke6) (Ke-6) (Testosterone 17-beta-dehydrogenase 8) (EC 1.1.1.239)	Hsd17b8 H2-Ke6 Hke6	1.47119	24.7086	4.78007	0.0012219	0.128722	-0.521701
12H	P50285	Dimethylaniline monooxygenase [N-oxide-forming] 1 (EC 1.14.13.8) (Dimethylaniline oxidase 1) (Hepatic flavin-containing monooxygenase 1) (FMO 1)	Fmo1 Fmo-1	1.54943	23.1374	2.44112	0.0391811	0.444877	-3.7431
12H	P52430	Serum paraoxonase/arylesterase 1 (PON 1) (EC 3.1.1.2) (EC 3.1.1.81) (EC 3.1.8.1) (Aromatic esterase 1) (A-esterase 1) (Serum aryldialkylphosphatase 1)	Pon1 Pon	1.87204	27.0965	3.51855	0.00730419	0.24699	-2.17536
12H	P52624	Uridine phosphorylase 1 (UPase 1) (UrdPase 1) (EC 2.4.2.3)	Upp1 Up Upp	1.89507	25.7369	3.67696	0.00576396	0.232061	-1.95385
12H	P54103	DnaJ homolog subfamily C member 2 (Mouse Id associate 1) (MIDA1) (Zuotin-related factor 1)	Dnajc2 Mida1 Zrf1	-1.13858	25.3129	-2.54922	0.0329903	0.419735	-3.58422
12H	P54276	DNA mismatch repair protein Msh6 (G/T mismatch-binding protein) (GTBP) (GTMBP) (MutS protein homolog 6) (MutS-alpha 160 kDa subunit) (p160)	Msh6 Gtmbp	-1.58073	24.6068	-2.29954	0.0490844	0.485351	-3.95004
12H	P55096	ATP-binding cassette sub-family D member 3 (68 kDa peroxisomal membrane protein) (PMP68) (70 kDa peroxisomal membrane protein) (PMP70)	Abcd3 Pmp70 Pxmp1	-3.24499	23.6296	-2.49211	0.0361274	0.430694	-3.66823
12H	P55264	Adenosine kinase (AK) (EC 2.7.1.20) (Adenosine 5'-phosphotransferase)	Adk	-1.02475	26.6481	-3.54737	0.0069945	0.242506	-2.13481
12H	P61971	Nuclear transport factor 2 (NTF-2)	Nutf2 Ntf2	1.07428	27.8827	2.69087	0.0263476	0.394244	-3.37554
12H	P62965	Cellular retinoic acid-binding protein 1 (Cellular retinoic acid-binding protein I) (CRABP-I)	Crabp1	1.57412	28.2752	2.54882	0.0330112	0.419735	-3.58481
12H	P63037	DnaJ homolog subfamily A member 1 (DnaJ protein homolog 2) (Heat shock 40 kDa protein 4) (Heat shock protein J2) (HSJ-2)	Dnaja1 Dnaj2 Hsj2 Hspf4	-1.25533	27.8116	-2.67011	0.0272289	0.394603	-3.40614
12H	P68369	Tubulin alpha-1A chain (Alpha-tubulin 1) (Alpha-tubulin isotype M-alpha-1) (Tubulin alpha-1 chain) [Cleaved into: Detyrosinated tubulin alpha-1A chain]	Tuba1a Tuba1	-1.69839	27.063	-3.07541	0.0143987	0.334437	-2.81121
12H	P70699	Lysosomal alpha-glucosidase (EC 3.2.1.20) (Acid maltase)	Gaa	-3.04053	25.8413	-4.79021	0.00120559	0.128722	-0.509505
12H	P84096	Rho-related GTP-binding protein RhoG (Sid 10750)	Rhog Arhg Sid10750	-1.35893	27.262	-2.85481	0.0203371	0.373847	-3.13418
12H	P84104	Serine/arginine-rich splicing factor 3 (Pre-mRNA-splicing factor SRP20) (Protein X16) (Splicing factor, arginine/serine-rich 3)	Srsf3 Sfrs3 Srp20 X16	1.50461	28.7705	3.59533	0.00650939	0.237723	-2.06756
12H	Q00724	Retinol-binding protein 4 (Plasma retinol-binding protein) (PRBP) (RBP)	Rbp4	-2.10923	25.754	-2.96084	0.017218	0.354181	-2.97858
12H	Q02257	Junction plakoglobin (Desmoplakin III) (Desmoplakin-3)	Jup	-2.40274	23.8923	-2.9677	0.0170341	0.353458	-2.96853
12H	Q02357	Ankyrin-1 (ANK-1) (Erythrocyte ankyrin)	Ank1 Ank-1	2.65547	27.563	5.16987	0.000736811	0.126133	-0.0658951
12H	Q05793	Basement membrane-specific heparan sulfate proteoglycan core protein (HSPG) [Cleaved into: Endorepellin; LG3 peptide]	Hspg2	-1.70746	28.7101	-4.37177	0.00212541	0.151698	-1.0278
12H	Q05D44	Eukaryotic translation initiation factor 5B (eIF-5B) (EC 3.6.5.3) (Translation initiation factor IF-2)	Eif5b If2	-1.23592	27.2418	-4.58684	0.00158302	0.137961	-0.757577
12H	Q07417	Short-chain specific acyl-CoA dehydrogenase, mitochondrial (SCAD) (EC 1.3.8.1) (Butyryl-CoA dehydrogenase)	Acads	-1.09447	28.2647	-4.53759	0.00169248	0.137961	-0.818735
12H	Q3TCN2	Putative phospholipase B-like 2 (EC 3.1.1.-) (66.3 kDa protein) (76 kDa protein) (p76) (LAMA-like protein 2) (Lamina ancestor homolog 2) (Phospholipase B domain-containing protein 2) [Cleaved into: Putative phospholipase B-like 2 28 kDa form; Putative phospholipase B-like 2 40 kDa form; Putative phospholipase B-like 2 15 kDa form]	Plbd2	1.43956	25.8814	2.92923	0.0180927	0.366674	-3.02491
12H	Q3U487	E3 ubiquitin-protein ligase HECTD3 (EC 2.3.2.26) (HECT domain-containing protein 3) (HECT-type E3 ubiquitin transferase HECTD3)	Hectd3	2.41336	25.4945	4.17346	0.00280564	0.158708	-1.28402
12H	Q3UV17	Keratin, type II cytoskeletal 2 oral (Keratin-76) (K76) (Type-II keratin Kb9)	Krt76	2.38303	26.4861	5.22453	0.000687552	0.125547	-0.0041063
12H	Q569Z5	Probable ATP-dependent RNA helicase DDX46 (EC 3.6.4.13) (DEAD box protein 46)	Ddx46 Kiaa0801	-1.22591	26.8003	-3.12044	0.013426	0.318102	-2.74569
12H	Q569Z6	Thyroid hormone receptor-associated protein 3 (Thyroid hormone receptor-associated protein complex 150 kDa component) (Trap150)	Thrap3 Trap150	-2.40155	26.0037	-3.23078	0.0113212	0.292535	-2.58592
12H	Q58A65	C-Jun-amino-terminal kinase-interacting protein 4 (JIP-4) (JNK-interacting protein 4) (JNK-associated leucine-zipper protein) (JLP) (JNK/SAPK-associated protein 2) (JSAP2) (Mitogen-activated protein kinase 8-interacting protein 4) (Sperm-associated antigen 9)	Spag9 Jip4 Jsap2 Kiaa0516 Mapk8ip4	-1.35931	26.9372	-2.9029	0.0188557	0.366674	-3.06353
12H	Q5FWI3	Cell surface hyaluronidase (EC 3.2.1.35) (Cell migration-inducing hyaluronidase 2) (Transmembrane protein 2)	Cemip2 Kiaa1412 Tmem2	1.39771	24.6206	3.74066	0.00524525	0.226975	-1.86578
12H	Q5SSZ5	Tensin-3 (Tensin-like SH2 domain-containing protein 1)	Tns3 Tens1	-1.33593	26.7304	-3.39954	0.008745	0.260382	-2.34397
12H	Q60598	Src substrate cortactin	Cttn Ems1	-1.2573	29.3884	-4.33473	0.00223756	0.151698	-1.07514
12H	Q61171	Peroxiredoxin-2 (EC 1.11.1.15) (Thiol-specific antioxidant protein) (TSA) (Thioredoxin peroxidase 1) (Thioredoxin-dependent peroxide reductase 1)	Prdx2 Tdpx1 Tpx	1.26894	31.9846	4.35584	0.00217288	0.151698	-1.04813
12H	Q61398	Procollagen C-endopeptidase enhancer 1 (P14) (Procollagen COOH-terminal proteinase enhancer 1) (PCPE-1) (Procollagen C-proteinase enhancer 1) (Type 1 procollagen C-proteinase enhancer protein) (Type I procollagen COOH-terminal proteinase enhancer)	Pcolce Pcpe1	-2.434	25.1956	-2.88048	0.0195321	0.366674	-3.09646
12H	Q61646	Haptoglobin [Cleaved into: Haptoglobin alpha chain; Haptoglobin beta chain]	Hp	5.52288	28.1883	4.79714	0.00119458	0.128722	-0.501185
12H	Q61655	ATP-dependent RNA helicase DDX19A (EC 3.6.4.13) (DEAD box RNA helicase DEAD5) (mDEAD5) (DEAD box protein 19A) (Eukaryotic translation initiation factor 4A-related sequence 1)	Ddx19a Ddx19 Eif4a-rs1	-1.34626	27.2173	-3.65776	0.00593073	0.232061	-1.98051
12H	Q61805	Lipopolysaccharide-binding protein (LBP)	Lbp	2.18231	23.4309	2.35296	0.0450841	0.469526	-3.87215
12H	Q61838	Pregnancy zone protein (Alpha-2-macroglobulin) (Alpha-2-M) [Cleaved into: Alpha-2-macroglobulin 165 kDa subunit; Alpha-2-macroglobulin 35 kDa subunit]	Pzp A2m	1.00648	33.3373	2.53973	0.0334919	0.420347	-3.59819
12H	Q62093	Serine/arginine-rich splicing factor 2 (Protein PR264) (Putative myelin regulatory factor 1) (MRF-1) (Splicing component, 35 kDa) (Splicing factor SC35) (SC-35) (Splicing factor, arginine/serine-rich 2)	Srsf2 Pr264 Sfrs10 Sfrs2	1.76574	29.4194	3.60951	0.00637292	0.235884	-2.04774
12H	Q62095	ATP-dependent RNA helicase DDX3Y (EC 3.6.4.13) (D1Pas1-related sequence 1) (DEAD box protein 3, Y-chromosomal) (DEAD-box RNA helicase DEAD2) (mDEAD2)	Ddx3y D1Pas1-rs1 Dead2	-3.68492	24.9373	-5.28849	0.000634418	0.125547	0.0675337
12H	Q62383	Transcription elongation factor SPT6	Supt6h Kiaa0162 Supt6	-1.21044	25.4854	-4.33508	0.00223645	0.151698	-1.07468
12H	Q62523	Zyxin	Zyx	-1.03922	27.4818	-4.20976	0.00266547	0.158708	-1.23663
12H	Q64337	Sequestosome-1 (STONE14) (Ubiquitin-binding protein p62)	Sqstm1 A170 STAP	-1.15437	25.8684	-2.47313	0.037235	0.439598	-3.69611
12H	Q64339	Ubiquitin-like protein ISG15 (Interferon-induced 15 kDa protein) (Interferon-induced 17 kDa protein) (IP17) (Ubiquitin cross-reactive protein)	Isg15 G1p2 Ucrp	1.38014	27.6508	4.52894	0.00171255	0.137961	-0.829528
12H	Q64695	Endothelial protein C receptor (Activated protein C receptor) (APC receptor) (Centrocyclin) (Centrosomal protein CCD41) (Endothelial cell protein C receptor) (CD antigen CD201)	Procr Epcr	1.36604	25.1463	2.43139	0.0397924	0.448525	-3.75736
12H	Q64726	Zinc-alpha-2-glycoprotein (Zn-alpha-2-GP) (Zn-alpha-2-glycoprotein)	Azgp1	1.61461	25.8607	2.6489	0.0281601	0.403825	-3.43739
12H	Q68FF6	ARF GTPase-activating protein GIT1 (ARF GAP GIT1) (G protein-coupled receptor kinase-interactor 1) (GRK-interacting protein 1)	Git1	-2.04656	24.5238	-2.50226	0.0355487	0.430694	-3.65331
12H	Q6DID3	SR-related and CTD-associated factor 8 (RNA-binding motif protein 16)	Scaf8 Kiaa1116 Rbm16	-1.33062	23.8876	-4.69512	0.00136829	0.133848	-0.624587
12H	Q6NVF9	Cleavage and polyadenylation specificity factor subunit 6	Cpsf6	-1.36635	25.7126	-2.59801	0.0305291	0.412143	-3.51237
12H	Q6NZB0	DnaJ homolog subfamily C member 8	Dnajc8	-1.08961	27.5884	-3.39775	0.00876884	0.260382	-2.34652
12H	Q6PAR5	GTPase-activating protein and VPS9 domain-containing protein 1 (GAPex-5) (Rab5-activating protein 6)	Gapvd1 Gapex5 Kiaa1521	1.05715	26.0077	3.6186	0.00628698	0.235884	-2.03505
12H	Q6PDM2	Serine/arginine-rich splicing factor 1 (ASF/SF2) (Pre-mRNA-splicing factor SRp30a) (Splicing factor, arginine/serine-rich 1)	Srsf1 Sfrs1	1.60766	29.5966	2.97663	0.0167977	0.353458	-2.95546
12H	Q71LX4	Talin-2	Tln2	-1.34269	27.7179	-3.38826	0.00889641	0.260382	-2.36005
12H	Q7TQH0	Ataxin-2-like protein	Atxn2l A2lp	-2.19419	26.1024	-3.25232	0.0109523	0.290784	-2.55487
12H	Q80SW1	S-adenosylhomocysteine hydrolase-like protein 1 (IP3R-binding protein released with inositol 1,4,5-trisphosphate) (Putative adenosylhomocysteinase 2) (S-adenosyl-L-homocysteine hydrolase 2) (AdoHcyase 2)	Ahcyl1 Irbit	-1.38382	27.3609	-2.89172	0.0191901	0.366674	-3.07996
12H	Q80TL7	Protein MON2 homolog (Protein SF21)	Mon2 Kiaa1040 Sf21	1.1702	26.363	2.74574	0.0241561	0.384424	-3.2947
12H	Q80TY0	Formin-binding protein 1 (Formin-binding protein 17)	Fnbp1 Fbp17 Kiaa0554	-1.06978	26.5474	-3.57459	0.00671468	0.239619	-2.09661
12H	Q80UM3	N-alpha-acetyltransferase 15, NatA auxiliary subunit (N-terminal acetyltransferase 1) (NMDA receptor-regulated protein 1) (Protein tubedown-1)	Naa15 Narg1 Nat1 Tbdn-1 Tubedown	1.48834	29.7429	5.22943	0.000683319	0.125547	0.00140094
12H	Q80X82	Symplekin	Sympk	-1.13224	25.2684	-2.37473	0.0435488	0.465537	-3.84034
12H	Q8BFW7	Lipoma-preferred partner homolog	Lpp	-2.02605	27.1619	-2.83689	0.0209192	0.373851	-3.16053
12H	Q8BH97	Reticulocalbin-3	Rcn3 D7Ertd671e	-1.18573	27.5166	-3.06266	0.0146874	0.335239	-2.82979
12H	Q8BIQ5	Cleavage stimulation factor subunit 2 (CF-1 64 kDa subunit) (Cleavage stimulation factor 64 kDa subunit) (CSTF 64 kDa subunit) (CstF-64)	Cstf2	-4.07491	24.1376	-3.43484	0.0082888	0.260382	-2.29378
12H	Q8BK67	Protein RCC2	Rcc2 Kiaa1470	1.62272	29.3461	2.95679	0.0173276	0.354181	-2.98451
12H	Q8BU03	Periodic tryptophan protein 2 homolog	Pwp2 Pwp2h	5.58107	26.917	11.7927	1.66e-06	0.00453863	4.54858
12H	Q8BUK6	Protein Hook homolog 3 (mHK3)	Hook3	-2.53304	22.7829	-2.54549	0.0331865	0.419735	-3.58971
12H	Q8BWQ6	VPS35 endosomal protein sorting factor-like	Vps35l	-1.664	24.6491	-2.6199	0.0294867	0.407258	-3.48013
12H	Q8BX10	Serine/threonine-protein phosphatase PGAM5, mitochondrial (EC 3.1.3.16) (Phosphoglycerate mutase family member 5)	Pgam5	-1.05366	25.1419	-4.83809	0.00113171	0.128722	-0.452173
12H	Q8C0C7	Phenylalanine--tRNA ligase alpha subunit (EC 6.1.1.20) (Phenylalanyl-tRNA synthetase alpha subunit) (PheRS)	Farsa Farsla	-1.33868	27.3659	-4.57986	0.00159805	0.137961	-0.766215
12H	Q8C147	Dedicator of cytokinesis protein 8	Dock8	-3.4197	23.6016	-4.05855	0.00330406	0.180997	-1.43554
12H	Q8CGE8	Interferon-activable protein 205-A (Ifi-205-A) (Interferon-inducible protein p205-A) (Protein D3')	Ifi205a Ifi205	-1.14093	26.4043	-2.33836	0.0461437	0.471648	-3.89346
12H	Q8CIF4	Biotinidase (Biotinase) (EC 3.5.1.12)	Btd	2.45433	25.4929	3.90135	0.00414509	0.207718	-1.64631
12H	Q8JZU2	Tricarboxylate transport protein, mitochondrial (Citrate transport protein) (CTP) (Solute carrier family 25 member 1) (Tricarboxylate carrier protein)	Slc25a1	1.49601	27.2897	3.88467	0.00424688	0.207718	-1.6689
12H	Q8K0E8	Fibrinogen beta chain [Cleaved into: Fibrinopeptide B; Fibrinogen beta chain]	Fgb	1.18713	31.1202	2.72107	0.0251174	0.388681	-3.33104
12H	Q8K1R3	Polyribonucleotide nucleotidyltransferase 1, mitochondrial (EC 2.7.7.8) (3'-5' RNA exonuclease OLD35) (PNPase old-35) (Polynucleotide phosphorylase 1) (PNPase 1) (Polynucleotide phosphorylase-like protein)	Pnpt1 Pnpase	1.6896	26.2213	2.59132	0.0308554	0.412143	-3.52223
12H	Q8K1R7	Serine/threonine-protein kinase Nek9 (EC 2.7.11.1) (Nercc1 kinase) (Never in mitosis A-related kinase 9) (NimA-related protein kinase 9)	Nek9 Nercc	-1.84476	25.6626	-4.29213	0.00237448	0.154844	-1.12988
12H	Q8K2K6	Arf-GAP domain and FG repeat-containing protein 1 (HIV-1 Rev-binding protein homolog) (Nucleoporin-like protein RIP)	Agfg1 Hrb Rip	-2.1357	24.2357	-5.10019	0.00080525	0.128722	-0.145418
12H	Q8K2Q7	BRO1 domain-containing protein BROX (BRO1 domain- and CAAX motif-containing protein)	Brox	-1.18651	26.4004	-3.075	0.014408	0.334437	-2.81181
12H	Q8K2V1	Serine/threonine-protein phosphatase 4 regulatory subunit 1	Ppp4r1	-1.98739	24.8895	-2.78287	0.0227796	0.384415	-3.24002
12H	Q8QZY9	Splicing factor 3B subunit 4	Sf3b4	-1.00829	26.5268	-3.18983	0.012059	0.303024	-2.64508
12H	Q8R001	Microtubule-associated protein RP/EB family member 2 (APC-binding protein EB2) (End-binding protein 2) (EB2)	Mapre2	-1.9036	23.12	-3.37838	0.00903115	0.260382	-2.37413
12H	Q8R1G6	PDZ and LIM domain protein 2 (PDZ-LIM protein mystique)	Pdlim2	-1.09248	26.0925	-3.39966	0.00874347	0.260382	-2.3438
12H	Q8R5F7	Interferon-induced helicase C domain-containing protein 1 (EC 3.6.4.13) (Helicase with 2 CARD domains) (Helicard) (Interferon induced with helicase C domain protein 1) (Melanoma differentiation-associated protein 5) (MDA-5) (RIG-I-like receptor 2) (RLR-2)	Ifih1	-1.17895	25.1816	-2.89319	0.0191456	0.366674	-3.07779
12H	Q8VBT9	Tether containing UBX domain for GLUT4 (Alveolar soft part sarcoma chromosomal region candidate gene 1 protein homolog)	Aspscr1 Tug	-2.02702	24.0216	-3.12575	0.013316	0.318102	-2.73799
12H	Q8VD65	Phosphoinositide 3-kinase regulatory subunit 4 (PI3-kinase regulatory subunit 4) (EC 2.7.11.1)	Pik3r4 Vps15	1.47427	28.0534	2.7282	0.0248357	0.386506	-3.32054
12H	Q8VI75	Importin-4 (Imp4) (Importin-4a) (Imp4a) (Ran-binding protein 4) (RanBP4)	Ipo4 Imp4a Ranbp4	-1.39918	25.42	-3.8847	0.0042467	0.207718	-1.66886
12H	Q91W69	Epsin-3 (EPS-15-interacting protein 3)	Epn3	-2.33113	22.9973	-3.17786	0.012284	0.305872	-2.66241
12H	Q91WJ8	Far upstream element-binding protein 1 (FBP) (FUSE-binding protein 1)	Fubp1 D3Ertd330e	-1.08448	28.4916	-4.54221	0.00168188	0.137961	-0.812982
12H	Q91WP6	Serine protease inhibitor A3N (Serpin A3N)	Serpina3n Spi2	1.19697	31.4097	2.87571	0.0196791	0.366674	-3.10347
12H	Q91X72	Hemopexin	Hpx Hpxn	1.34226	32.3762	2.68063	0.0267785	0.394603	-3.39063
12H	Q91YI4	Beta-arrestin-2 (Arrestin beta-2)	Arrb2	-1.94266	23.0257	-2.71751	0.0252595	0.388685	-3.33629
12H	Q921J2	GTP-binding protein Rheb (Ras homolog enriched in brain)	Rheb	-1.65704	26.0537	-3.99504	0.00361955	0.194391	-1.52021
12H	Q922D4	Serine/threonine-protein phosphatase 6 regulatory subunit 3 (SAPS domain family member 3)	Ppp6r3 D19Ertd703e Kiaa1558 Pp6r3 Saps3	-3.4392	23.6202	-3.53749	0.00709909	0.243055	-2.1487
12H	Q923D2	Flavin reductase (NADPH) (FR) (EC 1.5.1.30) (Biliverdin reductase B) (BVR-B) (EC 1.3.1.24) (Biliverdin-IX beta-reductase) (NADPH-dependent diaphorase) (NADPH-flavin reductase) (FLR)	Blvrb	1.04798	30.7433	3.33831	0.00960021	0.271082	-2.43139
12H	Q99J87	Probable ATP-dependent RNA helicase DHX58 (EC 3.6.4.13) (Probable ATP-dependent helicase LGP2) (Protein D11Lgp2) (RIG-I-like receptor 3) (RLR-3) (RIG-I-like receptor Lgp2) (RLR)	Dhx58 D11lgp2e Lgp2	-2.03457	24.8197	-2.9724	0.0169093	0.353458	-2.96165
12H	Q99KP3	Lambda-crystallin homolog (EC 1.1.1.45) (L-gulonate 3-dehydrogenase) (Gul3DH)	Cryl1 Cry	2.12258	25.1054	2.6757	0.0269887	0.394603	-3.3979
12H	Q99LB6	Methionine adenosyltransferase 2 subunit beta (Methionine adenosyltransferase II beta) (MAT II beta)	Mat2b	-1.37194	26.7527	-5.66047	0.000401876	0.125547	0.470282
12H	Q99M31	Heat shock 70 kDa protein 14 (NST-1) (hsr.1)	Hspa14 Hsp70-4	-1.36912	25.9971	-3.80284	0.00478657	0.226042	-1.78039
12H	Q9CQ22	Ragulator complex protein LAMTOR1 (Late endosomal/lysosomal adaptor and MAPK and MTOR activator 1) (Lipid raft adaptor protein p18)	Lamtor1	-1.18588	25.5061	-3.31931	0.00988313	0.276224	-2.45861
12H	Q9CQ62	2,4-dienoyl-CoA reductase, mitochondrial (EC 1.3.1.34) (2,4-dienoyl-CoA reductase [NADPH]) (4-enoyl-CoA reductase [NADPH])	Decr1	2.02165	28.9554	4.19036	0.00273944	0.158708	-1.26193
12H	Q9CQC7	NADH dehydrogenase [ubiquinone] 1 beta subcomplex subunit 4 (Complex I-B15) (CI-B15) (NADH-ubiquinone oxidoreductase B15 subunit)	Ndufb4	1.02196	25.8933	2.69715	0.0260871	0.394039	-3.36629
12H	Q9CQF3	Cleavage and polyadenylation specificity factor subunit 5 (Nucleoside diphosphate-linked moiety X motif 21) (Nudix motif 21) (Nudix hydrolase 21)	Nudt21 Cpsf5	-1.0359	27.3846	-2.56529	0.0321581	0.419434	-3.56056
12H	Q9CQN6	Transmembrane protein 14C	Tmem14c	2.26419	23.3158	2.37266	0.0436923	0.465537	-3.84337
12H	Q9CXF4	TBC1 domain family member 15 (GTPase-activating protein RAB7) (GAP for RAB7) (Rab7-GAP)	Tbc1d15	-1.05255	25.3963	-2.28888	0.0499237	0.488361	-3.96555
12H	Q9CYA6	Zinc finger CCHC domain-containing protein 8 (TRAMP-like complex RNA-binding factor ZCCHC8)	Zcchc8	-1.47321	24.6961	-4.95485	0.000971312	0.128722	-0.314022
12H	Q9D0F6	Replication factor C subunit 5 (Activator 1 36 kDa subunit) (A1 36 kDa subunit) (Activator 1 subunit 5) (Replication factor C 36 kDa subunit) (RF-C 36 kDa subunit) (RFC36)	Rfc5	-1.80677	24.8041	-2.44464	0.0389622	0.444877	-3.73793
12H	Q9D0Q7	39S ribosomal protein L45, mitochondrial (L45mt) (MRP-L45)	Mrpl45	1.84041	26.8618	5.67787	0.000393567	0.125547	0.488544
12H	Q9D2Y4	Mixed lineage kinase domain-like protein	Mlkl	-2.44445	25.5407	-3.95224	0.00385019	0.198975	-1.57764
12H	Q9D710	Thioredoxin-related transmembrane protein 2 (Thioredoxin domain-containing protein 14)	Tmx2 Txndc14	-1.47169	24.1179	-2.60727	0.0300837	0.411996	-3.49874
12H	Q9D7S9	Charged multivesicular body protein 5 (Chromatin-modifying protein 5) (SNF7 domain-containing protein 2)	Chmp5 Snf7dc2	-1.81011	25.9176	-4.8944	0.00105103	0.128722	-0.385243
12H	Q9D832	DnaJ homolog subfamily B member 4	Dnajb4	1.05022	26.4806	4.21113	0.00266031	0.158708	-1.23484
12H	Q9D892	Inosine triphosphate pyrophosphatase (ITPase) (Inosine triphosphatase) (EC 3.6.1.9) (Non-canonical purine NTP pyrophosphatase) (Non-standard purine NTP pyrophosphatase) (Nucleoside-triphosphate diphosphatase) (Nucleoside-triphosphate pyrophosphatase) (NTPase)	Itpa	1.65289	27.4704	3.4592	0.00798859	0.254992	-2.25922
12H	Q9D8S9	BolA-like protein 1	Bola1	-1.82937	25.1242	-2.66597	0.0274082	0.39511	-3.41224
12H	Q9EP71	Ankycorbin (Ankyrin repeat and coiled-coil structure-containing protein) (Novel retinal pigment epithelial cell protein) (Retinoic acid-induced protein 14) (p125)	Rai14 Kiaa1334 Norpeg	-1.36206	26.8508	-3.57245	0.00673628	0.239619	-2.09961
12H	Q9EPU0	Regulator of nonsense transcripts 1 (EC 3.6.4.-) (ATP-dependent helicase RENT1) (Nonsense mRNA reducing factor 1) (NORF1) (Up-frameshift suppressor 1 homolog) (mUpf1)	Upf1 Rent1	-1.17545	28.6273	-3.65811	0.00592761	0.232061	-1.98002
12H	Q9EQ20	Methylmalonate-semialdehyde dehydrogenase [acylating], mitochondrial (MMSDH) (Malonate-semialdehyde dehydrogenase [acylating]) (EC 1.2.1.18) (EC 1.2.1.27) (Aldehyde dehydrogenase family 6 member A1)	Aldh6a1	-1.8498	25.1777	-2.69483	0.026183	0.394039	-3.36971
12H	Q9ERG0	LIM domain and actin-binding protein 1 (Epithelial protein lost in neoplasm) (mEPLIN)	Lima1 D15Ertd366e Eplin	-1.18161	29.5443	-4.84176	0.00112626	0.128722	-0.447794
12H	Q9ERL7	Glia maturation factor gamma (GMF-gamma)	Gmfg	-1.49505	26.1135	-4.73634	0.00129501	0.131372	-0.574503
12H	Q9JII5	DAZ-associated protein 1 (Deleted in azoospermia-associated protein 1)	Dazap1	-1.2849	26.3161	-3.0643	0.01465	0.335239	-2.82741
12H	Q9JJ00	Phospholipid scramblase 1 (PL scramblase 1) (Ca(2+)-dependent phospholipid scramblase 1) (Transplantability-associated protein 1) (NOR1) (TRA1)	Plscr1 Tra1b Tras1	1.36861	26.337	3.24707	0.0110411	0.290784	-2.56244
12H	Q9JJK2	LanC-like protein 2 (Testis-specific adriamycin sensitivity protein)	Lancl2 Tasp	3.3892	24.2789	7.9819	3.41e-05	0.0466925	2.50187
12H	Q9JLQ0	CD2-associated protein (Mesenchyme-to-epithelium transition protein with SH3 domains 1) (METS-1)	Cd2ap Mets1	-1.09865	27.5778	-3.75672	0.00512249	0.226975	-1.84367
12H	Q9JLV1	BAG family molecular chaperone regulator 3 (BAG-3) (Bcl-2-associated athanogene 3) (Bcl-2-binding protein Bis)	Bag3 Bis MNCb-2243	-1.9377	25.3157	-2.39183	0.0423794	0.459873	-3.81533
12H	Q9QVP9	Protein-tyrosine kinase 2-beta (EC 2.7.10.2) (Calcium-dependent tyrosine kinase) (CADTK) (Calcium-regulated non-receptor proline-rich tyrosine kinase) (Cell adhesion kinase beta) (CAK-beta) (CAKB) (Focal adhesion kinase 2) (FADK 2) (Proline-rich tyrosine kinase 2) (Related adhesion focal tyrosine kinase) (RAFTK)	Ptk2b Fak2 Pyk2 Raftk	-2.44677	23.4583	-5.25631	0.000660572	0.125547	0.0315753
12H	Q9QXH4	Integrin alpha-X (CD11 antigen-like family member C) (Leukocyte adhesion glycoprotein p150,95 alpha chain) (Leukocyte adhesion receptor p150,95) (CD antigen CD11c)	Itgax	-1.35137	26.2082	-2.58041	0.0313949	0.414372	-3.5383
12H	Q9QXS6	Drebrin (Developmentally-regulated brain protein)	Dbn1 Drba	-1.48889	27.2975	-3.63553	0.00613032	0.235884	-2.01145
12H	Q9QY36	N-alpha-acetyltransferase 10 (EC 2.3.1.255) (N-terminal acetyltransferase complex ARD1 subunit homolog A) (NatA catalytic subunit Naa10)	Naa10 Ard1 Ard1a Te2	-1.32849	26.4269	-3.56274	0.00683496	0.240012	-2.11322
12H	Q9QY81	Nuclear pore membrane glycoprotein 210 (Nuclear pore protein gp210) (Nuclear envelope pore membrane protein POM 210) (POM210) (Nucleoporin Nup210) (Pore membrane protein of 210 kDa)	Nup210 Kiaa0906	2.10338	24.0478	2.6452	0.0283259	0.404087	-3.44284
12H	Q9WUD1	STIP1 homology and U box-containing protein 1 (EC 2.3.2.27) (Carboxy terminus of Hsp70-interacting protein) (E3 ubiquitin-protein ligase CHIP) (RING-type E3 ubiquitin transferase CHIP)	Stub1 Chip	1.3418	25.6602	3.01624	0.0157896	0.343236	-2.89754
12H	Q9WUU7	Cathepsin Z (EC 3.4.18.1)	Ctsz	-1.36474	28.8238	-3.47559	0.00779305	0.254109	-2.23602
12H	Q9Z127	Large neutral amino acids transporter small subunit 1 (4F2 light chain) (4F2 LC) (4F2LC) (L-type amino acid transporter 1) (LAT1) (Solute carrier family 7 member 5)	Slc7a5 Lat1	-2.51008	25.5047	-2.74015	0.0243707	0.384424	-3.30294
12H	Q9Z1Q2	Phosphatidylserine lipase ABHD16A (EC 3.1.-.-) (Alpha/beta hydrolase domain-containing protein 16A) (Abhydrolase domain-containing protein 16A) (HLA-B-associated transcript 5) (mBAT5) (Monoacylglycerol lipase ABHD16A) (EC 3.1.1.23)	Abhd16a Bat5 Ng26	1.21837	29.2567	4.32414	0.00227077	0.151698	-1.08871
24H	A2ASS6	Titin (EC 2.7.11.1) (Connectin)	Ttn	-1.88323	28.2995	-2.37384	0.0447373	0.213849	-4.23975
24H	A6H584	Collagen alpha-5(VI) chain (Collagen alpha-1(XXIX) chain)	Col6a5 Col29a1 Gm7455	6.71785	28.1978	6.05676	0.000294172	0.0414618	0.812148
24H	A6X935	Inter alpha-trypsin inhibitor, heavy chain 4 (ITI heavy chain H4) (ITI-HC4) (Inter-alpha-inhibitor heavy chain 4)	Itih4	4.24438	29.968	8.17358	3.57e-05	0.0122298	2.86078
24H	B1AVZ0	Uracil phosphoribosyltransferase homolog	Uprt	2.18466	24.0866	4.26128	0.00270701	0.0744149	-1.42593
24H	B1AZI6	THO complex subunit 2 (Tho2)	Thoc2	-1.07677	25.5	-3.16249	0.01321	0.129222	-3.03121
24H	B2RXC1	Trafficking protein particle complex subunit 11	Trappc11	-1.86891	24.6213	-3.04679	0.01575	0.13683	-3.2077
24H	D3YZP9	Coiled-coil domain-containing protein 6	Ccdc6	-1.27625	24.9102	-2.33534	0.047518	0.21907	-4.29824
24H	E9PV24	Fibrinogen alpha chain [Cleaved into: Fibrinopeptide A; Fibrinogen alpha chain]	Fga	1.42092	31.2292	2.82394	0.022181	0.154832	-3.54952
24H	E9PVA8	eIF-2-alpha kinase activator GCN1 (GCN1 eIF-2-alpha kinase activator homolog) (GCN1-like protein 1) (General control of amino-acid synthesis 1-like protein 1) (Translational activator GCN1)	Gcn1 Gcn1l1	-1.11182	28.3021	-2.69388	0.0271375	0.17009	-3.74954
24H	E9PVX6	Proliferation marker protein Ki-67 (Antigen identified by monoclonal antibody Ki-67 homolog) (Antigen KI-67 homolog) (Antigen Ki67 homolog)	Mki67	-1.36133	27.7282	-3.62779	0.00661696	0.0974401	-2.33326
24H	E9Q7G0	Nuclear mitotic apparatus protein 1 (Nuclear mitotic apparatus protein) (NuMA protein)	Numa1	-1.73926	29.19	-3.54383	0.00748075	0.100134	-2.4575
24H	F6ZDS4	Nucleoprotein TPR (NPC-associated intranuclear protein) (Translocated promoter region and nuclear basket protein)	Tpr	-1.60074	28.7479	-3.50473	0.00792327	0.101459	-2.51566
24H	O08539	Myc box-dependent-interacting protein 1 (Amphiphysin II) (Amphiphysin-like protein) (Bridging integrator 1) (SH3 domain-containing protein 9)	Bin1 Amphl Sh3p9	1.09108	28.5121	4.33619	0.00244491	0.0740753	-1.32249
24H	O08677	Kininogen-1 [Cleaved into: Kininogen-1 heavy chain; Bradykinin; Kininogen-1 light chain]	Kng1 Kng	1.22021	30.6267	2.56523	0.0331616	0.185904	-3.94718
24H	O08917	Flotillin-1	Flot1	1.22198	27.1938	2.73748	0.0253601	0.165464	-3.68248
24H	O09106	Histone deacetylase 1 (HD1) (EC 3.5.1.98)	Hdac1	-1.34838	28.6948	-3.78955	0.00523811	0.0916493	-2.09633
24H	O35295	Transcriptional activator protein Pur-beta (Purine-rich element-binding protein B) (Vascular actin single-stranded DNA-binding factor 2 p44 component)	Purb	-1.12603	26.6995	-2.94819	0.0183162	0.144789	-3.3587
24H	O35379	Multidrug resistance-associated protein 1 (EC 7.6.2.2) (ATP-binding cassette sub-family C member 1) (Glutathione-S-conjugate-translocating ATPase ABCC1) (EC 7.6.2.3) (Leukotriene C(4) transporter) (LTC4 transporter)	Abcc1 Abcc1a Abcc1b Mdrap Mrp	1.22831	25.9054	3.28753	0.0109416	0.118397	-2.8416
24H	O35382	Exocyst complex component 4 (Exocyst complex component Sec8)	Exoc4 Sec8 Sec8l1	1.49269	26.2827	4.00085	0.0038817	0.0850557	-1.79209
24H	O35459	Delta(3,5)-Delta(2,4)-dienoyl-CoA isomerase, mitochondrial (EC 5.3.3.-)	Ech1	1.05648	27.3606	2.52885	0.0351013	0.194227	-4.00298
24H	O35682	Myeloid-associated differentiation marker (Myeloid up-regulated protein)	Myadm Mug	1.12941	26.3263	3.06693	0.0152736	0.13683	-3.17691
24H	O35744	Chitinase-like protein 3 (EC 3.2.1.52) (Beta-N-acetylhexosaminidase Ym1) (Chitinase-3-like protein 3) (ECF-L) (Eosinophil chemotactic cytokine) (Secreted protein Ym1)	Chil3 Chi3l3 Ym1	1.7264	31.4524	2.97186	0.0176628	0.142709	-3.32241
24H	O35841	Apoptosis inhibitor 5 (API-5) (AAC-11)	Api5	-1.02469	28.7147	-4.00299	0.0038701	0.0850557	-1.78905
24H	O54692	Centromere/kinetochore protein zw10 homolog	Zw10	5.21273	27.8011	14.1126	5.72e-07	0.000783543	6.40227
24H	O54890	Integrin beta-3 (Platelet membrane glycoprotein IIIa) (GPIIIa) (CD antigen CD61)	Itgb3	2.28478	25.2715	2.47841	0.037982	0.197538	-4.08022
24H	O55201	Transcription elongation factor SPT5 (DRB sensitivity-inducing factor large subunit) (DSIF large subunit)	Supt5h Supt5	-3.11033	25.2467	-3.16251	0.0132095	0.129222	-3.03117
24H	O55234	Proteasome subunit beta type-5 (EC 3.4.25.1) (Macropain epsilon chain) (Multicatalytic endopeptidase complex epsilon chain) (Proteasome chain 6) (Proteasome epsilon chain) (Proteasome subunit X)	Psmb5	3.14541	25.2316	6.42557	0.000196655	0.0316846	1.21135
24H	O70172	Phosphatidylinositol 5-phosphate 4-kinase type-2 alpha (EC 2.7.1.149) (1-phosphatidylinositol 5-phosphate 4-kinase 2-alpha) (Diphosphoinositide kinase 2-alpha) (Phosphatidylinositol 5-phosphate 4-kinase type II alpha) (PI(5)P 4-kinase type II alpha) (PIP4KII-alpha) (PtdIns(5)P-4-kinase isoform 2-alpha)	Pip4k2a Pip5k2a	2.80216	24.3094	4.43141	0.00215065	0.071837	-1.19225
24H	O70310	Glycylpeptide N-tetradecanoyltransferase 1 (EC 2.3.1.97) (Myristoyl-CoA:protein N-myristoyltransferase 1) (NMT 1) (Type I N-myristoyltransferase) (Peptide N-myristoyltransferase 1)	Nmt1	-1.29163	28.6801	-2.96843	0.017756	0.14304	-3.32767
24H	O70318	Band 4.1-like protein 2 (Generally expressed protein 4.1) (4.1G)	Epb41l2 Epb4.1l2	-1.07304	29.0414	-2.79499	0.0231969	0.160041	-3.59403
24H	O70362	Phosphatidylinositol-glycan-specific phospholipase D (PI-G PLD) (EC 3.1.4.50) (Glycoprotein phospholipase D) (Glycosyl-phosphatidylinositol-specific phospholipase D) (GPI-PLD) (GPI-specific phospholipase D)	Gpld1	3.99344	25.4269	3.07202	0.0151556	0.13683	-3.16914
24H	O70404	Vesicle-associated membrane protein 8 (VAMP-8) (Endobrevin) (Edb)	Vamp8	-2.26296	26.3008	-5.40476	0.000625354	0.0494676	0.0573782
24H	O70456	14-3-3 protein sigma (Stratifin)	Sfn Mkrn3	-1.96281	29.9236	-4.29679	0.00257917	0.0740753	-1.37679
24H	O88696	ATP-dependent Clp protease proteolytic subunit, mitochondrial (EC 3.4.21.92) (Endopeptidase Clp)	Clpp	1.78414	26.2721	4.11234	0.00332265	0.0780155	-1.63412
24H	O88796	Ribonuclease P protein subunit p30 (RNaseP protein p30) (EC 3.1.26.5) (RNase P subunit 2)	Rpp30 Rnasep2	-2.43627	24.0651	-2.58678	0.0320647	0.183791	-3.91411
24H	O88879	Apoptotic protease-activating factor 1 (APAF-1)	Apaf1	4.90456	27.49	3.25312	0.0115217	0.120912	-2.89364
24H	O88990	Alpha-actinin-3 (Alpha-actinin skeletal muscle isoform 3) (F-actin cross-linking protein)	Actn3	-1.99981	25.4739	-2.3107	0.0493872	0.220671	-4.33558
24H	O89023	Tripeptidyl-peptidase 1 (TPP-1) (EC 3.4.14.9) (Lysosomal pepstatin-insensitive protease) (LPIC) (Tripeptidyl aminopeptidase) (Tripeptidyl-peptidase I) (TPP-I)	Tpp1 Cln2	-2.02337	27.5307	-5.36686	0.000654518	0.0494676	0.0115095
24H	O89051	Integral membrane protein 2B (Immature BRI2) (imBRI2) (Protein E25B) (Transmembrane protein BRI) (Bri) [Cleaved into: BRI2, membrane form (Mature BRI2) (mBRI2); BRI2 intracellular domain (BRI2 ICD); BRI2C, soluble form; Bri23 peptide (Bri2-23) (ABri23) (C-terminal peptide) (P23 peptide)]	Itm2b	-1.81021	27.2121	-2.41505	0.041941	0.206612	-4.17697
24H	P00375	Dihydrofolate reductase (EC 1.5.1.3)	Dhfr	-1.74165	26.523	-4.57249	0.00178287	0.0677853	-1.00187
24H	P00920	Carbonic anhydrase 2 (EC 4.2.1.1) (Carbonate dehydratase II) (Carbonic anhydrase II) (CA-II)	Ca2 Car2	4.28463	31.7253	7.66756	5.67e-05	0.0155341	2.42145
24H	P01029	Complement C4-B [Cleaved into: Complement C4 beta chain; Complement C4 alpha chain; C4a anaphylatoxin; Complement C4 gamma chain]	C4b C4	1.84899	28.6991	2.65341	0.0289015	0.176325	-3.81176
24H	P01631	Ig kappa chain V-II region 26-10		1.6617	27.2783	4.54882	0.00183948	0.0677853	-1.03359
24H	P01633	Ig kappa chain V19-17 (Ig kappa chain V-V region MPC11)	Igk-V19-17	1.56163	26.7263	4.79989	0.00132588	0.0626137	-0.701584
24H	P01654	Ig kappa chain V-III region PC 2880/PC 1229		2.37285	26.3938	3.65468	0.00636324	0.0974401	-2.29364
24H	P01786	Ig heavy chain V region MOPC 47A		1.25317	23.4141	2.43584	0.040598	0.205162	-4.14526
24H	P01864	Ig gamma-2A chain C region secreted form (B allele)		1.52692	30.6661	4.75678	0.00140165	0.0630166	-0.757892
24H	P01867	Ig gamma-2B chain C region	Igh-3	1.23319	30.0772	3.64409	0.00646189	0.0974401	-2.30923
24H	P01868	Ig gamma-1 chain C region secreted form	Ighg1 Igh-4	1.21573	30.3567	3.93854	0.00423751	0.0883071	-1.88115
24H	P01872	Immunoglobulin heavy constant mu [Cleaved into: Mu' chain (55 kDa mu' chain)]	Ighm Igh-6	1.31018	29.1042	3.03192	0.0161116	0.137056	-3.23044
24H	P01942	Hemoglobin subunit alpha (Alpha-globin) (Hemoglobin alpha chain)	Hba Hba-a1	3.15291	37.4887	5.79851	0.000393949	0.041501	0.520857
24H	P02088	Hemoglobin subunit beta-1 (Beta-1-globin) (Hemoglobin beta-1 chain) (Hemoglobin beta-major chain)	Hbb-b1	3.67304	37.9417	7.36004	7.6e-05	0.017349	2.13997
24H	P03921	NADH-ubiquinone oxidoreductase chain 5 (EC 7.1.1.2) (NADH dehydrogenase subunit 5)	Mtnd5 mt-Nd5 Nd5	2.94779	24.3171	4.1576	0.00312094	0.0777115	-1.57049
24H	P04186	Complement factor B (EC 3.4.21.47) (C3/C5 convertase) [Cleaved into: Complement factor B Ba fragment; Complement factor B Bb fragment]	Cfb Bf H2-Bf	1.61075	29.7905	3.29617	0.0108008	0.118397	-2.82854
24H	P04441	H-2 class II histocompatibility antigen gamma chain (Ia antigen-associated invariant chain) (Ii) (MHC class II-associated invariant chain) (CD antigen CD74)	Cd74 Ii	-2.72016	28.2368	-5.953	0.00033046	0.0414618	0.696298
24H	P04919	Band 3 anion transport protein (Anion exchange protein 1) (AE 1) (Anion exchanger 1) (MEB3) (Solute carrier family 4 member 1) (CD antigen CD233)	Slc4a1 Ae1	6.32451	28.5942	9.87306	8.83e-06	0.00402962	4.14474
24H	P06330	Ig heavy chain V region AC38 205.12		1.7283	28.0715	3.03891	0.0159406	0.13687	-3.21975
24H	P06797	Cathepsin L1 (EC 3.4.22.15) (Cathepsin L) (Major excreted protein) (MEP) (p39 cysteine proteinase) [Cleaved into: Cathepsin L1 heavy chain; Cathepsin L1 light chain]	Ctsl Ctsl1	1.39318	27.4021	3.37687	0.00957435	0.110186	-2.70695
24H	P06909	Complement factor H (Protein beta-1-H)	Cfh Hf1	1.84166	28.6714	4.14139	0.00319165	0.0780155	-1.59325
24H	P07309	Transthyretin (Prealbumin)	Ttr	1.52892	32.3651	3.43035	0.00884335	0.109087	-2.62673
24H	P07758	Alpha-1-antitrypsin 1-1 (AAT) (Alpha-1 protease inhibitor 1) (Alpha-1-antiproteinase) (Serine protease inhibitor 1-1) (Serine protease inhibitor A1a) (Serpin A1a)	Serpina1a Dom1 Spi1-1	1.17392	31.1797	2.66663	0.0283126	0.175448	-3.79143
24H	P08032	Spectrin alpha chain, erythrocytic 1 (Erythroid alpha-spectrin)	Spta1 Spna1 Spta	6.08407	27.884	6.70792	0.000146066	0.0268787	1.50409
24H	P09528	Ferritin heavy chain (Ferritin H subunit) (EC 1.16.3.1) [Cleaved into: Ferritin heavy chain, N-terminally processed]	Fth1 Fth	1.18672	31.4267	2.75966	0.0245022	0.162592	-3.64837
24H	P0DP28	Calmodulin-3	Calm3 Cam3 Camc	2.00617	32.3583	4.11019	0.00333254	0.0780155	-1.63713
24H	P10518	Delta-aminolevulinic acid dehydratase (ALADH) (EC 4.2.1.24) (Porphobilinogen synthase)	Alad Lv	1.03615	27.2045	3.51411	0.00781458	0.101441	-2.50168
24H	P10810	Monocyte differentiation antigen CD14 (Myeloid cell-specific leucine-rich glycoprotein) (CD antigen CD14)	Cd14	1.77492	27.9807	3.2403	0.0117461	0.121865	-2.91306
24H	P11103	Poly [ADP-ribose] polymerase 1 (PARP-1) (EC 2.4.2.30) (ADP-ribosyltransferase diphtheria toxin-like 1) (ARTD1) (DNA ADP-ribosyltransferase PARP1) (EC 2.4.2.-) (NAD(+) ADP-ribosyltransferase 1) (ADPRT 1) (Poly[ADP-ribose] synthase 1) (msPARP) (Protein poly-ADP-ribosyltransferase PARP1) (EC 2.4.2.-)	Parp1 Adprp Adprt Adprt1	-2.63273	27.3885	-3.46724	0.00837357	0.104758	-2.57156
24H	P11157	Ribonucleoside-diphosphate reductase subunit M2 (EC 1.17.4.1) (Ribonucleotide reductase small chain) (Ribonucleotide reductase small subunit)	Rrm2	-1.48173	27.4837	-2.55231	0.0338377	0.188761	-3.967
24H	P11352	Glutathione peroxidase 1 (GPx-1) (GSHPx-1) (EC 1.11.1.9) (Cellular glutathione peroxidase) (Selenium-dependent glutathione peroxidase 1)	Gpx1	1.03981	30.7597	3.73255	0.0056853	0.094376	-2.17943
24H	P11440	Cyclin-dependent kinase 1 (CDK1) (EC 2.7.11.22) (EC 2.7.11.23) (Cell division control protein 2 homolog) (Cell division protein kinase 1) (p34 protein kinase)	Cdk1 Cdc2 Cdc2a Cdkn1	-1.09326	29.1163	-2.86991	0.020661	0.152125	-3.47887
24H	P11672	Neutrophil gelatinase-associated lipocalin (NGAL) (Lipocalin-2) (Oncogene 24p3) (24p3) (SV-40-induced 24p3 protein) (Siderocalin LCN2) (p25)	Lcn2	2.11613	29.1501	3.79621	0.00518834	0.0916493	-2.08665
24H	P11859	Angiotensinogen (Serpin A8) [Cleaved into: Angiotensin-1 (Angiotensin 1-10) (Angiotensin I) (Ang I); Angiotensin-2 (Angiotensin 1-8) (Angiotensin II) (Ang II); Angiotensin-3 (Angiotensin 2-8) (Angiotensin III) (Ang III) (Des-Asp[1]-angiotensin II); Angiotensin-4 (Angiotensin 3-8) (Angiotensin IV) (Ang IV); Angiotensin 1-9; Angiotensin 1-7; Angiotensin 1-5; Angiotensin 1-4]	Agt Serpina8	4.3331	24.9774	10.4303	5.84e-06	0.00319718	4.50987
24H	P12388	Plasminogen activator inhibitor 2, macrophage (PAI-2) (Serpin B2)	Serpinb2 Pai2 Planh2	3.49998	27.3233	4.19322	0.00297151	0.0753609	-1.52065
24H	P12787	Cytochrome c oxidase subunit 5A, mitochondrial (Cytochrome c oxidase polypeptide Va)	Cox5a	1.65758	27.82	3.91297	0.00439357	0.0885705	-1.91788
24H	P13542	Myosin-8 (Myosin heavy chain 8) (Myosin heavy chain, skeletal muscle, perinatal) (MyHC-perinatal)	Myh8 Myhsp	-3.5255	25.2954	-3.25978	0.011407	0.120912	-2.88356
24H	P13634	Carbonic anhydrase 1 (EC 4.2.1.1) (Carbonate dehydratase I) (Carbonic anhydrase I) (CA-I)	Ca1 Car1	5.08313	28.3281	6.70046	0.0001472	0.0268787	1.4965
24H	P14901	Heme oxygenase 1 (HO-1) (EC 1.14.14.18) (P32 protein)	Hmox1	1.88548	28.6398	2.98645	0.0172722	0.140894	-3.30005
24H	P15327	Bisphosphoglycerate mutase (BPGM) (EC 5.4.2.4) (2,3-bisphosphoglycerate mutase, erythrocyte) (2,3-bisphosphoglycerate synthase) (EC 5.4.2.11) (BPG-dependent PGAM)	Bpgm	6.81281	26.7456	3.6363	0.0065355	0.0974401	-2.32071
24H	P15508	Spectrin beta chain, erythrocytic (Beta-I spectrin)	Sptb Spnb-1 Spnb1 Sptb1	6.53679	26.4119	9.58846	1.1e-05	0.00430029	3.94837
24H	P17563	Methanethiol oxidase (MTO) (EC 1.8.3.4) (56 kDa selenium-binding protein) (SBP56) (SP56) (Selenium-binding protein 1)	Selenbp1 Lpsb	1.27203	29.2678	2.77967	0.0237541	0.161158	-3.6176
24H	P17809	Solute carrier family 2, facilitated glucose transporter member 1 (Glucose transporter type 1, erythrocyte/brain) (GLUT-1) (GT1)	Slc2a1 Glut1	1.24811	28.9602	3.21727	0.0121608	0.122909	-2.94799
24H	P20040	H-2 class II histocompatibility antigen, E-Q beta chain (E-W17)		-2.96744	26.4662	-3.53117	0.00762111	0.100842	-2.47632
24H	P20444	Protein kinase C alpha type (PKC-A) (PKC-alpha) (EC 2.7.11.13)	Prkca Pkca	3.47761	25.3241	4.64854	0.0016134	0.0649869	-0.90054
24H	P20491	High affinity immunoglobulin epsilon receptor subunit gamma (Fc receptor gamma-chain) (FcRgamma) (Fc-epsilon RI-gamma) (IgE Fc receptor subunit gamma) (FceRI gamma)	Fcer1g Fce1g	2.22593	25.2067	3.18291	0.0128081	0.127569	-3.00016
24H	P21614	Vitamin D-binding protein (DBP) (VDB) (Gc-globulin) (Group-specific component)	Gc	1.54767	31.3246	2.48756	0.0374417	0.197424	-4.0662
24H	P21995	Embigin (Teratocarcinoma glycoprotein Gp-70)	Emb Gp70	1.29422	27.604	3.69144	0.00603307	0.0965818	-2.23963
24H	P22599	Alpha-1-antitrypsin 1-2 (AAT) (Alpha-1 protease inhibitor 2) (Alpha-1-antiproteinase) (Serine protease inhibitor 1-2) (Serine protease inhibitor A1b) (Serpin A1b)	Serpina1b Aat2 Dom2 Spi1-2	1.26558	31.4161	2.896	0.0198467	0.148576	-3.43879
24H	P23927	Alpha-crystallin B chain (Alpha(B)-crystallin) (P23)	Cryab Crya2	-1.51921	27.2201	-3.17933	0.0128777	0.127797	-3.0056
24H	P23953	Carboxylesterase 1C (EC 3.1.1.1) (Liver carboxylesterase N) (Lung surfactant convertase) (PES-N)	Ces1c Es1	1.27375	32.405	2.76557	0.0242789	0.162592	-3.63928
24H	P24270	Catalase (EC 1.11.1.6)	Cat Cas-1 Cas1	1.67461	30.1636	4.73874	0.00143472	0.0630166	-0.781531
24H	P25976	Nucleolar transcription factor 1 (Upstream-binding factor 1) (UBF-1)	Ubtf Tcfubf Ubf-1 Ubf1	-3.51741	24.5034	-3.26493	0.0113191	0.120634	-2.87577
24H	P26151	High affinity immunoglobulin gamma Fc receptor I (IgG Fc receptor I) (Fc-gamma RI) (FcRI) (CD antigen CD64)	Fcgr1 Fcg1	1.48216	26.2176	3.01593	0.0165102	0.137797	-3.2549
24H	P26262	Plasma kallikrein (EC 3.4.21.34) (Fletcher factor) (Kininogenin) (Plasma prekallikrein) [Cleaved into: Plasma kallikrein heavy chain; Plasma kallikrein light chain]	Klkb1 Klk3 Pk	2.73487	25.123	5.50901	0.000552224	0.0458346	0.182397
24H	P26369	Splicing factor U2AF 65 kDa subunit (U2 auxiliary factor 65 kDa subunit) (U2 snRNP auxiliary factor large subunit)	U2af2 U2af65	1.75421	27.7697	3.78614	0.00526372	0.0916493	-2.10128
24H	P26443	Glutamate dehydrogenase 1, mitochondrial (GDH 1) (EC 1.4.1.3)	Glud1 Glud	1.06406	32.2826	4.12475	0.00326597	0.0780155	-1.61664
24H	P27005	Protein S100-A8 (Calgranulin-A) (Chemotactic cytokine CP-10) (Leukocyte L1 complex light chain) (Migration inhibitory factor-related protein 8) (MRP-8) (p8) (Pro-inflammatory S100 cytokine) (S100 calcium-binding protein A8)	S100a8 Caga Mrp8	1.91361	28.7199	3.28266	0.0110217	0.118397	-2.84894
24H	P27870	Proto-oncogene vav (p95vav)	Vav1 Vav	-1.71644	26.7376	-4.01745	0.00379241	0.0850557	-1.76845
24H	P29452	Caspase-1 (CASP-1) (EC 3.4.22.36) (Interleukin-1 beta convertase) (IL-1BC) (Interleukin-1 beta-converting enzyme) (ICE) (IL-1 beta-converting enzyme) (p45) [Cleaved into: Caspase-1 subunit p20; Caspase-1 subunit p10]	Casp1 Il1bc	-1.46059	26.9207	-4.06471	0.00355011	0.0824046	-1.70138
24H	P29477	Nitric oxide synthase, inducible (EC 1.14.13.39) (Inducible NO synthase) (Inducible NOS) (iNOS) (Macrophage NOS) (MAC-NOS) (NOS type II) (Peptidyl-cysteine S-nitrosylase NOS2)	Nos2 Inosl	1.95849	27.7513	3.66792	0.00624219	0.0974401	-2.27417
24H	P29595	NEDD8 (Neddylin) (Neural precursor cell expressed developmentally down-regulated protein 8) (NEDD-8) (Ubiquitin-like protein Nedd8)	Nedd8 Nedd-8	1.07061	26.3503	2.31278	0.0492272	0.220316	-4.33244
24H	P31725	Protein S100-A9 (Calgranulin-B) (Leukocyte L1 complex heavy chain) (Migration inhibitory factor-related protein 14) (MRP-14) (p14) (S100 calcium-binding protein A9)	S100a9 Cagb Mrp14	1.78851	32.5799	4.43557	0.00213871	0.071837	-1.1866
24H	P31750	RAC-alpha serine/threonine-protein kinase (EC 2.7.11.1) (AKT1 kinase) (Protein kinase B) (PKB) (Protein kinase B alpha) (PKB alpha) (Proto-oncogene c-Akt) (RAC-PK-alpha) (Thymoma viral proto-oncogene)	Akt1 Akt Rac	-1.76686	25.51	-2.8828	0.0202545	0.150753	-3.45907
24H	P32261	Antithrombin-III (ATIII) (Serpin C1)	Serpinc1 At3	1.18778	30.8932	2.51029	0.0361343	0.195811	-4.03141
24H	P35441	Thrombospondin-1 (Glycoprotein G)	Thbs1 Tsp1	1.37672	30.61	2.84875	0.0213467	0.154234	-3.51138
24H	P37913	DNA ligase 1 (EC 6.5.1.1) (DNA ligase I) (Polydeoxyribonucleotide synthase [ATP] 1)	Lig1 Lig-1	-2.33403	26.0454	-2.77922	0.0237706	0.161158	-3.61829
24H	P39061	Collagen alpha-1(XVIII) chain [Cleaved into: Endostatin; Non-collagenous domain 1 (NC1)]	Col18a1	-1.13673	28.5125	-3.87569	0.00463215	0.0906247	-1.97156
24H	P39749	Flap endonuclease 1 (FEN-1) (EC 3.1.-.-) (Flap structure-specific endonuclease 1)	Fen1 Fen-1	-1.87895	26.2194	-3.2826	0.0110228	0.118397	-2.84904
24H	P43406	Integrin alpha-V (Vitronectin receptor subunit alpha) (CD antigen CD51) [Cleaved into: Integrin alpha-V heavy chain; Integrin alpha-V light chain]	Itgav	1.20836	28.9899	4.43954	0.00212736	0.071837	-1.18119
24H	P43883	Perilipin-2 (Adipophilin) (Adipose differentiation-related protein) (ADRP)	Plin2 Adfp Adrp	2.6148	24.9919	2.9921	0.0171234	0.140422	-3.2914
24H	P46412	Glutathione peroxidase 3 (GPx-3) (GSHPx-3) (EC 1.11.1.9) (Plasma glutathione peroxidase) (GPx-P) (GSHPx-P)	Gpx3	1.14668	28.5083	2.48145	0.0378017	0.197538	-4.07556
24H	P47199	Quinone oxidoreductase (EC 1.6.5.5) (NADPH:quinone reductase) (Zeta-crystallin)	Cryz	1.17189	27.1658	3.08846	0.014781	0.13683	-3.14404
24H	P47809	Dual specificity mitogen-activated protein kinase kinase 4 (MAP kinase kinase 4) (MAPKK 4) (EC 2.7.12.2) (C-JUN N-terminal kinase kinase 1) (JNK kinase 1) (JNKK 1) (JNK-activating kinase 1) (MAPK/ERK kinase 4) (MEK 4) (SAPK/ERK kinase 1) (SEK1)	Map2k4 Jnkk1 Mek4 Mkk4 Prkmk4 Sek1 Serk1 Skk1	-1.60304	26.8082	-2.56469	0.0331899	0.185904	-3.94802
24H	P47856	Glutamine--fructose-6-phosphate aminotransferase [isomerizing] 1 (EC 2.6.1.16) (D-fructose-6-phosphate amidotransferase 1) (Glutamine:fructose-6-phosphate amidotransferase 1) (GFAT 1) (GFAT1) (Hexosephosphate aminotransferase 1)	Gfpt1 Gfpt	-1.04367	29.0554	-4.28932	0.00260549	0.0740753	-1.3871
24H	P47915	60S ribosomal protein L29	Rpl29 Rpl43	1.19176	27.4667	3.14036	0.0136602	0.13221	-3.06489
24H	P47955	60S acidic ribosomal protein P1	Rplp1	1.09977	29.7565	2.76439	0.0243231	0.162592	-3.64109
24H	P48024	Eukaryotic translation initiation factor 1 (eIF1) (Protein translation factor SUI1 homolog)	Eif1 Sui1 Sui1-rs1	-1.90428	26.9616	-2.7159	0.0262243	0.167042	-3.71567
24H	P48193	Protein 4.1 (P4.1) (4.1R) (Band 4.1)	Epb41 Epb4.1 Kiaa4056	4.21838	25.582	6.05929	0.000293344	0.0414618	0.814951
24H	P48774	Glutathione S-transferase Mu 5 (EC 2.5.1.18) (Fibrous sheath component 2) (Fsc2) (GST class-mu 5)	Gstm5 Fsc2 Gstm3	1.12752	24.9088	3.04321	0.0158362	0.13683	-3.21316
24H	P49442	Inositol polyphosphate 1-phosphatase (IPP) (IPPase) (EC 3.1.3.57)	Inpp1	1.25147	26.0016	2.31847	0.0487905	0.220316	-4.32382
24H	P49615	Cyclin-dependent-like kinase 5 (EC 2.7.11.1) (CR6 protein kinase) (CRK6) (Cell division protein kinase 5) (Serine/threonine-protein kinase PSSALRE) (Tau protein kinase II catalytic subunit) (TPKII catalytic subunit)	Cdk5 Cdkn5 Crk6	-1.71188	24.1185	-2.98407	0.0173353	0.140894	-3.3037
24H	P49717	DNA replication licensing factor MCM4 (EC 3.6.4.12) (CDC21 homolog) (P1-CDC21)	Mcm4 Cdc21 Mcmd4	-1.80938	29.3744	-3.78129	0.00530051	0.0916493	-2.10835
24H	P49769	Presenilin-1 (PS-1) (EC 3.4.23.-) (Protein S182) [Cleaved into: Presenilin-1 NTF subunit; Presenilin-1 CTF subunit; Presenilin-1 CTF12 (PS1-CTF12)]	Psen1 Ad3h Psnl1	2.4972	23.5946	3.07644	0.0150538	0.13683	-3.16238
24H	P50428	Arylsulfatase A (ASA) (EC 3.1.6.8) (Cerebroside-sulfatase)	Arsa As2	2.90759	27.3601	3.24518	0.0116601	0.121433	-2.90566
24H	P50543	Protein S100-A11 (Calgizzarin) (Endothelial monocyte-activating polypeptide) (EMAP) (Protein S100-C) (S100 calcium-binding protein A11)	S100a11 S100c	1.14896	32.0041	4.54491	0.00184901	0.0677853	-1.03884
24H	P51437	Cathelicidin antimicrobial peptide (Cathelin-like protein) (CLP) [Cleaved into: Cathelin-related antimicrobial peptide (Cramp)]	Camp Cnlp Cramp	1.60414	28.3663	2.71639	0.0262041	0.167042	-3.71491
24H	P51885	Lumican (Keratan sulfate proteoglycan lumican) (KSPG lumican)	Lum Lcn Ldc	1.10853	31.3204	2.42834	0.0410777	0.206612	-4.15671
24H	P52293	Importin subunit alpha-1 (Importin alpha P1) (Karyopherin subunit alpha-2) (Pendulin) (Pore targeting complex 58 kDa subunit) (PTAC58) (RAG cohort protein 1) (SRP1-alpha)	Kpna2 Rch1	-1.30693	28.5219	-3.86354	0.00471283	0.0915491	-1.98909
24H	P52430	Serum paraoxonase/arylesterase 1 (PON 1) (EC 3.1.1.2) (EC 3.1.1.81) (EC 3.1.8.1) (Aromatic esterase 1) (A-esterase 1) (Serum aryldialkylphosphatase 1)	Pon1 Pon	3.09674	26.5012	2.61103	0.0308747	0.180864	-3.87688
24H	P52431	DNA polymerase delta catalytic subunit (EC 2.7.7.7) (EC 3.1.11.-)	Pold1	-3.01756	25.5296	-3.88979	0.00454031	0.0901154	-1.95123
24H	P53995	Anaphase-promoting complex subunit 1 (APC1) (Cyclosome subunit 1) (Mitotic checkpoint regulator) (Testis-specific gene 24 protein)	Anapc1 Mcpr Tsg24	-2.35394	23.7634	-4.19376	0.00296933	0.0753609	-1.5199
24H	P54116	Erythrocyte band 7 integral membrane protein (Protein 7.2b) (Stomatin)	Stom Epb7.2 Epb72	1.68392	28.4719	3.41596	0.00903396	0.109087	-2.64827
24H	P54276	DNA mismatch repair protein Msh6 (G/T mismatch-binding protein) (GTBP) (GTMBP) (MutS protein homolog 6) (MutS-alpha 160 kDa subunit) (p160)	Msh6 Gtmbp	-1.93093	25.1397	-3.98674	0.0039594	0.085392	-1.81221
24H	P54731	FAS-associated factor 1	Faf1	-1.31458	25.1585	-4.36242	0.00235975	0.0740753	-1.28648
24H	P56480	ATP synthase subunit beta, mitochondrial (EC 7.1.2.2) (ATP synthase F1 subunit beta)	Atp5f1b Atp5b	1.00724	34.8642	3.60739	0.0068166	0.0977507	-2.36337
24H	P58021	Transmembrane 9 superfamily member 2	Tm9sf2	1.47851	26.2815	3.74892	0.00555283	0.0941302	-2.15552
24H	P58281	Dynamin-like 120 kDa protein, mitochondrial (EC 3.6.5.5) (Large GTP-binding protein) (LargeG) (Optic atrophy protein 1 homolog) [Cleaved into: Dynamin-like 120 kDa protein, form S1]	Opa1	-1.06785	26.6163	-2.4876	0.0374396	0.197424	-4.06615
24H	P61022	Calcineurin B homologous protein 1 (Calcineurin B-like protein) (Calcium-binding protein CHP) (Calcium-binding protein p22) (EF-hand calcium-binding domain-containing protein p22) (Sid 470) (p24)	Chp1 Chp Sid470	4.80925	25.2981	4.68808	0.00153226	0.0635888	-0.848211
24H	P61759	Prefoldin subunit 3 (von Hippel-Lindau-binding protein 1) (VBP-1) (VHL-binding protein 1)	Vbp1 Pfdn3	2.20255	25.9509	3.92408	0.00432504	0.0884412	-1.90191
24H	P62071	Ras-related protein R-Ras2	Rras2	-1.53871	25.3431	-2.87055	0.0206408	0.152125	-3.47789
24H	P62313	U6 snRNA-associated Sm-like protein LSm6	Lsm6	-2.23136	26.5801	-2.59671	0.0315717	0.182052	-3.89886
24H	P62627	Dynein light chain roadblock-type 1 (Dynein light chain 2A, cytoplasmic)	Dynlrb1 Dncl2a Dnlc2a	-1.88375	26.4241	-2.9131	0.0193311	0.147487	-3.41254
24H	P62774	Myotrophin (Granule cell differentiation protein) (Protein V-1)	Mtpn Gcdp	1.25273	27.3915	3.22291	0.0120577	0.122818	-2.93942
24H	P62880	Guanine nucleotide-binding protein G(I)/G(S)/G(T) subunit beta-2 (G protein subunit beta-2) (Transducin beta chain 2)	Gnb2	1.08684	30.079	3.40954	0.00912045	0.109087	-2.6579
24H	P63166	Small ubiquitin-related modifier 1 (SUMO-1) (SMT3 homolog 3) (Ubiquitin-homology domain protein PIC1) (Ubiquitin-like protein SMT3C) (Smt3C)	Sumo1 Smt3c Smt3h3 Ubl1	-3.74312	25.4877	-3.03188	0.0161125	0.137056	-3.23049
24H	P68369	Tubulin alpha-1A chain (Alpha-tubulin 1) (Alpha-tubulin isotype M-alpha-1) (Tubulin alpha-1 chain) [Cleaved into: Detyrosinated tubulin alpha-1A chain]	Tuba1a Tuba1	3.00198	29.0876	5.73145	0.000425588	0.0428244	0.443584
24H	P70195	Proteasome subunit beta type-7 (EC 3.4.25.1) (Macropain chain Z) (Multicatalytic endopeptidase complex chain Z) (Proteasome subunit Z)	Psmb7 Mmc14	1.15949	29.5568	2.94065	0.0185294	0.144789	-3.37026
24H	P70227	Inositol 1,4,5-trisphosphate receptor type 3 (IP3 receptor isoform 3) (IP3R 3) (InsP3R3) (Type 3 inositol 1,4,5-trisphosphate receptor) (Type 3 InsP3 receptor)	Itpr3	-1.83153	25.5379	-2.94821	0.0183155	0.144789	-3.35867
24H	P70248	Unconventional myosin-If	Myo1f	-2.08576	26.9142	-3.44814	0.00861343	0.107237	-2.60011
24H	P70335	Rho-associated protein kinase 1 (EC 2.7.11.1) (Rho-associated, coiled-coil-containing protein kinase 1) (Rho-associated, coiled-coil-containing protein kinase I) (ROCK-I) (p160 ROCK-1) (p160ROCK)	Rock1	3.18439	24.1272	2.72674	0.0257866	0.166579	-3.699
24H	P70388	DNA repair protein RAD50 (mRad50) (EC 3.6.-.-)	Rad50	-3.10776	24.5025	-4.24428	0.00277061	0.0744149	-1.44952
24H	P70452	Syntaxin-4	Stx4 Stx4a	-1.957	26.0842	-2.64186	0.0294257	0.178708	-3.8295
24H	P70699	Lysosomal alpha-glucosidase (EC 3.2.1.20) (Acid maltase)	Gaa	-3.49284	25.1896	-5.67684	0.000453417	0.0428244	0.380161
24H	P83741	Serine/threonine-protein kinase WNK1 (EC 2.7.11.1) (Protein kinase lysine-deficient 1) (Protein kinase with no lysine 1)	Wnk1 Hsn2 Prkwnk1	-2.17657	25.8025	-4.91406	0.00114597	0.0550667	-0.553916
24H	P97290	Plasma protease C1 inhibitor (C1 Inh) (C1Inh) (C1 esterase inhibitor) (C1-inhibiting factor) (Serpin G1)	Serping1 C1nh	2.66581	29.0449	4.75071	0.00141267	0.0630166	-0.765831
24H	P97310	DNA replication licensing factor MCM2 (EC 3.6.4.12) (Minichromosome maintenance protein 2 homolog) (Nuclear protein BM28)	Mcm2 Bm28 Cdcl1 Kiaa0030 Mcmd2	-1.16216	29.3546	-2.52031	0.0355726	0.194941	-4.01606
24H	P97311	DNA replication licensing factor MCM6 (EC 3.6.4.12) (Mis5 homolog)	Mcm6 Mcmd6 Mis5	-1.54552	29.5225	-3.08318	0.0149003	0.13683	-3.1521
24H	P97363	Serine palmitoyltransferase 2 (EC 2.3.1.50) (Long chain base biosynthesis protein 2) (LCB 2) (Long chain base biosynthesis protein 2a) (LCB2a) (Serine-palmitoyl-CoA transferase 2) (SPT 2)	Sptlc2 Lcb2	1.25689	26.6936	2.8055	0.0228225	0.158446	-3.57786
24H	P97449	Aminopeptidase N (AP-N) (mAPN) (EC 3.4.11.2) (Alanyl aminopeptidase) (Aminopeptidase M) (AP-M) (Membrane protein p161) (Microsomal aminopeptidase) (CD antigen CD13)	Anpep Lap-1 Lap1	1.27176	30.4237	3.84528	0.00483698	0.0916493	-2.01548
24H	P97470	Serine/threonine-protein phosphatase 4 catalytic subunit (PP4C) (Pp4) (EC 3.1.3.16) (Protein phosphatase X) (PP-X)	Ppp4c Ppp4 Ppx	-2.24806	26.6392	-5.05929	0.000954503	0.0550667	-0.369038
24H	P97930	Thymidylate kinase (EC 2.7.4.9) (dTMP kinase)	Dtymk Tmk	-2.46595	26.199	-5.31465	0.000697159	0.0494676	-0.0520422
24H	P99027	60S acidic ribosomal protein P2	Rplp2	1.22979	31.1291	2.57022	0.0329042	0.185442	-3.93952
24H	Q00PI9	Heterogeneous nuclear ribonucleoprotein U-like protein 2 (MLF1-associated nuclear protein)	Hnrnpul2 Hnrpul2 Manp	-1.34991	29.0213	-2.32476	0.048312	0.21921	-4.31428
24H	Q01339	Beta-2-glycoprotein 1 (APC inhibitor) (Activated protein C-binding protein) (Apolipoprotein H) (Apo-H) (Beta-2-glycoprotein I) (B2GPI) (Beta(2)GPI)	Apoh B2gp1	2.28386	27.5439	2.56605	0.0331195	0.185904	-3.94593
24H	Q02357	Ankyrin-1 (ANK-1) (Erythrocyte ankyrin)	Ank1 Ank-1	5.25769	26.9626	4.46019	0.00206942	0.0717487	-1.15316
24H	Q03734	Serine protease inhibitor A3M (Serpin A3M)	Serpina3m	2.06405	31.5572	3.22267	0.0120621	0.122818	-2.93978
24H	Q04207	Transcription factor p65 (Nuclear factor NF-kappa-B p65 subunit) (Nuclear factor of kappa light polypeptide gene enhancer in B-cells 3)	Rela Nfkb3	-2.42576	25.3283	-3.9009	0.00446934	0.0893541	-1.93524
24H	Q05793	Basement membrane-specific heparan sulfate proteoglycan core protein (HSPG) [Cleaved into: Endorepellin; LG3 peptide]	Hspg2	-1.6763	28.5148	-3.39114	0.00937323	0.10952	-2.68551
24H	Q05BC3	Echinoderm microtubule-associated protein-like 1 (EMAP-1)	Eml1	-1.27993	27.4779	-2.41979	0.0416312	0.206612	-4.16975
24H	Q05D44	Eukaryotic translation initiation factor 5B (eIF-5B) (EC 3.6.5.3) (Translation initiation factor IF-2)	Eif5b If2	-1.17231	27.3842	-3.07677	0.0150463	0.13683	-3.16188
24H	Q06770	Corticosteroid-binding globulin (CBG) (Serpin A6) (Transcortin)	Serpina6 Cbg	4.49014	26.0789	7.45424	6.94e-05	0.0172852	2.2274
24H	Q14C51	Pentatricopeptide repeat domain-containing protein 3, mitochondrial (28S ribosomal protein S39, mitochondrial) (MRP-S39)	Ptcd3 Mrps39	6.29365	26.7784	7.67563	5.63e-05	0.0155341	2.42868
24H	Q2EMV9	Protein mono-ADP-ribosyltransferase PARP14 (EC 2.4.2.-) (ADP-ribosyltransferase diphtheria toxin-like 8) (ARTD8) (Collaborator of STAT6) (CoaSt6) (Poly [ADP-ribose] polymerase 14) (PARP-14)	Parp14 Kiaa1268	-2.52306	26.1494	-3.55343	0.00737621	0.100134	-2.44326
24H	Q3TB82	Pleckstrin homology domain-containing family F member 1 (PH domain-containing family F member 1) (Lysosome-associated apoptosis-inducing protein containing PH and FYVE domains)	Plekhf1 Lapf	-1.544	24.9917	-2.34867	0.0465362	0.21907	-4.278
24H	Q3TCN2	Putative phospholipase B-like 2 (EC 3.1.1.-) (66.3 kDa protein) (76 kDa protein) (p76) (LAMA-like protein 2) (Lamina ancestor homolog 2) (Phospholipase B domain-containing protein 2) [Cleaved into: Putative phospholipase B-like 2 28 kDa form; Putative phospholipase B-like 2 40 kDa form; Putative phospholipase B-like 2 15 kDa form]	Plbd2	1.11185	25.5946	2.65988	0.0286116	0.176325	-3.80181
24H	Q3TKT4	Transcription activator BRG1 (EC 3.6.4.-) (ATP-dependent helicase SMARCA4) (BRG1-associated factor 190A) (BAF190A) (Protein brahma homolog 1) (SNF2-beta) (SWI/SNF-related matrix-associated actin-dependent regulator of chromatin subfamily A member 4)	Smarca4 Baf190a Brg1 Snf2b Snf2l4	-3.47041	24.3515	-2.4529	0.0395282	0.20157	-4.1192
24H	Q3U0V1	Far upstream element-binding protein 2 (FUSE-binding protein 2) (KH type-splicing regulatory protein) (KSRP)	Khsrp Fubp2	-1.44719	29.2656	-3.77484	0.00534975	0.0916493	-2.11773
24H	Q3UGR5	Haloacid dehalogenase-like hydrolase domain-containing protein 2	Hdhd2	1.06789	26.5205	3.60382	0.00685219	0.0977507	-2.36864
24H	Q3UI43	BRISC and BRCA1-A complex member 1 (Mediator of RAP80 interactions and targeting subunit of 40 kDa) (New component of the BRCA1-A complex)	Babam1 Merit40 Nba1	-2.48122	24.2327	-3.05165	0.0156336	0.13683	-3.20027
24H	Q3ULD5	Methylcrotonoyl-CoA carboxylase beta chain, mitochondrial (MCCase subunit beta) (EC 6.4.1.4) (3-methylcrotonyl-CoA carboxylase 2) (3-methylcrotonyl-CoA carboxylase non-biotin-containing subunit) (3-methylcrotonyl-CoA:carbon dioxide ligase subunit beta)	Mccc2	1.47396	23.653	2.35773	0.0458806	0.217417	-4.26424
24H	Q3ULJ0	Glycerol-3-phosphate dehydrogenase 1-like protein (EC 1.1.1.8)	Gpd1l Kiaa0089	-1.80387	26.4526	-3.05259	0.0156111	0.13683	-3.19882
24H	Q3UM29	Conserved oligomeric Golgi complex subunit 7 (COG complex subunit 7) (Component of oligomeric Golgi complex 7)	Cog7	-1.74338	24.0219	-2.62086	0.0304049	0.180864	-3.86177
24H	Q3UPF5	Zinc finger CCCH-type antiviral protein 1 (ADP-ribosyltransferase diphtheria toxin-like 13) (ARTD13) (Inactive Poly [ADP-ribose] polymerase 13) (PARP13)	Zc3hav1	-2.79787	24.2534	-3.05041	0.0156632	0.13683	-3.20216
24H	Q3UYV9	Nuclear cap-binding protein subunit 1 (80 kDa nuclear cap-binding protein) (CBP80) (NCBP 80 kDa subunit)	Ncbp1 Cbp80	-1.02766	26.2761	-3.32398	0.0103604	0.114887	-2.78656
24H	Q4VBE8	WD repeat-containing protein 18	Wdr18	-2.12126	23.7255	-3.32976	0.0102712	0.114362	-2.77785
24H	Q569Z6	Thyroid hormone receptor-associated protein 3 (Thyroid hormone receptor-associated protein complex 150 kDa component) (Trap150)	Thrap3 Trap150	-2.44201	26.3876	-4.32881	0.00246947	0.0740753	-1.33264
24H	Q5SWU9	Acetyl-CoA carboxylase 1 (ACC1) (EC 6.4.1.2) (ACC-alpha) (Acetyl-CoA carboxylase 265) [Includes: Biotin carboxylase (EC 6.3.4.14)]	Acaca Acac Gm738	-1.22121	28.157	-2.89699	0.0198164	0.148576	-3.43727
24H	Q60590	Alpha-1-acid glycoprotein 1 (AGP 1) (Orosomucoid-1) (OMD 1)	Orm1 Agp1 Orm-1	2.94955	29.93	4.52047	0.00190988	0.0683785	-1.07171
24H	Q60598	Src substrate cortactin	Cttn Ems1	-2.34551	28.3531	-4.35323	0.00238919	0.0740753	-1.29907
24H	Q60648	Ganglioside GM2 activator (Cerebroside sulfate activator protein) (GM2-AP) (Sphingolipid activator protein 3) (SAP-3)	Gm2a	1.19628	28.2624	3.78318	0.00528611	0.0916493	-2.10559
24H	Q60692	Proteasome subunit beta type-6 (EC 3.4.25.1) (Low molecular mass protein 19) (Macropain delta chain) (Multicatalytic endopeptidase complex delta chain) (Proteasome delta chain) (Proteasome subunit Y)	Psmb6 Lmp19	1.38859	28.949	2.82459	0.0221586	0.154832	-3.54852
24H	Q60767	Lymphocyte antigen 75 (Ly-75) (DEC-205) (CD antigen CD205)	Ly75 Cd205	1.64649	26.2472	2.30672	0.0496965	0.221023	-4.34161
24H	Q60870	Receptor expression-enhancing protein 5 (GP106) (Polyposis locus protein 1 homolog) (Protein TB2 homolog)	Reep5 Dp1	-4.46763	26.9963	-5.05891	0.000954958	0.0550667	-0.369519
24H	Q60932	Voltage-dependent anion-selective channel protein 1 (VDAC-1) (mVDAC1) (Outer mitochondrial membrane protein porin 1) (Plasmalemmal porin) (Voltage-dependent anion-selective channel protein 5) (VDAC-5) (mVDAC5)	Vdac1 Vdac5	1.48068	32.0187	4.65759	0.00159443	0.0649869	-0.88854
24H	Q60953	Protein PML	Pml	-2.52708	26.561	-2.8472	0.021398	0.154234	-3.51377
24H	Q61160	FAS-associated death domain protein (FAS-associating death domain-containing protein) (Mediator of receptor induced toxicity) (Protein FADD)	Fadd Mort1	-1.59039	24.8655	-3.11315	0.0142363	0.134046	-3.10637
24H	Q61171	Peroxiredoxin-2 (EC 1.11.1.15) (Thiol-specific antioxidant protein) (TSA) (Thioredoxin peroxidase 1) (Thioredoxin-dependent peroxide reductase 1)	Prdx2 Tdpx1 Tpx	2.10781	31.9909	4.72308	0.00146413	0.0630166	-0.802096
24H	Q61216	Double-strand break repair protein MRE11 (EC 3.1.-.-) (Double-strand break repair protein MRE11A) (MmMRE11A) (Meiotic recombination 11 homolog 1) (MRE11 homolog 1) (Meiotic recombination 11 homolog A) (MRE11 homolog A)	Mre11 Mre11a	-1.82116	25.2966	-4.32001	0.00249912	0.0740753	-1.34476
24H	Q61247	Alpha-2-antiplasmin (Alpha-2-AP) (Alpha-2-plasmin inhibitor) (Alpha-2-PI) (Serpin F2)	Serpinf2 Pli	1.3283	29.0983	2.62615	0.0301554	0.180864	-3.85365
24H	Q61249	Immunoglobulin-binding protein 1 (Alpha4 phosphoprotein) (CD79a-binding protein 1) (Lymphocyte signal transduction molecule alpha 4) (Protein phosphatase 2/4/6 regulatory subunit) (p52)	Igbp1 Pc52	1.88593	25.4957	3.09839	0.0145592	0.136568	-3.12888
24H	Q61301	Catenin alpha-2 (Alpha N-catenin)	Ctnna2 Catna2	-1.12365	24.3334	-2.65458	0.0288486	0.176325	-3.80995
24H	Q61503	5'-nucleotidase (5'-NT) (EC 3.1.3.5) (Ecto-5'-nucleotidase) (CD antigen CD73)	Nt5e Nt5 Nte	1.08163	28.2532	2.4857	0.037551	0.197424	-4.06905
24H	Q61553	Fascin (Singed-like protein)	Fscn1 Fan1 Snl	1.6587	27.8748	2.76155	0.0244306	0.162592	-3.64546
24H	Q61559	IgG receptor FcRn large subunit p51 (FcRn) (IgG Fc fragment receptor transporter alpha chain) (Neonatal Fc receptor)	Fcgrt Fcrn	3.14186	25.3441	2.49322	0.0371117	0.197424	-4.05754
24H	Q61595	Kinectin	Ktn1	-1.43872	28.4821	-3.09434	0.0146493	0.136702	-3.13506
24H	Q61646	Haptoglobin [Cleaved into: Haptoglobin alpha chain; Haptoglobin beta chain]	Hp	4.90662	30.499	5.95993	0.000327889	0.0414618	0.704086
24H	Q61703	Inter-alpha-trypsin inhibitor heavy chain H2 (ITI heavy chain H2) (ITI-HC2) (Inter-alpha-inhibitor heavy chain 2)	Itih2	2.39666	29.2017	4.72837	0.00145412	0.0630166	-0.795146
24H	Q61704	Inter-alpha-trypsin inhibitor heavy chain H3 (ITI heavy chain H3) (ITI-HC3) (Inter-alpha-inhibitor heavy chain 3)	Itih3	2.35218	28.3895	3.73657	0.00565242	0.094376	-2.17355
24H	Q61838	Pregnancy zone protein (Alpha-2-macroglobulin) (Alpha-2-M) [Cleaved into: Alpha-2-macroglobulin 165 kDa subunit; Alpha-2-macroglobulin 35 kDa subunit]	Pzp A2m	1.45438	33.9067	4.23699	0.00279837	0.0744149	-1.45965
24H	Q62383	Transcription elongation factor SPT6	Supt6h Kiaa0162 Supt6	-3.08702	24.5475	-5.90684	0.000348164	0.0414618	0.644251
24H	Q62446	Peptidyl-prolyl cis-trans isomerase FKBP3 (PPIase FKBP3) (EC 5.2.1.8) (25 kDa FK506-binding protein) (25 kDa FKBP) (FKBP-25) (FK506-binding protein 3) (FKBP-3) (Immunophilin FKBP25) (Rapamycin-selective 25 kDa immunophilin) (Rotamase)	Fkbp3 Fkbp25	-1.23547	28.4164	-2.46138	0.0390075	0.199907	-4.10625
24H	Q64191	N(4)-(beta-N-acetylglucosaminyl)-L-asparaginase (EC 3.5.1.26) (Aspartylglucosaminidase) (AGA) (Glycosylasparaginase) (N4-(N-acetyl-beta-glucosaminyl)-L-asparagine amidase) [Cleaved into: Glycosylasparaginase alpha chain; Glycosylasparaginase beta chain]	Aga	2.94827	26.7505	6.63492	0.0001576	0.0269792	1.42945
24H	Q64261	Cyclin-dependent kinase 6 (EC 2.7.11.22) (CR2 protein kinase) (CRK2) (Cell division protein kinase 6) (Serine/threonine-protein kinase PLSTIRE)	Cdk6 Cdkn6 Crk2	-1.40172	26.2328	-2.74323	0.0251348	0.165265	-3.67364
24H	Q64310	Surfeit locus protein 4	Surf4 Surf-4	1.24712	28.433	3.42077	0.00896983	0.109087	-2.64108
24H	Q64339	Ubiquitin-like protein ISG15 (Interferon-induced 15 kDa protein) (Interferon-induced 17 kDa protein) (IP17) (Ubiquitin cross-reactive protein)	Isg15 G1p2 Ucrp	1.56055	29.1439	3.79343	0.00520903	0.0916493	-2.09068
24H	Q64511	DNA topoisomerase 2-beta (EC 5.6.2.2) (DNA topoisomerase II, beta isozyme)	Top2b	-2.72532	26.474	-2.99749	0.0169825	0.140106	-3.28313
24H	Q64518	Sarcoplasmic/endoplasmic reticulum calcium ATPase 3 (SERCA3) (SR Ca(2+)-ATPase 3) (EC 7.2.2.10) (Calcium pump 3)	Atp2a3	-1.64079	26.7272	-4.14712	0.00316645	0.0780155	-1.5852
24H	Q64726	Zinc-alpha-2-glycoprotein (Zn-alpha-2-GP) (Zn-alpha-2-glycoprotein)	Azgp1	1.9124	25.7037	2.3384	0.0472909	0.21907	-4.2936
24H	Q69ZK7	Protein FAM214A	Fam214a Kiaa1370	4.0142	26.5721	3.14065	0.0136543	0.13221	-3.06445
24H	Q6A065	Centrosomal protein of 170 kDa (Cep170)	Cep170 Kiaa0470	-2.88463	24.8358	-3.41135	0.00909607	0.109087	-2.6552
24H	Q6A068	Cell division cycle 5-like protein (Cdc5-like protein)	Cdc5l Kiaa0432	-1.6672	25.6218	-2.74314	0.0251381	0.165265	-3.67377
24H	Q6DID3	SR-related and CTD-associated factor 8 (RNA-binding motif protein 16)	Scaf8 Kiaa1116 Rbm16	-2.22021	23.881	-2.46996	0.0384871	0.198899	-4.09313
24H	Q6NSQ9	Glucose-6-phosphatase 3 (G-6-Pase 3) (G6Pase 3) (EC 3.1.3.9) (Ubiquitous glucose-6-phosphatase catalytic subunit-related protein)	G6pc3 Ugrp	1.54229	24.031	4.59831	0.00172325	0.0677853	-0.967357
24H	Q6NZB0	DnaJ homolog subfamily C member 8	Dnajc8	-1.10377	26.3336	-2.60688	0.031075	0.180941	-3.88325
24H	Q6P2K6	Serine/threonine-protein phosphatase 4 regulatory subunit 3A (SMEK homolog 1)	Ppp4r3a Kiaa2010 Pp4r3a Smek1	-2.16598	26.1258	-3.41922	0.00899038	0.109087	-2.64339
24H	Q6P5D8	Structural maintenance of chromosomes flexible hinge domain-containing protein 1 (SMC hinge domain-containing protein 1) (EC 3.6.1.-)	Smchd1 Kiaa0650	-1.91663	26.1974	-2.52534	0.0352943	0.194524	-4.00836
24H	Q6PDQ2	Chromodomain-helicase-DNA-binding protein 4 (CHD-4) (EC 3.6.4.12)	Chd4	-1.66979	28.0845	-2.4158	0.0418918	0.206612	-4.17583
24H	Q6PFD9	Nuclear pore complex protein Nup98-Nup96 (EC 3.4.21.-) [Cleaved into: Nuclear pore complex protein Nup98 (98 kDa nucleoporin) (Nucleoporin Nup98) (Nup98); Nuclear pore complex protein Nup96 (96 kDa nucleoporin) (Nucleoporin Nup96) (Nup96)]	Nup98	-2.23324	26.4434	-3.20086	0.0124656	0.125067	-2.97289
24H	Q6PGB6	N-alpha-acetyltransferase 50 (EC 2.3.1.258) (N-acetyltransferase NAT13) (N-epsilon-acetyltransferase 50) (EC 2.3.1.-) (NatE catalytic subunit)	Naa50 Mak3 Nat13	-1.62501	25.5107	-4.54202	0.00185611	0.0677853	-1.04273
24H	Q6PGF7	Exocyst complex component 8 (Exocyst complex 84 kDa subunit)	Exoc8	-1.26728	25.3047	-2.84943	0.0213245	0.154234	-3.51034
24H	Q6PHZ2	Calcium/calmodulin-dependent protein kinase type II subunit delta (CaM kinase II subunit delta) (CaMK-II subunit delta) (EC 2.7.11.17)	Camk2d Kiaa4163	-1.15834	27.97	-2.63111	0.0299232	0.180864	-3.84603
24H	Q791V5	Mitochondrial carrier homolog 2	Mtch2	1.34123	27.2571	3.68797	0.00606345	0.0965818	-2.24473
24H	Q7TMY4	THO complex subunit 7 homolog (Ngg1-interacting factor 3-like protein 1-binding protein 1)	Thoc7 Nif3l1bp1	1.85405	28.7471	3.62208	0.00667224	0.0977287	-2.34169
24H	Q7TPD0	Integrator complex subunit 3 (Int3) (SOSS complex subunit A) (Sensor of single-strand DNA complex subunit A) (SOSS-A) (Sensor of ssDNA subunit A)	Ints3	-2.34231	24.3338	-4.97529	0.00106056	0.0550667	-0.47556
24H	Q7TQH0	Ataxin-2-like protein	Atxn2l A2lp	-2.50308	25.4594	-3.04408	0.0158152	0.13683	-3.21184
24H	Q7TT37	Elongator complex protein 1 (ELP1) (IkappaB kinase complex-associated protein) (IKK complex-associated protein)	Elp1 Ikap Ikbkap	3.24706	24.9701	2.61538	0.0306658	0.180864	-3.87019
24H	Q7TT50	Serine/threonine-protein kinase MRCK beta (EC 2.7.11.1) (CDC42-binding protein kinase beta) (DMPK-like beta) (Myotonic dystrophy kinase-related CDC42-binding kinase beta) (MRCK beta) (Myotonic dystrophy protein kinase-like beta)	Cdc42bpb Kiaa1124	-1.91875	25.1127	-3.64306	0.00647155	0.0974401	-2.31074
24H	Q80SY5	Pre-mRNA-splicing factor 38B	Prpf38b	2.43546	23.9616	3.09326	0.0146734	0.136702	-3.13671
24H	Q80TV8	CLIP-associating protein 1 (Cytoplasmic linker-associated protein 1)	Clasp1 Kiaa0622	-1.57545	24.3873	-2.71965	0.0260719	0.167042	-3.7099
24H	Q80U93	Nuclear pore complex protein Nup214 (214 kDa nucleoporin) (Nucleoporin Nup214)	Nup214 Kiaa0023	-1.23749	25.0795	-2.79159	0.0233193	0.160481	-3.59925
24H	Q80UM7	Mannosyl-oligosaccharide glucosidase (EC 3.2.1.106) (Glucosidase 1) (Glycoprotein-processing glucosidase I)	Mogs Gcs1	-1.20797	27.9975	-3.70369	0.00592715	0.0965818	-2.22168
24H	Q80VP1	Epsin-1 (EPS-15-interacting protein 1) (Intersectin-EH-binding protein 1) (Ibp1)	Epn1	-1.51043	26.0107	-2.57805	0.0325045	0.184327	-3.92751
24H	Q80W54	CAAX prenyl protease 1 homolog (EC 3.4.24.84) (Farnesylated proteins-converting enzyme 1) (FACE-1) (Prenyl protein-specific endoprotease 1) (Zinc metalloproteinase Ste24 homolog)	Zmpste24 Face1	1.32333	27.0525	3.28841	0.0109272	0.118397	-2.84027
24H	Q80XI4	Phosphatidylinositol 5-phosphate 4-kinase type-2 beta (EC 2.7.1.149) (1-phosphatidylinositol 5-phosphate 4-kinase 2-beta) (Diphosphoinositide kinase 2-beta) (Phosphatidylinositol 5-phosphate 4-kinase type II beta) (PI(5)P 4-kinase type II beta) (PIP4KII-beta) (PtdIns(5)P-4-kinase isoform 2-beta)	Pip4k2b Pip5k2b	-1.16247	25.4146	-2.52977	0.0350505	0.194227	-4.00156
24H	Q80YX1	Tenascin (TN) (Hexabrachion) (Tenascin-C) (TN-C)	Tnc Hxb	1.75567	30.1921	2.70656	0.0266075	0.168309	-3.73003
24H	Q811D0	Disks large homolog 1 (Embryo-dlg/synapse-associated protein 97) (E-dlg/SAP97) (Synapse-associated protein 97) (SAP-97) (SAP97)	Dlg1 Dlgh1	-1.25079	26.9865	-2.57884	0.0324648	0.184327	-3.9263
24H	Q8BFR4	N-acetylglucosamine-6-sulfatase (EC 3.1.6.14) (Glucosamine-6-sulfatase) (G6S)	Gns	1.55049	26.8254	3.33046	0.0102606	0.114362	-2.7768
24H	Q8BFW7	Lipoma-preferred partner homolog	Lpp	-1.22207	27.1974	-4.91754	0.00114091	0.0550667	-0.549445
24H	Q8BGD9	Eukaryotic translation initiation factor 4B (eIF-4B)	Eif4b	1.90865	26.4041	2.88424	0.0202094	0.150753	-3.45685
24H	Q8BGH2	Sorting and assembly machinery component 50 homolog	Samm50	2.75631	25.5297	3.64572	0.00644662	0.0974401	-2.30683
24H	Q8BGS2	BolA-like protein 2	Bola2	-1.91373	25.4489	-2.77263	0.0240145	0.162009	-3.62842
24H	Q8BGX0	E3 ubiquitin-protein ligase TRIM23 (EC 2.3.2.27) (ADP-ribosylation factor domain-containing protein 1) (GTP-binding protein ARD-1) (RING-type E3 ubiquitin transferase TRIM23) (Tripartite motif-containing protein 23)	Trim23 Arfd1	1.81021	26.6513	4.92156	0.00113511	0.0550667	-0.544281
24H	Q8BH24	Transmembrane 9 superfamily member 4	Tm9sf4 Kiaa0255	3.7065	29.4704	4.71871	0.00147246	0.0630166	-0.807846
24H	Q8BH43	Wiskott-Aldrich syndrome protein family member 2 (WASP family protein member 2) (Protein WAVE-2)	Wasf2 Wave2	1.43124	25.7552	2.50865	0.0362273	0.195811	-4.03393
24H	Q8BH97	Reticulocalbin-3	Rcn3 D7Ertd671e	1.97108	27.4018	2.65791	0.0286994	0.176325	-3.80483
24H	Q8BHG2	CXXC motif containing zinc binding protein (UPF0587 protein C1orf123 homolog)	Czib	-4.29173	24.0648	-4.34409	0.00241891	0.0740753	-1.31163
24H	Q8BJ03	Cytochrome c oxidase assembly protein COX15 homolog	Cox15	3.57718	23.4091	4.55342	0.00182833	0.0677853	-1.02742
24H	Q8BK67	Protein RCC2	Rcc2 Kiaa1470	2.07989	29.3964	3.57452	0.00715183	0.0987467	-2.41199
24H	Q8BK72	28S ribosomal protein S27, mitochondrial (MRP-S27) (S27mt) (Mitochondrial ribosomal protein S27)	Mrps27	1.13077	24.5216	2.84354	0.0215191	0.154302	-3.51938
24H	Q8BL97	Serine/arginine-rich splicing factor 7 (Splicing factor, arginine/serine-rich 7)	Srsf7 Sfrs7	1.15064	28.4186	2.93869	0.0185853	0.144789	-3.37327
24H	Q8BMJ3	Eukaryotic translation initiation factor 1A, X-chromosomal (eIF-1A X isoform) (Eukaryotic translation initiation factor 4C) (eIF-4C)	Eif1ax Eif1ay	-1.40655	27.3637	-2.8301	0.0219707	0.154832	-3.54005
24H	Q8BND5	Sulfhydryl oxidase 1 (mSOx) (EC 1.8.3.2) (Quiescin Q6) (Skin sulfhydryl oxidase)	Qsox1 Qscn6 Sox	3.29027	25.9565	2.66088	0.028567	0.176325	-3.80027
24H	Q8BP92	Reticulocalbin-2 (Taipoxin-associated calcium-binding protein 49) (TCBP-49)	Rcn2	1.20435	27.725	3.16795	0.0131013	0.129084	-3.02291
24H	Q8BVE3	V-type proton ATPase subunit H (V-ATPase subunit H) (Vacuolar proton pump subunit H)	Atp6v1h	1.00525	28.2328	3.01493	0.0165356	0.137797	-3.25644
24H	Q8BVF2	Phosducin-like protein 3 (Viral IAP-associated factor 1) (VIAF-1)	Pdcl3 Viaf1	2.07803	25.1979	2.8234	0.0221994	0.154832	-3.55035
24H	Q8BVY0	Ribosomal L1 domain-containing protein 1	Rsl1d1	-2.03513	25.3561	-2.35651	0.0459682	0.217456	-4.26609
24H	Q8BWM0	Prostaglandin E synthase 2 (EC 5.3.99.3) (GATE-binding factor 1) (GBF-1) (Microsomal prostaglandin E synthase 2) (mPGES-2) [Cleaved into: Prostaglandin E synthase 2 truncated form]	Ptges2 Gbf1 Pges2	-1.53432	24.652	-3.91228	0.00439781	0.0885705	-1.91886
24H	Q8BWU5	Probable tRNA N6-adenosine threonylcarbamoyltransferase (EC 2.3.1.234) (N6-L-threonylcarbamoyladenine synthase) (t(6)A synthase) (O-sialoglycoprotein endopeptidase) (t(6)A37 threonylcarbamoyladenosine biosynthesis protein Osgep) (tRNA threonylcarbamoyladenosine biosynthesis protein Osgep)	Osgep	-2.09456	24.9447	-5.61913	0.000485013	0.0428532	0.312645
24H	Q8BX02	KN motif and ankyrin repeat domain-containing protein 2 (Ankyrin repeat domain-containing protein 25)	Kank2 Ankrd25	1.30457	26.8513	5.1456	0.00085746	0.0546182	-0.260748
24H	Q8BXA5	Cleft lip and palate transmembrane protein 1-like protein (CLPTM1-like protein)	Clptm1l	3.59284	26.0621	4.308	0.00254019	0.0740753	-1.36132
24H	Q8BY71	Histone acetyltransferase type B catalytic subunit (EC 2.3.1.48) (Histone acetyltransferase 1)	Hat1	-3.09359	25.0378	-4.28621	0.00261656	0.0740753	-1.39141
24H	Q8BY87	Ubiquitin carboxyl-terminal hydrolase 47 (EC 3.4.19.12) (Deubiquitinating enzyme 47) (Ubiquitin thioesterase 47) (Ubiquitin-specific-processing protease 47)	Usp47	-1.56837	27.143	-3.67333	0.00619335	0.0974401	-2.26621
24H	Q8BZT9	Laccase domain-containing protein 1	Lacc1	1.52715	24.6402	3.9355	0.00425576	0.0883071	-1.88552
24H	Q8C0E2	Vacuolar protein sorting-associated protein 26B (Vesicle protein sorting 26B)	Vps26b	-1.29733	26.8936	-3.3928	0.00935017	0.10952	-2.68302
24H	Q8C3R1	BRCA1-associated ATM activator 1 (BRCA1-associated protein required for ATM activation protein 1)	Brat1 Baat1	-2.02087	24.6725	-3.83905	0.00488016	0.0916493	-2.0245
24H	Q8C3X8	Lipase maturation factor 2 (Transmembrane protein 112B) (Transmembrane protein 153)	Lmf2 Tmem112b Tmem153	1.32527	26.451	3.40169	0.00922749	0.109395	-2.66968
24H	Q8C650	Septin-10	Septin10 Sept10	-1.8501	23.7378	-2.44561	0.0399818	0.202796	-4.13034
24H	Q8C878	NEDD8-activating enzyme E1 catalytic subunit (EC 6.2.1.-) (NEDD8-activating enzyme E1C) (Ubiquitin-activating enzyme E1C) (Ubiquitin-like modifier-activating enzyme 3) (Ubiquitin-activating enzyme 3)	Uba3 Ube1c	1.09252	25.9357	3.6087	0.00680359	0.0977507	-2.36143
24H	Q8CEC6	Peptidylprolyl isomerase domain and WD repeat-containing protein 1 (EC 5.2.1.8)	Ppwd1	-1.08117	23.8544	-2.51057	0.0361186	0.195811	-4.03098
24H	Q8CFI7	DNA-directed RNA polymerase II subunit RPB2 (EC 2.7.7.6) (DNA-directed RNA polymerase II 140 kDa polypeptide) (DNA-directed RNA polymerase II subunit B) (RNA polymerase II subunit 2) (RNA polymerase II subunit B2)	Polr2b	-2.92508	25.0516	-3.5044	0.00792706	0.101459	-2.51614
24H	Q8CG47	Structural maintenance of chromosomes protein 4 (SMC protein 4) (SMC-4) (Chromosome-associated polypeptide C) (XCAP-C homolog)	Smc4 Capc Smc4l1	2.78002	29.5144	11.8488	2.21e-06	0.00201732	5.33591
24H	Q8CGE8	Interferon-activable protein 205-A (Ifi-205-A) (Interferon-inducible protein p205-A) (Protein D3')	Ifi205a Ifi205	-2.70289	25.5263	-2.57595	0.0326113	0.184379	-3.93073
24H	Q8CGY8	UDP-N-acetylglucosamine--peptide N-acetylglucosaminyltransferase 110 kDa subunit (EC 2.4.1.255) (O-GlcNAc transferase subunit p110) (O-linked N-acetylglucosamine transferase 110 kDa subunit) (OGT)	Ogt	-1.74389	26.2789	-2.49815	0.0368272	0.196969	-4.05001
24H	Q8CI11	Guanine nucleotide-binding protein-like 3 (Nucleolar GTP-binding protein 3) (Nucleostemin)	Gnl3 Ns	-2.61539	23.6513	-2.48804	0.0374139	0.197424	-4.06548
24H	Q8CIB5	Fermitin family homolog 2 (Kindlin-2) (Pleckstrin homology domain-containing family C member 1)	Fermt2 Plekhc1	-1.16278	28.1217	-2.48567	0.037553	0.197424	-4.06911
24H	Q8CIF4	Biotinidase (Biotinase) (EC 3.5.1.12)	Btd	1.43877	25.2454	3.51468	0.00780805	0.101441	-2.50084
24H	Q8JZK9	Hydroxymethylglutaryl-CoA synthase, cytoplasmic (HMG-CoA synthase) (EC 2.3.3.10) (3-hydroxy-3-methylglutaryl coenzyme A synthase)	Hmgcs1	-2.29311	26.94	-4.16133	0.00310493	0.0777115	-1.56526
24H	Q8K0E8	Fibrinogen beta chain [Cleaved into: Fibrinopeptide B; Fibrinogen beta chain]	Fgb	1.67991	31.5559	3.93734	0.0042447	0.0883071	-1.88288
24H	Q8K0G5	EARP and GARP complex-interacting protein 1 (Endosome-associated recycling protein-interacting protein) (Golgi-associated retrograde protein-interacting protein) (Tumor-suppressing STF cDNA 1 protein) (Tumor-suppressing subchromosomal transferable fragment candidate gene 1 protein)	Eipr1 Tssc1	1.65701	25.8985	5.84959	0.000371589	0.041501	0.579248
24H	Q8K298	Anillin	Anln	-2.73269	25.1516	-3.6545	0.00636494	0.0974401	-2.29391
24H	Q8K2B0	Endoplasmic reticulum protein SC65 (Leprecan-like protein 4) (Prolyl 3-hydroxylase family member 4) (Synaptonemal complex protein SC65)	P3h4 Leprel4 Sc65	-1.66415	23.9085	-2.42717	0.0411531	0.206612	-4.1585
24H	Q8K2T1	NmrA-like family domain-containing protein 1	Nmral1	-1.27861	26.3914	-3.21052	0.0122852	0.12371	-2.95823
24H	Q8K2V1	Serine/threonine-protein phosphatase 4 regulatory subunit 1	Ppp4r1	-1.2739	24.5282	-2.39465	0.0433028	0.210805	-4.20807
24H	Q8K4B0	Metastasis-associated protein MTA1	Mta1	-2.436	25.9752	-3.13072	0.0138616	0.132751	-3.07958
24H	Q8K4Z3	NAD(P)H-hydrate epimerase (EC 5.1.99.6) (Apolipoprotein A-I-binding protein) (AI-BP) (NAD(P)HX epimerase)	Naxe Aibp Apoa1bp	1.17827	28.117	3.72037	0.00578601	0.0954692	-2.19724
24H	Q8R081	Heterogeneous nuclear ribonucleoprotein L (hnRNP L)	Hnrnpl Hnrpl	-1.03402	30.4826	-4.92546	0.00112951	0.0550667	-0.539277
24H	Q8R121	Protein Z-dependent protease inhibitor (PZ-dependent protease inhibitor) (PZI) (Serpin A10)	Serpina10 Zpi	2.55701	26.2615	2.87223	0.0205872	0.152125	-3.47531
24H	Q8R2U6	Diphosphoinositol polyphosphate phosphohydrolase 2 (DIPP-2) (EC 3.6.1.52) (Diadenosine 5',5'''-P1,P6-hexaphosphate hydrolase 2) (EC 3.6.1.-) (Nucleoside diphosphate-linked moiety X motif 4) (Nudix motif 4)	Nudt4 Dipp2	-7.28292	27.1265	-11.3671	3.04e-06	0.00207861	5.07089
24H	Q8R317	Ubiquilin-1 (Protein linking IAP with cytoskeleton 1) (PLIC-1)	Ubqln1 Plic1	-1.08462	28.1638	-2.31681	0.048917	0.220316	-4.32632
24H	Q8R480	Nuclear pore complex protein Nup85 (85 kDa nucleoporin) (FROUNT) (Nucleoporin Nup85) (Pericentrin-1)	Nup85 Pcnt1	-5.84175	28.1175	-4.21746	0.00287425	0.0749769	-1.48684
24H	Q8R4N0	Citramalyl-CoA lyase, mitochondrial (EC 4.1.3.25) ((3S)-malyl-CoA thioesterase) (EC 3.1.2.30) (Beta-methylmalate synthase) (EC 2.3.3.-) (Citrate lyase subunit beta-like protein, mitochondrial) (Citrate lyase beta-like) (Malate synthase) (EC 2.3.3.9)	Clybl Clb	1.80591	27.0884	3.84929	0.00480942	0.0916493	-2.00968
24H	Q8R570	Synaptosomal-associated protein 47 (SNAP-47) (Synaptosomal-associated 47 kDa protein)	Snap47	-1.63086	26.6426	-2.33245	0.0477334	0.21907	-4.30262
24H	Q8VBT0	Thioredoxin-related transmembrane protein 1 (Thioredoxin domain-containing protein 1)	Tmx1 Txndc Txndc1	-3.09334	26.3006	-3.2328	0.0118794	0.122784	-2.92442
24H	Q8VBT6	Apolipoprotein B receptor (Apolipoprotein B-100 receptor) (Apolipoprotein B48 receptor) (apoB-48R)	Apobr Apob48r	-2.57089	26.172	-2.46073	0.0390472	0.199907	-4.10725
24H	Q8VCF0	Mitochondrial antiviral-signaling protein (MAVS) (CARD adapter inducing interferon beta) (Cardif) (Interferon beta promoter stimulator protein 1) (IPS-1) (Virus-induced-signaling adapter) (VISA)	Mavs Ips1 Visa	-1.73702	23.732	-2.91843	0.0191731	0.147101	-3.40436
24H	Q8VCM7	Fibrinogen gamma chain	Fgg	1.73835	31.2648	3.54897	0.00742459	0.100134	-2.44988
24H	Q8VCW8	Medium-chain acyl-CoA ligase ACSF2, mitochondrial (EC 6.2.1.2)	Acsf2	-1.34502	26.6337	-2.40813	0.0423983	0.207744	-4.18753
24H	Q8VDM6	Heterogeneous nuclear ribonucleoprotein U-like protein 1	Hnrnpul1 Hnrpul1	-1.34109	27.2172	-2.84106	0.0216017	0.154483	-3.5232
24H	Q8VDP3	[F-actin]-monooxygenase MICAL1 (EC 1.14.13.225) (Molecule interacting with CasL protein 1) (MICAL-1) (mMical1) (NEDD9-interacting protein with calponin homology and LIM domains)	Mical1 Mical Nical	-1.31854	25.6333	-3.27836	0.011093	0.118687	-2.85544
24H	Q8VDP4	Cell cycle and apoptosis regulator protein 2 (Cell division cycle and apoptosis regulator protein 2)	Ccar2	-2.42045	27.5375	-4.70504	0.00149884	0.0631586	-0.825848
24H	Q8VE88	Protein FAM114A2	Fam114a2	-2.72353	23.7748	-3.40442	0.00919015	0.109395	-2.66559
24H	Q8VEB1	G protein-coupled receptor kinase 5 (EC 2.7.11.16) (G protein-coupled receptor kinase GRK5)	Grk5 Gprk5	1.44201	23.6674	2.76467	0.0243127	0.162592	-3.64066
24H	Q8VEE4	Replication protein A 70 kDa DNA-binding subunit (RP-A p70) (Replication factor A protein 1) (RF-A protein 1)	Rpa1	-1.64038	26.7202	-2.65351	0.0288969	0.176325	-3.8116
24H	Q8VI75	Importin-4 (Imp4) (Importin-4a) (Imp4a) (Ran-binding protein 4) (RanBP4)	Ipo4 Imp4a Ranbp4	-1.9706	25.0181	-2.3404	0.0471429	0.21907	-4.29056
24H	Q91VA6	Polymerase delta-interacting protein 2	Poldip2	1.65844	25.437	3.35022	0.00996224	0.112754	-2.74703
24H	Q91VK1	Basic leucine zipper and W2 domain-containing protein 2	Bzw2	-2.05138	26.0748	-3.80647	0.0051127	0.0916493	-2.07174
24H	Q91W39	Nuclear receptor coactivator 5 (NCoA-5) (Coactivator independent of AF-2) (CIA)	Ncoa5	-7.98152	26.8103	-4.94929	0.00109595	0.0550667	-0.508759
24H	Q91W50	Cold shock domain-containing protein E1	Csde1 D3Jfr1	-1.50691	27.5206	-2.33363	0.0476451	0.21907	-4.30082
24H	Q91W86	Vacuolar protein sorting-associated protein 11 homolog	Vps11	-3.31096	23.4553	-2.39141	0.0435229	0.210805	-4.213
24H	Q91W89	Alpha-mannosidase 2C1 (EC 3.2.1.24) (Alpha-D-mannoside mannohydrolase) (Mannosidase alpha class 2C member 1) (Neutral/cytosolic alpha-mannosidase)	Man2c1	-1.6426	25.2407	-4.01922	0.00378302	0.0850557	-1.76593
24H	Q91WC0	Actin-histidine N-methyltransferase (EC 2.1.1.85) (Endothelial differentiation inhibitory protein D10) (SET domain-containing protein 3)	Setd3 D12Ertd771e	-1.38197	26.4404	-3.5779	0.00711663	0.0987467	-2.40699
24H	Q91WP6	Serine protease inhibitor A3N (Serpin A3N)	Serpina3n Spi2	2.5029	32.1163	3.62872	0.00660803	0.0974401	-2.33189
24H	Q91X72	Hemopexin	Hpx Hpxn	2.15984	32.9629	3.83712	0.00489365	0.0916493	-2.02731
24H	Q91XF0	Pyridoxine-5'-phosphate oxidase (EC 1.4.3.5) (Pyridoxamine-phosphate oxidase)	Pnpo	2.00918	24.9724	3.47739	0.00824901	0.104602	-2.5564
24H	Q91YJ2	Sorting nexin-4	Snx4	2.1421	25.9886	2.40363	0.0426978	0.208838	-4.19438
24H	Q91YN9	BAG family molecular chaperone regulator 2 (BAG-2) (Bcl-2-associated athanogene 2)	Bag2	1.70551	23.7522	2.69888	0.0269272	0.169548	-3.74184
24H	Q91YP2	Neurolysin, mitochondrial (EC 3.4.24.16) (Microsomal endopeptidase) (MEP) (Mitochondrial oligopeptidase M) (Neurotensin endopeptidase)	Nln	1.2285	27.4043	3.58392	0.00705423	0.0987467	-2.39807
24H	Q91YP3	Deoxyribose-phosphate aldolase (DERA) (EC 4.1.2.4) (2-deoxy-D-ribose 5-phosphate aldolase) (Phosphodeoxyriboaldolase) (Deoxyriboaldolase)	Dera	1.20545	26.1173	2.36687	0.0452285	0.214698	-4.25035
24H	Q91ZW3	SWI/SNF-related matrix-associated actin-dependent regulator of chromatin subfamily A member 5 (EC 3.6.4.-) (Sucrose nonfermenting protein 2 homolog) (mSnf2h)	Smarca5 Snf2h	-1.36409	28.1585	-2.93607	0.0186603	0.144789	-3.3773
24H	Q920I9	WD repeat-containing protein 7 (TGF-beta resistance-associated protein TRAG)	Wdr7 Kiaa0541 Trag	-1.50594	22.7559	-3.12763	0.0139267	0.13291	-3.08429
24H	Q920Q4	Vacuolar protein sorting-associated protein 16 homolog (mVPS16)	Vps16	-2.11415	23.2507	-2.54997	0.0339615	0.189066	-3.97059
24H	Q921J2	GTP-binding protein Rheb (Ras homolog enriched in brain)	Rheb	-1.28838	25.4922	-2.31328	0.0491885	0.220316	-4.33168
24H	Q921X9	Protein disulfide-isomerase A5 (EC 5.3.4.1) (Protein disulfide isomerase-related protein)	Pdia5 Pdir	2.21805	24.6523	2.47682	0.0380766	0.197538	-4.08265
24H	Q922H2	[Pyruvate dehydrogenase (acetyl-transferring)] kinase isozyme 3, mitochondrial (EC 2.7.11.2) (Pyruvate dehydrogenase kinase isoform 3)	Pdk3	-1.79676	25.1097	-3.02235	0.0163488	0.137797	-3.24507
24H	Q922L6	Negative elongation factor D (NELF-D) (TH1-like protein)	Nelfcd Nelfd Th1 Th1l	-2.64897	23.3323	-3.13531	0.0137654	0.132293	-3.07259
24H	Q922Q8	Leucine-rich repeat-containing protein 59 [Cleaved into: Leucine-rich repeat-containing protein 59, N-terminally processed]	Lrrc59	1.02391	30.7229	3.58192	0.00707488	0.0987467	-2.40103
24H	Q922S4	cGMP-dependent 3',5'-cyclic phosphodiesterase (EC 3.1.4.17) (Cyclic GMP-stimulated phosphodiesterase) (CGS-PDE) (cGSPDE)	Pde2a	2.6473	25.6729	2.34103	0.0470964	0.21907	-4.2896
24H	Q924C1	Exportin-5 (Exp5) (Ran-binding protein 21)	Xpo5 Kiaa1291 Ranbp21	-2.20987	25.7026	-2.58185	0.0323123	0.184327	-3.92167
24H	Q924M7	Mannose-6-phosphate isomerase (EC 5.3.1.8) (Phosphohexomutase) (Phosphomannose isomerase) (PMI)	Mpi Mpi1 Pmi	-1.19619	26.6586	-3.64159	0.00648539	0.0974401	-2.31291
24H	Q99JB2	Stomatin-like protein 2, mitochondrial (SLP-2) (mslp2)	Stoml2 Slp2	1.5963	27.7493	5.03798	0.000980265	0.0550667	-0.395953
24H	Q99JF8	PC4 and SFRS1-interacting protein (Lens epithelium-derived growth factor) (mLEDGF)	Psip1 Ledgf	-1.01126	27.9472	-2.74103	0.0252206	0.165265	-3.67702
24H	Q99KB8	Hydroxyacylglutathione hydrolase, mitochondrial (EC 3.1.2.6) (Glyoxalase II) (Glx II)	Hagh Glo2	4.31152	24.7676	4.11341	0.00331772	0.0780155	-1.63261
24H	Q99KN9	Clathrin interactor 1 (Enthoprotin) (Epsin-4) (Epsin-related protein) (EpsinR)	Clint1 Enth Epn4 Epnr Kiaa0171	-1.67261	26.5119	-5.55512	0.00052291	0.0447578	0.237167
24H	Q99KP3	Lambda-crystallin homolog (EC 1.1.1.45) (L-gulonate 3-dehydrogenase) (Gul3DH)	Cryl1 Cry	1.22539	25.2377	2.82292	0.0222158	0.154832	-3.55108
24H	Q99KW3	TRIO and F-actin-binding protein (Protein Tara) (Trio-associated repeat on actin)	Triobp Kiaa1662 Tara	-2.05396	24.2581	-3.35816	0.00984495	0.112256	-2.73508
24H	Q99L13	3-hydroxyisobutyrate dehydrogenase, mitochondrial (HIBADH) (EC 1.1.1.31)	Hibadh	1.15946	28.3892	4.38943	0.00227538	0.0740753	-1.2495
24H	Q99L20	Glutathione S-transferase theta-3 (EC 2.5.1.18)	Gstt3	-2.19352	26.9583	-4.31811	0.00250557	0.0740753	-1.34738
24H	Q99L27	GMP reductase 2 (GMPR 2) (EC 1.7.1.7) (Guanosine 5'-monophosphate oxidoreductase 2) (Guanosine monophosphate reductase 2)	Gmpr2	2.27487	27.1045	5.03914	0.000978845	0.0550667	-0.394487
24H	Q99LD9	Translation initiation factor eIF-2B subunit beta (eIF-2B GDP-GTP exchange factor subunit beta)	Eif2b2	2.43412	24.3821	4.19726	0.00295506	0.0753609	-1.515
24H	Q99LE6	ATP-binding cassette sub-family F member 2	Abcf2	-1.78313	26.9372	-5.91858	0.000343564	0.0414618	0.657519
24H	Q99LI8	Hepatocyte growth factor-regulated tyrosine kinase substrate	Hgs Hrs	-4.30263	25.1053	-3.05081	0.0156537	0.13683	-3.20155
24H	Q99LP6	GrpE protein homolog 1, mitochondrial (Mt-GrpE#1)	Grpel1	1.20466	27.891	2.97419	0.0175997	0.14262	-3.31883
24H	Q99LU0	Charged multivesicular body protein 1b-1 (Chromatin-modifying protein 1b-1) (CHMP1b-1)	Chmp1b1 Chmp1b	-2.71782	24.1135	-2.61124	0.0308644	0.180864	-3.87655
24H	Q99MI1	ELKS/Rab6-interacting/CAST family member 1 (ERC-1) (CAZ-associated structural protein 2) (CAST2) (Rab6-interacting protein 2)	Erc1 Cast2 Kiaa1081 Rab6ip2	-1.03645	26.742	-3.02883	0.0161878	0.137271	-3.23516
24H	Q99NB9	Splicing factor 3B subunit 1 (Pre-mRNA-splicing factor SF3b 155 kDa subunit) (SF3b155) (Spliceosome-associated protein 155) (SAP 155)	Sf3b1 Sap155	-1.13687	28.6298	-2.39238	0.0434567	0.210805	-4.21152
24H	Q99PG2	Opioid growth factor receptor (OGFr) (Zeta-type opioid receptor)	Ogfr	-2.3938	25.5385	-2.60906	0.0309694	0.180864	-3.8799
24H	Q99PU8	ATP-dependent RNA helicase DHX30 (EC 3.6.4.13) (DEAH box protein 30)	Dhx30 Helg	-1.41473	24.087	-2.30554	0.0497886	0.221023	-4.3434
24H	Q9CPQ1	Cytochrome c oxidase subunit 6C (Cytochrome c oxidase polypeptide VIc)	Cox6c	-2.39357	25.1954	-2.33198	0.0477684	0.21907	-4.30333
24H	Q9CPQ8	ATP synthase subunit g, mitochondrial (ATPase subunit g) (ATP synthase membrane subunit g)	Atp5mg Atp5l	-1.21537	27.6123	-3.21915	0.0121263	0.122909	-2.94513
24H	Q9CPU0	Lactoylglutathione lyase (EC 4.4.1.5) (Aldoketomutase) (Glyoxalase I) (Glx I) (Ketone-aldehyde mutase) (Methylglyoxalase) (S-D-lactoylglutathione methylglyoxal lyase)	Glo1	1.29941	28.9068	3.5203	0.00774375	0.101441	-2.49247
24H	Q9CPX6	Ubiquitin-like-conjugating enzyme ATG3 (EC 2.3.2.-) (Autophagy-related protein 3) (APG3-like)	Atg3 Apg3l	-1.0851	26.5118	-2.46842	0.0385799	0.199003	-4.09548
24H	Q9CQ54	NADH dehydrogenase [ubiquinone] 1 subunit C2 (Complex I-B14.5b) (CI-B14.5b) (NADH-ubiquinone oxidoreductase subunit B14.5b)	Ndufc2	-1.69191	23.3912	-3.54258	0.00749452	0.100134	-2.45937
24H	Q9CQC6	Basic leucine zipper and W2 domain-containing protein 1	Bzw1	-1.20688	29.0827	-5.79941	0.000393543	0.041501	0.521888
24H	Q9CQC9	GTP-binding protein SAR1b	Sar1b Sara1b Sara2	-1.24146	29.2056	-2.94103	0.0185186	0.144789	-3.36968
24H	Q9CQE1	Protein NipSnap homolog 3B (NipSnap3B) (NipSnap-related protein) (Protein NipSnap homolog 3A) (NipSnap3A)	Nipsnap3b Nipsnap3a	1.4553	27.6084	4.9792	0.00105536	0.0550667	-0.470582
24H	Q9CQE5	Regulator of G-protein signaling 10 (RGS10)	Rgs10	-1.64175	24.0058	-3.11349	0.014229	0.134046	-3.10585
24H	Q9CQE8	RNA transcription, translation and transport factor protein	RTRAF	1.00839	28.213	3.74541	0.00558099	0.0941302	-2.16065
24H	Q9CQM5	Thioredoxin domain-containing protein 17 (14 kDa thioredoxin-related protein) (TRP14) (Protein 42-9-9) (Thioredoxin-like protein 5)	Txndc17 Txnl5	2.5706	27.1182	4.99426	0.00103554	0.0550667	-0.451413
24H	Q9CQW1	Synaptobrevin homolog YKT6 (EC 2.3.1.-)	Ykt6	-1.29645	27.6688	-3.48712	0.00813149	0.103591	-2.54189
24H	Q9CQW9	Interferon-induced transmembrane protein 3 (Dispanin subfamily A member 2b) (DSPA2b) (Fragilis protein) (Interferon-inducible protein 15) (Mouse ifitm-like protein 1) (Mil-1)	Ifitm3	1.74729	28.7305	3.92379	0.00432681	0.0884412	-1.90233
24H	Q9CQX2	Cytochrome b5 type B (Cytochrome b5 outer mitochondrial membrane isoform)	Cyb5b Cyb5m	1.0139	28.4846	2.49704	0.0368912	0.196969	-4.05171
24H	Q9CR09	Ubiquitin-fold modifier-conjugating enzyme 1 (Ufm1-conjugating enzyme 1)	Ufc1	-2.33397	25.5555	-3.34061	0.0101062	0.113913	-2.7615
24H	Q9CRT8	Exportin-T (Exportin(tRNA)) (tRNA exportin)	Xpot	-1.9318	24.3566	-3.11291	0.0142415	0.134046	-3.10673
24H	Q9CSU0	Regulation of nuclear pre-mRNA domain-containing protein 1B (Cell cycle-related and expression-elevated protein in tumor)	Rprd1b Crept	-1.4167	26.6177	-4.31576	0.00251357	0.0740753	-1.35062
24H	Q9CU62	Structural maintenance of chromosomes protein 1A (SMC protein 1A) (SMC-1-alpha) (SMC-1A) (Chromosome segregation protein SmcB) (Sb1.8)	Smc1a Sb1.8 Smc1 Smc1l1 Smcb	-1.3212	28.841	-3.74282	0.00560176	0.0941302	-2.16442
24H	Q9CW03	Structural maintenance of chromosomes protein 3 (SMC protein 3) (SMC-3) (Basement membrane-associated chondroitin proteoglycan) (Bamacan) (Chondroitin sulfate proteoglycan 6) (Chromosome segregation protein SmcD) (Mad member-interacting protein 1)	Smc3 Bam Bmh Cspg6 Mmip1 Smc3l1 Smcd	-1.26669	28.9336	-2.78641	0.0235071	0.160675	-3.60722
24H	Q9CWP6	Motile sperm domain-containing protein 2	Mospd2	1.95173	24.77	2.44959	0.0397339	0.201913	-4.12427
24H	Q9CYA0	Protein disulfide isomerase Creld2 (EC 5.3.4.1) (Cysteine-rich with EGF-like domain protein 2)	Creld2	1.6602	26.3516	2.37545	0.0446244	0.213682	-4.23729
24H	Q9CYA6	Zinc finger CCHC domain-containing protein 8 (TRAMP-like complex RNA-binding factor ZCCHC8)	Zcchc8	-1.70462	23.505	-2.58659	0.0320745	0.183791	-3.91441
24H	Q9CYR0	Single-stranded DNA-binding protein, mitochondrial (Mt-SSB) (MtSSB)	Ssbp1	1.0586	28.0728	2.60408	0.0312112	0.180954	-3.88755
24H	Q9CYR6	Phosphoacetylglucosamine mutase (PAGM) (EC 5.4.2.3) (Acetylglucosamine phosphomutase) (N-acetylglucosamine-phosphate mutase) (Phosphoglucomutase-3) (PGM 3)	Pgm3 Agm1 Pgm-3	-1.42789	25.6498	-2.95855	0.0180271	0.144789	-3.34281
24H	Q9D024	Coiled-coil domain-containing protein 47 (Adipocyte-specific protein 4) (Calumin)	Ccdc47 Asp4	1.7819	27.3398	4.22931	0.00282796	0.0744786	-1.47034
24H	Q9D0E1	Heterogeneous nuclear ribonucleoprotein M (hnRNP M)	Hnrnpm Hnrpm	-1.06398	31.6863	-3.68942	0.0060507	0.0965818	-2.24259
24H	Q9D0I8	mRNA turnover protein 4 homolog (Ribosome assembly factor Mrto4)	Mrto4 Mrt4	-2.79579	25.488	-3.65888	0.0063246	0.0974401	-2.28747
24H	Q9D1J3	SAP domain-containing ribonucleoprotein (Nuclear protein Hcc-1)	Sarnp Hcc1	2.35761	25.3072	2.61169	0.0308429	0.180864	-3.87587
24H	Q9D2R0	Acetoacetyl-CoA synthetase (EC 6.2.1.16)	Aacs	-1.26917	27.1283	-2.47097	0.0384263	0.198899	-4.09158
24H	Q9D6J6	NADH dehydrogenase [ubiquinone] flavoprotein 2, mitochondrial (EC 1.6.99.3) (EC 7.1.1.2) (NADH-ubiquinone oxidoreductase 24 kDa subunit)	Ndufv2	1.42813	27.0809	3.59637	0.00692708	0.0981069	-2.37965
24H	Q9D708	Protein S100-A16 (Protein S100F) (S100 calcium binding protein A16)	S100a16	2.22329	26.8062	4.01462	0.00380751	0.0850557	-1.77249
24H	Q9D710	Thioredoxin-related transmembrane protein 2 (Thioredoxin domain-containing protein 14)	Tmx2 Txndc14	-2.26142	24.7946	-2.60194	0.0313151	0.180954	-3.89083
24H	Q9D7S7	60S ribosomal protein L22-like 1	Rpl22l1	-1.33018	28.5916	-2.70035	0.0268657	0.169548	-3.73958
24H	Q9D7S9	Charged multivesicular body protein 5 (Chromatin-modifying protein 5) (SNF7 domain-containing protein 2)	Chmp5 Snf7dc2	4.87825	27.412	4.95357	0.00109003	0.0550667	-0.503281
24H	Q9D880	Mitochondrial import inner membrane translocase subunit TIM50	Timm50 Tim50	-1.12153	26.8309	-3.84245	0.00485656	0.0916493	-2.01958
24H	Q9D964	Glycine amidinotransferase, mitochondrial (EC 2.1.4.1) (L-arginine:glycine amidinotransferase) (Transamidinase)	Gatm	1.78067	28.6799	5.27302	0.000733338	0.0502153	-0.10302
24H	Q9D967	Magnesium-dependent phosphatase 1 (MDP-1) (EC 3.1.3.-) (EC 3.1.3.48)	Mdp1	-2.19474	23.8924	-2.75975	0.0244987	0.162592	-3.64822
24H	Q9DAU1	Protein canopy homolog 3 (Protein associated with Tlr4) (Trinucleotide repeat-containing gene 5 protein)	Cnpy3 Prat4a Tnrc5	-1.45431	24.8421	-2.82438	0.0221658	0.154832	-3.54884
24H	Q9DBB9	Carboxypeptidase N subunit 2 (Carboxypeptidase N 83 kDa chain) (Carboxypeptidase N large subunit) (Carboxypeptidase N polypeptide 2) (Carboxypeptidase N regulatory subunit)	Cpn2	3.86381	26.5307	5.3137	0.000697965	0.0494676	-0.0532069
24H	Q9DBC3	Cap-specific mRNA (nucleoside-2'-O-)-methyltransferase 1 (EC 2.1.1.57) (Cap methyltransferase 1) (Cap1 2'O-ribose methyltransferase 1) (MTr1) (FtsJ methyltransferase domain-containing protein 2)	Cmtr1 Ftsjd2 Kiaa0082	-1.41231	25.6343	-2.45186	0.0395929	0.20157	-4.1208
24H	Q9DBC7	cAMP-dependent protein kinase type I-alpha regulatory subunit [Cleaved into: cAMP-dependent protein kinase type I-alpha regulatory subunit, N-terminally processed]	Prkar1a	-1.09945	28.6642	-2.95337	0.018171	0.144789	-3.35075
24H	Q9DBD0	Inhibitor of carbonic anhydrase	Ica	2.44025	27.0587	2.85431	0.0211645	0.154174	-3.50285
24H	Q9DBR3	Armadillo repeat-containing protein 8	Armc8	-1.65104	24.1062	-2.79884	0.0230592	0.159493	-3.58811
24H	Q9DBR7	Protein phosphatase 1 regulatory subunit 12A (Myosin phosphatase-targeting subunit 1) (Myosin phosphatase target subunit 1)	Ppp1r12a Mypt1	1.9328	29.2565	3.06214	0.0153854	0.13683	-3.18422
24H	Q9DBT5	AMP deaminase 2 (EC 3.5.4.6) (AMP deaminase isoform L)	Ampd2	-2.15536	25.6494	-3.05744	0.0154962	0.13683	-3.19142
24H	Q9DC50	Peroxisomal carnitine O-octanoyltransferase (COT) (EC 2.3.1.137)	Crot Cot	-1.60842	25.4515	-2.95494	0.0181271	0.144789	-3.34834
24H	Q9DCJ9	N-acetylneuraminate lyase (NALase) (EC 4.1.3.3) (N-acetylneuraminate pyruvate-lyase) (N-acetylneuraminic acid aldolase) (Sialate lyase) (Sialate-pyruvate lyase) (Sialic acid aldolase) (Sialic acid lyase)	Npl	1.04514	29.4584	3.80038	0.00515741	0.0916493	-2.08058
24H	Q9DCL9	Multifunctional protein ADE2 [Includes: Phosphoribosylaminoimidazole-succinocarboxamide synthase (EC 6.3.2.6) (SAICAR synthetase); Phosphoribosylaminoimidazole carboxylase (EC 4.1.1.21) (AIR carboxylase) (AIRC)]	Paics	1.01243	29.6481	3.31901	0.0104376	0.115277	-2.79405
24H	Q9EP71	Ankycorbin (Ankyrin repeat and coiled-coil structure-containing protein) (Novel retinal pigment epithelial cell protein) (Retinoic acid-induced protein 14) (p125)	Rai14 Kiaa1334 Norpeg	-3.0167	26.0628	-2.48766	0.0374362	0.197424	-4.06606
24H	Q9EPK2	Protein XRP2	Rp2 Rp2h	1.17624	26.3649	3.77432	0.00535374	0.0916493	-2.11848
24H	Q9EPU0	Regulator of nonsense transcripts 1 (EC 3.6.4.-) (ATP-dependent helicase RENT1) (Nonsense mRNA reducing factor 1) (NORF1) (Up-frameshift suppressor 1 homolog) (mUpf1)	Upf1 Rent1	-1.23886	29.0342	-2.32679	0.0481585	0.21921	-4.3112
24H	Q9ERB0	Synaptosomal-associated protein 29 (SNAP-29) (Golgi SNARE of 32 kDa) (Gs32) (Soluble 29 kDa NSF attachment protein) (Vesicle-membrane fusion protein SNAP-29)	Snap29	2.12271	24.1242	2.67165	0.0280922	0.174919	-3.78371
24H	Q9ERG0	LIM domain and actin-binding protein 1 (Epithelial protein lost in neoplasm) (mEPLIN)	Lima1 D15Ertd366e Eplin	-1.29665	28.6184	-4.23839	0.00279299	0.0744149	-1.4577
24H	Q9ERS2	NADH dehydrogenase [ubiquinone] 1 alpha subcomplex subunit 13 (Cell death regulatory protein GRIM-19) (Complex I-B16.6) (CI-B16.6) (Gene associated with retinoic and interferon-induced mortality 19 protein) (GRIM-19) (Gene associated with retinoic and IFN-induced mortality 19 protein) (NADH-ubiquinone oxidoreductase B16.6 subunit)	Ndufa13 Grim19	1.76953	26.1332	4.25539	0.00272885	0.0744149	-1.4341
24H	Q9ERU9	E3 SUMO-protein ligase RanBP2 (EC 2.3.2.-) (Ran-binding protein 2) (RanBP2)	Ranbp2	-1.66157	27.1932	-5.08831	0.000920598	0.0550667	-0.332496
24H	Q9ES56	Trafficking protein particle complex subunit 4 (Synbindin) (TRS23 homolog)	Trappc4 Sbdn	1.98448	25.1308	2.31767	0.048851	0.220316	-4.32502
24H	Q9ES74	Serine/threonine-protein kinase Nek7 (EC 2.7.11.1) (Never in mitosis A-related kinase 7) (NimA-related protein kinase 7)	Nek7	-1.60595	26.785	-2.41855	0.0417119	0.206612	-4.17164
24H	Q9ESB3	Histidine-rich glycoprotein (Histidine-proline-rich glycoprotein) (HPRG)	Hrg	1.84687	26.8887	2.87629	0.0204586	0.151859	-3.46906
24H	Q9ESE1	Lipopolysaccharide-responsive and beige-like anchor protein (Beige-like protein)	Lrba Bgl Lba	1.69484	23.6849	5.37896	0.000645049	0.0494676	0.026177
24H	Q9ESZ8	General transcription factor II-I (GTFII-I) (TFII-I) (Bruton tyrosine kinase-associated protein 135) (BAP-135) (BTK-associated protein 135)	Gtf2i Bap135 Diws1t	-3.26806	24.3867	-5.30618	0.000704358	0.0494676	-0.0623919
24H	Q9JHS3	Ragulator complex protein LAMTOR2 (Endosomal adaptor protein p14) (Late endosomal/lysosomal Mp1-interacting protein) (Late endosomal/lysosomal adaptor and MAPK and MTOR activator 2) (Mitogen-activated protein-binding protein-interacting protein) (Roadblock domain-containing protein 3)	Lamtor2 Mapbpip Robld3	-1.05778	26.3289	-2.59117	0.0318459	0.183248	-3.90737
24H	Q9JHU9	Inositol-3-phosphate synthase 1 (IPS 1) (EC 5.5.1.4) (Myo-inositol 1-phosphate synthase) (MI-1-P synthase) (MIP synthase)	Isyna1 Ino1	2.14082	25.3933	2.92151	0.0190825	0.146817	-3.39963
24H	Q9JHW2	Omega-amidase NIT2 (EC 3.5.1.3) (Nitrilase homolog 2)	Nit2 D16Ertd502e	1.39929	28.0979	3.22778	0.0119696	0.122789	-2.93203
24H	Q9JIG7	Coiled-coil domain-containing protein 22	Ccdc22 DXImx40e	-1.81631	27.3241	-3.61561	0.00673543	0.0977507	-2.35123
24H	Q9JIK5	Nucleolar RNA helicase 2 (EC 3.6.4.13) (DEAD box protein 21) (Gu-alpha) (Nucleolar RNA helicase Gu) (Nucleolar RNA helicase II) (RH II/Gu)	Ddx21	-1.30102	28.3438	-3.07889	0.0149977	0.13683	-3.15864
24H	Q9JJ00	Phospholipid scramblase 1 (PL scramblase 1) (Ca(2+)-dependent phospholipid scramblase 1) (Transplantability-associated protein 1) (NOR1) (TRA1)	Plscr1 Tra1b Tras1	3.03008	24.8133	4.47008	0.00204229	0.0717159	-1.13976
24H	Q9JJ59	ATP-binding cassette sub-family B member 9 (ATP-binding cassette transporter 9) (ABC transporter 9 protein) (mABCB9) (TAP-like protein) (TAPL)	Abcb9 Kiaa1520	1.2187	27.6924	2.61666	0.0306047	0.180864	-3.86823
24H	Q9JK23	Proteasome assembly chaperone 1 (Down syndrome critical region protein 2 homolog)	Psmg1 Dscr2	-1.12981	26.0785	-2.38889	0.0436952	0.210805	-4.21685
24H	Q9JK48	Endophilin-B1 (SH3 domain-containing GRB2-like protein B1)	Sh3glb1 Kiaa0491	-1.01435	27.303	-4.1296	0.00324413	0.0780155	-1.60982
24H	Q9JKX6	ADP-sugar pyrophosphatase (EC 3.6.1.13) (8-oxo-dGDP phosphatase) (EC 3.6.1.58) (Nuclear ATP-synthesis protein NUDIX5) (EC 2.7.7.96) (Nucleoside diphosphate-linked moiety X motif 5) (Nudix motif 5)	Nudt5	-1.60853	26.2824	-5.22419	0.000778416	0.0507639	-0.163164
24H	Q9JLQ0	CD2-associated protein (Mesenchyme-to-epithelium transition protein with SH3 domains 1) (METS-1)	Cd2ap Mets1	-1.04096	27.6083	-2.73563	0.0254328	0.165464	-3.68532
24H	Q9QUR6	Prolyl endopeptidase (PE) (EC 3.4.21.26) (Post-proline cleaving enzyme)	Prep Pep	-1.09918	30.7676	-2.52529	0.0352971	0.194524	-4.00843
24H	Q9QXB9	Developmentally-regulated GTP-binding protein 2 (DRG-2) (Translation factor GTPase DRG2) (TRAFAC GTPase DRG2) (EC 3.6.5.-)	Drg2	-2.01376	26.3631	-3.41143	0.0090949	0.109087	-2.65507
24H	Q9QXC1	Fetuin-B (Fetuin-like protein IRL685)	Fetub	2.30874	27.1068	3.60867	0.00680392	0.0977507	-2.36148
24H	Q9QXZ0	Microtubule-actin cross-linking factor 1 (Actin cross-linking family 7)	Macf1 Acf7 Aclp7 Macf	-1.41171	26.5934	-3.11745	0.0141437	0.134046	-3.09981
24H	Q9QY76	Vesicle-associated membrane protein-associated protein B (VAMP-B) (VAMP-associated protein B) (VAP-B) (VAMP-associated protein 33b)	Vapb	-1.38149	27.8225	-4.28431	0.00262333	0.0740753	-1.39404
24H	Q9QYC0	Alpha-adducin (Erythrocyte adducin subunit alpha)	Add1	1.5974	26.8025	3.53147	0.00761772	0.100842	-2.47587
24H	Q9QZ23	NFU1 iron-sulfur cluster scaffold homolog, mitochondrial (HIRA-interacting protein 5) (mHIRIP5)	Nfu1 Hirip5	1.01851	26.7549	2.31305	0.049206	0.220316	-4.33202
24H	Q9QZ73	DCN1-like protein 1 (DCUN1 domain-containing protein 1) (Defective in cullin neddylation protein 1-like protein 1) (Testis-specific protein 3)	Dcun1d1 Dcun1l1 Rp42 Tes3	-1.96388	24.5997	-6.80598	0.000132012	0.0268787	1.60324
24H	Q9QZN4	F-box only protein 6 (F-box only protein 6b) (F-box protein that recognizes sugar chains 2) (F-box/G-domain protein 2)	Fbxo6 Fbs2 Fbxo6b	1.27053	24.4934	2.80473	0.02285	0.158446	-3.57906
24H	Q9QZQ1	Afadin (Afadin adherens junction formation factor) (Protein Af-6)	Afdn Af6 Mllt4	-1.99961	26.3594	-5.244	0.000759778	0.0507568	-0.138725
24H	Q9R0B9	Procollagen-lysine,2-oxoglutarate 5-dioxygenase 2 (EC 1.14.11.4) (Lysyl hydroxylase 2) (LH2)	Plod2	1.30821	28.1478	3.789	0.00524218	0.0916493	-2.09712
24H	Q9R111	Guanine deaminase (Guanase) (Guanine aminase) (EC 3.5.4.3) (Guanine aminohydrolase) (GAH)	Gda	1.44853	31.2482	4.25519	0.00272961	0.0744149	-1.43438
24H	Q9R1J0	Sterol-4-alpha-carboxylate 3-dehydrogenase, decarboxylating (EC 1.1.1.170)	Nsdhl	-3.00128	25.3706	-2.38934	0.0436641	0.210805	-4.21615
24H	Q9R1P0	Proteasome subunit alpha type-4 (EC 3.4.25.1) (Macropain subunit C9) (Multicatalytic endopeptidase complex subunit C9) (Proteasome component C9) (Proteasome subunit L)	Psma4	1.28376	30.6554	3.79282	0.00521362	0.0916493	-2.09158
24H	Q9WTL7	Acyl-protein thioesterase 2 (APT-2) (EC 3.1.2.-) (Lysophospholipase 2) (Lysophospholipase II) (LPL-II) (LysoPLA II) (mLyso II)	Lypla2	1.28738	26.6627	2.90272	0.0196424	0.148576	-3.42848
24H	Q9WTP7	GTP:AMP phosphotransferase AK3, mitochondrial (EC 2.7.4.10) (Adenylate kinase 3) (AK 3) (Adenylate kinase 3 alpha-like 1)	Ak3 Ak3l Ak3l1 Akl3l	-1.75529	27.7193	-5.63471	0.00047625	0.0428532	0.330925
24H	Q9WU28	Prefoldin subunit 5 (EIG-1) (Myc modulator 1) (c-Myc-binding protein Mm-1)	Pfdn5 Eig1 Mm1 Pfd5	1.05146	27.5893	2.71988	0.0260626	0.167042	-3.70955
24H	Q9WUK2	Eukaryotic translation initiation factor 4H (eIF-4H) (Williams-Beuren syndrome chromosomal region 1 protein homolog)	Eif4h Wbscr1	3.9931	26.1001	3.02223	0.0163519	0.137797	-3.24526
24H	Q9WUM5	Succinate--CoA ligase [ADP/GDP-forming] subunit alpha, mitochondrial (EC 6.2.1.4) (EC 6.2.1.5) (Succinyl-CoA synthetase subunit alpha) (SCS-alpha)	Suclg1	-1.12096	27.4703	-3.01501	0.0165334	0.137797	-3.25631
24H	Q9WUP7	Ubiquitin carboxyl-terminal hydrolase isozyme L5 (UCH-L5) (EC 3.4.19.12) (Ubiquitin C-terminal hydrolase UCH37) (Ubiquitin thioesterase L5)	Uchl5 Uch37	-1.25456	27.7731	-3.97213	0.00404157	0.0864834	-1.83308
24H	Q9WVL0	Maleylacetoacetate isomerase (MAAI) (EC 5.2.1.2) (GSTZ1-1) (Glutathione S-transferase zeta 1) (EC 2.5.1.18)	Gstz1 Maai	-1.93405	23.965	-4.51559	0.00192229	0.0683785	-1.07828
24H	Q9WVQ5	Methylthioribulose-1-phosphate dehydratase (MTRu-1-P dehydratase) (EC 4.2.1.109) (APAF1-interacting protein) (Monocyte/macrophage protein 19)	Apip Mmrp19	-3.70514	27.1967	-15.3611	2.95e-07	0.000783543	6.88508
24H	Q9Z0J0	NPC intracellular cholesterol transporter 2 (Epididymal secretory protein E1) (mE1) (Niemann Pick type C2 protein homolog)	Npc2	-2.56347	31.0376	-2.50319	0.036538	0.195847	-4.04229
24H	Q9Z0L8	Gamma-glutamyl hydrolase (EC 3.4.19.9) (Conjugase) (FGPH) (Folylpolyglutamate hydrolase) (GH) (Gamma-Glu-x carboxypeptidase)	Ggh	1.65975	25.1926	4.38734	0.00228178	0.0740753	-1.25235
24H	Q9Z0M5	Lysosomal acid lipase/cholesteryl ester hydrolase (Acid cholesteryl ester hydrolase) (LAL) (EC 3.1.1.13) (Cholesteryl esterase) (Lipase A) (Sterol esterase)	Lipa Lip1	3.71642	24.1228	4.54361	0.00185219	0.0677853	-1.04058
24H	Q9Z1E4	Glycogen [starch] synthase, muscle (EC 2.4.1.11)	Gys1 Gys Gys3	2.19913	28.871	2.62165	0.0303672	0.180864	-3.86055
24H	Q9Z1G4	V-type proton ATPase 116 kDa subunit a isoform 1 (V-ATPase 116 kDa isoform a1) (Clathrin-coated vesicle/synaptic vesicle proton pump 116 kDa subunit) (Vacuolar adenosine triphosphatase subunit Ac116) (Vacuolar proton pump subunit 1) (Vacuolar proton translocating ATPase 116 kDa subunit a isoform 1)	Atp6v0a1 Atp6n1	2.89877	26.0789	5.68845	0.000447337	0.0428244	0.393683
24H	Q9Z1X4	Interleukin enhancer-binding factor 3	Ilf3	-1.10748	27.9579	-2.42449	0.041326	0.206612	-4.16258
24H	Q9Z2I9	Succinate--CoA ligase [ADP-forming] subunit beta, mitochondrial (EC 6.2.1.5) (ATP-specific succinyl-CoA synthetase subunit beta) (A-SCS) (Succinyl-CoA synthetase beta-A chain) (SCS-betaA)	Sucla2	-1.93078	28.4208	-3.96168	0.00410149	0.0870851	-1.84802
24H	Q9Z2X2	26S proteasome non-ATPase regulatory subunit 10 (26S proteasome regulatory subunit p28) (Gankyrin)	Psmd10	-2.05828	23.6248	-2.83927	0.0216615	0.154507	-3.52595
2D	A2A432	Cullin-4B (CUL-4B)	Cul4b mKIAA0695	1.00653	26.018	2.92643	0.0190579	0.0972058	-3.57111
2D	A6X935	Inter alpha-trypsin inhibitor, heavy chain 4 (ITI heavy chain H4) (ITI-HC4) (Inter-alpha-inhibitor heavy chain 4)	Itih4	3.46064	31.1438	9.73821	1.02e-05	0.0028124	4.09695
2D	B2RY56	RNA-binding protein 25 (RNA-binding motif protein 25)	Rbm25	-1.9196	25.3931	-2.74047	0.0253795	0.114145	-3.85987
2D	E9PV24	Fibrinogen alpha chain [Cleaved into: Fibrinopeptide A; Fibrinogen alpha chain]	Fga	2.75514	31.1707	8.33966	3.19e-05	0.00340162	2.98203
2D	E9Q414	Apolipoprotein B-100 (Apo B-100) [Cleaved into: Apolipoprotein B-48 (Apo B-48)]	Apob	2.45078	27.6065	4.97301	0.00108206	0.0202998	-0.613086
2D	E9Q7G0	Nuclear mitotic apparatus protein 1 (Nuclear mitotic apparatus protein) (NuMA protein)	Numa1	-1.00569	29.416	-5.02197	0.00101774	0.0194242	-0.54951
2D	F8VPU2	FERM, ARHGEF and pleckstrin domain-containing protein 1 (FERM, RhoGEF and pleckstrin domain-containing protein 1)	Farp1	-1.61914	25.3783	-2.94051	0.0186512	0.0967053	-3.54928
2D	O08677	Kininogen-1 [Cleaved into: Kininogen-1 heavy chain; Bradykinin; Kininogen-1 light chain]	Kng1 Kng	1.96645	31.7353	6.18244	0.000262124	0.0107313	0.852264
2D	O08692	Neutrophilic granule protein (NGP) (Cystatin-like protein) (Myeloid bactenecin protein) (Myeloid secondary granule protein)	Ngp	2.71192	31.2972	6.46562	0.000193241	0.00928574	1.165
2D	O08800	Serpin B8	Serpinb8	-2.51416	23.9511	-3.73399	0.00573258	0.0516498	-2.34146
2D	O08917	Flotillin-1	Flot1	1.1304	27.7277	4.82157	0.00131075	0.0220253	-0.812049
2D	O08997	Copper transport protein ATOX1 (Metal transport protein ATX1)	Atox1	-1.48958	28.4909	-4.20594	0.00295804	0.0363322	-1.65674
2D	O09172	Glutamate--cysteine ligase regulatory subunit (GCS light chain) (Gamma-ECS regulatory subunit) (Gamma-glutamylcysteine synthetase regulatory subunit) (Glutamate--cysteine ligase modifier subunit)	Gclm Glclr	2.03831	26.5814	3.43233	0.00889507	0.0654935	-2.79385
2D	O35129	Prohibitin-2 (B-cell receptor-associated protein BAP37) (Repressor of estrogen receptor activity)	Phb2 Bap Bcap37 Rea	1.00707	31.6632	3.9693	0.00410519	0.0422711	-1.99628
2D	O35166	Golgi SNAP receptor complex member 2 (27 kDa Golgi SNARE protein) (Membrin)	Gosr2 Gs27	-2.28642	25.4034	-2.42641	0.0413706	0.152397	-4.34628
2D	O35326	Serine/arginine-rich splicing factor 5 (Delayed-early protein HRS) (Pre-mRNA-splicing factor SRP40) (Splicing factor, arginine/serine-rich 5)	Srsf5 Hrs Sfrs5	-2.49321	26.236	-9.23464	1.51e-05	0.0028124	3.7161
2D	O35405	Phospholipase D3 (PLD 3) (EC 3.1.4.4) (Choline phosphatase 3) (Phosphatidylcholine-hydrolyzing phospholipase D3) (Schwannoma-associated protein 9) (SAM-9)	Pld3 Sam9	-2.19917	25.892	-3.21702	0.012259	0.0757954	-3.12241
2D	O35609	Secretory carrier-associated membrane protein 3 (Secretory carrier membrane protein 3)	Scamp3	-1.82598	25.2263	-2.56309	0.0334277	0.133744	-4.13514
2D	O35658	Complement component 1 Q subcomponent-binding protein, mitochondrial (GC1q-R protein) (Glycoprotein gC1qBP) (C1qBP)	C1qbp Gc1qbp	1.0028	28.3224	3.3161	0.0105693	0.0713036	-2.97071
2D	O35691	Pinin	Pnn	-1.04891	26.6728	-3.51446	0.00788271	0.0629468	-2.66967
2D	O35744	Chitinase-like protein 3 (EC 3.2.1.52) (Beta-N-acetylhexosaminidase Ym1) (Chitinase-3-like protein 3) (ECF-L) (Eosinophil chemotactic cytokine) (Secreted protein Ym1)	Chil3 Chi3l3 Ym1	3.18962	32.1386	6.01679	0.000314722	0.0111951	0.664167
2D	O35857	Mitochondrial import inner membrane translocase subunit TIM44	Timm44 Mimt44 Tim44	-1.33418	26.1988	-3.7553	0.00556007	0.051131	-2.30991
2D	O54734	Dolichyl-diphosphooligosaccharide--protein glycosyltransferase 48 kDa subunit (DDOST 48 kDa subunit) (Oligosaccharyl transferase 48 kDa subunit)	Ddost	1.05543	31.0819	4.75542	0.00142672	0.0225884	-0.900053
2D	O54890	Integrin beta-3 (Platelet membrane glycoprotein IIIa) (GPIIIa) (CD antigen CD61)	Itgb3	1.21626	27.9881	4.21605	0.00291748	0.0360951	-1.64242
2D	O54988	STE20-like serine/threonine-protein kinase (STE20-like kinase) (mSLK) (EC 2.7.11.1) (Etk4) (STE20-related kinase SMAK) (STE20-related serine/threonine-protein kinase) (STE20-related kinase) (Serine/threonine-protein kinase 2)	Slk Kiaa0204 Stk2	-1.48405	27.2998	-7.22677	8.91e-05	0.00610114	1.95336
2D	O55098	Serine/threonine-protein kinase 10 (EC 2.7.11.1) (Lymphocyte-oriented kinase)	Stk10 Lok	-2.00276	22.7803	-3.19941	0.0125881	0.0768769	-3.14946
2D	O55201	Transcription elongation factor SPT5 (DRB sensitivity-inducing factor large subunit) (DSIF large subunit)	Supt5h Supt5	-1.1388	25.9344	-2.6504	0.0291834	0.12412	-3.99976
2D	O70318	Band 4.1-like protein 2 (Generally expressed protein 4.1) (4.1G)	Epb41l2 Epb4.1l2	-1.35854	29.3875	-5.18468	0.000832251	0.0183834	-0.340862
2D	O70362	Phosphatidylinositol-glycan-specific phospholipase D (PI-G PLD) (EC 3.1.4.50) (Glycoprotein phospholipase D) (Glycosyl-phosphatidylinositol-specific phospholipase D) (GPI-PLD) (GPI-specific phospholipase D)	Gpld1	1.54134	27.1534	4.21402	0.00292556	0.0360951	-1.64529
2D	O70400	PDZ and LIM domain protein 1 (C-terminal LIM domain protein 1) (Elfin) (LIM domain protein CLP-36)	Pdlim1 Clim1	-1.42776	28.6028	-6.33846	0.00022133	0.00993807	1.02592
2D	O88783	Coagulation factor V (Activated protein C cofactor) [Cleaved into: Coagulation factor V heavy chain; Coagulation factor V light chain]	F5	-2.24718	25.7768	-4.76973	0.00140072	0.0225884	-0.880964
2D	O89086	RNA-binding protein 3 (RNA-binding motif protein 3)	Rbm3	-1.43539	30.0026	-4.94779	0.00111691	0.0206703	-0.645972
2D	P00405	Cytochrome c oxidase subunit 2 (Cytochrome c oxidase polypeptide II)	Mtco2 COII COX2 mt-Co2	1.35549	30.3672	4.70806	0.00151662	0.0237372	-0.963481
2D	P00920	Carbonic anhydrase 2 (EC 4.2.1.1) (Carbonate dehydratase II) (Carbonic anhydrase II) (CA-II)	Ca2 Car2	1.77276	31.3963	4.45729	0.00210744	0.029754	-1.30499
2D	P01027	Complement C3 (HSE-MSF) [Cleaved into: Complement C3 beta chain; C3-beta-c (C3bc); Complement C3 alpha chain; C3a anaphylatoxin; Acylation stimulating protein (ASP) (C3adesArg); Complement C3b alpha' chain; Complement C3c alpha' chain fragment 1; Complement C3dg fragment; Complement C3g fragment; Complement C3d fragment; Complement C3f fragment; Complement C3c alpha' chain fragment 2]	C3	1.88029	34.1822	5.7062	0.000447608	0.0134725	0.30096
2D	P01029	Complement C4-B [Cleaved into: Complement C4 beta chain; Complement C4 alpha chain; C4a anaphylatoxin; Complement C4 gamma chain]	C4b C4	2.63905	29.3359	7.49299	6.9e-05	0.00555512	2.21217
2D	P01633	Ig kappa chain V19-17 (Ig kappa chain V-V region MPC11)	Igk-V19-17	1.8064	26.81	2.81294	0.0226912	0.108656	-3.74728
2D	P01635	Ig kappa chain V-V region K2 (Fragment)		3.24467	24.567	3.86709	0.00474132	0.046714	-2.14532
2D	P01654	Ig kappa chain V-III region PC 2880/PC 1229		2.14324	27.0029	3.03165	0.0162276	0.0887176	-3.40812
2D	P01786	Ig heavy chain V region MOPC 47A		1.66687	23.0673	8.56501	2.63e-05	0.00312878	3.17417
2D	P01837	Immunoglobulin kappa constant (Ig kappa chain C region MOPC 21)	Igkc	1.65282	30.8161	3.71362	0.00590289	0.0526645	-2.37167
2D	P01868	Ig gamma-1 chain C region secreted form	Ighg1 Igh-4	1.60383	30.0288	3.88177	0.0046438	0.0462523	-2.12383
2D	P01872	Immunoglobulin heavy constant mu [Cleaved into: Mu' chain (55 kDa mu' chain)]	Ighm Igh-6	1.88143	29.8627	2.84559	0.0215778	0.105163	-3.69657
2D	P01898	H-2 class I histocompatibility antigen, Q10 alpha chain	H2-Q10	2.09511	26.2271	5.76412	0.000418756	0.0134725	0.369753
2D	P01942	Hemoglobin subunit alpha (Alpha-globin) (Hemoglobin alpha chain)	Hba Hba-a1	1.20808	37.2835	3.29474	0.0109116	0.072101	-3.00334
2D	P02088	Hemoglobin subunit beta-1 (Beta-1-globin) (Hemoglobin beta-1 chain) (Hemoglobin beta-major chain)	Hbb-b1	1.64805	37.8855	5.26661	0.000753123	0.0176308	-0.237325
2D	P02469	Laminin subunit beta-1 (Laminin B1 chain) (Laminin-1 subunit beta) (Laminin-10 subunit beta) (Laminin-12 subunit beta) (Laminin-2 subunit beta) (Laminin-6 subunit beta) (Laminin-8 subunit beta)	Lamb1 Lamb-1 Lamb1-1	1.30142	29.1991	3.87435	0.00469284	0.0464032	-2.13469
2D	P03921	NADH-ubiquinone oxidoreductase chain 5 (EC 7.1.1.2) (NADH dehydrogenase subunit 5)	Mtnd5 mt-Nd5 Nd5	1.98238	24.742	3.32858	0.0103745	0.0706859	-2.95165
2D	P03953	Complement factor D (EC 3.4.21.46) (28 kDa adipocyte protein) (Adipsin) (C3 convertase activator) (Properdin factor D)	Cfd Adn Df	2.01019	28.023	3.25246	0.0116241	0.0739455	-3.06806
2D	P04186	Complement factor B (EC 3.4.21.47) (C3/C5 convertase) [Cleaved into: Complement factor B Ba fragment; Complement factor B Bb fragment]	Cfb Bf H2-Bf	1.92017	30.331	5.81413	0.000395483	0.0132101	0.428757
2D	P04919	Band 3 anion transport protein (Anion exchange protein 1) (AE 1) (Anion exchanger 1) (MEB3) (Solute carrier family 4 member 1) (CD antigen CD233)	Slc4a1 Ae1	3.56805	29.3486	7.16713	9.45e-05	0.00631031	1.89422
2D	P05555	Integrin alpha-M (CD11 antigen-like family member B) (CR-3 alpha chain) (Cell surface glycoprotein MAC-1 subunit alpha) (Leukocyte adhesion receptor MO1) (CD antigen CD11b)	Itgam	1.76192	30.3035	5.74524	0.000427929	0.0134725	0.347383
2D	P06683	Complement component C9	C9	2.70535	26.0093	5.7309	0.000435044	0.0134725	0.330359
2D	P06728	Apolipoprotein A-IV (Apo-AIV) (ApoA-IV) (Apolipoprotein A4)	Apoa4	1.40508	31.2898	4.29273	0.00262848	0.0344593	-1.53424
2D	P06909	Complement factor H (Protein beta-1-H)	Cfh Hf1	2.28368	29.5045	4.33358	0.00248726	0.0335597	-1.47695
2D	P07607	Thymidylate synthase (TS) (TSase) (EC 2.1.1.45)	Tyms	-1.27506	26.5714	-3.85269	0.00483916	0.0471689	-2.16643
2D	P07724	Serum albumin	Alb Alb-1 Alb1	1.13372	38.652	3.88197	0.00464248	0.0462523	-2.12353
2D	P07758	Alpha-1-antitrypsin 1-1 (AAT) (Alpha-1 protease inhibitor 1) (Alpha-1-antiproteinase) (Serine protease inhibitor 1-1) (Serine protease inhibitor A1a) (Serpin A1a)	Serpina1a Dom1 Spi1-1	1.74298	31.8286	4.90024	0.00118599	0.0209758	-0.708244
2D	P07759	Serine protease inhibitor A3K (Serpin A3K) (Contrapsin) (SPI-2)	Serpina3k Mcm2 Spi2	1.8249	32.869	4.98746	0.00106263	0.0200727	-0.594285
2D	P08032	Spectrin alpha chain, erythrocytic 1 (Erythroid alpha-spectrin)	Spta1 Spna1 Spta	4.01124	28.4034	5.97781	0.000328723	0.0115432	0.61935
2D	P08071	Lactotransferrin (Lactoferrin) (EC 3.4.21.-)	Ltf	2.42953	31.0414	6.09206	0.000289506	0.0107313	0.75011
2D	P08074	Carbonyl reductase [NADPH] 2 (EC 1.1.1.184) (Adipocyte protein P27) (AP27) (Lung carbonyl reductase) (LCR) (NADPH-dependent carbonyl reductase 2)	Cbr2	1.0382	30.3559	2.93959	0.0186773	0.0967053	-3.5507
2D	P08103	Tyrosine-protein kinase HCK (EC 2.7.10.2) (B-cell/myeloid kinase) (BMK) (Hematopoietic cell kinase) (Hemopoietic cell kinase) (p56-HCK/p59-HCK)	Hck	1.32567	27.1607	3.27188	0.011291	0.0732095	-3.03832
2D	P08122	Collagen alpha-2(IV) chain [Cleaved into: Canstatin]	Col4a2	1.30874	25.2527	4.91784	0.0011599	0.0209011	-0.685162
2D	P08226	Apolipoprotein E (Apo-E)	Apoe	1.94955	30.3527	5.06167	0.000968646	0.0194242	-0.498225
2D	P08607	C4b-binding protein (C4bp)	C4bpa C4bp	3.52934	23.8727	2.77477	0.0240686	0.111546	-3.80659
2D	P09055	Integrin beta-1 (Fibronectin receptor subunit beta) (VLA-4 subunit beta) (CD antigen CD29)	Itgb1	1.09571	28.081	3.0674	0.0153689	0.0859091	-3.35286
2D	P09528	Ferritin heavy chain (Ferritin H subunit) (EC 1.16.3.1) [Cleaved into: Ferritin heavy chain, N-terminally processed]	Fth1 Fth	2.34438	32.1973	6.20202	0.000256578	0.0107313	0.874234
2D	P09671	Superoxide dismutase [Mn], mitochondrial (EC 1.15.1.1)	Sod2 Sod-2	1.28067	29.6487	4.78316	0.00137678	0.0225809	-0.86307
2D	P0DP28	Calmodulin-3	Calm3 Cam3 Camc	1.77768	30.3137	6.46996	0.000192354	0.00928574	1.16971
2D	P10107	Annexin A1 (Annexin I) (Annexin-1) (Calpactin II) (Calpactin-2) (Chromobindin-9) (Lipocortin I) (Phospholipase A2 inhibitory protein) (p35)	Anxa1 Anx1 Lpc-1 Lpc1	1.2038	34.3345	5.83124	0.000387849	0.013115	0.448864
2D	P10810	Monocyte differentiation antigen CD14 (Myeloid cell-specific leucine-rich glycoprotein) (CD antigen CD14)	Cd14	2.90671	27.7863	8.27525	3.38e-05	0.00340162	2.92617
2D	P11103	Poly [ADP-ribose] polymerase 1 (PARP-1) (EC 2.4.2.30) (ADP-ribosyltransferase diphtheria toxin-like 1) (ARTD1) (DNA ADP-ribosyltransferase PARP1) (EC 2.4.2.-) (NAD(+) ADP-ribosyltransferase 1) (ADPRT 1) (Poly[ADP-ribose] synthase 1) (msPARP) (Protein poly-ADP-ribosyltransferase PARP1) (EC 2.4.2.-)	Parp1 Adprp Adprt Adprt1	-1.01394	27.1971	-3.73706	0.00570742	0.0516498	-2.33691
2D	P11157	Ribonucleoside-diphosphate reductase subunit M2 (EC 1.17.4.1) (Ribonucleotide reductase small chain) (Ribonucleotide reductase small subunit)	Rrm2	-2.25661	26.2478	-5.13872	0.000880587	0.0188432	-0.399388
2D	P11247	Myeloperoxidase (MPO) (EC 1.11.2.2) [Cleaved into: Myeloperoxidase light chain; Myeloperoxidase heavy chain]	Mpo	3.19589	29.8258	6.99784	0.000111718	0.00671416	1.72396
2D	P11276	Fibronectin (FN) [Cleaved into: Anastellin]	Fn1	1.21173	32.5674	6.25403	0.00024246	0.0105412	0.932359
2D	P11672	Neutrophil gelatinase-associated lipocalin (NGAL) (Lipocalin-2) (Oncogene 24p3) (24p3) (SV-40-induced 24p3 protein) (Siderocalin LCN2) (p25)	Lcn2	3.07234	29.7823	8.89949	1.99e-05	0.00282069	3.45014
2D	P11835	Integrin beta-2 (Cell surface adhesion glycoproteins LFA-1/CR3/p150,95 subunit beta) (Complement receptor C3 subunit beta) (CD antigen CD18)	Itgb2	1.05152	30.7565	3.90428	0.00449838	0.0455711	-2.09092
2D	P11859	Angiotensinogen (Serpin A8) [Cleaved into: Angiotensin-1 (Angiotensin 1-10) (Angiotensin I) (Ang I); Angiotensin-2 (Angiotensin 1-8) (Angiotensin II) (Ang II); Angiotensin-3 (Angiotensin 2-8) (Angiotensin III) (Ang III) (Des-Asp[1]-angiotensin II); Angiotensin-4 (Angiotensin 3-8) (Angiotensin IV) (Ang IV); Angiotensin 1-9; Angiotensin 1-7; Angiotensin 1-5; Angiotensin 1-4]	Agt Serpina8	2.30237	25.0677	3.55196	0.00746189	0.0600589	-2.61322
2D	P12388	Plasminogen activator inhibitor 2, macrophage (PAI-2) (Serpin B2)	Serpinb2 Pai2 Planh2	4.43081	27.5965	9.47469	1.25e-05	0.0028124	3.90038
2D	P13634	Carbonic anhydrase 1 (EC 4.2.1.1) (Carbonate dehydratase I) (Carbonic anhydrase I) (CA-I)	Ca1 Car1	1.94794	28.3582	5.15282	0.000865436	0.0187882	-0.381395
2D	P14602	Heat shock protein beta-1 (HspB1) (Growth-related 25 kDa protein) (Heat shock 25 kDa protein) (HSP 25) (Heat shock 27 kDa protein) (HSP 27) (p25)	Hspb1 Hsp25 Hsp27	1.30991	29.6142	4.5475	0.00187023	0.0276896	-1.18104
2D	P14901	Heme oxygenase 1 (HO-1) (EC 1.14.14.18) (P32 protein)	Hmox1	3.3295	29.6621	10.2382	7.01e-06	0.0028124	4.45426
2D	P15119	Mast cell protease 2 (mMCP-2) (EC 3.4.21.-)	Mcpt2	-2.59235	26.1348	-4.04018	0.00371819	0.0402534	-1.89376
2D	P15327	Bisphosphoglycerate mutase (BPGM) (EC 5.4.2.4) (2,3-bisphosphoglycerate mutase, erythrocyte) (2,3-bisphosphoglycerate synthase) (EC 5.4.2.11) (BPG-dependent PGAM)	Bpgm	1.4845	28.1644	3.85492	0.00482384	0.0471689	-2.16315
2D	P15508	Spectrin beta chain, erythrocytic (Beta-I spectrin)	Sptb Spnb-1 Spnb1 Sptb1	3.78433	27.546	6.76157	0.000141928	0.00777484	1.48035
2D	P15535	Beta-1,4-galactosyltransferase 1 (Beta-1,4-GalTase 1) (Beta4Gal-T1) (b4Gal-T1) (EC 2.4.1.-) (Beta-N-acetylglucosaminyl-glycolipid beta-1,4-galactosyltransferase) (Beta-N-acetylglucosaminylglycopeptide beta-1,4-galactosyltransferase) (EC 2.4.1.38) (Lactose synthase A protein) (EC 2.4.1.22) (N-acetyllactosamine synthase) (EC 2.4.1.90) (Nal synthase) (UDP-Gal:beta-GlcNAc beta-1,4-galactosyltransfera…	B4galt1 Ggtb Ggtb2	1.10401	26.6156	3.22318	0.0121461	0.0752674	-3.11296
2D	P18654	Ribosomal protein S6 kinase alpha-3 (S6K-alpha-3) (EC 2.7.11.1) (90 kDa ribosomal protein S6 kinase 3) (p90-RSK 3) (p90RSK3) (MAP kinase-activated protein kinase 1b) (MAPK-activated protein kinase 1b) (MAPKAP kinase 1b) (MAPKAPK-1b) (Ribosomal S6 kinase 2) (RSK-2) (pp90RSK2)	Rps6ka3 Mapkapk1b Rps6ka-rs1 Rsk2	-1.00378	28.0405	-3.13231	0.0139288	0.0825777	-3.2527
2D	P19221	Prothrombin (EC 3.4.21.5) (Coagulation factor II) [Cleaved into: Activation peptide fragment 1; Activation peptide fragment 2; Thrombin light chain; Thrombin heavy chain]	F2 Cf2	2.19139	29.0328	4.38478	0.00232175	0.0317963	-1.4055
2D	P19783	Cytochrome c oxidase subunit 4 isoform 1, mitochondrial (Cytochrome c oxidase polypeptide IV) (Cytochrome c oxidase subunit IV isoform 1) (COX IV-1)	Cox4i1 Cox4 Cox4a	1.03143	30.7959	5.06173	0.000968576	0.0194242	-0.498151
2D	P20040	H-2 class II histocompatibility antigen, E-Q beta chain (E-W17)		-1.75346	25.9812	-2.56872	0.0331361	0.132884	-4.12642
2D	P20918	Plasminogen (EC 3.4.21.7) [Cleaved into: Plasmin heavy chain A; Activation peptide; Angiostatin; Plasmin heavy chain A, short form; Plasmin light chain B]	Plg	1.62548	30.646	4.15639	0.00316603	0.03754	-1.72719
2D	P21614	Vitamin D-binding protein (DBP) (VDB) (Gc-globulin) (Group-specific component)	Gc	1.65058	32.1142	3.3877	0.00950217	0.0670837	-2.86161
2D	P22437	Prostaglandin G/H synthase 1 (EC 1.14.99.1) (Cyclooxygenase-1) (COX-1) (Prostaglandin H2 synthase 1) (PGH synthase 1) (PGHS-1) (PHS 1) (Prostaglandin-endoperoxide synthase 1)	Ptgs1 Cox-1 Cox1	1.2378	27.1892	2.79424	0.0233554	0.110676	-3.77633
2D	P22599	Alpha-1-antitrypsin 1-2 (AAT) (Alpha-1 protease inhibitor 2) (Alpha-1-antiproteinase) (Serine protease inhibitor 1-2) (Serine protease inhibitor A1b) (Serpin A1b)	Serpina1b Aat2 Dom2 Spi1-2	1.47222	31.3391	5.03704	0.00099879	0.0194242	-0.530012
2D	P23506	Protein-L-isoaspartate(D-aspartate) O-methyltransferase (PIMT) (EC 2.1.1.77) (L-isoaspartyl protein carboxyl methyltransferase) (Protein L-isoaspartyl/D-aspartyl methyltransferase) (Protein-beta-aspartate methyltransferase)	Pcmt1	-1.26129	27.2318	-3.9412	0.00427039	0.0434818	-2.03711
2D	P24638	Lysosomal acid phosphatase (LAP) (EC 3.1.3.2)	Acp2	1.11149	25.3524	4.46747	0.00207909	0.0295058	-1.29093
2D	P25976	Nucleolar transcription factor 1 (Upstream-binding factor 1) (UBF-1)	Ubtf Tcfubf Ubf-1 Ubf1	-1.2561	26.7133	-3.41023	0.00919043	0.0663327	-2.82738
2D	P26151	High affinity immunoglobulin gamma Fc receptor I (IgG Fc receptor I) (Fc-gamma RI) (FcRI) (CD antigen CD64)	Fcgr1 Fcg1	3.28613	24.6532	2.44866	0.0399581	0.14972	-4.312
2D	P26350	Prothymosin alpha [Cleaved into: Prothymosin alpha, N-terminally processed; Thymosin alpha]	Ptma	-1.49954	30.3494	-4.76505	0.00140917	0.0225884	-0.887203
2D	P26369	Splicing factor U2AF 65 kDa subunit (U2 auxiliary factor 65 kDa subunit) (U2 snRNP auxiliary factor large subunit)	U2af2 U2af65	1.08531	28.1235	2.69261	0.0273327	0.118832	-3.93421
2D	P26883	Peptidyl-prolyl cis-trans isomerase FKBP1A (PPIase FKBP1A) (EC 5.2.1.8) (12 kDa FK506-binding protein) (12 kDa FKBP) (FKBP-12) (Calstabin-1) (FK506-binding protein 1A) (FKBP-1A) (Immunophilin FKBP12) (Rotamase)	Fkbp1a Fkbp1	-1.05532	28.8239	-5.58289	0.000516587	0.0140057	0.152866
2D	P27005	Protein S100-A8 (Calgranulin-A) (Chemotactic cytokine CP-10) (Leukocyte L1 complex light chain) (Migration inhibitory factor-related protein 8) (MRP-8) (p8) (Pro-inflammatory S100 cytokine) (S100 calcium-binding protein A8)	S100a8 Caga Mrp8	3.291	30.2343	7.00191	0.000111264	0.00671416	1.7281
2D	P27046	Alpha-mannosidase 2 (EC 3.2.1.114) (Golgi alpha-mannosidase II) (AMan II) (Man II) (Mannosidase alpha class 2A member 1) (Mannosyl-oligosaccharide 1,3-1,6-alpha-mannosidase)	Man2a1 Mana2	1.35791	28.5988	3.23951	0.011852	0.0744356	-3.08791
2D	P27546	Microtubule-associated protein 4 (MAP-4)	Map4 Mtap4	-1.30785	29.6633	-5.89339	0.000361459	0.0123754	0.52153
2D	P28271	Cytoplasmic aconitate hydratase (Aconitase) (EC 4.2.1.3) (Citrate hydro-lyase) (Iron regulatory protein 1) (IRP1) (Iron-responsive element-binding protein 1) (IRE-BP 1)	Aco1 Ireb1 Irebp	-1.12053	29.5078	-4.12128	0.00332286	0.0384027	-1.7773
2D	P28352	DNA-(apurinic or apyrimidinic site) lyase (EC 3.1.-.-) (EC 4.2.99.18) (APEX nuclease) (APEN) (Apurinic-apyrimidinic endonuclease 1) (AP endonuclease 1) (REF-1) (Redox factor-1) [Cleaved into: DNA-(apurinic or apyrimidinic site) lyase, mitochondrial]	Apex1 Ape Apex Ref1	-1.4527	27.3091	-3.10744	0.0144632	0.0844328	-3.29105
2D	P28654	Decorin (Bone proteoglycan II) (PG-S2) (PG40)	Dcn	2.32467	30.2049	9.13103	1.64e-05	0.0028124	3.63497
2D	P28665	Murinoglobulin-1 (MuG1)	Mug1 Mug-1	1.41328	31.9273	3.25775	0.0115324	0.0738018	-3.05996
2D	P28862	Stromelysin-1 (SL-1) (EC 3.4.24.17) (EMS-2) (Matrix metalloproteinase-3) (MMP-3) (Transin-1)	Mmp3	3.14359	27.0968	6.11656	0.000281785	0.0107313	0.777913
2D	P29391	Ferritin light chain 1 (Ferritin L subunit 1)	Ftl1 Ftl Ftl-1	1.49931	33.2047	4.66679	0.00159998	0.02462	-1.01903
2D	P29477	Nitric oxide synthase, inducible (EC 1.14.13.39) (Inducible NO synthase) (Inducible NOS) (iNOS) (Macrophage NOS) (MAC-NOS) (NOS type II) (Peptidyl-cysteine S-nitrosylase NOS2)	Nos2 Inosl	2.83537	26.6042	4.26045	0.00274617	0.0353135	-1.57967
2D	P29699	Alpha-2-HS-glycoprotein (Countertrypin) (Fetuin-A)	Ahsg Fetua	1.40648	31.402	2.77479	0.0240678	0.111546	-3.80655
2D	P30204	Macrophage scavenger receptor types I and II (Macrophage acetylated LDL receptor I and II) (Scavenger receptor type A) (SR-A) (CD antigen CD204)	Msr1 Scvr	1.67997	28.1425	4.93317	0.00113768	0.020774	-0.66509
2D	P30355	Arachidonate 5-lipoxygenase-activating protein (FLAP) (MK-886-binding protein)	Alox5ap Flap	1.48827	28.4017	5.58628	0.000514538	0.0140057	0.156975
2D	P31725	Protein S100-A9 (Calgranulin-B) (Leukocyte L1 complex heavy chain) (Migration inhibitory factor-related protein 14) (MRP-14) (p14) (S100 calcium-binding protein A9)	S100a9 Cagb Mrp14	3.54127	33.7446	8.66726	2.41e-05	0.00312878	3.25969
2D	P31786	Acyl-CoA-binding protein (ACBP) (Diazepam-binding inhibitor) (DBI) (Endozepine) (EP)	Dbi	-1.302	30.5385	-4.29169	0.00263216	0.0344593	-1.53569
2D	P32261	Antithrombin-III (ATIII) (Serpin C1)	Serpinc1 At3	1.64103	31.3912	5.25347	0.000765243	0.0177627	-0.253867
2D	P35441	Thrombospondin-1 (Glycoprotein G)	Thbs1 Tsp1	1.4423	31.1173	3.61309	0.00682624	0.0563165	-2.52153
2D	P35505	Fumarylacetoacetase (FAA) (EC 3.7.1.2) (Beta-diketonase) (Fumarylacetoacetate hydrolase)	Fah	-1.265	27.5415	-2.65355	0.0290406	0.123705	-3.99486
2D	P35831	Tyrosine-protein phosphatase non-receptor type 12 (EC 3.1.3.48) (MPTP-PEST) (Protein-tyrosine phosphatase P19) (P19-PTP)	Ptpn12	1.07256	25.9349	2.58555	0.032279	0.130999	-4.10034
2D	P39654	Arachidonate 15-lipoxygenase (15-LOX) (EC 1.13.11.33) (12/15-lipoxygenase) (12/15-LO) (Arachidonate 12-lipoxygenase, leukocyte-type) (12-LOX) (L-12LO) (EC 1.13.11.31) (Arachidonate omega-6 lipoxygenase)	Alox15 Alox12l	-1.822	28.889	-3.45954	0.00854525	0.0651514	-2.75263
2D	P39749	Flap endonuclease 1 (FEN-1) (EC 3.1.-.-) (Flap structure-specific endonuclease 1)	Fen1 Fen-1	-1.53567	26.8911	-7.56602	6.44e-05	0.0053415	2.28171
2D	P41245	Matrix metalloproteinase-9 (MMP-9) (EC 3.4.24.35) (92 kDa gelatinase) (92 kDa type IV collagenase) (Gelatinase B) (GELB)	Mmp9 Clg4b	1.74985	26.402	4.82518	0.00130472	0.0220253	-0.807265
2D	P42232	Signal transducer and activator of transcription 5B	Stat5b	1.44885	24.3615	7.61475	6.15e-05	0.00526184	2.32777
2D	P43883	Perilipin-2 (Adipophilin) (Adipose differentiation-related protein) (ADRP)	Plin2 Adfp Adrp	3.66178	26.5894	6.22726	0.000249616	0.0106828	0.90249
2D	P45700	Mannosyl-oligosaccharide 1,2-alpha-mannosidase IA (EC 3.2.1.113) (Man(9)-alpha-mannosidase) (Man9-mannosidase) (Mannosidase alpha class 1A member 1) (Processing alpha-1,2-mannosidase IA) (Alpha-1,2-mannosidase IA)	Man1a1 Man1a	1.46062	24.1118	2.61477	0.0308445	0.127618	-4.05503
2D	P46412	Glutathione peroxidase 3 (GPx-3) (GSHPx-3) (EC 1.11.1.9) (Plasma glutathione peroxidase) (GPx-P) (GSHPx-P)	Gpx3	1.46911	28.6736	4.62709	0.00168488	0.0257815	-1.0727
2D	P47199	Quinone oxidoreductase (EC 1.6.5.5) (NADPH:quinone reductase) (Zeta-crystallin)	Cryz	-1.09848	26.755	-4.95089	0.00111256	0.0206703	-0.641921
2D	P47963	60S ribosomal protein L13 (A52)	Rpl13	-1.03611	30.918	-4.30705	0.002578	0.0342773	-1.51412
2D	P48024	Eukaryotic translation initiation factor 1 (eIF1) (Protein translation factor SUI1 homolog)	Eif1 Sui1 Sui1-rs1	-1.34424	27.2614	-4.86669	0.00123753	0.021198	-0.752394
2D	P48193	Protein 4.1 (P4.1) (4.1R) (Band 4.1)	Epb41 Epb4.1 Kiaa4056	2.16862	24.8189	3.40314	0.00928731	0.0664176	-2.83814
2D	P48428	Tubulin-specific chaperone A (TCP1-chaperonin cofactor A) (Tubulin-folding cofactor A) (CFA)	Tbca	-1.01777	26.7706	-3.08592	0.0149428	0.0848845	-3.32426
2D	P49182	Heparin cofactor 2 (Heparin cofactor II) (HC-II) (Protease inhibitor leuserpin-2) (Serpin D1)	Serpind1 Hcf2 Hcii	2.10204	27.5178	2.78676	0.0236269	0.111002	-3.78796
2D	P49443	Protein phosphatase 1A (EC 3.1.3.16) (Protein phosphatase 2C isoform alpha) (PP2C-alpha) (Protein phosphatase IA)	Ppm1a Pppm1a	-1.26412	26.1231	-3.11919	0.0142081	0.0836546	-3.27293
2D	P49586	Choline-phosphate cytidylyltransferase A (EC 2.7.7.15) (CCT-alpha) (CTP:phosphocholine cytidylyltransferase A) (CCT A) (CT A) (Phosphorylcholine transferase A)	Pcyt1a Ctpct Pcyt1	-1.58025	25.6972	-3.08646	0.0149305	0.0848845	-3.32342
2D	P49769	Presenilin-1 (PS-1) (EC 3.4.23.-) (Protein S182) [Cleaved into: Presenilin-1 NTF subunit; Presenilin-1 CTF subunit; Presenilin-1 CTF12 (PS1-CTF12)]	Psen1 Ad3h Psnl1	1.38315	24.903	2.39477	0.0434662	0.156856	-4.39495
2D	P50171	Estradiol 17-beta-dehydrogenase 8 (EC 1.1.1.62) (17-beta-hydroxysteroid dehydrogenase 8) (17-beta-HSD 8) (3-ketoacyl-[acyl-carrier-protein] reductase alpha subunit) (KAR alpha subunit) (3-oxoacyl-[acyl-carrier-protein] reductase) (EC 1.1.1.-) (Protein Ke6) (Ke-6) (Testosterone 17-beta-dehydrogenase 8) (EC 1.1.1.239)	Hsd17b8 H2-Ke6 Hke6	-1.82745	24.0805	-2.4792	0.0380982	0.145742	-4.26488
2D	P50172	Corticosteroid 11-beta-dehydrogenase isozyme 1 (EC 1.1.1.146) (11-beta-hydroxysteroid dehydrogenase 1) (11-DH) (11-beta-HSD1) (11beta-HSD1A)	Hsd11b1 Hsd11	1.72536	24.9971	3.77513	0.00540441	0.050691	-2.28059
2D	P50543	Protein S100-A11 (Calgizzarin) (Endothelial monocyte-activating polypeptide) (EMAP) (Protein S100-C) (S100 calcium-binding protein A11)	S100a11 S100c	1.07637	32.7159	5.95399	0.000337618	0.0117055	0.591846
2D	P51125	Calpastatin (Calpain inhibitor)	Cast	-2.79658	26.9175	-4.03366	0.00375208	0.0404604	-1.90316
2D	P51437	Cathelicidin antimicrobial peptide (Cathelin-like protein) (CLP) [Cleaved into: Cathelin-related antimicrobial peptide (Cramp)]	Camp Cnlp Cramp	2.33697	28.8017	5.60297	0.000504602	0.0140057	0.177131
2D	P51859	Hepatoma-derived growth factor (HDGF)	Hdgf Tdrm1	-1.11016	29.2268	-6.10847	0.000284308	0.0107313	0.768745
2D	P51863	V-type proton ATPase subunit d 1 (V-ATPase subunit d 1) (P39) (Physophilin) (V-ATPase 40 kDa accessory protein) (V-ATPase AC39 subunit) (Vacuolar proton pump subunit d 1)	Atp6v0d1 Atp6d	1.24176	27.7831	3.79493	0.00525368	0.0501388	-2.25137
2D	P51885	Lumican (Keratan sulfate proteoglycan lumican) (KSPG lumican)	Lum Lcn Ldc	1.6716	31.7073	4.43724	0.00216448	0.0301474	-1.33271
2D	P51912	Neutral amino acid transporter B(0) (ATB(0)) (ASC-like Na(+)-dependent neutral amino acid transporter ASCT2) (Insulin-activated amino acid transporter) (Sodium-dependent neutral amino acid transporter type 2) (Solute carrier family 1 member 5)	Slc1a5 Aaat Asct2 Slc1a7	2.75689	24.1738	2.73519	0.025588	0.114441	-3.86808
2D	P52293	Importin subunit alpha-1 (Importin alpha P1) (Karyopherin subunit alpha-2) (Pendulin) (Pore targeting complex 58 kDa subunit) (PTAC58) (RAG cohort protein 1) (SRP1-alpha)	Kpna2 Rch1	-1.17222	28.3724	-5.56205	0.000529356	0.0140057	0.127621
2D	P52430	Serum paraoxonase/arylesterase 1 (PON 1) (EC 3.1.1.2) (EC 3.1.1.81) (EC 3.1.8.1) (Aromatic esterase 1) (A-esterase 1) (Serum aryldialkylphosphatase 1)	Pon1 Pon	1.90053	27.8031	3.75734	0.00554383	0.051131	-2.30689
2D	P52624	Uridine phosphorylase 1 (UPase 1) (UrdPase 1) (EC 2.4.2.3)	Upp1 Up Upp	2.83378	25.9156	2.58205	0.0324552	0.131307	-4.10576
2D	P54116	Erythrocyte band 7 integral membrane protein (Protein 7.2b) (Stomatin)	Stom Epb7.2 Epb72	1.83767	28.7335	9.49534	1.23e-05	0.0028124	3.916
2D	P54227	Stathmin (Leukemia-associated gene protein) (Leukemia-associated phosphoprotein p18) (Metablastin) (Oncoprotein 18) (Op18) (Phosphoprotein p19) (pp19) (Prosolin) (Protein Pr22) (pp17)	Stmn1 Lag Lap18 Pr22	-3.97735	26.1174	-8.24204	3.48e-05	0.00340162	2.89719
2D	P54276	DNA mismatch repair protein Msh6 (G/T mismatch-binding protein) (GTBP) (GTMBP) (MutS protein homolog 6) (MutS-alpha 160 kDa subunit) (p160)	Msh6 Gtmbp	-1.54629	24.9845	-4.49397	0.00200727	0.0289364	-1.25444
2D	P56376	Acylphosphatase-1 (EC 3.6.1.7) (Acylphosphatase, organ-common type isozyme) (Acylphosphate phosphohydrolase 1)	Acyp1 Acype	-2.17267	25.2702	-2.76042	0.0246085	0.112406	-3.82888
2D	P56959	RNA-binding protein FUS (Protein pigpen)	Fus	-1.51276	28.7958	-5.20341	0.000813394	0.0182614	-0.317106
2D	P58044	Isopentenyl-diphosphate Delta-isomerase 1 (EC 5.3.3.2) (Isopentenyl pyrophosphate isomerase 1) (IPP isomerase 1) (IPPI1)	Idi1	-1.55846	27.0308	-2.90835	0.0195935	0.0990159	-3.59915
2D	P61087	Ubiquitin-conjugating enzyme E2 K (EC 2.3.2.23) (E2 ubiquitin-conjugating enzyme K) (Huntingtin-interacting protein 2) (HIP-2) (Ubiquitin carrier protein) (Ubiquitin-conjugating enzyme E2-25 kDa) (Ubiquitin-conjugating enzyme E2(25K)) (Ubiquitin-conjugating enzyme E2-25K) (Ubiquitin-protein ligase)	Ube2k Hip2	-1.33086	27.5828	-4.43241	0.00217846	0.0301474	-1.33939
2D	P61759	Prefoldin subunit 3 (von Hippel-Lindau-binding protein 1) (VBP-1) (VHL-binding protein 1)	Vbp1 Pfdn3	1.03508	26.5529	2.3153	0.0492123	0.169759	-4.51677
2D	P62254	Ubiquitin-conjugating enzyme E2 G1 (EC 2.3.2.23) (E2 ubiquitin-conjugating enzyme G1) (E217K) (UBC7) (Ubiquitin carrier protein G1) (Ubiquitin-protein ligase G1) [Cleaved into: Ubiquitin-conjugating enzyme E2 G1, N-terminally processed]	Ube2g1 Ube2g	-1.37457	24.1959	-2.73457	0.0256124	0.114441	-3.86904
2D	P62257	Ubiquitin-conjugating enzyme E2 H (EC 2.3.2.23) ((E3-independent) E2 ubiquitin-conjugating enzyme H) (EC 2.3.2.24) (E2 ubiquitin-conjugating enzyme H) (UBCH2) (Ubiquitin carrier protein H) (Ubiquitin-conjugating enzyme E2-20K) (Ubiquitin-protein ligase H)	Ube2h	-2.26219	24.2054	-2.36333	0.0456545	0.161983	-4.44323
2D	P62274	40S ribosomal protein S29	Rps29	-1.26719	26.9536	-5.20885	0.000808004	0.0182614	-0.310216
2D	P62482	Voltage-gated potassium channel subunit beta-2 (EC 1.1.1.-) (K(+) channel subunit beta-2) (Kv-beta-2) (Neuroimmune protein F5)	Kcnab2 Ckbeta2 I2rf5 Kcnb3	1.43759	25.8533	3.11504	0.0142976	0.0838566	-3.27932
2D	P62627	Dynein light chain roadblock-type 1 (Dynein light chain 2A, cytoplasmic)	Dynlrb1 Dncl2a Dnlc2a	-2.103	27.2154	-2.48536	0.0377341	0.144551	-4.25538
2D	P62737	Actin, aortic smooth muscle (Alpha-actin-2) [Cleaved into: Actin, aortic smooth muscle, intermediate form]	Acta2 Actsa Actvs	2.51165	25.175	2.64475	0.0294405	0.124441	-4.00852
2D	P62751	60S ribosomal protein L23a	Rpl23a	-1.03643	30.7217	-4.89892	0.00118797	0.0209758	-0.709981
2D	P62858	40S ribosomal protein S28	Rps28	-1.12997	29.5042	-3.77279	0.00542259	0.050691	-2.28406
2D	P62878	E3 ubiquitin-protein ligase RBX1 (EC 2.3.2.27) (EC 2.3.2.32) (E3 ubiquitin-protein transferase RBX1) (RING finger protein 75) (RING-box protein 1) (Rbx1) [Cleaved into: E3 ubiquitin-protein ligase RBX1, N-terminally processed]	Rbx1	-1.11042	25.1001	-2.74309	0.025277	0.113871	-3.85581
2D	P62960	Nuclease-sensitive element-binding protein 1 (CCAAT-binding transcription factor I subunit A) (CBF-A) (DNA-binding protein B) (DBPB) (Enhancer factor I subunit A) (EFI-A) (Y-box transcription factor) (Y-box-binding protein 1) (YB-1)	Ybx1 Msy-1 Msy1 Nsep1 Yb1	-1.34088	29.557	-5.15836	0.000859569	0.0187882	-0.374342
2D	P63166	Small ubiquitin-related modifier 1 (SUMO-1) (SMT3 homolog 3) (Ubiquitin-homology domain protein PIC1) (Ubiquitin-like protein SMT3C) (Smt3C)	Sumo1 Smt3c Smt3h3 Ubl1	-1.21798	26.0134	-3.75162	0.00558947	0.0512025	-2.31536
2D	P67871	Casein kinase II subunit beta (CK II beta) (Phosvitin)	Csnk2b Ck2n	2.56387	25.0767	2.74589	0.0251678	0.113566	-3.85146
2D	P70362	Ubiquitin recognition factor in ER-associated degradation protein 1 (Ubiquitin fusion degradation protein 1 homolog) (UB fusion protein 1)	Ufd1 Ufd1l	-1.39004	26.8376	-4.19268	0.0030122	0.0365063	-1.67555
2D	P70441	Na(+)/H(+) exchange regulatory cofactor NHE-RF1 (NHERF-1) (Ezrin-radixin-moesin-binding phosphoprotein 50) (EBP50) (Regulatory cofactor of Na(+)/H(+) exchanger) (Sodium-hydrogen exchanger regulatory factor 1) (Solute carrier family 9 isoform A3 regulatory factor 1)	Slc9a3r1 Nherf Nherf1	-1.93122	28.2351	-7.64969	5.95e-05	0.00525687	2.36063
2D	P70444	BH3-interacting domain death agonist (p22 BID) (BID) [Cleaved into: BH3-interacting domain death agonist p15 (p15 BID); BH3-interacting domain death agonist p13 (p13 BID); BH3-interacting domain death agonist p11 (p11 BID)]	Bid	-1.79038	26.0589	-6.40485	0.00020614	0.00956977	1.09881
2D	P70677	Caspase-3 (CASP-3) (EC 3.4.22.56) (Apopain) (Cysteine protease CPP32) (CPP-32) (LICE) (Protein Yama) (SREBP cleavage activity 1) (SCA-1) [Cleaved into: Caspase-3 subunit p17; Caspase-3 subunit p12]	Casp3 Cpp32	-1.28361	28.5672	-5.71011	0.000445591	0.0134725	0.305624
2D	P70699	Lysosomal alpha-glucosidase (EC 3.2.1.20) (Acid maltase)	Gaa	-1.94534	25.8328	-2.32946	0.0481356	0.167314	-4.49512
2D	P97290	Plasma protease C1 inhibitor (C1 Inh) (C1Inh) (C1 esterase inhibitor) (C1-inhibiting factor) (Serpin G1)	Serping1 C1nh	2.43393	28.8093	4.47308	0.00206367	0.0294395	-1.2832
2D	P97315	Cysteine and glycine-rich protein 1 (Cysteine-rich protein 1) (CRP) (CRP1)	Csrp1 Crp1 Csrp	-1.3058	27.1971	-6.9315	0.00011941	0.00686039	1.65628
2D	P97363	Serine palmitoyltransferase 2 (EC 2.3.1.50) (Long chain base biosynthesis protein 2) (LCB 2) (Long chain base biosynthesis protein 2a) (LCB2a) (Serine-palmitoyl-CoA transferase 2) (SPT 2)	Sptlc2 Lcb2	2.09745	28.0735	10.0083	8.31e-06	0.0028124	4.29246
2D	P97426	Eosinophil cationic protein 1 (ECP 1) (EC 3.1.27.-) (Eosinophil secondary granule ribonuclease 1) (EAR-1) (Ribonuclease 3-1) (RNase 3-1)	Ear1	-1.46838	29.4897	-3.97199	0.00408973	0.0422709	-1.99237
2D	P97434	Myosin phosphatase Rho-interacting protein (Rho-interacting protein 3) (RIP3) (p116Rip)	Mprip Kiaa0864 Mrip Rhoip3	2.0172	25.8913	2.70628	0.0267598	0.117298	-3.91299
2D	P97449	Aminopeptidase N (AP-N) (mAPN) (EC 3.4.11.2) (Alanyl aminopeptidase) (Aminopeptidase M) (AP-M) (Membrane protein p161) (Microsomal aminopeptidase) (CD antigen CD13)	Anpep Lap-1 Lap1	1.23302	30.7129	5.3994	0.000641808	0.0155568	-0.0716777
2D	P97470	Serine/threonine-protein phosphatase 4 catalytic subunit (PP4C) (Pp4) (EC 3.1.3.16) (Protein phosphatase X) (PP-X)	Ppp4c Ppp4 Ppx	-2.61781	25.5921	-2.53712	0.0348079	0.13694	-4.17535
2D	Q00623	Apolipoprotein A-I (Apo-AI) (ApoA-I) (Apolipoprotein A1) [Cleaved into: Proapolipoprotein A-I (ProapoA-I); Truncated apolipoprotein A-I]	Apoa1	1.65747	33.9799	4.91048	0.00117073	0.0209583	-0.694806
2D	Q00897	Alpha-1-antitrypsin 1-4 (Alpha-1 protease inhibitor 4) (Serine protease inhibitor 1-4) (Serine protease inhibitor A1d) (Serpin A1d)	Serpina1d Dom4 Spi1-4	1.47821	34.2027	4.30825	0.00257382	0.0342773	-1.51244
2D	Q00898	Alpha-1-antitrypsin 1-5 (Alpha-1 protease inhibitor 5) (Serine protease inhibitor 1-5) (Serine protease inhibitor A1e) (Serpin A1e)	Serpina1e Dom5 Spi1-5	2.8505	30.0921	3.73786	0.00570088	0.0516498	-2.33573
2D	Q01320	DNA topoisomerase 2-alpha (EC 5.6.2.2) (DNA topoisomerase II, alpha isozyme)	Top2a Top-2 Top2	1.53592	31.1475	2.81389	0.0226581	0.108656	-3.74581
2D	Q01339	Beta-2-glycoprotein 1 (APC inhibitor) (Activated protein C-binding protein) (Apolipoprotein H) (Apo-H) (Beta-2-glycoprotein I) (B2GPI) (Beta(2)GPI)	Apoh B2gp1	2.66688	27.8276	9.33813	1.39e-05	0.0028124	3.79616
2D	Q02013	Aquaporin-1 (AQP-1) (Aquaporin-CHIP) (Delayed early response protein 2) (DER2) (Water channel protein for red blood cells and kidney proximal tubule)	Aqp1	1.33703	27.935	5.42946	0.000619193	0.0154179	-0.0345445
2D	Q02357	Ankyrin-1 (ANK-1) (Erythrocyte ankyrin)	Ank1 Ank-1	4.20782	26.8581	9.75965	1e-05	0.0028124	4.11269
2D	Q03173	Protein enabled homolog (NPC-derived proline-rich protein 1) (NDPP-1)	Enah Mena Ndpp1	-1.09253	26.0831	-5.59779	0.000507663	0.0140057	0.17088
2D	Q03734	Serine protease inhibitor A3M (Serpin A3M)	Serpina3m	2.41674	31.6758	6.658	0.000157935	0.00844125	1.3713
2D	Q05920	Pyruvate carboxylase, mitochondrial (EC 6.4.1.1) (Pyruvic carboxylase) (PCB)	Pc Pcx	-1.58452	26.4675	-4.005	0.00390511	0.0411587	-1.94455
2D	Q05D44	Eukaryotic translation initiation factor 5B (eIF-5B) (EC 3.6.5.3) (Translation initiation factor IF-2)	Eif5b If2	-1.6368	26.8564	-3.90264	0.00450885	0.0455711	-2.09333
2D	Q06180	Tyrosine-protein phosphatase non-receptor type 2 (Protein-tyrosine phosphatase PTP-2) (EC 3.1.3.48) (MPTP)	Ptpn2 Ptpt	1.77904	23.4679	2.68566	0.027629	0.119574	-3.94501
2D	Q09014	Neutrophil cytosol factor 1 (NCF-1) (47 kDa neutrophil oxidase factor) (NCF-47K) (Neutrophil NADPH oxidase factor 1) (p47-phox)	Ncf1	1.46219	27.4626	6.07892	0.000293741	0.0107313	0.735173
2D	Q3TIX9	U4/U6.U5 tri-snRNP-associated protein 2 (Inactive ubiquitin-specific peptidase 39)	Usp39	-1.6382	25.8321	-3.16072	0.0133438	0.0802076	-3.20896
2D	Q3TRM8	Hexokinase-3 (EC 2.7.1.1) (Hexokinase type III) (HK III) (Hexokinase-C)	Hk3	1.4334	28.3608	5.01925	0.0010212	0.0194242	-0.553033
2D	Q3U0V1	Far upstream element-binding protein 2 (FUSE-binding protein 2) (KH type-splicing regulatory protein) (KSRP)	Khsrp Fubp2	-1.3996	29.9725	-8.25219	3.45e-05	0.00340162	2.90606
2D	Q3UDE2	Tubulin--tyrosine ligase-like protein 12 (Inactive tubulin--tyrosine ligase-like protein 12)	Ttll12	-1.85841	27.3343	-5.70771	0.000446829	0.0134725	0.302761
2D	Q3UI43	BRISC and BRCA1-A complex member 1 (Mediator of RAP80 interactions and targeting subunit of 40 kDa) (New component of the BRCA1-A complex)	Babam1 Merit40 Nba1	-1.63013	25.2074	-6.07859	0.000293848	0.0107313	0.734796
2D	Q3UMY5	Echinoderm microtubule-associated protein-like 4 (EMAP-4)	Eml4	-1.39568	26.2414	-5.20729	0.000809545	0.0182614	-0.31219
2D	Q3V3R1	Monofunctional C1-tetrahydrofolate synthase, mitochondrial (EC 6.3.4.3) (Formyltetrahydrofolate synthetase)	Mthfd1l Fthfsdc1	-1.07319	29.0699	-3.81122	0.00513312	0.0495056	-2.22738
2D	Q4KMM3	Oxidation resistance protein 1 (Protein C7)	Oxr1 C7 Gm1238	-1.18598	28.7066	-6.79621	0.000136982	0.00765699	1.51651
2D	Q505F5	Leucine-rich repeat-containing protein 47	Lrrc47 Kiaa1185	-1.36567	25.7731	-2.71152	0.0265432	0.116884	-3.90484
2D	Q571E4	N-acetylgalactosamine-6-sulfatase (EC 3.1.6.4) (Chondroitinsulfatase) (Chondroitinase) (Galactose-6-sulfate sulfatase) (N-acetylgalactosamine-6-sulfate sulfatase) (GalNAc6S sulfatase)	Galns	1.19506	27.1337	3.46575	0.00846743	0.0651514	-2.74323
2D	Q5SW19	Clustered mitochondria protein homolog	Cluh Kiaa0664	-2.12181	23.4864	-3.50117	0.00803792	0.0637302	-2.68972
2D	Q60590	Alpha-1-acid glycoprotein 1 (AGP 1) (Orosomucoid-1) (OMD 1)	Orm1 Agp1 Orm-1	4.36714	30.1866	15.1468	3.5e-07	0.000478748	7.11418
2D	Q60598	Src substrate cortactin	Cttn Ems1	-1.54956	29.3761	-3.30651	0.0107215	0.0719161	-2.98535
2D	Q60676	Serine/threonine-protein phosphatase 5 (PP5) (EC 3.1.3.16) (Protein phosphatase T) (PPT)	Ppp5c	-1.10015	26.5782	-2.42447	0.0414961	0.152561	-4.34927
2D	Q60963	Platelet-activating factor acetylhydrolase (PAF acetylhydrolase) (EC 3.1.1.47) (1-alkyl-2-acetylglycerophosphocholine esterase) (2-acetyl-1-alkylglycerophosphocholine esterase) (LDL-associated phospholipase A2) (LDL-PLA(2)) (PAF 2-acylhydrolase)	Pla2g7 Pafah	3.61082	26.3082	2.63087	0.0300824	0.125603	-4.03006
2D	Q61029	Lamina-associated polypeptide 2, isoforms beta/delta/epsilon/gamma (Thymopoietin isoforms beta/delta/epsilon/gamma) (TP beta/delta/epsilon/gamma)	Tmpo Lap2	-1.14315	28.7573	-4.09499	0.00344582	0.03884	-1.81495
2D	Q61074	Protein phosphatase 1G (EC 3.1.3.16) (Fibroblast growth factor-inducible protein 13) (FIN13) (Protein phosphatase 1C) (Protein phosphatase 2C isoform gamma) (PP2C-gamma) (Protein phosphatase magnesium-dependent 1 gamma)	Ppm1g Fin13 Ppm1c	-1.11432	27.5783	-3.89386	0.00456513	0.0459702	-2.10616
2D	Q61093	Cytochrome b-245 heavy chain (EC 1.-.-.-) (CGD91-phox) (Cytochrome b(558) subunit beta) (Cytochrome b558 subunit beta) (Heme-binding membrane glycoprotein gp91phox) (Neutrophil cytochrome b 91 kDa polypeptide) (gp91-1) (gp91-phox) (p22 phagocyte B-cytochrome)	Cybb Cgd	1.225	29.0539	4.23008	0.00286214	0.0360951	-1.62257
2D	Q61129	Complement factor I (EC 3.4.21.45) (C3B/C4B inactivator) [Cleaved into: Complement factor I heavy chain; Complement factor I light chain]	Cfi If	1.6389	28.2347	3.2449	0.0117566	0.0743116	-3.07965
2D	Q61147	Ceruloplasmin (EC 1.16.3.1) (Ferroxidase)	Cp	2.01029	32.3917	6.63342	0.000162021	0.00844125	1.34522
2D	Q61160	FAS-associated death domain protein (FAS-associating death domain-containing protein) (Mediator of receptor induced toxicity) (Protein FADD)	Fadd Mort1	-2.39622	24.4889	-4.80096	0.00134573	0.0223392	-0.839393
2D	Q61207	Prosaposin (Sulfated glycoprotein 1) (SGP-1) [Cleaved into: Saposin-A; Saposin-B-Val; Saposin-B; Saposin-C; Saposin-D]	Psap Sgp1	1.07019	27.0142	2.38294	0.0442769	0.158944	-4.41313
2D	Q61247	Alpha-2-antiplasmin (Alpha-2-AP) (Alpha-2-plasmin inhibitor) (Alpha-2-PI) (Serpin F2)	Serpinf2 Pli	2.71508	29.4911	6.1255	0.000279024	0.0107313	0.788039
2D	Q61503	5'-nucleotidase (5'-NT) (EC 3.1.3.5) (Ecto-5'-nucleotidase) (CD antigen CD73)	Nt5e Nt5 Nte	1.09976	29.2433	3.42298	0.00901879	0.0658732	-2.80803
2D	Q61549	Adhesion G protein-coupled receptor E1 (Cell surface glycoprotein F4/80) (EGF-like module receptor 1) (EGF-like module-containing mucin-like hormone receptor-like 1) (EMR1 hormone receptor)	Adgre1 Emr1 Gpf480	5.0678	24.3123	9.02585	1.79e-05	0.00282069	3.55163
2D	Q61584	Fragile X mental retardation syndrome-related protein 1 (mFxr1p)	Fxr1 Fxr1h	-1.0146	26.9098	-2.72636	0.0259399	0.115424	-3.88179
2D	Q61595	Kinectin	Ktn1	-1.45229	28.9086	-6.13987	0.000274648	0.0107313	0.804292
2D	Q61646	Haptoglobin [Cleaved into: Haptoglobin alpha chain; Haptoglobin beta chain]	Hp	7.44527	30.6322	26.072	4.88e-09	1.34e-05	10.0337
2D	Q61655	ATP-dependent RNA helicase DDX19A (EC 3.6.4.13) (DEAD box RNA helicase DEAD5) (mDEAD5) (DEAD box protein 19A) (Eukaryotic translation initiation factor 4A-related sequence 1)	Ddx19a Ddx19 Eif4a-rs1	-1.62859	26.9522	-3.46698	0.00845211	0.0651514	-2.74137
2D	Q61696	Heat shock 70 kDa protein 1A (Heat shock 70 kDa protein 3) (HSP70.3) (Hsp68)	Hspa1a Hsp70-3 Hsp70A1	1.10669	28.2696	2.85313	0.021329	0.104386	-3.68487
2D	Q61702	Inter-alpha-trypsin inhibitor heavy chain H1 (ITI heavy chain H1) (ITI-HC1) (Inter-alpha-inhibitor heavy chain 1)	Itih1	2.27848	29.8661	5.28227	0.000738958	0.0174483	-0.217652
2D	Q61703	Inter-alpha-trypsin inhibitor heavy chain H2 (ITI heavy chain H2) (ITI-HC2) (Inter-alpha-inhibitor heavy chain 2)	Itih2	2.60261	29.9613	6.34936	0.000218753	0.00993807	1.03794
2D	Q61704	Inter-alpha-trypsin inhibitor heavy chain H3 (ITI heavy chain H3) (ITI-HC3) (Inter-alpha-inhibitor heavy chain 3)	Itih3	4.77334	28.1348	11.3247	3.27e-06	0.0028124	5.16584
2D	Q61739	Integrin alpha-6 (CD49 antigen-like family member F) (VLA-6) (CD antigen CD49f) [Cleaved into: Integrin alpha-6 heavy chain; Integrin alpha-6 light chain]	Itga6	1.67783	26.9305	4.51477	0.00195276	0.0284501	-1.22587
2D	Q61805	Lipopolysaccharide-binding protein (LBP)	Lbp	5.06511	24.5368	7.68174	5.77e-05	0.00525687	2.39065
2D	Q61838	Pregnancy zone protein (Alpha-2-macroglobulin) (Alpha-2-M) [Cleaved into: Alpha-2-macroglobulin 165 kDa subunit; Alpha-2-macroglobulin 35 kDa subunit]	Pzp A2m	1.823	33.8922	5.64387	0.000481117	0.0140057	0.226386
2D	Q61878	Bone marrow proteoglycan (BMPG) (Proteoglycan 2) [Cleaved into: Eosinophil granule major basic protein (EMBP) (MBP)]	Prg2 Mbp-1	-1.27002	29.7979	-3.83764	0.00494365	0.0478468	-2.18852
2D	Q62000	Mimecan (Osteoglycin)	Ogn Og	1.49757	27.7491	3.54394	0.00754986	0.0604651	-2.62528
2D	Q62059	Versican core protein (Chondroitin sulfate proteoglycan core protein 2) (Chondroitin sulfate proteoglycan 2) (Large fibroblast proteoglycan) (PG-M)	Vcan Cspg2	3.59607	25.7406	3.21287	0.0123357	0.0760978	-3.12878
2D	Q62230	Sialoadhesin (Sheep erythrocyte receptor) (SER) (Sialic acid-binding Ig-like lectin 1) (Siglec-1) (CD antigen CD169)	Siglec1 Sa Sn	2.03464	27.5685	4.44914	0.00213041	0.029924	-1.31624
2D	Q62351	Transferrin receptor protein 1 (TR) (TfR) (TfR1) (Trfr) (CD antigen CD71)	Tfrc Trfr	1.07399	28.6922	3.1004	0.0146183	0.0848261	-3.30191
2D	Q62383	Transcription elongation factor SPT6	Supt6h Kiaa0162 Supt6	-1.37658	25.1273	-2.76799	0.0243221	0.111776	-3.81712
2D	Q62384	Zinc finger protein ZPR1 (Zinc finger protein 259)	Zpr1 Zfp259 Znf259	-1.31252	26.0528	-3.12005	0.0141895	0.0836546	-3.2716
2D	Q62446	Peptidyl-prolyl cis-trans isomerase FKBP3 (PPIase FKBP3) (EC 5.2.1.8) (25 kDa FK506-binding protein) (25 kDa FKBP) (FKBP-25) (FK506-binding protein 3) (FKBP-3) (Immunophilin FKBP25) (Rapamycin-selective 25 kDa immunophilin) (Rotamase)	Fkbp3 Fkbp25	-1.26575	28.3552	-3.62648	0.00669484	0.0559787	-2.5015
2D	Q64133	Amine oxidase [flavin-containing] A (EC 1.4.3.4) (Monoamine oxidase type A) (MAO-A)	Maoa	1.23095	27.2419	2.84082	0.021737	0.10519	-3.70399
2D	Q64213	Splicing factor 1 (CW17) (Mammalian branch point-binding protein) (BBP) (mBBP) (Transcription factor ZFM1) (mZFM) (Zinc finger gene in MEN1 locus) (Zinc finger protein 162)	Sf1 Zfm1 Zfp162	-1.21075	28.1028	-4.52843	0.00191785	0.0280909	-1.20714
2D	Q64261	Cyclin-dependent kinase 6 (EC 2.7.11.22) (CR2 protein kinase) (CRK2) (Cell division protein kinase 6) (Serine/threonine-protein kinase PLSTIRE)	Cdk6 Cdkn6 Crk2	-1.56316	25.6186	-4.38875	0.00230942	0.0317864	-1.39997
2D	Q64310	Surfeit locus protein 4	Surf4 Surf-4	1.12938	28.7107	2.81051	0.0227764	0.108873	-3.75106
2D	Q64442	Sorbitol dehydrogenase (SDH) (SORD) (EC 1.1.1.-) (L-iditol 2-dehydrogenase) (EC 1.1.1.14) (Polyol dehydrogenase) (Xylitol dehydrogenase) (XDH) (EC 1.1.1.9)	Sord Sdh1	1.637	24.4186	3.30137	0.0108041	0.0719161	-2.99321
2D	Q64726	Zinc-alpha-2-glycoprotein (Zn-alpha-2-GP) (Zn-alpha-2-glycoprotein)	Azgp1	1.23235	27.0976	2.99446	0.0171744	0.0915188	-3.46568
2D	Q6NZB0	DnaJ homolog subfamily C member 8	Dnajc8	-1.25209	26.5692	-2.90274	0.0197631	0.0995059	-3.60787
2D	Q6P5D8	Structural maintenance of chromosomes flexible hinge domain-containing protein 1 (SMC hinge domain-containing protein 1) (EC 3.6.1.-)	Smchd1 Kiaa0650	-1.45113	25.7289	-3.36004	0.00990029	0.0695828	-2.9037
2D	Q6P9J9	Anoctamin-6 (Small-conductance calcium-activated nonselective cation channel) (SCAN channel) (Transmembrane protein 16F)	Ano6 Tmem16f	1.03421	28.311	4.21463	0.00292314	0.0360951	-1.64444
2D	Q6PB44	Tyrosine-protein phosphatase non-receptor type 23 (EC 3.1.3.48)	Ptpn23 Kiaa1471	-1.79078	25.8352	-2.41728	0.0419646	0.153051	-4.36033
2D	Q6PDL0	Cytoplasmic dynein 1 light intermediate chain 2 (Dynein light intermediate chain 2, cytosolic)	Dync1li2 Dncli2 Dnclic2	-2.1278	23.7205	-3.06206	0.0154941	0.0860941	-3.36111
2D	Q6PDM2	Serine/arginine-rich splicing factor 1 (ASF/SF2) (Pre-mRNA-splicing factor SRp30a) (Splicing factor, arginine/serine-rich 1)	Srsf1 Sfrs1	-1.4419	29.3602	-5.50758	0.000564408	0.0145622	0.0613126
2D	Q6PE01	U5 small nuclear ribonucleoprotein 40 kDa protein (U5 snRNP 40 kDa protein) (WD repeat-containing protein 57)	Snrnp40 Wdr57	-1.71088	26.43	-3.40606	0.00924723	0.0663327	-2.8337
2D	Q6PGB6	N-alpha-acetyltransferase 50 (EC 2.3.1.258) (N-acetyltransferase NAT13) (N-epsilon-acetyltransferase 50) (EC 2.3.1.-) (NatE catalytic subunit)	Naa50 Mak3 Nat13	-1.88343	25.1848	-2.97372	0.017727	0.0934107	-3.4978
2D	Q6ZQM8	UDP-glucuronosyltransferase 1-7C (UDPGT 1-7C) (UGT1*7C) (UGT1-07C) (UGT1.7C) (EC 2.4.1.17) (UDP-glucuronosyltransferase 1A7C) (UGT1A10)	Ugt1a7c Ugt1a10	1.18182	29.6256	3.32345	0.0104541	0.070876	-2.95949
2D	Q6ZWY9	Histone H2B type 1-C/E/G	Hist1h2bc; Hist1h2be; Hist1h2bg	1.11543	37.4525	5.03183	0.00100529	0.0194242	-0.536745
2D	Q7TPD0	Integrator complex subunit 3 (Int3) (SOSS complex subunit A) (Sensor of single-strand DNA complex subunit A) (SOSS-A) (Sensor of ssDNA subunit A)	Ints3	1.02583	25.4153	3.01999	0.0165186	0.0892394	-3.42617
2D	Q80SY5	Pre-mRNA-splicing factor 38B	Prpf38b	2.35625	24.2616	3.34062	0.0101902	0.0699526	-2.93329
2D	Q80TY0	Formin-binding protein 1 (Formin-binding protein 17)	Fnbp1 Fbp17 Kiaa0554	-1.81743	26.1554	-3.43632	0.00884284	0.0654935	-2.7878
2D	Q80U58	Pumilio homolog 2	Pum2 Kiaa0235	-1.75358	24.7392	-3.55056	0.00747721	0.0600589	-2.61533
2D	Q80VQ0	Aldehyde dehydrogenase family 3 member B1 (EC 1.2.1.28) (EC 1.2.1.5) (EC 1.2.1.7) (Aldehyde dehydrogenase 7)	Aldh3b1 Aldh7	1.16202	27.1394	3.04838	0.0158198	0.0872645	-3.38226
2D	Q80W00	Serine/threonine-protein phosphatase 1 regulatory subunit 10 (MHC class I region proline-rich protein CAT53)	Ppp1r10 Cat53 Pnuts	3.33424	23.8532	4.19756	0.00299215	0.0364279	-1.66863
2D	Q80W54	CAAX prenyl protease 1 homolog (EC 3.4.24.84) (Farnesylated proteins-converting enzyme 1) (FACE-1) (Prenyl protein-specific endoprotease 1) (Zinc metalloproteinase Ste24 homolog)	Zmpste24 Face1	1.36494	27.7795	6.43359	0.000199925	0.00944129	1.13018
2D	Q80X19	Collagen alpha-1(XIV) chain	Col14a1	1.3192	29.8523	3.02173	0.0164748	0.0891786	-3.42347
2D	Q80X50	Ubiquitin-associated protein 2-like	Ubap2l	-2.45806	26.234	-4.21645	0.00291588	0.0360951	-1.64186
2D	Q8BFR5	Elongation factor Tu, mitochondrial	Tufm	-1.08455	29.7162	-5.0483	0.000984891	0.0194242	-0.515476
2D	Q8BFS6	Serine/threonine-protein phosphatase CPPED1 (EC 3.1.3.16) (Calcineurin-like phosphoesterase domain-containing protein 1)	Cpped1 Cstp1	-1.50016	26.7569	-2.35641	0.0461512	0.162897	-4.45385
2D	Q8BFW4	Tripartite motif-containing protein 65	Trim65	-1.09789	26.231	-4.86621	0.00123829	0.021198	-0.753035
2D	Q8BFW7	Lipoma-preferred partner homolog	Lpp	-2.59589	27.3813	-3.62043	0.00675381	0.0560566	-2.51054
2D	Q8BGB7	Enolase-phosphatase E1 (EC 3.1.3.77) (2,3-diketo-5-methylthio-1-phosphopentane phosphatase) (MASA homolog)	Enoph1 Masa	-1.85992	23.4839	-3.23194	0.0119875	0.0744527	-3.09952
2D	Q8BGR9	Ubiquitin-like domain-containing CTD phosphatase 1 (EC 3.1.3.16) (Nuclear proteasome inhibitor UBLCP1)	Ublcp1	-1.57923	24.7571	-3.3239	0.0104471	0.070876	-2.9588
2D	Q8BH35	Complement component C8 beta chain (Complement component 8 subunit beta)	C8b	2.33242	26.2587	3.07107	0.0152835	0.0859091	-3.34719
2D	Q8BHC4	Dephospho-CoA kinase domain-containing protein	Dcakd	1.73318	23.5833	7.40775	7.48e-05	0.00569076	2.13021
2D	Q8BHS3	Pre-mRNA-splicing factor RBM22 (RNA-binding motif protein 22)	Rbm22	-2.68191	24.1218	-5.09273	0.000932043	0.0194242	-0.458276
2D	Q8BIQ5	Cleavage stimulation factor subunit 2 (CF-1 64 kDa subunit) (Cleavage stimulation factor 64 kDa subunit) (CSTF 64 kDa subunit) (CstF-64)	Cstf2	-2.25156	24.1358	-2.78835	0.023569	0.111002	-3.78549
2D	Q8BJF9	Charged multivesicular body protein 2b (Chromatin-modifying protein 2b) (CHMP2b)	Chmp2b	2.56966	23.7902	2.89487	0.0200034	0.100191	-3.62008
2D	Q8BJW6	Eukaryotic translation initiation factor 2A (eIF-2A) [Cleaved into: Eukaryotic translation initiation factor 2A, N-terminally processed]	Eif2a D3Ertd194e	-1.24816	28.0882	-6.47422	0.000191489	0.00928574	1.17433
2D	Q8BK63	Casein kinase I isoform alpha (CKI-alpha) (EC 2.7.11.1) (CK1)	Csnk1a1	1.8347	26.3911	7.24088	8.79e-05	0.00610114	1.96729
2D	Q8BK67	Protein RCC2	Rcc2 Kiaa1470	1.11512	28.7834	2.91325	0.019447	0.0984571	-3.59156
2D	Q8BND5	Sulfhydryl oxidase 1 (mSOx) (EC 1.8.3.2) (Quiescin Q6) (Skin sulfhydryl oxidase)	Qsox1 Qscn6 Sox	3.1516	27.3082	10.3069	6.66e-06	0.0028124	4.50179
2D	Q8BTI8	Serine/arginine repetitive matrix protein 2	Srrm2 Kiaa0324	-3.56985	25.1364	-3.66428	0.00633818	0.0551904	-2.44507
2D	Q8BY87	Ubiquitin carboxyl-terminal hydrolase 47 (EC 3.4.19.12) (Deubiquitinating enzyme 47) (Ubiquitin thioesterase 47) (Ubiquitin-specific-processing protease 47)	Usp47	-2.30398	26.5674	-4.49531	0.00200369	0.0289364	-1.25259
2D	Q8BYB9	Protein O-glucosyltransferase 1 (EC 2.4.1.-) (CAP10-like 46 kDa protein) (KTEL motif-containing protein 1) (O-glucosyltransferase Rumi homolog) (Rumi) (Protein O-xylosyltransferase POGLUT1) (EC 2.4.2.26) (Wing-shaped neural plate protein) (Wsnp)	Poglut1 Clp46 Ktelc1	-1.40471	24.9624	-4.58048	0.00179087	0.0268702	-1.13604
2D	Q8C0E2	Vacuolar protein sorting-associated protein 26B (Vesicle protein sorting 26B)	Vps26b	1.42132	25.7884	3.26649	0.0113823	0.0733558	-3.04656
2D	Q8C181	Muscleblind-like protein 2	Mbnl2 Kiaa4072	-2.00489	25.4344	-2.44201	0.040375	0.150869	-4.32225
2D	Q8CBA2	Schlafen family member 5	Slfn5	-2.0505	23.1402	-2.47698	0.0382302	0.146043	-4.2683
2D	Q8CE96	tRNA (adenine(58)-N(1))-methyltransferase non-catalytic subunit TRM6 (mRNA methyladenosine-N(1)-methyltransferase non-catalytic subunit TRM6) (tRNA(m1A58)-methyltransferase subunit TRM6) (tRNA(m1A58)MTase subunit TRM6)	Trmt6 Kiaa1153 Trm6	-1.18608	24.5512	-2.39853	0.043212	0.156145	-4.38918
2D	Q8CFB4	Guanylate-binding protein 5 (EC 3.6.5.-) (GTP-binding protein 5) (GBP-5) (MuGBP-5) (Guanine nucleotide-binding protein 5)	Gbp5	-2.06535	26.1668	-2.66524	0.0285185	0.12205	-3.97672
2D	Q8CFX1	GDH/6PGL endoplasmic bifunctional protein [Includes: Glucose 1-dehydrogenase (EC 1.1.1.47) (Glucose-6-phosphate dehydrogenase) (EC 1.1.1.363); 6-phosphogluconolactonase (6PGL) (EC 3.1.1.31)]	H6pd	1.05619	29.1479	3.04777	0.0158344	0.0872645	-3.3832
2D	Q8CGE8	Interferon-activable protein 205-A (Ifi-205-A) (Interferon-inducible protein p205-A) (Protein D3')	Ifi205a Ifi205	-3.18121	25.8214	-4.12095	0.00332441	0.0384027	-1.77778
2D	Q8CGP2	Histone H2B type 1-P	Hist1h2bp	3.79658	28.3815	3.15696	0.0134196	0.0802541	-3.21474
2D	Q8CJ53	Cdc42-interacting protein 4 (Thyroid receptor-interacting protein 10) (TR-interacting protein 10) (TRIP-10)	Trip10 Cip4	-1.7979	26.3412	-3.00448	0.0169139	0.0910159	-3.45017
2D	Q8JZK9	Hydroxymethylglutaryl-CoA synthase, cytoplasmic (HMG-CoA synthase) (EC 2.3.3.10) (3-hydroxy-3-methylglutaryl coenzyme A synthase)	Hmgcs1	-1.37367	26.867	-2.76002	0.0246235	0.112406	-3.8295
2D	Q8JZU2	Tricarboxylate transport protein, mitochondrial (Citrate transport protein) (CTP) (Solute carrier family 25 member 1) (Tricarboxylate carrier protein)	Slc25a1	1.06135	28.0354	3.64977	0.00647261	0.0555037	-2.46671
2D	Q8K0E8	Fibrinogen beta chain [Cleaved into: Fibrinopeptide B; Fibrinogen beta chain]	Fgb	3.05089	31.4443	9.75682	1e-05	0.0028124	4.11061
2D	Q8K1X4	Nck-associated protein 1-like (Hematopoietic protein 1)	Nckap1l Hem1	1.35503	24.6107	4.11146	0.00336826	0.0385594	-1.79136
2D	Q8K2B3	Succinate dehydrogenase [ubiquinone] flavoprotein subunit, mitochondrial (EC 1.3.5.1) (Flavoprotein subunit of complex II) (Fp)	Sdha	1.18536	30.8744	4.13078	0.00327965	0.0382253	-1.76373
2D	Q8K2K6	Arf-GAP domain and FG repeat-containing protein 1 (HIV-1 Rev-binding protein homolog) (Nucleoporin-like protein RIP)	Agfg1 Hrb Rip	1.29633	24.1451	3.39034	0.00946505	0.0670837	-2.85759
2D	Q8K2Q7	BRO1 domain-containing protein BROX (BRO1 domain- and CAAX motif-containing protein)	Brox	-1.10541	25.9401	-2.56176	0.0334971	0.133744	-4.1372
2D	Q8K2Q9	Shootin-1 (Shootin1)	Shtn1 Kiaa1598	-1.72014	24.0543	-2.62987	0.0301288	0.125605	-4.0316
2D	Q8R0H9	ADP-ribosylation factor-binding protein GGA1 (Gamma-adaptin-related protein 1) (Golgi-localized, gamma ear-containing, ARF-binding protein 1)	Gga1	-1.41134	26.345	-2.34075	0.0472942	0.165228	-4.47784
2D	Q8R121	Protein Z-dependent protease inhibitor (PZ-dependent protease inhibitor) (PZI) (Serpin A10)	Serpina10 Zpi	4.00551	27.847	5.57797	0.00051957	0.0140057	0.146914
2D	Q8R1G2	Carboxymethylenebutenolidase homolog (EC 3.1.-.-)	Cmbl	-1.69019	26.6083	-3.43954	0.0088009	0.0654935	-2.78292
2D	Q8R1G6	PDZ and LIM domain protein 2 (PDZ-LIM protein mystique)	Pdlim2	-1.3145	26.1043	-2.5237	0.0355439	0.138682	-4.19612
2D	Q8R2Q8	Bone marrow stromal antigen 2 (BST-2) (HM1.24 antigen) (CD antigen CD317)	Bst2	1.6194	27.2019	2.9985	0.0170687	0.0911329	-3.45942
2D	Q8R2S8	CD177 antigen (CD antigen CD177)	Cd177	5.40377	26.5002	5.56811	0.000525611	0.0140057	0.134963
2D	Q8R2U6	Diphosphoinositol polyphosphate phosphohydrolase 2 (DIPP-2) (EC 3.6.1.52) (Diadenosine 5',5'''-P1,P6-hexaphosphate hydrolase 2) (EC 3.6.1.-) (Nucleoside diphosphate-linked moiety X motif 4) (Nudix motif 4)	Nudt4 Dipp2	-1.83359	24.6059	-2.42235	0.0416335	0.152693	-4.35253
2D	Q8R317	Ubiquilin-1 (Protein linking IAP with cytoskeleton 1) (PLIC-1)	Ubqln1 Plic1	-1.1476	28.5215	-7.2763	8.49e-05	0.00610114	2.00215
2D	Q8R3V5	Endophilin-B2 (SH3 domain-containing GRB2-like protein B2)	Sh3glb2 Kiaa1848	-1.89147	23.6191	-3.45899	0.00855216	0.0651514	-2.75346
2D	Q8R480	Nuclear pore complex protein Nup85 (85 kDa nucleoporin) (FROUNT) (Nucleoporin Nup85) (Pericentrin-1)	Nup85 Pcnt1	4.60701	28.5011	3.2336	0.0119575	0.0744356	-3.09697
2D	Q8VBT9	Tether containing UBX domain for GLUT4 (Alveolar soft part sarcoma chromosomal region candidate gene 1 protein homolog)	Aspscr1 Tug	-3.29912	23.2662	-3.65997	0.00637781	0.0552811	-2.45149
2D	Q8VBW6	NEDD8-activating enzyme E1 regulatory subunit (Amyloid beta precursor protein-binding protein 1, 59 kDa) (APP-BP1) (Amyloid protein-binding protein 1)	Nae1 Appbp1	-1.28409	25.6612	-5.61456	0.000497819	0.0140057	0.191119
2D	Q8VCF0	Mitochondrial antiviral-signaling protein (MAVS) (CARD adapter inducing interferon beta) (Cardif) (Interferon beta promoter stimulator protein 1) (IPS-1) (Virus-induced-signaling adapter) (VISA)	Mavs Ips1 Visa	-2.53084	23.8426	-3.35515	0.00997247	0.0696801	-2.91115
2D	Q8VCM7	Fibrinogen gamma chain	Fgg	3.0179	31.4045	8.90751	1.97e-05	0.00282069	3.45663
2D	Q8VD65	Phosphoinositide 3-kinase regulatory subunit 4 (PI3-kinase regulatory subunit 4) (EC 2.7.11.1)	Pik3r4 Vps15	3.0674	29.5474	8.19191	3.63e-05	0.00343283	2.85325
2D	Q8VDL4	ADP-dependent glucokinase (ADP-GK) (ADPGK) (EC 2.7.1.147)	Adpgk	1.63315	28.5646	5.23913	0.000778711	0.0179234	-0.271946
2D	Q8VDP3	[F-actin]-monooxygenase MICAL1 (EC 1.14.13.225) (Molecule interacting with CasL protein 1) (MICAL-1) (mMical1) (NEDD9-interacting protein with calponin homology and LIM domains)	Mical1 Mical Nical	-2.21913	24.6364	-6.53952	0.00017874	0.00906611	1.24483
2D	Q8VDP4	Cell cycle and apoptosis regulator protein 2 (Cell division cycle and apoptosis regulator protein 2)	Ccar2	-1.3921	26.7656	-3.65093	0.00646182	0.0555037	-2.46499
2D	Q8VE47	Ubiquitin-like modifier-activating enzyme 5 (Ubiquitin-activating enzyme 5) (UFM1-activating enzyme) (Ubiquitin-activating enzyme E1 domain-containing protein 1)	Uba5 Ube1dc1	-1.95513	25.9827	-4.57861	0.00179527	0.0268702	-1.13858
2D	Q8VE88	Protein FAM114A2	Fam114a2	-2.27292	23.9826	-4.16738	0.00311857	0.0371889	-1.71153
2D	Q8VEE4	Replication protein A 70 kDa DNA-binding subunit (RP-A p70) (Replication factor A protein 1) (RF-A protein 1)	Rpa1	-1.8799	26.4726	-2.92685	0.0190456	0.0972058	-3.57046
2D	Q91VS7	Microsomal glutathione S-transferase 1 (Microsomal GST-1) (EC 2.5.1.18) (Microsomal GST-I)	Mgst1	2.42234	25.4298	2.60928	0.0311092	0.128326	-4.06355
2D	Q91W50	Cold shock domain-containing protein E1	Csde1 D3Jfr1	-1.17666	28.1269	-5.03661	0.000999326	0.0194242	-0.530568
2D	Q91WJ8	Far upstream element-binding protein 1 (FBP) (FUSE-binding protein 1)	Fubp1 D3Ertd330e	-1.45591	27.6335	-5.50723	0.000564638	0.0145622	0.0608911
2D	Q91WP6	Serine protease inhibitor A3N (Serpin A3N)	Serpina3n Spi2	2.94218	32.5202	8.51582	2.74e-05	0.00312878	3.13266
2D	Q91WQ3	Tyrosine--tRNA ligase, cytoplasmic (EC 6.1.1.1) (Tyrosyl-tRNA synthetase) (TyrRS) [Cleaved into: Tyrosine--tRNA ligase, cytoplasmic, N-terminally processed]	Yars	1.78586	30.3044	3.20822	0.0124223	0.0764599	-3.13592
2D	Q91X72	Hemopexin	Hpx Hpxn	3.67088	33.5798	9.14045	1.63e-05	0.0028124	3.64239
2D	Q91ZA3	Propionyl-CoA carboxylase alpha chain, mitochondrial (PCCase subunit alpha) (EC 6.4.1.3) (Propanoyl-CoA:carbon dioxide ligase subunit alpha)	Pcca	1.20213	27.9041	4.06428	0.00359565	0.039394	-1.85905
2D	Q921I1	Serotransferrin (Transferrin) (Beta-1 metal-binding globulin) (Siderophilin)	Tf Trf	1.80987	35.5523	6.04936	0.000303524	0.0109389	0.701459
2D	Q921W0	Charged multivesicular body protein 1a (Chromatin-modifying protein 1a) (CHMP1a)	Chmp1a Chmp1 Pcoln3	1.21836	26.8129	3.29501	0.0109071	0.072101	-3.00292
2D	Q921X9	Protein disulfide-isomerase A5 (EC 5.3.4.1) (Protein disulfide isomerase-related protein)	Pdia5 Pdir	1.72922	27.0552	4.89135	0.00119942	0.0209758	-0.719929
2D	Q922J3	CAP-Gly domain-containing linker protein 1 (Cytoplasmic linker protein 170) (CLIP-170) (Restin)	Clip1 Kiaa4046 Rsn	-1.32063	26.7322	-8.85499	2.06e-05	0.00282069	3.41404
2D	Q922K7	Probable 28S rRNA (cytosine-C(5))-methyltransferase (EC 2.1.1.-) (Nucleolar protein 1) (Nucleolar protein 2 homolog) (Proliferating-cell nucleolar antigen p120) (Proliferation-associated nucleolar protein p120)	Nop2 Nol1	-2.58533	24.9113	-5.6015	0.000505465	0.0140057	0.175366
2D	Q99J36	THUMP domain-containing protein 1	Thumpd1	-1.44172	25.6172	-2.47126	0.0385731	0.14613	-4.27714
2D	Q99JR8	SWI/SNF-related matrix-associated actin-dependent regulator of chromatin subfamily D member 2 (60 kDa BRG-1/Brm-associated factor subunit B) (BRG1-associated factor 60B) (BAF60B)	Smarcd2 Baf60b	1.05505	25.8239	3.63008	0.00665992	0.0559787	-2.49611
2D	Q99JY3	GTPase IMAP family member 4 (Immunity-associated nucleotide 1 protein) (IAN-1) (Immunity-associated protein 4)	Gimap4 Ian1 Imap4	-1.92529	26.3405	-4.07661	0.0035347	0.0391966	-1.84134
2D	Q99K85	Phosphoserine aminotransferase (PSAT) (EC 2.6.1.52) (Endometrial progesterone-induced protein) (EPIP) (Phosphohydroxythreonine aminotransferase)	Psat1 Psa Psat	-1.34354	28.761	-5.41287	0.000631568	0.0155568	-0.0550277
2D	Q99LI8	Hepatocyte growth factor-regulated tyrosine kinase substrate	Hgs Hrs	-1.16982	26.5058	-3.05572	0.0156442	0.0865646	-3.37091
2D	Q99LS3	Phosphoserine phosphatase (PSP) (PSPase) (EC 3.1.3.3) (O-phosphoserine phosphohydrolase)	Psph	-2.31888	24.3127	-2.94956	0.0183943	0.0958011	-3.53524
2D	Q99MD9	Nuclear autoantigenic sperm protein (NASP)	Nasp	-1.01017	28.3614	-4.08852	0.00347684	0.0388944	-1.82424
2D	Q99ME9	Nucleolar GTP-binding protein 1 (Chronic renal failure gene protein) (GTP-binding protein NGB)	Gtpbp4 Crfg Nog1	-2.19548	24.0176	-2.82753	0.0221867	0.106989	-3.72463
2D	Q99MQ4	Asporin (Periodontal ligament-associated protein 1) (PLAP-1)	Aspn	1.84691	28.5396	4.88943	0.00120234	0.0209758	-0.722454
2D	Q9CPQ1	Cytochrome c oxidase subunit 6C (Cytochrome c oxidase polypeptide VIc)	Cox6c	1.39611	27.9639	6.92474	0.000120226	0.00686039	1.64935
2D	Q9CQB5	CDGSH iron-sulfur domain-containing protein 2 (MitoNEET-related 1 protein) (Miner1) (Nervous system overexpressed protein 70)	Cisd2 Cdgsh2 Noxp70 Zcd2	1.02506	27.6697	3.45693	0.00857815	0.0651514	-2.75658
2D	Q9CQF9	Prenylcysteine oxidase (EC 1.8.3.5)	Pcyox1 Kiaa0908	1.26355	29.5189	4.43211	0.00217933	0.0301474	-1.3398
2D	Q9CQQ7	ATP synthase F(0) complex subunit B1, mitochondrial (ATP synthase peripheral stalk-membrane subunit b) (ATP synthase subunit b) (ATPase subunit b)	Atp5pb Atp5f1	1.03597	29.8197	3.40069	0.00932109	0.0664856	-2.84187
2D	Q9CQR2	40S ribosomal protein S21	Rps21	-1.37839	29.2239	-5.14747	0.000871158	0.0187882	-0.388227
2D	Q9CQW9	Interferon-induced transmembrane protein 3 (Dispanin subfamily A member 2b) (DSPA2b) (Fragilis protein) (Interferon-inducible protein 15) (Mouse ifitm-like protein 1) (Mil-1)	Ifitm3	1.41598	28.7955	4.08806	0.00347906	0.0388944	-1.8249
2D	Q9CR00	26S proteasome non-ATPase regulatory subunit 9 (26S proteasome regulatory subunit p27)	Psmd9	-1.25196	25.54	-4.21421	0.00292478	0.0360951	-1.64502
2D	Q9CR09	Ubiquitin-fold modifier-conjugating enzyme 1 (Ufm1-conjugating enzyme 1)	Ufc1	-1.14334	26.2051	-5.47935	0.000583564	0.0147998	0.0267829
2D	Q9CRC8	Leucine-rich repeat-containing protein 40	Lrrc40	1.30913	27.3683	4.28977	0.00263902	0.0344593	-1.53839
2D	Q9CWW6	Peptidyl-prolyl cis-trans isomerase NIMA-interacting 4 (EC 5.2.1.8) (Parvulin-14) (Par14) (Peptidyl-prolyl cis-trans isomerase Pin4) (PPIase Pin4) (Rotamase Pin4)	Pin4	-1.97091	25.438	-7.02668	0.000108545	0.00671416	1.75322
2D	Q9CWZ3	RNA-binding protein 8A (RNA-binding motif protein 8A) (Ribonucleoprotein RBM8A)	Rbm8a Rbm8	-1.5058	26.7991	-4.86993	0.00123245	0.021198	-0.748129
2D	Q9CX34	Protein SGT1 homolog (Suppressor of G2 allele of SKP1 homolog)	Sugt1	-1.70872	28.3127	-6.31073	0.000228037	0.0100741	0.9953
2D	Q9CY58	Plasminogen activator inhibitor 1 RNA-binding protein (PAI1 RNA-binding protein 1) (PAI-RBP1) (SERPINE1 mRNA-binding protein 1)	Serbp1 Pairbp1	-1.54811	29.0433	-5.03883	0.000996569	0.0194242	-0.527703
2D	Q9CYA6	Zinc finger CCHC domain-containing protein 8 (TRAMP-like complex RNA-binding factor ZCCHC8)	Zcchc8	-1.86908	25.1973	-3.48612	0.00821757	0.0644595	-2.71245
2D	Q9CYD3	Cartilage-associated protein	Crtap Casp	1.14385	27.1874	2.69514	0.0272257	0.118555	-3.93028
2D	Q9CYZ2	Tumor protein D54 (Tumor protein D52-like 2)	Tpd52l2	-1.2446	27.8509	-3.78235	0.00534898	0.0505797	-2.26994
2D	Q9CZ28	Vacuolar-sorting protein SNF8 (ESCRT-II complex subunit VPS22)	Snf8 D11Moh34	-1.44439	24.724	-2.58219	0.0324481	0.131307	-4.10554
2D	Q9D0A3	Arpin (Arp2/3 inhibition protein)	Arpin	-2.9317	26.0062	-3.08217	0.0150281	0.0850452	-3.33005
2D	Q9D0F6	Replication factor C subunit 5 (Activator 1 36 kDa subunit) (A1 36 kDa subunit) (Activator 1 subunit 5) (Replication factor C 36 kDa subunit) (RF-C 36 kDa subunit) (RFC36)	Rfc5	-1.23484	25.4585	-2.98979	0.0172971	0.0919938	-3.4729
2D	Q9D0J8	Parathymosin	Ptms	-2.59244	26.1477	-2.56029	0.0335741	0.133857	-4.13948
2D	Q9D154	Leukocyte elastase inhibitor A (Serine protease inhibitor EIA) (Serpin B1a)	Serpinb1a Serpinb1	1.61448	31.1073	7.36232	7.81e-05	0.00578383	2.08618
2D	Q9D358	Low molecular weight phosphotyrosine protein phosphatase (LMW-PTP) (LMW-PTPase) (EC 3.1.3.48) (Low molecular weight cytosolic acid phosphatase) (EC 3.1.3.2)	Acp1	-1.29708	26.7026	-3.03198	0.0162195	0.0887176	-3.40761
2D	Q9D379	Epoxide hydrolase 1 (EC 3.3.2.9) (Epoxide hydratase) (Microsomal epoxide hydrolase) (mEH)	Ephx1	1.28304	29.8255	6.98855	0.000112761	0.00671416	1.71452
2D	Q9D4H1	Exocyst complex component 2 (Exocyst complex component Sec5)	Exoc2 Sec5 Sec5l1	1.20475	25.1267	2.78134	0.0238256	0.111133	-3.79639
2D	Q9D517	1-acyl-sn-glycerol-3-phosphate acyltransferase gamma (EC 2.3.1.51) (1-acylglycerol-3-phosphate O-acyltransferase 3) (1-AGP acyltransferase 3) (1-AGPAT 3) (Lysophosphatidic acid acyltransferase gamma) (LPAAT-gamma)	Agpat3 Lpaat3	1.74574	25.1977	5.37063	0.000664301	0.0159607	-0.107341
2D	Q9D855	Cytochrome b-c1 complex subunit 7 (Complex III subunit 7) (Complex III subunit VII) (Ubiquinol-cytochrome c reductase complex 14 kDa protein)	Uqcrb	1.12866	28.5141	3.6661	0.00632158	0.0551904	-2.44236
2D	Q9D868	Peptidyl-prolyl cis-trans isomerase H (PPIase H) (EC 5.2.1.8) (Rotamase H)	Ppih	-1.3458	26.1057	-2.87299	0.0206871	0.102979	-3.65403
2D	Q9D898	Actin-related protein 2/3 complex subunit 5-like protein (Arp2/3 complex 16 kDa subunit 2) (ARC16-2)	Arpc5l	2.68136	25.5983	2.53663	0.0348344	0.13694	-4.1761
2D	Q9DAK9	14 kDa phosphohistidine phosphatase (EC 3.9.1.3) (Phosphohistidine phosphatase 1) (PHPT1) (Protein histidine phosphatase) (PHP)	Phpt1 Php14	-2.85847	25.3155	-3.27237	0.0112827	0.0732095	-3.03756
2D	Q9DB05	Alpha-soluble NSF attachment protein (SNAP-alpha) (N-ethylmaleimide-sensitive factor attachment protein alpha)	Napa Snapa	1.09875	29.2472	4.08089	0.00351376	0.0391227	-1.83518
2D	Q9DB34	Charged multivesicular body protein 2a (Chromatin-modifying protein 2a) (CHMP2a) (Vacuolar protein sorting-associated protein 2) (mVps2)	Chmp2a	1.34655	27.9085	5.06941	0.000959381	0.0194242	-0.488258
2D	Q9DBC3	Cap-specific mRNA (nucleoside-2'-O-)-methyltransferase 1 (EC 2.1.1.57) (Cap methyltransferase 1) (Cap1 2'O-ribose methyltransferase 1) (MTr1) (FtsJ methyltransferase domain-containing protein 2)	Cmtr1 Ftsjd2 Kiaa0082	-1.82575	24.4211	-4.21569	0.00291889	0.0360951	-1.64293
2D	Q9DBD0	Inhibitor of carbonic anhydrase	Ica	1.96463	28.224	3.76014	0.00552159	0.051131	-2.30274
2D	Q9DBG5	Perilipin-3 (Cargo selection protein TIP47) (Mannose-6-phosphate receptor-binding protein 1)	Plin3 M6prbp1 Tip47	-1.33836	28.8309	-5.40454	0.000637875	0.0155568	-0.0653132
2D	Q9DBG6	Dolichyl-diphosphooligosaccharide--protein glycosyltransferase subunit 2 (Dolichyl-diphosphooligosaccharide--protein glycosyltransferase 63 kDa subunit) (Ribophorin II) (RPN-II) (Ribophorin-2)	Rpn2	1.12054	31.6323	5.43662	0.000613935	0.0154179	-0.0257183
2D	Q9DBS1	Transmembrane protein 43 (Protein LUMA)	Tmem43	1.04889	28.6584	3.20342	0.0125122	0.0767554	-3.14329
2D	Q9DCJ5	NADH dehydrogenase [ubiquinone] 1 alpha subcomplex subunit 8 (Complex I-19kD) (CI-19kD) (Complex I-PGIV) (CI-PGIV) (NADH-ubiquinone oxidoreductase 19 kDa subunit)	Ndufa8	-1.22357	25.712	-2.54456	0.0344067	0.136185	-4.16383
2D	Q9DCT8	Cysteine-rich protein 2 (CRP-2) (Heart LIM protein)	Crip2 Crp2 Hlp	-2.48675	26.8668	-5.5009	0.000568878	0.0145622	0.0531524
2D	Q9EP71	Ankycorbin (Ankyrin repeat and coiled-coil structure-containing protein) (Novel retinal pigment epithelial cell protein) (Retinoic acid-induced protein 14) (p125)	Rai14 Kiaa1334 Norpeg	-1.23402	27.0225	-2.75512	0.024811	0.112699	-3.83712
2D	Q9EQ06	Estradiol 17-beta-dehydrogenase 11 (EC 1.1.1.62) (17-beta-hydroxysteroid dehydrogenase 11) (17-beta-HSD 11) (17bHSD11) (17betaHSD11) (17-beta-hydroxysteroid dehydrogenase XI) (17-beta-HSD XI) (17betaHSDXI) (Dehydrogenase/reductase SDR family member 8)	Hsd17b11 Dhrs8 Pan1b	1.1403	28.191	4.21897	0.00290586	0.0360951	-1.63829
2D	Q9ERG0	LIM domain and actin-binding protein 1 (Epithelial protein lost in neoplasm) (mEPLIN)	Lima1 D15Ertd366e Eplin	-1.52006	29.163	-6.09222	0.000289453	0.0107313	0.750298
2D	Q9ESB3	Histidine-rich glycoprotein (Histidine-proline-rich glycoprotein) (HPRG)	Hrg	1.98252	28.6267	4.09831	0.00343005	0.0388219	-1.8102
2D	Q9ET01	Glycogen phosphorylase, liver form (EC 2.4.1.1)	Pygl	1.50349	29.7661	6.99338	0.000112218	0.00671416	1.71943
2D	Q9ET22	Dipeptidyl peptidase 2 (EC 3.4.14.2) (Dipeptidyl aminopeptidase II) (Dipeptidyl peptidase 7) (Dipeptidyl peptidase II) (DPP II) (Quiescent cell proline dipeptidase)	Dpp7 Dpp2 Qpp	1.02594	26.208	3.4124	0.00916087	0.0663327	-2.82407
2D	Q9ET30	Transmembrane 9 superfamily member 3	Tm9sf3 Smbp	1.61952	27.4286	6.11445	0.000282439	0.0107313	0.775528
2D	Q9JJ59	ATP-binding cassette sub-family B member 9 (ATP-binding cassette transporter 9) (ABC transporter 9 protein) (mABCB9) (TAP-like protein) (TAPL)	Abcb9 Kiaa1520	2.84389	27.9257	9.57384	1.16e-05	0.0028124	3.97503
2D	Q9JK53	Prolargin (Proline-arginine-rich end leucine-rich repeat protein)	Prelp	1.01394	29.9363	4.76168	0.00141528	0.0225884	-0.891695
2D	Q9JL16	Interferon-stimulated gene 20 kDa protein (EC 3.1.13.1) (Promyelocytic leukemia nuclear body-associated protein ISG20) (Protein DnaQL)	Isg20	1.82757	24.0289	2.72405	0.0260329	0.115424	-3.88538
2D	Q9JLJ5	Elongation of very long chain fatty acids protein 1 (EC 2.3.1.199) (3-keto acyl-CoA synthase Elovl1) (ELOVL fatty acid elongase 1) (ELOVL FA elongase 1) (Very long chain 3-ketoacyl-CoA synthase 1) (Very long chain 3-oxoacyl-CoA synthase 1)	Elovl1 Ssc1	1.25855	26.0994	2.79035	0.0234963	0.110959	-3.78238
2D	Q9JLQ0	CD2-associated protein (Mesenchyme-to-epithelium transition protein with SH3 domains 1) (METS-1)	Cd2ap Mets1	-2.02473	27.073	-8.53307	2.7e-05	0.00312878	3.14725
2D	Q9JM51	Prostaglandin E synthase (mPGES-1) (EC 5.3.99.3) (Microsomal prostaglandin E synthase 1)	Ptges Pges	1.15284	24.7241	2.59343	0.0318857	0.130429	-4.08812
2D	Q9JMD0	BUB3-interacting and GLEBS motif-containing protein ZNF207 (BuGZ) (49 kDa zinc finger protein) (Zinc finger protein 207)	Znf207 Bugz Zep Zfp207	-1.88262	25.7633	-5.57278	0.000522737	0.0140057	0.140632
2D	Q9QUR6	Prolyl endopeptidase (PE) (EC 3.4.21.26) (Post-proline cleaving enzyme)	Prep Pep	-1.95602	30.878	-3.69476	0.00606544	0.0537645	-2.3997
2D	Q9QUR7	Peptidyl-prolyl cis-trans isomerase NIMA-interacting 1 (EC 5.2.1.8) (Peptidyl-prolyl cis-trans isomerase Pin1) (PPIase Pin1)	Pin1	-1.86659	26.6452	-4.27755	0.00268311	0.0346653	-1.55557
2D	Q9QXC1	Fetuin-B (Fetuin-like protein IRL685)	Fetub	1.4967	28.1686	3.42509	0.00899074	0.0658732	-2.80483
2D	Q9QXE7	F-box-like/WD repeat-containing protein TBL1X (Transducin beta-like protein 1X)	Tbl1x Tbl1	-1.53598	25.7823	-5.7189	0.000441096	0.0134725	0.316094
2D	Q9QY36	N-alpha-acetyltransferase 10 (EC 2.3.1.255) (N-terminal acetyltransferase complex ARD1 subunit homolog A) (NatA catalytic subunit Naa10)	Naa10 Ard1 Ard1a Te2	-3.15711	25.4594	-2.66067	0.0287213	0.122727	-3.9838
2D	Q9QY76	Vesicle-associated membrane protein-associated protein B (VAMP-B) (VAMP-associated protein B) (VAP-B) (VAMP-associated protein 33b)	Vapb	-1.04797	27.7203	-3.6633	0.0063472	0.0551904	-2.44653
2D	Q9QYI3	DnaJ homolog subfamily C member 7 (Cytoplasmic CAR retention protein) (CCRP) (MDj11) (Tetratricopeptide repeat protein 2) (TPR repeat protein 2)	Dnajc7 Ttc2	-1.33239	26.7504	-4.22733	0.00287289	0.0360951	-1.62646
2D	Q9QZ47	Troponin T, fast skeletal muscle (TnTf) (Fast skeletal muscle troponin T) (fTnT)	Tnnt3	1.83611	31.0709	6.62564	0.000163339	0.00844125	1.33694
2D	Q9R061	Cytosolic Fe-S cluster assembly factor NUBP2 (Nucleotide-binding protein 2) (NBP 2)	Nubp2	-2.07447	25.0334	-2.44481	0.0401993	0.150418	-4.31794
2D	Q9R0Q3	Transmembrane emp24 domain-containing protein 2 (COPI-coated vesicle membrane protein p24) (Membrane protein p24A) (Sid 394) (p24 family protein beta-1) (p24beta1)	Tmed2 Rnp24 Sid394	1.0312	28.4461	3.63231	0.00663839	0.0559787	-2.49278
2D	Q9WTX5	S-phase kinase-associated protein 1 (Cyclin-A/CDK2-associated protein p19) (S-phase kinase-associated protein 1A) (p19A) (p19skp1)	Skp1 Skp1a	-1.00927	27.4396	-2.67548	0.0280687	0.120469	-3.96081
2D	Q9WU28	Prefoldin subunit 5 (EIG-1) (Myc modulator 1) (c-Myc-binding protein Mm-1)	Pfdn5 Eig1 Mm1 Pfd5	1.40489	27.5831	3.30053	0.0108176	0.0719161	-2.99449
2D	Q9WUD1	STIP1 homology and U box-containing protein 1 (EC 2.3.2.27) (Carboxy terminus of Hsp70-interacting protein) (E3 ubiquitin-protein ligase CHIP) (RING-type E3 ubiquitin transferase CHIP)	Stub1 Chip	-3.62171	23.6588	-2.53485	0.0349311	0.137072	-4.17885
2D	Q9WV60	Glycogen synthase kinase-3 beta (GSK-3 beta) (EC 2.7.11.26) (Serine/threonine-protein kinase GSK3B) (EC 2.7.11.1)	Gsk3b	-2.90925	26.0483	-7.4299	7.32e-05	0.00569076	2.15159
2D	Q9WVJ3	Carboxypeptidase Q (EC 3.4.17.-) (Hematopoietic lineage switch 2) (Plasma glutamate carboxypeptidase)	Cpq Hls2 Pgcp	1.05852	28.8657	5.02595	0.0010127	0.0194242	-0.544357
2D	Q9Z127	Large neutral amino acids transporter small subunit 1 (4F2 light chain) (4F2 LC) (4F2LC) (L-type amino acid transporter 1) (LAT1) (Solute carrier family 7 member 5)	Slc7a5 Lat1	-1.12427	25.6646	-2.70614	0.0267656	0.117298	-3.91321
2D	Q9Z183	Protein-arginine deiminase type-4 (EC 3.5.3.15) (Peptidylarginine deiminase IV) (Protein-arginine deiminase type IV)	Padi4 Pad4 Pdi4	2.17997	29.2465	4.80451	0.00133964	0.0223392	-0.834679
2D	Q9Z1E4	Glycogen [starch] synthase, muscle (EC 2.4.1.11)	Gys1 Gys Gys3	1.01739	28.0995	3.48452	0.00823688	0.0644595	-2.71486
2D	Q9Z1X4	Interleukin enhancer-binding factor 3	Ilf3	-1.28912	28.0372	-5.11209	0.000909989	0.0191796	-0.433444
2D	Q9Z2X8	Kelch-like ECH-associated protein 1 (Cytosolic inhibitor of Nrf2) (INrf2)	Keap1 Inrf2 Kiaa0132	-2.7743	24.4588	-3.78152	0.00535528	0.0505797	-2.27116
3D	A6X935	Inter alpha-trypsin inhibitor, heavy chain 4 (ITI heavy chain H4) (ITI-HC4) (Inter-alpha-inhibitor heavy chain 4)	Itih4	2.08428	31.7207	4.75195	0.00155923	0.0695805	-0.885299
3D	D0QMC3	Myeloid cell nuclear differentiation antigen-like protein	Mndal	-1.16852	26.3844	-2.37124	0.0460349	0.264894	-4.32488
3D	E9PV24	Fibrinogen alpha chain [Cleaved into: Fibrinopeptide A; Fibrinogen alpha chain]	Fga	1.4295	34.9273	3.04783	0.0164196	0.180783	-3.2962
3D	E9Q414	Apolipoprotein B-100 (Apo B-100) [Cleaved into: Apolipoprotein B-48 (Apo B-48)]	Apob	4.37364	28.3405	4.30128	0.00278999	0.0872499	-1.4832
3D	O08585	Clathrin light chain A (Lca)	Clta	1.12073	28.2618	4.51449	0.00211075	0.0791964	-1.19641
3D	O08795	Glucosidase 2 subunit beta (80K-H protein) (Glucosidase II subunit beta) (Protein kinase C substrate 60.1 kDa protein heavy chain) (PKCSH)	Prkcsh	-1.10958	30.9379	-3.43129	0.00933305	0.141233	-2.72181
3D	O09172	Glutamate--cysteine ligase regulatory subunit (GCS light chain) (Gamma-ECS regulatory subunit) (Gamma-glutamylcysteine synthetase regulatory subunit) (Glutamate--cysteine ligase modifier subunit)	Gclm Glclr	3.44757	25.2773	2.89818	0.0205619	0.197611	-3.52327
3D	O35435	Dihydroorotate dehydrogenase (quinone), mitochondrial (DHOdehase) (EC 1.3.5.2) (Dihydroorotate oxidase)	Dhodh	2.52056	24.3919	4.05206	0.00389897	0.0942093	-1.8272
3D	O35744	Chitinase-like protein 3 (EC 3.2.1.52) (Beta-N-acetylhexosaminidase Ym1) (Chitinase-3-like protein 3) (ECF-L) (Eosinophil chemotactic cytokine) (Secreted protein Ym1)	Chil3 Chi3l3 Ym1	1.34819	33.1058	3.80881	0.00545315	0.108233	-2.17168
3D	O54890	Integrin beta-3 (Platelet membrane glycoprotein IIIa) (GPIIIa) (CD antigen CD61)	Itgb3	1.66668	25.5937	3.97433	0.0043361	0.100649	-1.93636
3D	O54962	Barrier-to-autointegration factor (Breakpoint cluster region protein 1) (LAP2-binding protein 1) [Cleaved into: Barrier-to-autointegration factor, N-terminally processed]	Banf1 Baf Bcrp1 L2bp1	1.06388	26.8149	2.49886	0.0378199	0.248761	-4.13147
3D	O88351	Inhibitor of nuclear factor kappa-B kinase subunit beta (I-kappa-B-kinase beta) (IKK-B) (IKK-beta) (IkBKB) (EC 2.7.11.10) (I-kappa-B kinase 2) (IKK2) (Nuclear factor NF-kappa-B inhibitor kinase beta) (NFKBIKB)	Ikbkb Ikkb	-1.1351	24.2726	-4.64659	0.00178165	0.0729053	-1.02225
3D	O89112	Glutathione S-transferase LANCL1 (EC 2.5.1.18) (40 kDa erythrocyte membrane protein) (p40) (LanC-like protein 1)	Lancl1 Gpr69a	-2.41564	24.3117	-2.4139	0.0431048	0.260053	-4.26035
3D	P01029	Complement C4-B [Cleaved into: Complement C4 beta chain; Complement C4 alpha chain; C4a anaphylatoxin; Complement C4 gamma chain]	C4b C4	1.70947	30.9883	5.22131	0.000877704	0.0534229	-0.29633
3D	P01633	Ig kappa chain V19-17 (Ig kappa chain V-V region MPC11)	Igk-V19-17	1.19661	26.9141	3.67653	0.00656803	0.120737	-2.36241
3D	P01786	Ig heavy chain V region MOPC 47A		1.36032	23.5094	3.1405	0.0143013	0.170746	-3.15626
3D	P01872	Immunoglobulin heavy constant mu [Cleaved into: Mu' chain (55 kDa mu' chain)]	Ighm Igh-6	2.04787	30.6824	6.36409	0.000245239	0.0324607	0.99815
3D	P01898	H-2 class I histocompatibility antigen, Q10 alpha chain	H2-Q10	1.30663	28.3053	3.46939	0.00883256	0.137457	-2.66552
3D	P01942	Hemoglobin subunit alpha (Alpha-globin) (Hemoglobin alpha chain)	Hba Hba-a1	1.45583	36.0775	3.70186	0.00633695	0.117276	-2.3257
3D	P02088	Hemoglobin subunit beta-1 (Beta-1-globin) (Hemoglobin beta-1 chain) (Hemoglobin beta-major chain)	Hbb-b1	1.35102	36.5773	3.31816	0.0110049	0.152875	-2.88987
3D	P03953	Complement factor D (EC 3.4.21.46) (28 kDa adipocyte protein) (Adipsin) (C3 convertase activator) (Properdin factor D)	Cfd Adn Df	1.20341	25.6266	3.93635	0.00456868	0.100899	-1.99002
3D	P03987	Ig gamma-3 chain C region		1.06116	29.7834	3.73482	0.00604931	0.115073	-2.27809
3D	P04186	Complement factor B (EC 3.4.21.47) (C3/C5 convertase) [Cleaved into: Complement factor B Ba fragment; Complement factor B Bb fragment]	Cfb Bf H2-Bf	1.38843	30.7894	5.76968	0.000466157	0.0388145	0.348802
3D	P04441	H-2 class II histocompatibility antigen gamma chain (Ia antigen-associated invariant chain) (Ii) (MHC class II-associated invariant chain) (CD antigen CD74)	Cd74 Ii	-1.45751	28.5538	-5.91302	0.000397673	0.0363076	0.510024
3D	P04919	Band 3 anion transport protein (Anion exchange protein 1) (AE 1) (Anion exchanger 1) (MEB3) (Solute carrier family 4 member 1) (CD antigen CD233)	Slc4a1 Ae1	3.39196	28.1208	4.93899	0.00123545	0.0593667	-0.646476
3D	P06683	Complement component C9	C9	2.09593	28.0731	7.90132	5.59e-05	0.0127617	2.46191
3D	P06684	Complement C5 (Hemolytic complement) [Cleaved into: Complement C5 beta chain; Complement C5 alpha chain; C5a anaphylatoxin; Complement C5 alpha' chain]	C5 Hc	1.31987	29.8603	3.98176	0.0042921	0.100479	-1.92589
3D	P06909	Complement factor H (Protein beta-1-H)	Cfh Hf1	1.54513	30.8972	4.5364	0.00205187	0.0780564	-1.16733
3D	P08032	Spectrin alpha chain, erythrocytic 1 (Erythroid alpha-spectrin)	Spta1 Spna1 Spta	1.42602	26.13	2.97312	0.0183661	0.185852	-3.40942
3D	P08226	Apolipoprotein E (Apo-E)	Apoe	1.7829	32.6512	12.7542	1.73e-06	0.0011842	5.6161
3D	P08607	C4b-binding protein (C4bp)	C4bpa C4bp	2.61651	25.3946	7.17942	0.000108618	0.0198336	1.81071
3D	P09528	Ferritin heavy chain (Ferritin H subunit) (EC 1.16.3.1) [Cleaved into: Ferritin heavy chain, N-terminally processed]	Fth1 Fth	1.31297	32.7929	3.9579	0.00443509	0.100899	-1.95955
3D	P11157	Ribonucleoside-diphosphate reductase subunit M2 (EC 1.17.4.1) (Ribonucleotide reductase small chain) (Ribonucleotide reductase small subunit)	Rrm2	-1.53703	26.9545	-5.04813	0.00108106	0.05891	-0.509647
3D	P11247	Myeloperoxidase (MPO) (EC 1.11.2.2) [Cleaved into: Myeloperoxidase light chain; Myeloperoxidase heavy chain]	Mpo	1.45438	32.8152	4.36515	0.00256447	0.0846275	-1.39655
3D	P11672	Neutrophil gelatinase-associated lipocalin (NGAL) (Lipocalin-2) (Oncogene 24p3) (24p3) (SV-40-induced 24p3 protein) (Siderocalin LCN2) (p25)	Lcn2	1.0056	30.8248	4.20454	0.00317357	0.0876013	-1.61562
3D	P11859	Angiotensinogen (Serpin A8) [Cleaved into: Angiotensin-1 (Angiotensin 1-10) (Angiotensin I) (Ang I); Angiotensin-2 (Angiotensin 1-8) (Angiotensin II) (Ang II); Angiotensin-3 (Angiotensin 2-8) (Angiotensin III) (Ang III) (Des-Asp[1]-angiotensin II); Angiotensin-4 (Angiotensin 3-8) (Angiotensin IV) (Ang IV); Angiotensin 1-9; Angiotensin 1-7; Angiotensin 1-5; Angiotensin 1-4]	Agt Serpina8	1.42697	25.8788	2.77992	0.0245988	0.212389	-3.70333
3D	P12388	Plasminogen activator inhibitor 2, macrophage (PAI-2) (Serpin B2)	Serpinb2 Pai2 Planh2	2.64843	28.1237	3.88717	0.00488993	0.103027	-2.0598
3D	P13864	DNA (cytosine-5)-methyltransferase 1 (Dnmt1) (Met-1) (EC 2.1.1.37) (DNA methyltransferase MmuI) (DNA MTase MmuI) (M.MmuI) (MCMT)	Dnmt1 Dnmt Met1 Uim	-1.54557	26.1565	-2.44531	0.0410692	0.254158	-4.21277
3D	P14106	Complement C1q subcomponent subunit B	C1qb	1.18102	29.1797	6.02194	0.000353055	0.0356072	0.630537
3D	P14602	Heat shock protein beta-1 (HspB1) (Growth-related 25 kDa protein) (Heat shock 25 kDa protein) (HSP 25) (Heat shock 27 kDa protein) (HSP 27) (p25)	Hspb1 Hsp25 Hsp27	1.5262	29.1891	4.28077	0.00286692	0.0872499	-1.51116
3D	P14901	Heme oxygenase 1 (HO-1) (EC 1.14.14.18) (P32 protein)	Hmox1	1.4897	28.6534	5.47872	0.000648882	0.0467707	0.0121748
3D	P15119	Mast cell protease 2 (mMCP-2) (EC 3.4.21.-)	Mcpt2	-1.71675	24.553	-4.14652	0.00343077	0.0908665	-1.69573
3D	P15327	Bisphosphoglycerate mutase (BPGM) (EC 5.4.2.4) (2,3-bisphosphoglycerate mutase, erythrocyte) (2,3-bisphosphoglycerate synthase) (EC 5.4.2.11) (BPG-dependent PGAM)	Bpgm	2.18955	25.874	3.66337	0.00669161	0.122189	-2.38151
3D	P16254	Signal recognition particle 14 kDa protein (SRP14)	Srp14	-1.19322	26.3018	-6.31329	0.000258644	0.0324607	0.944602
3D	P17809	Solute carrier family 2, facilitated glucose transporter member 1 (Glucose transporter type 1, erythrocyte/brain) (GLUT-1) (GT1)	Slc2a1 Glut1	1.34251	27.9863	5.34651	0.000756931	0.0505667	-0.14502
3D	P18572	Basigin (Basic immunoglobulin superfamily) (HT7 antigen) (Membrane glycoprotein gp42) (CD antigen CD147)	Bsg	1.09863	27.7584	2.75307	0.0256248	0.213737	-3.74425
3D	P19221	Prothrombin (EC 3.4.21.5) (Coagulation factor II) [Cleaved into: Activation peptide fragment 1; Activation peptide fragment 2; Thrombin light chain; Thrombin heavy chain]	F2 Cf2	1.51265	30.5351	6.81074	0.000155571	0.0250653	1.45395
3D	P20040	H-2 class II histocompatibility antigen, E-Q beta chain (E-W17)		-1.64904	26.9368	-4.36919	0.0025509	0.0846275	-1.39109
3D	P20801	Troponin C, skeletal muscle (STNC)	Tnnc2 Tncs	1.19296	28.6736	2.36151	0.0467302	0.266889	-4.33957
3D	P20918	Plasminogen (EC 3.4.21.7) [Cleaved into: Plasmin heavy chain A; Activation peptide; Angiostatin; Plasmin heavy chain A, short form; Plasmin light chain B]	Plg	1.33364	32.3512	5.01412	0.00112677	0.0591026	-0.552081
3D	P21614	Vitamin D-binding protein (DBP) (VDB) (Gc-globulin) (Group-specific component)	Gc	1.42736	32.1206	4.64584	0.00178337	0.0729053	-1.02324
3D	P22907	Porphobilinogen deaminase (PBG-D) (EC 2.5.1.61) (Hydroxymethylbilane synthase) (HMBS) (Pre-uroporphyrinogen synthase)	Hmbs Uros1	-1.71598	25.197	-2.44739	0.0409377	0.254158	-4.20961
3D	P27005	Protein S100-A8 (Calgranulin-A) (Chemotactic cytokine CP-10) (Leukocyte L1 complex light chain) (Migration inhibitory factor-related protein 8) (MRP-8) (p8) (Pro-inflammatory S100 cytokine) (S100 calcium-binding protein A8)	S100a8 Caga Mrp8	2.07542	30.384	3.40928	0.00963588	0.144222	-2.7544
3D	P28654	Decorin (Bone proteoglycan II) (PG-S2) (PG40)	Dcn	1.20158	31.2949	2.79546	0.0240245	0.210908	-3.67965
3D	P28862	Stromelysin-1 (SL-1) (EC 3.4.24.17) (EMS-2) (Matrix metalloproteinase-3) (MMP-3) (Transin-1)	Mmp3	2.34948	29.1701	5.9271	0.000391569	0.0363076	0.525699
3D	P29391	Ferritin light chain 1 (Ferritin L subunit 1)	Ftl1 Ftl Ftl-1	1.14208	33.8591	4.961	0.00120247	0.0591026	-0.618731
3D	P29788	Vitronectin (VN) (S-protein) (Serum-spreading factor)	Vtn	1.18032	31.8068	4.71877	0.00162583	0.0695805	-0.928248
3D	P31725	Protein S100-A9 (Calgranulin-B) (Leukocyte L1 complex heavy chain) (Migration inhibitory factor-related protein 14) (MRP-14) (p14) (S100 calcium-binding protein A9)	S100a9 Cagb Mrp14	1.14307	35.3082	2.75873	0.0254051	0.213737	-3.73563
3D	P32261	Antithrombin-III (ATIII) (Serpin C1)	Serpinc1 At3	1.07897	32.1489	5.38149	0.000726534	0.0497494	-0.103165
3D	P35441	Thrombospondin-1 (Glycoprotein G)	Thbs1 Tsp1	1.37545	31.0529	8.01276	5.07e-05	0.0127617	2.55719
3D	P40630	Transcription factor A, mitochondrial (mtTFA) (Testis-specific high mobility group protein) (TS-HMG)	Tfam Hmgts	-1.64807	25.1289	-3.16158	0.0138608	0.170746	-3.12451
3D	P41317	Mannose-binding protein C (MBP-C) (Mannan-binding protein) (RA-reactive factor P28A subunit) (RARF/P28A)	Mbl2	1.93735	27.3806	3.23388	0.0124555	0.165867	-3.0159
3D	P43247	DNA mismatch repair protein Msh2 (MutS protein homolog 2)	Msh2	-1.26523	24.9113	-2.76834	0.0250362	0.213656	-3.72098
3D	P43883	Perilipin-2 (Adipophilin) (Adipose differentiation-related protein) (ADRP)	Plin2 Adfp Adrp	1.01373	30.3083	3.61477	0.0071701	0.125423	-2.45224
3D	P48193	Protein 4.1 (P4.1) (4.1R) (Band 4.1)	Epb41 Epb4.1 Kiaa4056	2.29834	24.3159	2.66028	0.0295237	0.226395	-3.88571
3D	P49182	Heparin cofactor 2 (Heparin cofactor II) (HC-II) (Protease inhibitor leuserpin-2) (Serpin D1)	Serpind1 Hcf2 Hcii	1.18952	29.4117	5.71436	0.000495986	0.0388145	0.285773
3D	P50171	Estradiol 17-beta-dehydrogenase 8 (EC 1.1.1.62) (17-beta-hydroxysteroid dehydrogenase 8) (17-beta-HSD 8) (3-ketoacyl-[acyl-carrier-protein] reductase alpha subunit) (KAR alpha subunit) (3-oxoacyl-[acyl-carrier-protein] reductase) (EC 1.1.1.-) (Protein Ke6) (Ke-6) (Testosterone 17-beta-dehydrogenase 8) (EC 1.1.1.239)	Hsd17b8 H2-Ke6 Hke6	-2.57521	23.9485	-2.92045	0.019882	0.194311	-3.4894
3D	P50431	Serine hydroxymethyltransferase, cytosolic (SHMT) (EC 2.1.2.1) (Glycine hydroxymethyltransferase) (Serine methylase)	Shmt1 Shmt	-1.05279	25.8532	-2.62725	0.0310549	0.229672	-3.93606
3D	P51855	Glutathione synthetase (GSH synthetase) (GSH-S) (EC 6.3.2.3) (Glutathione synthase)	Gss	-1.97165	26.5012	-2.91869	0.0199348	0.194311	-3.49208
3D	P52430	Serum paraoxonase/arylesterase 1 (PON 1) (EC 3.1.1.2) (EC 3.1.1.81) (EC 3.1.8.1) (Aromatic esterase 1) (A-esterase 1) (Serum aryldialkylphosphatase 1)	Pon1 Pon	1.62673	28.931	4.62458	0.00183236	0.0735871	-1.05107
3D	P54103	DnaJ homolog subfamily C member 2 (Mouse Id associate 1) (MIDA1) (Zuotin-related factor 1)	Dnajc2 Mida1 Zrf1	2.40396	24.0253	2.58349	0.0332096	0.238631	-4.00273
3D	P54227	Stathmin (Leukemia-associated gene protein) (Leukemia-associated phosphoprotein p18) (Metablastin) (Oncoprotein 18) (Op18) (Phosphoprotein p19) (pp19) (Prosolin) (Protein Pr22) (pp17)	Stmn1 Lag Lap18 Pr22	1.30003	30.8927	2.87846	0.0211839	0.201468	-3.55326
3D	P56376	Acylphosphatase-1 (EC 3.6.1.7) (Acylphosphatase, organ-common type isozyme) (Acylphosphate phosphohydrolase 1)	Acyp1 Acype	-1.06776	25.8335	-2.44113	0.0413345	0.254158	-4.2191
3D	P62274	40S ribosomal protein S29	Rps29	-1.13781	26.7762	-3.05391	0.0162709	0.180429	-3.28699
3D	P62307	Small nuclear ribonucleoprotein F (snRNP-F) (Sm protein F) (Sm-F) (SmF)	Snrpf	-2.33087	25.8001	-2.69923	0.0278175	0.22181	-3.82633
3D	P62482	Voltage-gated potassium channel subunit beta-2 (EC 1.1.1.-) (K(+) channel subunit beta-2) (Kv-beta-2) (Neuroimmune protein F5)	Kcnab2 Ckbeta2 I2rf5 Kcnb3	1.27903	25.7935	3.53848	0.00799635	0.135197	-2.56385
3D	P62858	40S ribosomal protein S28	Rps28	-1.47872	29.3767	-4.49549	0.00216329	0.0800712	-1.22168
3D	P62965	Cellular retinoic acid-binding protein 1 (Cellular retinoic acid-binding protein I) (CRABP-I)	Crabp1	-1.12971	28.9899	-4.02572	0.00404153	0.095429	-1.86409
3D	P63280	SUMO-conjugating enzyme UBC9 (EC 2.3.2.-) (RING-type E3 SUMO transferase UBC9) (SUMO-protein ligase) (Ubiquitin carrier protein 9) (mUBC9) (Ubiquitin carrier protein I) (Ubiquitin-conjugating enzyme E2 I) (Ubiquitin-protein ligase I)	Ube2i Ubc9 Ubce2i Ubce9	-1.10204	27.4684	-5.74144	0.00048113	0.0388145	0.316682
3D	P63321	Ras-related protein Ral-A	Rala Ral Ral-a	-1.13559	25.8278	-2.34566	0.0478863	0.269557	-4.36349
3D	P68404	Protein kinase C beta type (PKC-B) (PKC-beta) (EC 2.7.11.13)	Prkcb Pkcb Prkcb1	2.50387	24.9503	2.9688	0.0184855	0.185852	-3.41596
3D	P97290	Plasma protease C1 inhibitor (C1 Inh) (C1Inh) (C1 esterase inhibitor) (C1-inhibiting factor) (Serpin G1)	Serping1 C1nh	2.03019	30.0682	8.86442	2.48e-05	0.00848357	3.24269
3D	P97311	DNA replication licensing factor MCM6 (EC 3.6.4.12) (Mis5 homolog)	Mcm6 Mcmd6 Mis5	-1.01848	28.2784	-2.59943	0.0324075	0.236075	-3.97845
3D	P97363	Serine palmitoyltransferase 2 (EC 2.3.1.50) (Long chain base biosynthesis protein 2) (LCB 2) (Long chain base biosynthesis protein 2a) (LCB2a) (Serine-palmitoyl-CoA transferase 2) (SPT 2)	Sptlc2 Lcb2	1.51151	31.2979	3.09444	0.0153158	0.175047	-3.22574
3D	P97426	Eosinophil cationic protein 1 (ECP 1) (EC 3.1.27.-) (Eosinophil secondary granule ribonuclease 1) (EAR-1) (Ribonuclease 3-1) (RNase 3-1)	Ear1	-2.13475	24.9672	-3.81567	0.00540119	0.108212	-2.16185
3D	P97760	DNA-directed RNA polymerase II subunit RPB3 (RNA polymerase II subunit 3) (RNA polymerase II subunit B3) (DNA-directed RNA polymerase II 33 kDa polypeptide) (RPB33) (DNA-directed RNA polymerase II subunit C) (RPB31)	Polr2c Rpo2-3	-1.28252	25.8722	-3.43796	0.00924324	0.140853	-2.71193
3D	Q01339	Beta-2-glycoprotein 1 (APC inhibitor) (Activated protein C-binding protein) (Apolipoprotein H) (Apo-H) (Beta-2-glycoprotein I) (B2GPI) (Beta(2)GPI)	Apoh B2gp1	1.229	29.0147	3.71298	0.00623828	0.116881	-2.30962
3D	Q02357	Ankyrin-1 (ANK-1) (Erythrocyte ankyrin)	Ank1 Ank-1	2.84214	24.9485	2.69273	0.0280951	0.222442	-3.83624
3D	Q03734	Serine protease inhibitor A3M (Serpin A3M)	Serpina3m	1.09433	31.2771	2.86014	0.0217794	0.202531	-3.58114
3D	Q05BC3	Echinoderm microtubule-associated protein-like 1 (EMAP-1)	Eml1	-2.08593	26.2764	-2.53168	0.035959	0.244446	-4.08157
3D	Q06770	Corticosteroid-binding globulin (CBG) (Serpin A6) (Transcortin)	Serpina6 Cbg	-2.78107	24.9677	-4.39325	0.00247161	0.0846275	-1.35863
3D	Q06890	Clusterin (Apolipoprotein J) (Apo-J) (Clustrin) (Sulfated glycoprotein 2) (SGP-2) [Cleaved into: Clusterin beta chain; Clusterin alpha chain]	Clu Apoj Msgp-2	1.78253	30.9677	4.29017	0.0028314	0.0872499	-1.49834
3D	Q08642	Protein-arginine deiminase type-2 (EC 3.5.3.15) (Peptidylarginine deiminase II) (Protein-arginine deiminase type II)	Padi2 Pad2 Pdi Pdi2	-2.67698	25.5404	-2.48985	0.0383479	0.25128	-4.14516
3D	Q3TDD9	Protein phosphatase 1 regulatory subunit 21 (Coiled-coil domain-containing protein 128) (KLRAQ motif-containing protein 1)	Ppp1r21 Ccdc128 Klraq1	1.8385	25.5487	3.77166	0.00574415	0.111447	-2.22501
3D	Q3TDN2	FAS-associated factor 2 (UBX domain-containing protein 8)	Faf2 Kiaa0887 Ubxd8	1.50376	28.3254	6.19592	0.000292826	0.0348717	0.819514
3D	Q3U9G9	Delta(14)-sterol reductase LBR (Delta-14-SR) (EC 1.3.1.70) (3-beta-hydroxysterol Delta (14)-reductase) (C-14 sterol reductase) (C14SR) (Integral nuclear envelope inner membrane protein) (Lamin-B receptor) (Sterol C14-reductase)	Lbr	1.27173	29.7013	3.19306	0.0132295	0.170746	-3.07717
3D	Q3UGR5	Haloacid dehalogenase-like hydrolase domain-containing protein 2	Hdhd2	-1.39085	25.3669	-3.4383	0.00923879	0.140853	-2.71144
3D	Q3UJB9	Enhancer of mRNA-decapping protein 4	Edc4	-1.40189	25.6218	-2.96319	0.0186424	0.186356	-3.42449
3D	Q3UMY5	Echinoderm microtubule-associated protein-like 4 (EMAP-4)	Eml4	-1.45852	24.8926	-2.55809	0.0345295	0.241883	-4.04139
3D	Q3UND0	Src kinase-associated phosphoprotein 2 (Pyk2/RAFTK-associated protein) (SKAP55 homolog) (SKAP-HOM) (Src family-associated phosphoprotein 2) (Src kinase-associated phosphoprotein 55-related protein) (Src-associated adapter protein with PH and SH3 domains)	Skap2 Prap Ra70 Saps Scap2 Skap55r	1.24941	27.1882	5.11927	0.000991859	0.0565979	-0.421453
3D	Q4KMM3	Oxidation resistance protein 1 (Protein C7)	Oxr1 C7 Gm1238	-1.0158	27.3861	-3.82717	0.00531522	0.108212	-2.14539
3D	Q5DTU0	Actin filament-associated protein 1-like 2 (AFAP1-like protein 2)	Afap1l2 Kiaa1914	2.82314	23.8845	2.87898	0.0211673	0.201468	-3.55247
3D	Q60590	Alpha-1-acid glycoprotein 1 (AGP 1) (Orosomucoid-1) (OMD 1)	Orm1 Agp1 Orm-1	3.96994	30.212	18.0263	1.27e-07	0.00034848	7.57018
3D	Q60963	Platelet-activating factor acetylhydrolase (PAF acetylhydrolase) (EC 3.1.1.47) (1-alkyl-2-acetylglycerophosphocholine esterase) (2-acetyl-1-alkylglycerophosphocholine esterase) (LDL-associated phospholipase A2) (LDL-PLA(2)) (PAF 2-acylhydrolase)	Pla2g7 Pafah	1.19761	27.8353	6.13951	0.000311008	0.0354937	0.758714
3D	Q61129	Complement factor I (EC 3.4.21.45) (C3B/C4B inactivator) [Cleaved into: Complement factor I heavy chain; Complement factor I light chain]	Cfi If	1.03891	28.0554	2.97702	0.0182586	0.185852	-3.4035
3D	Q61147	Ceruloplasmin (EC 1.16.3.1) (Ferroxidase)	Cp	2.36661	32.0299	10.5849	6.86e-06	0.00313277	4.42664
3D	Q61247	Alpha-2-antiplasmin (Alpha-2-AP) (Alpha-2-plasmin inhibitor) (Alpha-2-PI) (Serpin F2)	Serpinf2 Pli	1.24186	30.234	4.25416	0.00297014	0.0876013	-1.54752
3D	Q61334	B-cell receptor-associated protein 29 (BCR-associated protein 29) (Bap29)	Bcap29 Bap29	1.67134	26.3241	3.14638	0.0141769	0.170746	-3.14739
3D	Q61646	Haptoglobin [Cleaved into: Haptoglobin alpha chain; Haptoglobin beta chain]	Hp	5.90003	32.1189	9.74957	1.25e-05	0.00488717	3.88249
3D	Q61702	Inter-alpha-trypsin inhibitor heavy chain H1 (ITI heavy chain H1) (ITI-HC1) (Inter-alpha-inhibitor heavy chain 1)	Itih1	1.50629	30.7743	3.15952	0.0139031	0.170746	-3.1276
3D	Q61703	Inter-alpha-trypsin inhibitor heavy chain H2 (ITI heavy chain H2) (ITI-HC2) (Inter-alpha-inhibitor heavy chain 2)	Itih2	1.24025	30.1022	3.48659	0.00861602	0.136856	-2.64015
3D	Q61704	Inter-alpha-trypsin inhibitor heavy chain H3 (ITI heavy chain H3) (ITI-HC3) (Inter-alpha-inhibitor heavy chain 3)	Itih3	3.0664	29.0344	5.26924	0.000829136	0.0528141	-0.238123
3D	Q61739	Integrin alpha-6 (CD49 antigen-like family member F) (VLA-6) (CD antigen CD49f) [Cleaved into: Integrin alpha-6 heavy chain; Integrin alpha-6 light chain]	Itga6	1.32457	25.7932	3.16477	0.0137955	0.170746	-3.11971
3D	Q61805	Lipopolysaccharide-binding protein (LBP)	Lbp	3.82448	25.9544	7.6442	7.04e-05	0.0144537	2.23687
3D	Q61838	Pregnancy zone protein (Alpha-2-macroglobulin) (Alpha-2-M) [Cleaved into: Alpha-2-macroglobulin 165 kDa subunit; Alpha-2-macroglobulin 35 kDa subunit]	Pzp A2m	1.038	34.6883	2.72434	0.026772	0.219864	-3.78806
3D	Q62384	Zinc finger protein ZPR1 (Zinc finger protein 259)	Zpr1 Zfp259 Znf259	-2.53261	25.3233	-5.23601	0.000862484	0.0534229	-0.27844
3D	Q64133	Amine oxidase [flavin-containing] A (EC 1.4.3.4) (Monoamine oxidase type A) (MAO-A)	Maoa	1.09684	26.9521	3.18324	0.013423	0.170746	-3.09192
3D	Q64213	Splicing factor 1 (CW17) (Mammalian branch point-binding protein) (BBP) (mBBP) (Transcription factor ZFM1) (mZFM) (Zinc finger gene in MEN1 locus) (Zinc finger protein 162)	Sf1 Zfm1 Zfp162	-1.39079	25.9618	-3.40199	0.00973851	0.144966	-2.76522
3D	Q64726	Zinc-alpha-2-glycoprotein (Zn-alpha-2-GP) (Zn-alpha-2-glycoprotein)	Azgp1	1.15276	27.7515	3.94715	0.00450121	0.100899	-1.97475
3D	Q6EDY6	F-actin-uncapping protein LRRC16A (CARMIL homolog) (Capping protein regulator and myosin 1 linker protein 1) (Capping protein, Arp2/3 and myosin-I linker homolog 1) (Capping protein, Arp2/3 and myosin-I linker protein 1) (CARML1) (Leucine-rich repeat-containing protein 16A)	Carmil1 Carmil Lrrc16 Lrrc16a	-2.89642	24.383	-2.99556	0.0177572	0.185852	-3.37538
3D	Q6PAR5	GTPase-activating protein and VPS9 domain-containing protein 1 (GAPex-5) (Rab5-activating protein 6)	Gapvd1 Gapex5 Kiaa1521	1.13076	25.4116	2.5247	0.036347	0.245347	-4.09219
3D	Q6X893	Choline transporter-like protein 1 (Solute carrier family 44 member 1) (CD antigen CD92)	Slc44a1 Cd92 Cdw92 Ctl1	2.13841	24.3878	3.17049	0.013679	0.170746	-3.1111
3D	Q80UW8	DNA-directed RNA polymerases I, II, and III subunit RPABC1 (RNA polymerases I, II, and III subunit ABC1) (DNA-directed RNA polymerase II subunit E) (RPB5 homolog)	Polr2e	-1.4448	24.8413	-2.41401	0.0430975	0.260053	-4.26019
3D	Q80V26	Inositol monophosphatase 3 (IMP 3) (IMPase 3) (EC 3.1.3.25) (EC 3.1.3.7) (Golgi 3-prime phosphoadenosine 5-prime phosphate 3-prime phosphatase) (Golgi-resident PAP phosphatase) (gPAPP) (Inositol monophosphatase domain-containing protein 1) (Inositol-1(or 4)-monophosphatase 3) (Myo-inositol monophosphatase A3)	Impad1 Impa3	2.51027	24.3237	2.96888	0.0184835	0.185852	-3.41585
3D	Q80ZJ1	Ras-related protein Rap-2a	Rap2a	1.01326	23.5378	5.09415	0.00102241	0.0571504	-0.452512
3D	Q810A7	ATP-dependent RNA helicase DDX42 (EC 3.6.4.13) (DEAD box protein 42)	Ddx42	-1.14716	26.7855	-4.19684	0.00320647	0.0876013	-1.62623
3D	Q8BGR9	Ubiquitin-like domain-containing CTD phosphatase 1 (EC 3.1.3.16) (Nuclear proteasome inhibitor UBLCP1)	Ublcp1	-1.60252	24.9262	-4.09905	0.00365799	0.0932398	-1.76163
3D	Q8BH35	Complement component C8 beta chain (Complement component 8 subunit beta)	C8b	1.41362	27.8442	2.85448	0.021967	0.202531	-3.58976
3D	Q8BHG1	Nardilysin (EC 3.4.24.61) (N-arginine dibasic convertase) (NRD convertase) (NRD-C) (Nardilysin convertase)	Nrdc Nrd1	-1.47079	26.6618	-2.35522	0.0471855	0.26758	-4.34906
3D	Q8BJS4	SUN domain-containing protein 2 (Protein unc-84 homolog B) (Sad1/unc-84 protein-like 2)	Sun2 Unc84b	1.72254	29.3584	4.05504	0.00388319	0.0942093	-1.82303
3D	Q8BKZ9	Pyruvate dehydrogenase protein X component, mitochondrial (Dihydrolipoamide dehydrogenase-binding protein of pyruvate dehydrogenase complex) (Lipoyl-containing pyruvate dehydrogenase complex component X)	Pdhx	1.39449	26.227	3.00065	0.017622	0.185852	-3.36765
3D	Q8BND5	Sulfhydryl oxidase 1 (mSOx) (EC 1.8.3.2) (Quiescin Q6) (Skin sulfhydryl oxidase)	Qsox1 Qscn6 Sox	2.1786	28.3932	4.69964	0.00166562	0.0701865	-0.953075
3D	Q8BVY0	Ribosomal L1 domain-containing protein 1	Rsl1d1	-3.74211	24.344	-5.99386	0.000364002	0.0356072	0.599636
3D	Q8BWU5	Probable tRNA N6-adenosine threonylcarbamoyltransferase (EC 2.3.1.234) (N6-L-threonylcarbamoyladenine synthase) (t(6)A synthase) (O-sialoglycoprotein endopeptidase) (t(6)A37 threonylcarbamoyladenosine biosynthesis protein Osgep) (tRNA threonylcarbamoyladenosine biosynthesis protein Osgep)	Osgep	-1.11537	25.4768	-2.54186	0.0354008	0.243796	-4.06609
3D	Q8BWZ3	N-alpha-acetyltransferase 25, NatB auxiliary subunit (Mitochondrial distribution and morphology protein 20) (N-terminal acetyltransferase B complex subunit MDM20) (NatB complex subunit MDM20) (N-terminal acetyltransferase B complex subunit NAA25)	Naa25 Mdm20	-1.3667	25.8374	-3.1488	0.0141261	0.170746	-3.14375
3D	Q8C2Q3	RNA-binding protein 14 (RNA-binding motif protein 14)	Rbm14	2.34997	24.6631	5.51136	0.000624905	0.0467707	0.0505634
3D	Q8CFI7	DNA-directed RNA polymerase II subunit RPB2 (EC 2.7.7.6) (DNA-directed RNA polymerase II 140 kDa polypeptide) (DNA-directed RNA polymerase II subunit B) (RNA polymerase II subunit 2) (RNA polymerase II subunit B2)	Polr2b	-1.30281	25.7934	-4.60108	0.00188824	0.0738843	-1.08194
3D	Q8CGY8	UDP-N-acetylglucosamine--peptide N-acetylglucosaminyltransferase 110 kDa subunit (EC 2.4.1.255) (O-GlcNAc transferase subunit p110) (O-linked N-acetylglucosamine transferase 110 kDa subunit) (OGT)	Ogt	-1.36004	25.7319	-2.6872	0.0283336	0.222442	-3.84468
3D	Q8JZM7	Parafibromin (Cell division cycle protein 73 homolog) (Hyperparathyroidism 2 protein homolog)	Cdc73	1.29641	24.1415	3.41707	0.00952752	0.143384	-2.74286
3D	Q8K0E8	Fibrinogen beta chain [Cleaved into: Fibrinopeptide B; Fibrinogen beta chain]	Fgb	1.54613	34.9876	3.09473	0.0153091	0.175047	-3.2253
3D	Q8K2B0	Endoplasmic reticulum protein SC65 (Leprecan-like protein 4) (Prolyl 3-hydroxylase family member 4) (Synaptonemal complex protein SC65)	P3h4 Leprel4 Sc65	-3.31143	24.1427	-3.6258	0.00705838	0.125423	-2.43616
3D	Q8K2C9	Very-long-chain (3R)-3-hydroxyacyl-CoA dehydratase 3 (EC 4.2.1.134) (3-hydroxyacyl-CoA dehydratase 3) (HACD3) (Butyrate-induced protein 1) (B-ind1) (Protein-tyrosine phosphatase-like A domain-containing protein 1)	Hacd3 Ptplad1	-1.4807	27.068	-3.03305	0.0167866	0.182455	-3.31856
3D	Q8K363	ATP-dependent RNA helicase DDX18 (EC 3.6.4.13) (DEAD box protein 18)	Ddx18	-1.55076	25.8157	-2.32734	0.0492586	0.27367	-4.3911
3D	Q8K3J1	NADH dehydrogenase [ubiquinone] iron-sulfur protein 8, mitochondrial (EC 1.6.99.3) (EC 7.1.1.2) (Complex I-23kD) (CI-23kD) (NADH-ubiquinone oxidoreductase 23 kDa subunit)	Ndufs8	1.54397	25.3428	4.43538	0.00233912	0.082139	-1.302
3D	Q8R121	Protein Z-dependent protease inhibitor (PZ-dependent protease inhibitor) (PZI) (Serpin A10)	Serpina10 Zpi	2.71624	28.5387	8.33479	3.84e-05	0.0116852	2.82504
3D	Q8R1G6	PDZ and LIM domain protein 2 (PDZ-LIM protein mystique)	Pdlim2	1.58683	23.5743	2.81024	0.0234911	0.206888	-3.65713
3D	Q8R2S8	CD177 antigen (CD antigen CD177)	Cd177	1.71277	30.1087	3.81761	0.00538657	0.108212	-2.15907
3D	Q8R2Y8	Peptidyl-tRNA hydrolase 2, mitochondrial (PTH 2) (EC 3.1.1.29)	Ptrh2 Pth2	1.00137	25.6733	3.10266	0.0151292	0.174847	-3.21332
3D	Q8R3S6	Exocyst complex component 1 (Exocyst complex component Sec3)	Exoc1 Sec3 Sec3l1	1.43102	26.3209	2.50862	0.0372569	0.247086	-4.11665
3D	Q8R480	Nuclear pore complex protein Nup85 (85 kDa nucleoporin) (FROUNT) (Nucleoporin Nup85) (Pericentrin-1)	Nup85 Pcnt1	-3.52111	29.5248	-2.36094	0.0467714	0.266889	-4.34043
3D	Q8R4Y4	Stabilin-1 (Fasciclin, EGF-like, laminin-type EGF-like and link domain-containing scavenger receptor 1) (FEEL-1)	Stab1 Feel1	1.20827	26.3707	3.00035	0.01763	0.185852	-3.36811
3D	Q8R5F7	Interferon-induced helicase C domain-containing protein 1 (EC 3.6.4.13) (Helicase with 2 CARD domains) (Helicard) (Interferon induced with helicase C domain protein 1) (Melanoma differentiation-associated protein 5) (MDA-5) (RIG-I-like receptor 2) (RLR-2)	Ifih1	-2.94409	23.9325	-2.33597	0.0486075	0.272261	-4.3781
3D	Q8VCM7	Fibrinogen gamma chain	Fgg	1.39812	34.7704	2.83978	0.0224618	0.204573	-3.61215
3D	Q8VEB4	Group XV phospholipase A2 (EC 2.3.1.-) (1-O-acylceramide synthase) (ACS) (LCAT-like lysophospholipase) (LLPL) (Lysophospholipase 3) (Lysosomal phospholipase A2) (LPLA2)	Pla2g15 Lypla3	2.98199	23.8533	4.9676	0.00119276	0.0591026	-0.610422
3D	Q8VEE4	Replication protein A 70 kDa DNA-binding subunit (RP-A p70) (Replication factor A protein 1) (RF-A protein 1)	Rpa1	-1.12008	26.2433	-3.19589	0.0131742	0.170746	-3.07292
3D	Q91VH6	Protein MEMO1 (Mediator of ErbB2-driven cell motility 1) (Memo-1)	Memo1	-1.49278	25.1961	-2.62681	0.0310757	0.229672	-3.93673
3D	Q91WP6	Serine protease inhibitor A3N (Serpin A3N)	Serpina3n Spi2	1.71352	32.5602	7.59178	7.39e-05	0.0144537	2.19006
3D	Q91X72	Hemopexin	Hpx Hpxn	2.39864	34.0566	12.7834	1.7e-06	0.0011842	5.63018
3D	Q91YD6	Villin-like protein (EF-6)	Vill Villp	2.19742	27.2628	11.3192	4.19e-06	0.00229625	4.86275
3D	Q91YI4	Beta-arrestin-2 (Arrestin beta-2)	Arrb2	3.41638	27.4681	13.2821	1.28e-06	0.0011842	5.86423
3D	Q91ZW2	GDP-fucose protein O-fucosyltransferase 1 (EC 2.4.1.221) (Peptide-O-fucosyltransferase 1) (O-FucT-1)	Pofut1	-2.63463	24.3915	-4.2851	0.0028505	0.0872499	-1.50525
3D	Q921I1	Serotransferrin (Transferrin) (Beta-1 metal-binding globulin) (Siderophilin)	Tf Trf	1.49748	35.9764	7.99109	5.17e-05	0.0127617	2.53877
3D	Q921W0	Charged multivesicular body protein 1a (Chromatin-modifying protein 1a) (CHMP1a)	Chmp1a Chmp1 Pcoln3	1.42008	26.513	3.33398	0.0107533	0.152875	-2.8663
3D	Q922H4	Mannose-1-phosphate guanyltransferase alpha (GDP-mannose pyrophosphorylase A) (GTP-mannose-1-phosphate guanylyltransferase alpha)	Gmppa	-1.16628	26.4994	-4.08179	0.00374457	0.0932398	-1.78568
3D	Q99J45	Nuclear receptor-binding protein (HLS7-interacting protein kinase) (MLF1 adapter molecule)	Nrbp1 Madm Nrbp	2.41324	24.8518	4.15406	0.0033961	0.0908665	-1.68529
3D	Q99LC3	NADH dehydrogenase [ubiquinone] 1 alpha subcomplex subunit 10, mitochondrial (Complex I-42kD) (CI-42kD) (NADH-ubiquinone oxidoreductase 42 kDa subunit)	Ndufa10	1.16456	26.712	3.96414	0.00439721	0.100899	-1.95074
3D	Q99LI7	Cleavage stimulation factor subunit 3 (CF-1 77 kDa subunit) (Cleavage stimulation factor 77 kDa subunit) (CSTF 77 kDa subunit) (CstF-77)	Cstf3	-2.4334	25.1403	-3.31997	0.0109759	0.152875	-2.88718
3D	Q99LI8	Hepatocyte growth factor-regulated tyrosine kinase substrate	Hgs Hrs	-1.2162	26.7261	-2.63007	0.0309209	0.229672	-3.93176
3D	Q99M87	DnaJ homolog subfamily A member 3, mitochondrial (DnaJ protein Tid-1) (mTid-1) (Tumorous imaginal discs protein Tid56 homolog)	Dnaja3 Tid1	1.32289	24.7494	2.39918	0.0440943	0.261581	-4.28264
3D	Q9CQE5	Regulator of G-protein signaling 10 (RGS10)	Rgs10	-1.99757	24.5651	-2.38952	0.0447553	0.261933	-4.29725
3D	Q9CQY5	Magnesium transporter protein 1 (MagT1) (Dolichyl-diphosphooligosaccharide--protein glycosyltransferase subunit MAGT1) (Oligosaccharyl transferase subunit MAGT1) (Implantation-associated protein) (IAP)	Magt1 Iag2	1.19904	26.459	2.68351	0.0284936	0.222983	-3.8503
3D	Q9CRC8	Leucine-rich repeat-containing protein 40	Lrrc40	2.10383	25.4618	2.63692	0.0305982	0.229672	-3.92132
3D	Q9CWZ3	RNA-binding protein 8A (RNA-binding motif protein 8A) (Ribonucleoprotein RBM8A)	Rbm8a Rbm8	-2.77921	26.0002	-2.53977	0.0355147	0.243796	-4.06927
3D	Q9CXR1	Dehydrogenase/reductase SDR family member 7 (EC 1.1.-.-) (Retinal short-chain dehydrogenase/reductase 4) (retSDR4)	Dhrs7 Retsdr4	1.05522	28.1234	3.81416	0.00541259	0.108212	-2.16402
3D	Q9CZ28	Vacuolar-sorting protein SNF8 (ESCRT-II complex subunit VPS22)	Snf8 D11Moh34	1.72111	25.7556	5.00109	0.00114485	0.0591026	-0.568394
3D	Q9CZX8	40S ribosomal protein S19	Rps19	-1.18158	30.2808	-6.04943	0.00034269	0.0356072	0.660682
3D	Q9D0A3	Arpin (Arp2/3 inhibition protein)	Arpin	-2.04183	25.2822	-3.33345	0.0107615	0.152875	-2.86708
3D	Q9D125	28S ribosomal protein S25, mitochondrial (MRP-S25) (S25mt)	Mrps25 Rpms25	2.87166	23.1005	3.73114	0.00608064	0.115073	-2.28338
3D	Q9D554	Splicing factor 3A subunit 3 (SF3a60) (Spliceosome-associated protein 61) (SAP 61)	Sf3a3 Sap61	-1.3785	27.2439	-2.31963	0.0498481	0.274962	-4.40272
3D	Q9DBD0	Inhibitor of carbonic anhydrase	Ica	1.20645	28.0513	3.90909	0.0047438	0.10198	-2.02865
3D	Q9DC70	NADH dehydrogenase [ubiquinone] iron-sulfur protein 7, mitochondrial (EC 1.6.99.3) (EC 7.1.1.2) (Complex I-20kD) (CI-20kD) (NADH-ubiquinone oxidoreductase 20 kDa subunit)	Ndufs7	1.40539	25.8565	3.90575	0.00476577	0.10198	-2.03339
3D	Q9EQQ9	Protein O-GlcNAcase (OGA) (EC 3.2.1.169) (Beta-N-acetylhexosaminidase) (Beta-hexosaminidase) (Bifunctional protein NCOAT) (Meningioma-expressed antigen 5) (N-acetyl-beta-D-glucosaminidase) (N-acetyl-beta-glucosaminidase)	Oga Hexc Kiaa0679 Mgea5	3.17183	23.4643	6.6804	0.000177258	0.0269727	1.32367
3D	Q9EQX4	Allograft inflammatory factor 1-like (Ionized calcium-binding adapter molecule 2)	Aif1l Iba2	-1.59592	25.5084	-2.9889	0.0179356	0.185852	-3.38547
3D	Q9ERB0	Synaptosomal-associated protein 29 (SNAP-29) (Golgi SNARE of 32 kDa) (Gs32) (Soluble 29 kDa NSF attachment protein) (Vesicle-membrane fusion protein SNAP-29)	Snap29	2.61254	24.4043	6.86241	0.000147804	0.0250653	1.50498
3D	Q9ERS5	Pleckstrin homology domain-containing family A member 2 (PH domain-containing family A member 2) (PH domain-containing adaptor PHAD47) (Tandem PH domain-containing protein 2) (TAPP-2)	Plekha2 Tapp2	1.61903	24.068	2.62023	0.0313905	0.229889	-3.94675
3D	Q9ET22	Dipeptidyl peptidase 2 (EC 3.4.14.2) (Dipeptidyl aminopeptidase II) (Dipeptidyl peptidase 7) (Dipeptidyl peptidase II) (DPP II) (Quiescent cell proline dipeptidase)	Dpp7 Dpp2 Qpp	1.45996	26.4833	3.22443	0.0126303	0.166319	-3.03007
3D	Q9JHI7	Exosome complex component RRP45 (Autoantigen PM/Scl 1) (Exosome component 9) (P75 polymyositis-scleroderma overlap syndrome-associated autoantigen) (Polymyositis/scleroderma autoantigen 1) (Polymyositis/scleroderma autoantigen 75 kDa) (PM/Scl-75)	Exosc9 Pmscl1	-1.25466	24.5894	-2.64152	0.0303837	0.229259	-3.91431
3D	Q9JIG7	Coiled-coil domain-containing protein 22	Ccdc22 DXImx40e	-1.02765	26.871	-2.44033	0.0413853	0.254158	-4.22031
3D	Q9JIY5	Serine protease HTRA2, mitochondrial (EC 3.4.21.108) (High temperature requirement protein A2) (HtrA2) (Omi stress-regulated endoprotease) (Serine protease 25) (Serine proteinase OMI)	Htra2 Omi Prss25	-1.25047	26.602	-3.12996	0.014527	0.17077	-3.17214
3D	Q9JJ00	Phospholipid scramblase 1 (PL scramblase 1) (Ca(2+)-dependent phospholipid scramblase 1) (Transplantability-associated protein 1) (NOR1) (TRA1)	Plscr1 Tra1b Tras1	1.24098	27.0664	4.1118	0.00359538	0.0929031	-1.74389
3D	Q9JJ59	ATP-binding cassette sub-family B member 9 (ATP-binding cassette transporter 9) (ABC transporter 9 protein) (mABCB9) (TAP-like protein) (TAPL)	Abcb9 Kiaa1520	1.47959	31.3194	3.13586	0.0144002	0.170746	-3.16325
3D	Q9JJA4	Ribosome biogenesis protein WDR12 (WD repeat-containing protein 12)	Wdr12 MNCb-5414	-1.11062	24.4106	-2.62185	0.0313127	0.229889	-3.94429
3D	Q9JK81	UPF0160 protein MYG1, mitochondrial (Protein Gamm1)	Myg1	-1.04322	26.9987	-2.8281	0.022863	0.204573	-3.62992
3D	Q9JL16	Interferon-stimulated gene 20 kDa protein (EC 3.1.13.1) (Promyelocytic leukemia nuclear body-associated protein ISG20) (Protein DnaQL)	Isg20	1.76234	24.6536	3.06989	0.015887	0.179072	-3.26283
3D	Q9JLJ5	Elongation of very long chain fatty acids protein 1 (EC 2.3.1.199) (3-keto acyl-CoA synthase Elovl1) (ELOVL fatty acid elongase 1) (ELOVL FA elongase 1) (Very long chain 3-ketoacyl-CoA synthase 1) (Very long chain 3-oxoacyl-CoA synthase 1)	Elovl1 Ssc1	2.71756	24.3338	2.76191	0.0252824	0.21373	-3.73078
3D	Q9QXH4	Integrin alpha-X (CD11 antigen-like family member C) (Leukocyte adhesion glycoprotein p150,95 alpha chain) (Leukocyte adhesion receptor p150,95) (CD antigen CD11c)	Itgax	-2.10539	25.8417	-2.6433	0.030301	0.229259	-3.9116
3D	Q9QXZ0	Microtubule-actin cross-linking factor 1 (Actin cross-linking family 7)	Macf1 Acf7 Aclp7 Macf	-1.83324	26.4952	-4.58451	0.00192876	0.0744065	-1.10375
3D	Q9QZ47	Troponin T, fast skeletal muscle (TnTf) (Fast skeletal muscle troponin T) (fTnT)	Tnnt3	1.62684	27.5329	4.23946	0.00302892	0.0876013	-1.56767
3D	Q9Z0S1	3'(2'),5'-bisphosphate nucleotidase 1 (EC 3.1.3.7) (Bisphosphate 3'-nucleotidase 1) (PAP-inositol 1,4-phosphatase) (PIP)	Bpnt1	-1.04283	27.1662	-4.33041	0.00268458	0.0865065	-1.4436
3D	Q9Z1B5	Mitotic spindle assembly checkpoint protein MAD2A (Mitotic arrest deficient 2-like protein 1) (MAD2-like protein 1)	Mad2l1 Mad2a	-1.29267	25.1364	-4.72237	0.00161844	0.0695805	-0.923569
3D	Q9Z1E4	Glycogen [starch] synthase, muscle (EC 2.4.1.11)	Gys1 Gys Gys3	1.89208	27.8619	2.71374	0.0272083	0.220282	-3.80421
7D	A2ADY9	Protein DDI1 homolog 2 (EC 3.4.23.-)	Ddi2	2.06355	25.169	3.71639	0.00585928	0.108326	-2.11932
7D	A6X935	Inter alpha-trypsin inhibitor, heavy chain 4 (ITI heavy chain H4) (ITI-HC4) (Inter-alpha-inhibitor heavy chain 4)	Itih4	1.20699	29.7537	2.45972	0.0392191	0.20754	-3.99862
7D	B1ARD6	Schlafen family member 9 (EC 3.1.-.-) (Schlafen-9)	Slfn9	-1.12294	27.5627	-2.85242	0.0213099	0.166591	-3.40274
7D	B1AZP2	Disks large-associated protein 4 (DAP-4) (PSD-95/SAP90-binding protein 4) (SAP90/PSD-95-associated protein 4) (SAPAP-4)	Dlgap4 Kiaa0964 Sapap4	-1.65865	24.8163	-2.51228	0.0361287	0.200317	-3.91909
7D	B2RXC1	Trafficking protein particle complex subunit 11	Trappc11	1.51305	24.3937	2.31299	0.0493305	0.223333	-4.21954
7D	D3YXK2	Scaffold attachment factor B1 (SAF-B1)	Safb Safb1	-1.01602	26.4192	-2.49553	0.037086	0.201416	-3.94445
7D	D3YZP9	Coiled-coil domain-containing protein 6	Ccdc6	-1.28629	25.2565	-2.62779	0.0301769	0.186579	-3.74389
7D	E9Q735	Ubiquitin conjugation factor E4 A (EC 2.3.2.-)	Ube4a Ufd2b	1.43652	25.262	3.82364	0.00502487	0.105988	-1.96578
7D	O08692	Neutrophilic granule protein (NGP) (Cystatin-like protein) (Myeloid bactenecin protein) (Myeloid secondary granule protein)	Ngp	1.53008	30.4561	3.2892	0.0109728	0.131242	-2.74524
7D	O35459	Delta(3,5)-Delta(2,4)-dienoyl-CoA isomerase, mitochondrial (EC 5.3.3.-)	Ech1	-1.05552	26.7431	-4.67328	0.00157833	0.082295	-0.810135
7D	O35744	Chitinase-like protein 3 (EC 3.2.1.52) (Beta-N-acetylhexosaminidase Ym1) (Chitinase-3-like protein 3) (ECF-L) (Eosinophil chemotactic cytokine) (Secreted protein Ym1)	Chil3 Chi3l3 Ym1	2.26727	30.8979	3.91943	0.00438666	0.104276	-1.83
7D	O35972	39S ribosomal protein L23, mitochondrial (L23mt) (MRP-L23) (L23 mitochondrial-related protein)	Mrpl23 L23mrp	-1.20158	24.7234	-2.96491	0.0179289	0.15609	-3.23231
7D	O70145	Neutrophil cytosol factor 2 (NCF-2) (67 kDa neutrophil oxidase factor) (NADPH oxidase activator 2) (Neutrophil NADPH oxidase factor 2) (p67-phox)	Ncf2 Noxa2 P67phox	1.94136	27.6052	4.06951	0.00355517	0.100093	-1.61994
7D	O70152	Dolichol-phosphate mannosyltransferase subunit 1 (EC 2.4.1.83) (Dolichol-phosphate mannose synthase subunit 1) (DPM synthase subunit 1) (Dolichyl-phosphate beta-D-mannosyltransferase subunit 1) (Mannose-P-dolichol synthase subunit 1) (MPD synthase)	Dpm1	-2.71738	27.5839	-17.9365	9.13e-08	0.000125072	7.24832
7D	O70250	Phosphoglycerate mutase 2 (EC 5.4.2.11) (EC 5.4.2.4) (BPG-dependent PGAM 2) (Muscle-specific phosphoglycerate mutase) (Phosphoglycerate mutase isozyme M) (PGAM-M)	Pgam2	3.55072	25.8809	2.49577	0.0370718	0.201416	-3.94408
7D	O70252	Heme oxygenase 2 (HO-2) (EC 1.14.14.18)	Hmox2	1.25187	26.9509	3.7769	0.00537172	0.107616	-2.03249
7D	O70309	Integrin beta-5	Itgb5	1.30153	27.3214	4.22639	0.00286408	0.0987187	-1.40401
7D	O70378	ER membrane protein complex subunit 8 (Neighbor of COX4)	Emc8 Cox4al Cox4nb Noc4	-1.55252	25.3362	-2.95581	0.0181803	0.15609	-3.24607
7D	O88653	Ragulator complex protein LAMTOR3 (Late endosomal/lysosomal adaptor and MAPK and MTOR activator 3) (MEK-binding partner 1) (Mp1) (Mitogen-activated protein kinase kinase 1-interacting protein 1) (Mitogen-activated protein kinase scaffold protein 1)	Lamtor3 Map2k1ip1 Mapbp Mapksp1	2.39171	26.1113	6.32466	0.00022281	0.0435912	1.1074
7D	O88783	Coagulation factor V (Activated protein C cofactor) [Cleaved into: Coagulation factor V heavy chain; Coagulation factor V light chain]	F5	-1.15285	24.9736	-3.70979	0.00591527	0.108326	-2.12882
7D	O88986	2-amino-3-ketobutyrate coenzyme A ligase, mitochondrial (AKB ligase) (EC 2.3.1.29) (Aminoacetone synthase) (Glycine acetyltransferase)	Gcat Kbl	-2.75986	25.3711	-2.44164	0.0403428	0.209829	-4.02593
7D	O89023	Tripeptidyl-peptidase 1 (TPP-1) (EC 3.4.14.9) (Lysosomal pepstatin-insensitive protease) (LPIC) (Tripeptidyl aminopeptidase) (Tripeptidyl-peptidase I) (TPP-I)	Tpp1 Cln2	1.56656	27.3551	4.26691	0.00271011	0.0987187	-1.34884
7D	O89053	Coronin-1A (Coronin-like protein A) (Clipin-A) (Coronin-like protein p57) (Tryptophan aspartate-containing coat protein) (TACO)	Coro1a Coro1	1.04672	31.1831	2.87113	0.0207048	0.16343	-3.37436
7D	P01029	Complement C4-B [Cleaved into: Complement C4 beta chain; Complement C4 alpha chain; C4a anaphylatoxin; Complement C4 gamma chain]	C4b C4	1.60261	28.4215	2.59895	0.0315623	0.189998	-3.78767
7D	P01631	Ig kappa chain V-II region 26-10		1.47173	28.0869	4.17686	0.00306515	0.0987187	-1.47177
7D	P01633	Ig kappa chain V19-17 (Ig kappa chain V-V region MPC11)	Igk-V19-17	1.75319	26.1797	3.41077	0.00915655	0.123001	-2.565
7D	P01635	Ig kappa chain V-V region K2 (Fragment)		2.36106	26.9358	5.77695	0.00040968	0.0590587	0.518531
7D	P01645	Ig kappa chain V-V region HP 93G7		2.54323	27.2699	3.60429	0.00689174	0.114588	-2.28145
7D	P01654	Ig kappa chain V-III region PC 2880/PC 1229		2.96073	27.4997	4.76339	0.00140465	0.082295	-0.694297
7D	P01786	Ig heavy chain V region MOPC 47A		1.34414	23.2079	4.47937	0.00203665	0.0870332	-1.0639
7D	P01837	Immunoglobulin kappa constant (Ig kappa chain C region MOPC 21)	Igkc	2.41112	30.9548	4.5079	0.001961	0.0859789	-1.02619
7D	P01864	Ig gamma-2A chain C region secreted form (B allele)		3.26891	31.0331	7.51698	6.67e-05	0.0295123	2.2439
7D	P01867	Ig gamma-2B chain C region	Igh-3	1.91448	29.6815	7.23958	8.71e-05	0.0295123	1.9961
7D	P01872	Immunoglobulin heavy constant mu [Cleaved into: Mu' chain (55 kDa mu' chain)]	Ighm Igh-6	2.0161	30.4167	5.40784	0.000631227	0.0640344	0.0958394
7D	P02468	Laminin subunit gamma-1 (Laminin B2 chain) (Laminin-1 subunit gamma) (Laminin-10 subunit gamma) (Laminin-11 subunit gamma) (Laminin-2 subunit gamma) (Laminin-3 subunit gamma) (Laminin-4 subunit gamma) (Laminin-6 subunit gamma) (Laminin-7 subunit gamma) (Laminin-8 subunit gamma) (Laminin-9 subunit gamma) (S-laminin subunit gamma) (S-LAM gamma)	Lamc1 Lamb-2 Lamc-1	-1.03644	27.816	-2.78143	0.0237776	0.171396	-3.51051
7D	P03953	Complement factor D (EC 3.4.21.46) (28 kDa adipocyte protein) (Adipsin) (C3 convertase activator) (Properdin factor D)	Cfd Adn Df	2.66708	25.234	3.24889	0.0116558	0.131301	-2.80532
7D	P04117	Fatty acid-binding protein, adipocyte (3T3-L1 lipid-binding protein) (Adipocyte lipid-binding protein) (ALBP) (Adipocyte-type fatty acid-binding protein) (A-FABP) (AFABP) (Fatty acid-binding protein 4) (Myelin P2 protein homolog) (P15) (P2 adipocyte protein) (Protein 422)	Fabp4 Ap2	2.33207	29.1984	3.16519	0.0132213	0.137839	-2.93055
7D	P04186	Complement factor B (EC 3.4.21.47) (C3/C5 convertase) [Cleaved into: Complement factor B Ba fragment; Complement factor B Bb fragment]	Cfb Bf H2-Bf	1.41046	29.0105	3.35031	0.0100164	0.127014	-2.65444
7D	P05132	cAMP-dependent protein kinase catalytic subunit alpha (PKA C-alpha) (EC 2.7.11.11)	Prkaca Pkaca	1.04171	28.6717	2.82042	0.0223878	0.167601	-3.45131
7D	P05555	Integrin alpha-M (CD11 antigen-like family member B) (CR-3 alpha chain) (Cell surface glycoprotein MAC-1 subunit alpha) (Leukocyte adhesion receptor MO1) (CD antigen CD11b)	Itgam	2.15867	29.9419	4.28591	0.00264106	0.0987187	-1.32308
7D	P05977	Myosin light chain 1/3, skeletal muscle isoform (MLC1/MLC3) (MLC1F/MLC3F) (Myosin light chain alkali 1/2) (Myosin light chain A1/A2)	Myl1 Mylf	1.53727	30.4346	2.62903	0.0301187	0.186579	-3.74201
7D	P06330	Ig heavy chain V region AC38 205.12		2.72389	27.8202	4.84666	0.00126249	0.082295	-0.588408
7D	P06683	Complement component C9	C9	1.89766	25.8412	2.40603	0.0426516	0.212539	-4.07966
7D	P06684	Complement C5 (Hemolytic complement) [Cleaved into: Complement C5 beta chain; Complement C5 alpha chain; C5a anaphylatoxin; Complement C5 alpha' chain]	C5 Hc	1.51484	27.8101	2.83485	0.0218952	0.167601	-3.42941
7D	P06800	Receptor-type tyrosine-protein phosphatase C (EC 3.1.3.48) (Leukocyte common antigen) (L-CA) (Lymphocyte antigen 5) (Ly-5) (T200) (CD antigen CD45)	Ptprc Ly-5	1.34942	29.1356	4.03249	0.00374321	0.100093	-1.67145
7D	P06909	Complement factor H (Protein beta-1-H)	Cfh Hf1	1.20396	28.9447	2.74248	0.025255	0.1749	-3.56968
7D	P07310	Creatine kinase M-type (EC 2.7.3.2) (Creatine kinase M chain) (Creatine phosphokinase M-type) (CPK-M) (M-CK)	Ckm Ckmm	3.29809	30.7276	2.74266	0.025248	0.1749	-3.5694
7D	P07607	Thymidylate synthase (TS) (TSase) (EC 2.1.1.45)	Tyms	-1.65551	26.1968	-3.19521	0.0126358	0.134146	-2.88557
7D	P08071	Lactotransferrin (Lactoferrin) (EC 3.4.21.-)	Ltf	1.7453	30.9035	4.14382	0.00320773	0.0987187	-1.51719
7D	P08103	Tyrosine-protein kinase HCK (EC 2.7.10.2) (B-cell/myeloid kinase) (BMK) (Hematopoietic cell kinase) (Hemopoietic cell kinase) (p56-HCK/p59-HCK)	Hck	1.78951	26.3656	3.60506	0.00688398	0.114588	-2.28033
7D	P08121	Collagen alpha-1(III) chain	Col3a1	1.51758	26.0268	2.37041	0.0450942	0.218654	-4.13331
7D	P08226	Apolipoprotein E (Apo-E)	Apoe	1.51456	29.1261	2.53384	0.0349335	0.197285	-3.88643
7D	P08775	DNA-directed RNA polymerase II subunit RPB1 (RNA polymerase II subunit B1) (EC 2.7.7.6) (DNA-directed RNA polymerase II subunit A) (DNA-directed RNA polymerase III largest subunit)	Polr2a Rpii215 Rpo2-1	-1.1977	26.4391	-3.18108	0.0129078	0.135979	-2.90672
7D	P08905	Lysozyme C-2 (EC 3.2.1.17) (1,4-beta-N-acetylmuramidase C) (Lysozyme C type M)	Lyz2 Lyz Lyzs	1.54771	28.5075	3.20926	0.0123712	0.133932	-2.86453
7D	P09528	Ferritin heavy chain (Ferritin H subunit) (EC 1.16.3.1) [Cleaved into: Ferritin heavy chain, N-terminally processed]	Fth1 Fth	1.88739	30.0979	3.70716	0.0059377	0.108326	-2.1326
7D	P09671	Superoxide dismutase [Mn], mitochondrial (EC 1.15.1.1)	Sod2 Sod-2	1.44366	28.6517	2.78651	0.0235917	0.170946	-3.5028
7D	P10810	Monocyte differentiation antigen CD14 (Myeloid cell-specific leucine-rich glycoprotein) (CD antigen CD14)	Cd14	1.43233	27.5649	3.88666	0.0045946	0.104276	-1.87629
7D	P11247	Myeloperoxidase (MPO) (EC 1.11.2.2) [Cleaved into: Myeloperoxidase light chain; Myeloperoxidase heavy chain]	Mpo	2.4613	30.565	5.04764	0.000979914	0.0803875	-0.337499
7D	P11672	Neutrophil gelatinase-associated lipocalin (NGAL) (Lipocalin-2) (Oncogene 24p3) (24p3) (SV-40-induced 24p3 protein) (Siderocalin LCN2) (p25)	Lcn2	2.19235	29.3425	5.64178	0.000478941	0.0624676	0.366209
7D	P11835	Integrin beta-2 (Cell surface adhesion glycoproteins LFA-1/CR3/p150,95 subunit beta) (Complement receptor C3 subunit beta) (CD antigen CD18)	Itgb2	1.36783	30.1131	3.2295	0.0120002	0.131474	-2.83427
7D	P12388	Plasminogen activator inhibitor 2, macrophage (PAI-2) (Serpin B2)	Serpinb2 Pai2 Planh2	2.63827	24.7757	2.32248	0.048604	0.221548	-4.20531
7D	P13412	Troponin I, fast skeletal muscle (Troponin I, fast-twitch isoform)	Tnni2	3.38015	27.583	2.72969	0.0257602	0.175734	-3.5891
7D	P14106	Complement C1q subcomponent subunit B	C1qb	2.16707	27.7059	5.52656	0.000548195	0.0640344	0.234127
7D	P14234	Tyrosine-protein kinase Fgr (EC 2.7.10.2) (Proto-oncogene c-Fgr) (p55-Fgr)	Fgr	2.59537	24.738	2.82019	0.0223958	0.167601	-3.45166
7D	P14602	Heat shock protein beta-1 (HspB1) (Growth-related 25 kDa protein) (Heat shock 25 kDa protein) (HSP 25) (Heat shock 27 kDa protein) (HSP 27) (p25)	Hspb1 Hsp25 Hsp27	-1.32389	28.9808	-2.86729	0.0208274	0.163456	-3.38018
7D	P15105	Glutamine synthetase (GS) (EC 6.3.1.2) (Glutamate--ammonia ligase) (Palmitoyltransferase GLUL) (EC 2.3.1.225)	Glul Glns	2.35953	26.099	3.60866	0.00684802	0.114588	-2.2751
7D	P16015	Carbonic anhydrase 3 (EC 4.2.1.1) (Carbonate dehydratase III) (Carbonic anhydrase III) (CA-III)	Ca3 Car3	4.35009	29.3983	4.07541	0.00352614	0.100093	-1.61175
7D	P16675	Lysosomal protective protein (EC 3.4.16.5) (Carboxypeptidase C) (Carboxypeptidase L) (Cathepsin A) (Protective protein cathepsin A) (PPCA) (Protective protein for beta-galactosidase) [Cleaved into: Lysosomal protective protein 32 kDa chain; Lysosomal protective protein 20 kDa chain]	Ctsa Ppgb	1.11393	27.6181	2.67667	0.0279688	0.180193	-3.66965
7D	P20444	Protein kinase C alpha type (PKC-A) (PKC-alpha) (EC 2.7.11.13)	Prkca Pkca	-1.28424	26.3838	-2.55348	0.0338795	0.194933	-3.85665
7D	P21619	Lamin-B2	Lmnb2	-1.2117	26.8251	-3.57867	0.00715393	0.114588	-2.31874
7D	P22682	E3 ubiquitin-protein ligase CBL (EC 2.3.2.27) (Casitas B-lineage lymphoma proto-oncogene) (Proto-oncogene c-Cbl) (RING-type E3 ubiquitin transferase CBL) (Signal transduction protein CBL)	Cbl	1.90124	25.0048	3.49265	0.00811443	0.12079	-2.44449
7D	P24638	Lysosomal acid phosphatase (LAP) (EC 3.1.3.2)	Acp2	1.34129	25.4036	4.27647	0.00267515	0.0987187	-1.33588
7D	P26151	High affinity immunoglobulin gamma Fc receptor I (IgG Fc receptor I) (Fc-gamma RI) (FcRI) (CD antigen CD64)	Fcgr1 Fcg1	1.54315	25.0571	2.933	0.0188272	0.157762	-3.2806
7D	P27005	Protein S100-A8 (Calgranulin-A) (Chemotactic cytokine CP-10) (Leukocyte L1 complex light chain) (Migration inhibitory factor-related protein 8) (MRP-8) (p8) (Pro-inflammatory S100 cytokine) (S100 calcium-binding protein A8)	S100a8 Caga Mrp8	3.70412	29.6376	9.00146	1.8e-05	0.0164606	3.42021
7D	P27546	Microtubule-associated protein 4 (MAP-4)	Map4 Mtap4	-1.29091	28.7781	-2.52649	0.0353365	0.197524	-3.89757
7D	P27870	Proto-oncogene vav (p95vav)	Vav1 Vav	1.70835	27.5635	3.82286	0.00503045	0.105988	-1.96689
7D	P29351	Tyrosine-protein phosphatase non-receptor type 6 (EC 3.1.3.48) (70Z-SHP) (Hematopoietic cell protein-tyrosine phosphatase) (PTPTY-42) (Protein-tyrosine phosphatase 1C) (PTP-1C) (SH-PTP1) (SHP-1)	Ptpn6 Hcp Hcph Ptp1C	1.15275	30.6771	3.1368	0.0138011	0.140601	-2.97316
7D	P29391	Ferritin light chain 1 (Ferritin L subunit 1)	Ftl1 Ftl Ftl-1	1.66238	31.3591	2.95176	0.0182936	0.15609	-3.25221
7D	P30355	Arachidonate 5-lipoxygenase-activating protein (FLAP) (MK-886-binding protein)	Alox5ap Flap	1.38783	28.6258	3.74592	0.00561574	0.107616	-2.07689
7D	P31725	Protein S100-A9 (Calgranulin-B) (Leukocyte L1 complex heavy chain) (Migration inhibitory factor-related protein 14) (MRP-14) (p14) (S100 calcium-binding protein A9)	S100a9 Cagb Mrp14	1.97082	33.5557	3.39531	0.00936868	0.123369	-2.58782
7D	P31996	Macrosialin (CD antigen CD68)	Cd68	1.09651	25.9296	2.59568	0.0317234	0.19034	-3.79263
7D	P39654	Arachidonate 15-lipoxygenase (15-LOX) (EC 1.13.11.33) (12/15-lipoxygenase) (12/15-LO) (Arachidonate 12-lipoxygenase, leukocyte-type) (12-LOX) (L-12LO) (EC 1.13.11.31) (Arachidonate omega-6 lipoxygenase)	Alox15 Alox12l	-1.23522	27.0955	-2.56834	0.0331039	0.19366	-3.83412
7D	P41216	Long-chain-fatty-acid--CoA ligase 1 (EC 6.2.1.3) (Arachidonate--CoA ligase) (EC 6.2.1.15) (Long-chain acyl-CoA synthetase 1) (LACS 1) (Phytanate--CoA ligase) (EC 6.2.1.24)	Acsl1 Acsl2 Facl2	1.21514	28.1232	3.3793	0.00959395	0.124539	-2.6115
7D	P41245	Matrix metalloproteinase-9 (MMP-9) (EC 3.4.24.35) (92 kDa gelatinase) (92 kDa type IV collagenase) (Gelatinase B) (GELB)	Mmp9 Clg4b	2.34975	25.9014	4.78502	0.00136612	0.082295	-0.666682
7D	P41731	CD63 antigen (CD antigen CD63)	Cd63	3.05451	24.402	3.6258	0.00667957	0.114588	-2.25022
7D	P42703	Leukemia inhibitory factor receptor (LIF receptor) (LIF-R) (D-factor/LIF receptor) (CD antigen CD118)	Lifr	-2.2368	23.169	-3.4256	0.00895776	0.122676	-2.54311
7D	P43883	Perilipin-2 (Adipophilin) (Adipose differentiation-related protein) (ADRP)	Plin2 Adfp Adrp	1.53775	27.3752	3.03134	0.0161986	0.152801	-3.13193
7D	P48025	Tyrosine-protein kinase SYK (EC 2.7.10.2) (Spleen tyrosine kinase)	Syk ptk72 Sykb	1.96976	27.2278	3.26314	0.0114094	0.131301	-2.78406
7D	P48193	Protein 4.1 (P4.1) (4.1R) (Band 4.1)	Epb41 Epb4.1 Kiaa4056	-2.35288	24.7292	-4.54087	0.00187734	0.0859789	-0.982763
7D	P49300	C-type lectin domain family 10 member A (MMGL) (Macrophage asialoglycoprotein-binding protein 1) (M-ASGP-BP-1) (Macrophage galactose/N-acetylgalactosamine-specific lectin)	Clec10a Mgl Mgl1	-1.29845	27.2613	-2.40099	0.0429888	0.212539	-4.08726
7D	P49442	Inositol polyphosphate 1-phosphatase (IPP) (IPPase) (EC 3.1.3.57)	Inpp1	-1.18466	25.4567	-2.78998	0.0234654	0.170946	-3.49752
7D	P49615	Cyclin-dependent-like kinase 5 (EC 2.7.11.1) (CR6 protein kinase) (CRK6) (Cell division protein kinase 5) (Serine/threonine-protein kinase PSSALRE) (Tau protein kinase II catalytic subunit) (TPKII catalytic subunit)	Cdk5 Cdkn5 Crk6	1.47332	24.4937	5.22865	0.000783828	0.0715635	-0.117129
7D	P49710	Hematopoietic lineage cell-specific protein (Hematopoietic cell-specific LYN substrate 1) (LckBP1)	Hcls1 Hs1	1.37217	27.9635	3.00769	0.0167937	0.155378	-3.16764
7D	P50172	Corticosteroid 11-beta-dehydrogenase isozyme 1 (EC 1.1.1.146) (11-beta-hydroxysteroid dehydrogenase 1) (11-DH) (11-beta-HSD1) (11beta-HSD1A)	Hsd11b1 Hsd11	3.27762	24.53	4.20734	0.00293966	0.0987187	-1.43002
7D	P50285	Dimethylaniline monooxygenase [N-oxide-forming] 1 (EC 1.14.13.8) (Dimethylaniline oxidase 1) (Hepatic flavin-containing monooxygenase 1) (FMO 1)	Fmo1 Fmo-1	1.14024	26.0768	4.6835	0.00155752	0.082295	-0.796938
7D	P50637	Translocator protein (Mitochondrial benzodiazepine receptor) (PKBS) (Peripheral-type benzodiazepine receptor) (PBR)	Tspo Bzrp Mbr	3.15424	26.4125	3.90406	0.0044829	0.104276	-1.85169
7D	P51437	Cathelicidin antimicrobial peptide (Cathelin-like protein) (CLP) [Cleaved into: Cathelin-related antimicrobial peptide (Cramp)]	Camp Cnlp Cramp	1.13962	28.2326	2.63526	0.0298284	0.18636	-3.73255
7D	P52624	Uridine phosphorylase 1 (UPase 1) (UrdPase 1) (EC 2.4.2.3)	Upp1 Up Upp	1.32032	27.3378	3.55615	0.00739311	0.116741	-2.35157
7D	P54227	Stathmin (Leukemia-associated gene protein) (Leukemia-associated phosphoprotein p18) (Metablastin) (Oncoprotein 18) (Op18) (Phosphoprotein p19) (pp19) (Prosolin) (Protein Pr22) (pp17)	Stmn1 Lag Lap18 Pr22	-2.70203	28.8318	-3.27802	0.0111579	0.131301	-2.76189
7D	P55264	Adenosine kinase (AK) (EC 2.7.1.20) (Adenosine 5'-phosphotransferase)	Adk	1.47002	26.2236	2.97489	0.0176572	0.15609	-3.21722
7D	P60605	Ubiquitin-conjugating enzyme E2 G2 (EC 2.3.2.23) (E2 ubiquitin-conjugating enzyme G2) (Ubiquitin carrier protein G2) (Ubiquitin-protein ligase G2)	Ube2g2	1.22125	25.0855	2.60047	0.0314876	0.189966	-3.78536
7D	P61028	Ras-related protein Rab-8B	Rab8b	2.1542	26.4561	4.51591	0.0019403	0.0859789	-1.01561
7D	P62737	Actin, aortic smooth muscle (Alpha-actin-2) [Cleaved into: Actin, aortic smooth muscle, intermediate form]	Acta2 Actsa Actvs	5.43339	24.5922	18.2966	7.81e-08	0.000125072	7.33397
7D	P62878	E3 ubiquitin-protein ligase RBX1 (EC 2.3.2.27) (EC 2.3.2.32) (E3 ubiquitin-protein transferase RBX1) (RING finger protein 75) (RING-box protein 1) (Rbx1) [Cleaved into: E3 ubiquitin-protein ligase RBX1, N-terminally processed]	Rbx1	-2.10512	24.6003	-3.18728	0.0127878	0.135234	-2.89744
7D	P62965	Cellular retinoic acid-binding protein 1 (Cellular retinoic acid-binding protein I) (CRABP-I)	Crabp1	2.27663	26.3426	2.3515	0.0464473	0.220701	-4.16174
7D	P63323	40S ribosomal protein S12	Rps12	-1.08647	30.6604	-4.90901	0.00116633	0.0803875	-0.509866
7D	P68369	Tubulin alpha-1A chain (Alpha-tubulin 1) (Alpha-tubulin isotype M-alpha-1) (Tubulin alpha-1 chain) [Cleaved into: Detyrosinated tubulin alpha-1A chain]	Tuba1a Tuba1	-1.53145	27.5655	-2.5687	0.0330852	0.19366	-3.83357
7D	P70188	Kinesin-associated protein 3 (KAP-3) (KAP3)	Kifap3	-1.52765	24.0548	-2.38084	0.0443646	0.216991	-4.11761
7D	P70227	Inositol 1,4,5-trisphosphate receptor type 3 (IP3 receptor isoform 3) (IP3R 3) (InsP3R3) (Type 3 inositol 1,4,5-trisphosphate receptor) (Type 3 InsP3 receptor)	Itpr3	-1.20832	26.562	-3.02812	0.0162783	0.152801	-3.13679
7D	P83917	Chromobox protein homolog 1 (Heterochromatin protein 1 homolog beta) (HP1 beta) (Heterochromatin protein p25) (M31) (Modifier 1 protein)	Cbx1 Cbx	-1.11913	28.7417	-3.82788	0.0049946	0.105988	-1.95974
7D	P97290	Plasma protease C1 inhibitor (C1 Inh) (C1Inh) (C1 esterase inhibitor) (C1-inhibiting factor) (Serpin G1)	Serping1 C1nh	1.46165	28.1446	2.53036	0.0351235	0.197387	-3.89169
7D	P97426	Eosinophil cationic protein 1 (ECP 1) (EC 3.1.27.-) (Eosinophil secondary granule ribonuclease 1) (EAR-1) (Ribonuclease 3-1) (RNase 3-1)	Ear1	-3.66217	26.0647	-3.53815	0.00759036	0.118397	-2.37786
7D	P97760	DNA-directed RNA polymerase II subunit RPB3 (RNA polymerase II subunit 3) (RNA polymerase II subunit B3) (DNA-directed RNA polymerase II 33 kDa polypeptide) (RPB33) (DNA-directed RNA polymerase II subunit C) (RPB31)	Polr2c Rpo2-3	-1.9357	25.21	-3.00118	0.0169617	0.155378	-3.17748
7D	P98086	Complement C1q subcomponent subunit A	C1qa	1.36188	27.9337	3.11737	0.0142131	0.143869	-3.00234
7D	Q05144	Ras-related C3 botulinum toxin substrate 2 (Protein EN-7) (p21-Rac2)	Rac2	1.78942	28.2316	4.91417	0.00115874	0.0803875	-0.503393
7D	Q05920	Pyruvate carboxylase, mitochondrial (EC 6.4.1.1) (Pyruvic carboxylase) (PCB)	Pc Pcx	1.86291	26.7917	3.39194	0.0094157	0.123395	-2.59281
7D	Q06185	ATP synthase subunit e, mitochondrial (ATPase subunit e) (ATP synthase membrane subunit e)	Atp5me Atp5i Atp5k Lfm-1 Lfm1	-1.13431	27.319	-4.51013	0.0019552	0.0859789	-1.02323
7D	Q06770	Corticosteroid-binding globulin (CBG) (Serpin A6) (Transcortin)	Serpina6 Cbg	-2.30729	23.4981	-2.9457	0.0184641	0.15609	-3.26137
7D	Q09014	Neutrophil cytosol factor 1 (NCF-1) (47 kDa neutrophil oxidase factor) (NCF-47K) (Neutrophil NADPH oxidase factor 1) (p47-phox)	Ncf1	1.97317	27.6029	4.03866	0.00371112	0.100093	-1.66284
7D	Q3THG9	Alanyl-tRNA editing protein Aarsd1 (Alanyl-tRNA deacylase alaX) (AlaX) (AlaXp-II) (Alanyl-tRNA synthetase domain-containing protein 1)	Aarsd1 Alax	-1.03621	26.5772	-2.77208	0.0241241	0.172706	-3.52472
7D	Q3TRM8	Hexokinase-3 (EC 2.7.1.1) (Hexokinase type III) (HK III) (Hexokinase-C)	Hk3	2.10373	28.6424	3.3614	0.00985251	0.126103	-2.638
7D	Q3TYS2	Cytochrome b-245 chaperone 1 (Essential for reactive oxygen species protein) (Eros)	Cybc1 Eros	1.0983	27.3702	2.66598	0.0284374	0.182412	-3.6859
7D	Q3U487	E3 ubiquitin-protein ligase HECTD3 (EC 2.3.2.26) (HECT domain-containing protein 3) (HECT-type E3 ubiquitin transferase HECTD3)	Hectd3	3.87113	25.3749	6.43	0.000199019	0.0422244	1.2156
7D	Q3UHX2	28 kDa heat- and acid-stable phosphoprotein (PDGF-associated protein) (PAP) (PDGFA-associated protein 1) (PAP1)	Pdap1	-2.29194	25.3498	-2.72409	0.0259848	0.175734	-3.59761
7D	Q3ULD5	Methylcrotonoyl-CoA carboxylase beta chain, mitochondrial (MCCase subunit beta) (EC 6.4.1.4) (3-methylcrotonyl-CoA carboxylase 2) (3-methylcrotonyl-CoA carboxylase non-biotin-containing subunit) (3-methylcrotonyl-CoA:carbon dioxide ligase subunit beta)	Mccc2	-1.53338	22.6852	-2.3219	0.0486476	0.221548	-4.20617
7D	Q3UND0	Src kinase-associated phosphoprotein 2 (Pyk2/RAFTK-associated protein) (SKAP55 homolog) (SKAP-HOM) (Src family-associated phosphoprotein 2) (Src kinase-associated phosphoprotein 55-related protein) (Src-associated adapter protein with PH and SH3 domains)	Skap2 Prap Ra70 Saps Scap2 Skap55r	4.69006	24.5452	4.10085	0.00340393	0.100093	-1.5765
7D	Q5SWD9	Pre-rRNA-processing protein TSR1 homolog	Tsr1 Kiaa1401	-1.09236	26.4887	-5.53594	0.000542166	0.0640344	0.244955
7D	Q5SX39	Myosin-4 (Myosin heavy chain 2b) (MyHC-2b) (Myosin heavy chain 4)	Myh4	2.75343	33.1574	2.32845	0.0481518	0.221548	-4.19634
7D	Q5U4D9	THO complex subunit 6 homolog (WD repeat-containing protein 58)	Thoc6 Wdr58	-1.46298	24.0221	-4.34309	0.00244438	0.0956451	-1.24585
7D	Q60590	Alpha-1-acid glycoprotein 1 (AGP 1) (Orosomucoid-1) (OMD 1)	Orm1 Agp1 Orm-1	3.83962	29.6555	7.65672	5.85e-05	0.0295123	2.36515
7D	Q60847	Collagen alpha-1(XII) chain	Col12a1	1.06928	31.6431	2.31817	0.0489328	0.222267	-4.21178
7D	Q60963	Platelet-activating factor acetylhydrolase (PAF acetylhydrolase) (EC 3.1.1.47) (1-alkyl-2-acetylglycerophosphocholine esterase) (2-acetyl-1-alkylglycerophosphocholine esterase) (LDL-associated phospholipase A2) (LDL-PLA(2)) (PAF 2-acylhydrolase)	Pla2g7 Pafah	2.25794	26.1236	3.02963	0.016241	0.152801	-3.13452
7D	Q61001	Laminin subunit alpha-5 (Laminin-10 subunit alpha) (Laminin-11 subunit alpha) (Laminin-15 subunit alpha)	Lama5	-1.02345	27.5166	-2.60241	0.031393	0.189813	-3.78243
7D	Q61093	Cytochrome b-245 heavy chain (EC 1.-.-.-) (CGD91-phox) (Cytochrome b(558) subunit beta) (Cytochrome b558 subunit beta) (Heme-binding membrane glycoprotein gp91phox) (Neutrophil cytochrome b 91 kDa polypeptide) (gp91-1) (gp91-phox) (p22 phagocyte B-cytochrome)	Cybb Cgd	1.6622	28.8373	3.84405	0.00488095	0.105988	-1.93673
7D	Q61147	Ceruloplasmin (EC 1.16.3.1) (Ferroxidase)	Cp	1.54277	31.759	4.30319	0.00257989	0.0981851	-1.29969
7D	Q61189	Methylosome subunit pICln (Chloride channel, nucleotide sensitive 1A) (Chloride conductance regulatory protein ICln) (I(Cln)) (Chloride ion current inducer protein) (ClCI)	Clns1a Clci Clcni	-1.10834	26.1033	-3.47994	0.00826759	0.121094	-2.46315
7D	Q61301	Catenin alpha-2 (Alpha N-catenin)	Ctnna2 Catna2	-1.39746	24.6319	-4.45417	0.00210613	0.0874042	-1.09733
7D	Q61462	Cytochrome b-245 light chain (Cytochrome b(558) alpha chain) (Cytochrome b558 subunit alpha) (Neutrophil cytochrome b 22 kDa polypeptide) (Superoxide-generating NADPH oxidase light chain subunit) (p22 phagocyte B-cytochrome) (p22-phox) (p22phox)	Cyba	1.41273	27.4338	4.39209	0.00228842	0.0921761	-1.18009
7D	Q61553	Fascin (Singed-like protein)	Fscn1 Fan1 Snl	1.11919	27.2401	3.23179	0.0119592	0.131474	-2.83086
7D	Q61599	Rho GDP-dissociation inhibitor 2 (Rho GDI 2) (D4) (Rho-GDI beta)	Arhgdib Gdid4	1.75781	30.3467	3.59905	0.00694447	0.114588	-2.28907
7D	Q61646	Haptoglobin [Cleaved into: Haptoglobin alpha chain; Haptoglobin beta chain]	Hp	4.87598	30.5353	7.47207	6.96e-05	0.0295123	2.20442
7D	Q61703	Inter-alpha-trypsin inhibitor heavy chain H2 (ITI heavy chain H2) (ITI-HC2) (Inter-alpha-inhibitor heavy chain 2)	Itih2	1.29784	28.1832	2.99592	0.0170984	0.156061	-3.18542
7D	Q61704	Inter-alpha-trypsin inhibitor heavy chain H3 (ITI heavy chain H3) (ITI-HC3) (Inter-alpha-inhibitor heavy chain 3)	Itih3	2.95892	26.6212	4.91116	0.00116316	0.0803875	-0.507172
7D	Q61805	Lipopolysaccharide-binding protein (LBP)	Lbp	1.72417	25.0616	3.95569	0.00416822	0.103789	-1.77894
7D	Q62009	Periostin (PN) (Osteoblast-specific factor 2) (OSF-2)	Postn Osf2	1.16485	30.3488	2.74177	0.0252829	0.1749	-3.57076
7D	Q62059	Versican core protein (Chondroitin sulfate proteoglycan core protein 2) (Chondroitin sulfate proteoglycan 2) (Large fibroblast proteoglycan) (PG-M)	Vcan Cspg2	2.00429	23.2968	2.77118	0.0241577	0.172706	-3.52608
7D	Q62086	Serum paraoxonase/arylesterase 2 (PON 2) (EC 3.1.1.2) (EC 3.1.1.81) (Aromatic esterase 2) (A-esterase 2) (Serum aryldialkylphosphatase 2)	Pon2	1.47518	26.0498	3.74072	0.00565781	0.107616	-2.08435
7D	Q62432	Mothers against decapentaplegic homolog 2 (MAD homolog 2) (Mothers against DPP homolog 2) (Mad-related protein 2) (mMad2) (SMAD family member 2) (SMAD 2) (Smad2)	Smad2 Madh2 Madr2	-1.35366	25.0818	-2.62092	0.0305012	0.187314	-3.75432
7D	Q63870	Collagen alpha-1(VII) chain (Long-chain collagen) (LC collagen)	Col7a1	-2.00261	25.6559	-3.10934	0.0143871	0.143869	-3.01442
7D	Q64518	Sarcoplasmic/endoplasmic reticulum calcium ATPase 3 (SERCA3) (SR Ca(2+)-ATPase 3) (EC 7.2.2.10) (Calcium pump 3)	Atp2a3	2.96049	26.2052	2.81562	0.0225543	0.167845	-3.45859
7D	Q68FL4	Putative adenosylhomocysteinase 3 (AdoHcyase 3) (EC 3.3.1.1) (Long-IRBIT) (S-adenosyl-L-homocysteine hydrolase 3) (S-adenosylhomocysteine hydrolase-like protein 2)	Ahcyl2	-1.54141	24.7949	-3.41833	0.00905456	0.123001	-2.55383
7D	Q6A068	Cell division cycle 5-like protein (Cdc5-like protein)	Cdc5l Kiaa0432	-1.21404	26.2551	-2.32825	0.0481675	0.221548	-4.19666
7D	Q6NSQ9	Glucose-6-phosphatase 3 (G-6-Pase 3) (G6Pase 3) (EC 3.1.3.9) (Ubiquitous glucose-6-phosphatase catalytic subunit-related protein)	G6pc3 Ugrp	-2.49022	25.5199	-4.2518	0.00276645	0.0987187	-1.36938
7D	Q6PEB6	MOB-like protein phocein (Class II mMOB1) (Mob1 homolog 3) (Mob3) (Mps one binder kinase activator-like 3) (Preimplantation protein 3)	Mob4 Mob3 Mobkl3 Phocn Prei3	-2.5321	24.2738	-3.98878	0.00397907	0.101857	-1.73252
7D	Q6ZPE2	Myotubularin-related protein 5 (Inactive phosphatidylinositol 3-phosphatase 5) (SET-binding factor 1) (Sbf1)	Sbf1 Kiaa3020 Mtmr5	-1.27431	24.5683	-2.92937	0.0189325	0.157762	-3.28611
7D	Q6ZQ73	Cullin-associated NEDD8-dissociated protein 2 (Cullin-associated and neddylation-dissociated protein 2) (TBP-interacting protein of 120 kDa B) (TBP-interacting protein 120B) (p120 CAND2)	Cand2 Kiaa0667 Tip120b	-1.34176	23.4233	-5.09055	0.00092901	0.0795175	-0.284782
7D	Q7TQ48	Sarcalumenin	Srl Sar	4.11566	25.814	2.83085	0.0220304	0.167601	-3.43547
7D	Q7TT37	Elongator complex protein 1 (ELP1) (IkappaB kinase complex-associated protein) (IKK complex-associated protein)	Elp1 Ikap Ikbkap	-1.03317	26.7986	-2.45147	0.0397275	0.20966	-4.01108
7D	Q80TH2	Erbin (Densin-180-like protein) (Erbb2-interacting protein) (Protein LAP2)	Erbin Erbb2ip Kiaa1225 Lap2	-1.13936	24.5877	-2.33444	0.0477035	0.221548	-4.18737
7D	Q80TL7	Protein MON2 homolog (Protein SF21)	Mon2 Kiaa1040 Sf21	1.99055	25.4814	7.3588	7.76e-05	0.0295123	2.10377
7D	Q80VD1	Protein FAM98B	Fam98b	-1.04562	25.3917	-3.45721	0.00854916	0.121094	-2.49655
7D	Q80VP1	Epsin-1 (EPS-15-interacting protein 1) (Intersectin-EH-binding protein 1) (Ibp1)	Epn1	1.24725	25.7928	2.67984	0.0278316	0.180193	-3.66484
7D	Q80Y81	Zinc phosphodiesterase ELAC protein 2 (EC 3.1.26.11) (ElaC homolog protein 2) (Ribonuclease Z 2) (RNase Z 2) (tRNA 3 endonuclease 2) (tRNase Z 2)	Elac2	-1.65874	23.7967	-2.7055	0.026745	0.178235	-3.62586
7D	Q8BFS6	Serine/threonine-protein phosphatase CPPED1 (EC 3.1.3.16) (Calcineurin-like phosphoesterase domain-containing protein 1)	Cpped1 Cstp1	-1.88045	26.0661	-3.43556	0.00882677	0.122104	-2.52842
7D	Q8BGE6	Cysteine protease ATG4B (EC 3.4.22.-) (AUT-like 1 cysteine endopeptidase) (Autophagin-1) (Autophagy-related cysteine endopeptidase 1) (Autophagy-related protein 4 homolog B)	Atg4b Apg4b Autl1 Kiaa0943	-1.0984	25.4111	-4.70516	0.00151436	0.082295	-0.769008
7D	Q8BH61	Coagulation factor XIII A chain (Coagulation factor XIIIa) (EC 2.3.2.13) (Protein-glutamine gamma-glutamyltransferase A chain) (Transglutaminase A chain)	F13a1 F13a	1.00198	30.7066	3.52476	0.00774072	0.118397	-2.39744
7D	Q8BH97	Reticulocalbin-3	Rcn3 D7Ertd671e	1.85801	26.6488	2.46756	0.0387412	0.206365	-3.98675
7D	Q8BJU0	Small glutamine-rich tetratricopeptide repeat-containing protein alpha (Alpha-SGT)	Sgta Sgt	-1.2586	27.2983	-2.63438	0.0298693	0.18636	-3.73389
7D	Q8BMJ3	Eukaryotic translation initiation factor 1A, X-chromosomal (eIF-1A X isoform) (Eukaryotic translation initiation factor 4C) (eIF-4C)	Eif1ax Eif1ay	-1.07592	27.6201	-3.96849	0.00409389	0.103732	-1.76096
7D	Q8BND5	Sulfhydryl oxidase 1 (mSOx) (EC 1.8.3.2) (Quiescin Q6) (Skin sulfhydryl oxidase)	Qsox1 Qscn6 Sox	2.61889	25.5427	3.24656	0.0116968	0.131301	-2.8088
7D	Q8BPU7	Engulfment and cell motility protein 1 (Protein ced-12 homolog)	Elmo1	1.34162	27.6186	5.86839	0.000369101	0.0590587	0.61997
7D	Q8BTW3	Exosome complex component MTR3 (Exosome component 6) (mRNA transport regulator 3 homolog)	Exosc6 Mtr3	-2.22255	23.8184	-2.36292	0.0456252	0.219626	-4.14457
7D	Q8BYY4	Tetratricopeptide repeat protein 39B (TPR repeat protein 39B)	Ttc39b T39	-2.31493	26.1378	-4.20021	0.00296852	0.0987187	-1.43978
7D	Q8C079	Striatin-interacting protein 1 (Protein FAM40A)	Strip1 Fam40a Kiaa1761	-1.63077	24.0353	-2.5808	0.0324672	0.192068	-3.81521
7D	Q8C0D5	Elongation factor-like GTPase 1 (Elongation factor Tu GTP-binding domain-containing protein 1) (Elongation factor-like 1) (Protein FAM42A)	Efl1 Eftud1	-1.09522	26.367	-5.02005	0.00101425	0.0803875	-0.371559
7D	Q8C3J5	Dedicator of cytokinesis protein 2 (Protein Hch)	Dock2	1.68967	27.1249	3.79805	0.00521169	0.107329	-2.00226
7D	Q8C3R1	BRCA1-associated ATM activator 1 (BRCA1-associated protein required for ATM activation protein 1)	Brat1 Baat1	-1.36282	22.9124	-2.95655	0.0181598	0.15609	-3.24496
7D	Q8C3X8	Lipase maturation factor 2 (Transmembrane protein 112B) (Transmembrane protein 153)	Lmf2 Tmem112b Tmem153	1.63943	26.2381	4.90193	0.00117684	0.0803875	-0.518752
7D	Q8CCS6	Polyadenylate-binding protein 2 (PABP-2) (Poly(A)-binding protein 2) (Nuclear poly(A)-binding protein 1) (Poly(A)-binding protein II) (PABII) (Polyadenylate-binding nuclear protein 1)	Pabpn1 Pab2 Pabp2	-1.22716	27.0769	-4.96173	0.00109124	0.0803875	-0.44395
7D	Q8CGE8	Interferon-activable protein 205-A (Ifi-205-A) (Interferon-inducible protein p205-A) (Protein D3')	Ifi205a Ifi205	-1.74552	26.0016	-2.95637	0.0181648	0.15609	-3.24523
7D	Q8CHC4	Synaptojanin-1 (EC 3.1.3.36) (Synaptic inositol 1,4,5-trisphosphate 5-phosphatase 1)	Synj1 Kiaa0910	4.54497	24.7489	5.47052	0.000585797	0.0640344	0.16912
7D	Q8CI11	Guanine nucleotide-binding protein-like 3 (Nucleolar GTP-binding protein 3) (Nucleostemin)	Gnl3 Ns	-2.81065	24.5078	-2.52866	0.0352171	0.197387	-3.89428
7D	Q8JZV7	N-acetylglucosamine-6-phosphate deacetylase (GlcNAc 6-P deacetylase) (EC 3.5.1.25) (Amidohydrolase domain-containing protein 2)	Amdhd2	1.65928	25.4422	2.86759	0.0208179	0.163456	-3.37973
7D	Q8K1B8	Fermitin family homolog 3 (Kindlin-3) (Unc-112-related protein 2)	Fermt3 Kind3 Urp2	1.0241	29.6301	3.32559	0.0103922	0.129757	-2.69112
7D	Q8K298	Anillin	Anln	-1.4449	25.7249	-3.2355	0.0118926	0.131474	-2.82531
7D	Q8K363	ATP-dependent RNA helicase DDX18 (EC 3.6.4.13) (DEAD box protein 18)	Ddx18	-1.40363	26.1517	-2.4016	0.0429482	0.212539	-4.08634
7D	Q8K4M5	COMM domain-containing protein 1 (Protein Murr1)	Commd1 Murr1	-1.2193	24.3942	-3.39911	0.00931611	0.12327	-2.58222
7D	Q8R2S8	CD177 antigen (CD antigen CD177)	Cd177	2.75897	27.7833	4.70913	0.00150658	0.082295	-0.763892
7D	Q8R361	Rab11 family-interacting protein 5 (Rab11-FIP5) (Rab11-interacting protein Rip11)	Rab11fip5 D6Ertd32e Rip11	-1.4037	25.837	-3.24698	0.0116894	0.131301	-2.80817
7D	Q8VBT9	Tether containing UBX domain for GLUT4 (Alveolar soft part sarcoma chromosomal region candidate gene 1 protein homolog)	Aspscr1 Tug	-1.14434	24.9644	-2.42048	0.0416986	0.211483	-4.05786
7D	Q8VCB1	Nucleoporin NDC1 (Transmembrane protein 48)	Ndc1 Tmem48	-2.01538	24.2809	-3.31553	0.0105495	0.130158	-2.70607
7D	Q8VCI0	Phospholipase B-like 1 (EC 3.1.1.-) (LAMA-like protein 1) (Lamina ancestor homolog 1) (Phospholipase B domain-containing protein 1) [Cleaved into: Phospholipase B-like 1 chain A; Phospholipase B-like 1 chain B; Phospholipase B-like 1 chain C]	Plbd1	1.21021	28.2388	2.58174	0.0324199	0.192068	-3.81379
7D	Q8VCM7	Fibrinogen gamma chain	Fgg	1.13229	31.9303	2.39603	0.0433237	0.21304	-4.09473
7D	Q8VD65	Phosphoinositide 3-kinase regulatory subunit 4 (PI3-kinase regulatory subunit 4) (EC 2.7.11.1)	Pik3r4 Vps15	3.36749	27.1711	3.45	0.00864053	0.121094	-2.50716
7D	Q8VDL4	ADP-dependent glucokinase (ADP-GK) (ADPGK) (EC 2.7.1.147)	Adpgk	1.60956	27.6676	3.83626	0.00493537	0.105988	-1.94781
7D	Q8VDV3	Guanine nucleotide exchange factor for Rab-3A (Rab-3A-interacting-like protein 1) (Rab3A-interacting-like protein 1) (Rabin3-like 1)	Rab3il1	1.66177	23.7593	2.9533	0.0182503	0.15609	-3.24987
7D	Q8VEB1	G protein-coupled receptor kinase 5 (EC 2.7.11.16) (G protein-coupled receptor kinase GRK5)	Grk5 Gprk5	-2.09839	22.9517	-3.69806	0.0060162	0.108326	-2.14573
7D	Q8VI94	2'-5'-oligoadenylate synthase-like protein 1 (2',5'-oligoadenylate synthetase-like 9)	Oasl1 oasl9	-2.85889	24.3883	-3.25006	0.0116354	0.131301	-2.80357
7D	Q91WP6	Serine protease inhibitor A3N (Serpin A3N)	Serpina3n Spi2	1.28716	30.3413	2.64142	0.029544	0.186025	-3.7232
7D	Q91X72	Hemopexin	Hpx Hpxn	3.18447	32.2532	7.13074	9.7e-05	0.0295123	1.89623
7D	Q91YI4	Beta-arrestin-2 (Arrestin beta-2)	Arrb2	1.28679	25.311	3.13644	0.0138085	0.140601	-2.97369
7D	Q91YN9	BAG family molecular chaperone regulator 2 (BAG-2) (Bcl-2-associated athanogene 2)	Bag2	-1.41574	25.027	-4.00797	0.00387361	0.100093	-1.70568
7D	Q91YR9	Prostaglandin reductase 1 (PRG-1) (EC 1.3.1.-) (15-oxoprostaglandin 13-reductase) (EC 1.3.1.48) (NADP-dependent leukotriene B4 12-hydroxydehydrogenase) (EC 1.3.1.74)	Ptgr1 Ltb4dh	1.15042	27.7498	4.03758	0.00371674	0.100093	-1.66436
7D	Q921I1	Serotransferrin (Transferrin) (Beta-1 metal-binding globulin) (Siderophilin)	Tf Trf	1.44562	34.4964	4.15146	0.00317414	0.0987187	-1.50667
7D	Q921L3	Calcium load-activated calcium channel (CLAC channel) (Transmembrane and coiled-coil domain-containing protein 1)	Tmco1	1.4461	25.7704	3.27373	0.0112298	0.131301	-2.76828
7D	Q921X9	Protein disulfide-isomerase A5 (EC 5.3.4.1) (Protein disulfide isomerase-related protein)	Pdia5 Pdir	1.33991	25.6772	3.86042	0.00476875	0.105988	-1.91348
7D	Q922K7	Probable 28S rRNA (cytosine-C(5))-methyltransferase (EC 2.1.1.-) (Nucleolar protein 1) (Nucleolar protein 2 homolog) (Proliferating-cell nucleolar antigen p120) (Proliferation-associated nucleolar protein p120)	Nop2 Nol1	-1.35198	27.0994	-2.62528	0.0302948	0.186886	-3.7477
7D	Q99KB8	Hydroxyacylglutathione hydrolase, mitochondrial (EC 3.1.2.6) (Glyoxalase II) (Glx II)	Hagh Glo2	-2.24724	24.7714	-2.40934	0.0424314	0.212467	-4.07467
7D	Q99KP3	Lambda-crystallin homolog (EC 1.1.1.45) (L-gulonate 3-dehydrogenase) (Gul3DH)	Cryl1 Cry	-1.53589	23.5502	-4.23056	0.00284781	0.0987187	-1.39832
7D	Q99L27	GMP reductase 2 (GMPR 2) (EC 1.7.1.7) (Guanosine 5'-monophosphate oxidoreductase 2) (Guanosine monophosphate reductase 2)	Gmpr2	2.36958	24.6197	2.82903	0.0220926	0.167601	-3.43825
7D	Q99LI7	Cleavage stimulation factor subunit 3 (CF-1 77 kDa subunit) (Cleavage stimulation factor 77 kDa subunit) (CSTF 77 kDa subunit) (CstF-77)	Cstf3	-1.61633	26.7906	-3.31619	0.0105391	0.130158	-2.70509
7D	Q99M87	DnaJ homolog subfamily A member 3, mitochondrial (DnaJ protein Tid-1) (mTid-1) (Tumorous imaginal discs protein Tid56 homolog)	Dnaja3 Tid1	-1.78775	24.2446	-3.15222	0.0134829	0.138444	-2.95001
7D	Q99MK8	Beta-adrenergic receptor kinase 1 (Beta-ARK-1) (EC 2.7.11.15) (G-protein-coupled receptor kinase 2)	Grk2 Adrbk1	1.3373	26.8172	3.11589	0.014245	0.143869	-3.00457
7D	Q9CQ71	Replication protein A 14 kDa subunit (RP-A p14) (Replication factor A protein 3) (RF-A protein 3)	Rpa3	-1.42547	25.5489	-3.89566	0.00453644	0.104276	-1.86356
7D	Q9CQC7	NADH dehydrogenase [ubiquinone] 1 beta subcomplex subunit 4 (Complex I-B15) (CI-B15) (NADH-ubiquinone oxidoreductase B15 subunit)	Ndufb4	1.01908	25.918	3.62211	0.00671543	0.114588	-2.25557
7D	Q9CQR6	Serine/threonine-protein phosphatase 6 catalytic subunit (PP6C) (EC 3.1.3.16)	Ppp6c	1.38507	26.8347	3.80204	0.00518206	0.107329	-1.99657
7D	Q9CQU3	Protein RER1	Rer1	1.06507	26.8104	3.15342	0.0134584	0.138444	-2.9482
7D	Q9CQW1	Synaptobrevin homolog YKT6 (EC 2.3.1.-)	Ykt6	1.68913	27.2692	5.14253	0.000871175	0.0769725	-0.221316
7D	Q9CR00	26S proteasome non-ATPase regulatory subunit 9 (26S proteasome regulatory subunit p27)	Psmd9	-1.1571	25.7811	-2.46895	0.0386572	0.206365	-3.98465
7D	Q9CRC9	Glucosamine-6-phosphate isomerase 2 (EC 3.5.99.6) (Glucosamine-6-phosphate deaminase 2) (GNPDA 2) (GlcN6P deaminase 2)	Gnpda2 Kiaa4008	-1.50193	24.8537	-4.59727	0.00174307	0.0837594	-0.908892
7D	Q9CSN1	SNW domain-containing protein 1 (Nuclear protein SkiP) (Ski-interacting protein)	Snw1 Skiip	-1.67894	25.6613	-4.69268	0.00153905	0.082295	-0.785083
7D	Q9CY58	Plasminogen activator inhibitor 1 RNA-binding protein (PAI1 RNA-binding protein 1) (PAI-RBP1) (SERPINE1 mRNA-binding protein 1)	Serbp1 Pairbp1	-1.02053	27.6261	-2.42042	0.0417028	0.211483	-4.05796
7D	Q9CZ04	COP9 signalosome complex subunit 7a (SGN7a) (Signalosome subunit 7a) (JAB1-containing signalosome subunit 7a)	Cops7a Csn7a	-1.0224	27.7295	-5.33911	0.000685531	0.0670596	0.0147578
7D	Q9D154	Leukocyte elastase inhibitor A (Serine protease inhibitor EIA) (Serpin B1a)	Serpinb1a Serpinb1	1.41437	30.2505	3.22521	0.012078	0.1318	-2.84069
7D	Q9D287	Pre-mRNA-splicing factor SPF27 (Breast carcinoma-amplified sequence 2 homolog) (DNA amplified in mammary carcinoma 1 protein)	Bcas2 Dam1	-1.17693	26.1864	-3.15159	0.0134956	0.138444	-2.95094
7D	Q9D2V7	Coronin-7 (Crn7) (70 kDa WD repeat tumor rejection antigen homolog)	Coro7	1.28362	27.1091	3.19524	0.0126353	0.134146	-2.88552
7D	Q9D4H1	Exocyst complex component 2 (Exocyst complex component Sec5)	Exoc2 Sec5 Sec5l1	1.35317	25.2502	2.47899	0.0380558	0.204382	-3.96947
7D	Q9D868	Peptidyl-prolyl cis-trans isomerase H (PPIase H) (EC 5.2.1.8) (Rotamase H)	Ppih	2.26229	24.4129	2.71073	0.0265287	0.177658	-3.6179
7D	Q9D8Y0	EF-hand domain-containing protein D2 (Swiprosin-1)	Efhd2 Sws1	1.05165	28.8089	2.97147	0.0177497	0.15609	-3.22238
7D	Q9D964	Glycine amidinotransferase, mitochondrial (EC 2.1.4.1) (L-arginine:glycine amidinotransferase) (Transamidinase)	Gatm	1.56753	26.1995	3.19796	0.0125835	0.134146	-2.88145
7D	Q9DB27	Malignant T-cell-amplified sequence 1 (MCT-1) (Multiple copies T-cell malignancies 1)	Mcts1	-1.88503	27.8757	-6.44761	0.000195323	0.0422244	1.23353
7D	Q9DBE8	Alpha-1,3/1,6-mannosyltransferase ALG2 (EC 2.4.1.132) (EC 2.4.1.257) (Asparagine-linked glycosylation protein 2 homolog) (GDP-Man:Man(1)GlcNAc(2)-PP-Dol alpha-1,3-mannosyltransferase) (GDP-Man:Man(1)GlcNAc(2)-PP-dolichol mannosyltransferase) (GDP-Man:Man(2)GlcNAc(2)-PP-Dol alpha-1,6-mannosyltransferase)	Alg2 MNCb-5081	-1.32495	25.697	-5.69656	0.000449435	0.0615502	0.428275
7D	Q9DBR1	5'-3' exoribonuclease 2 (EC 3.1.13.-) (Protein Dhm1)	Xrn2 Dhm1	-1.28415	26.7181	-6.6157	0.000163614	0.0422244	1.4025
7D	Q9DBZ5	Eukaryotic translation initiation factor 3 subunit K (eIF3k) (Eukaryotic translation initiation factor 3 subunit 12) (eIF-3 p25)	Eif3k Eif3s12	-1.13056	28.1434	-6.42348	0.000200408	0.0422244	1.20894
7D	Q9DC50	Peroxisomal carnitine O-octanoyltransferase (COT) (EC 2.3.1.137)	Crot Cot	-1.142	24.8307	-2.99002	0.0172533	0.15609	-3.19434
7D	Q9DCE5	p21-activated protein kinase-interacting protein 1 (PAK1-interacting protein 1) (Putative PAK inhibitor Skb15)	Pak1ip1	-1.83774	25.1279	-2.42341	0.0415085	0.211483	-4.05345
7D	Q9EPL9	Peroxisomal acyl-coenzyme A oxidase 3 (EC 1.3.3.6) (Branched-chain acyl-CoA oxidase) (BRCACox) (Pristanoyl-CoA oxidase)	Acox3	1.30948	25.9965	3.02542	0.0163456	0.152801	-3.14087
7D	Q9EQ06	Estradiol 17-beta-dehydrogenase 11 (EC 1.1.1.62) (17-beta-hydroxysteroid dehydrogenase 11) (17-beta-HSD 11) (17bHSD11) (17betaHSD11) (17-beta-hydroxysteroid dehydrogenase XI) (17-beta-HSD XI) (17betaHSDXI) (Dehydrogenase/reductase SDR family member 8)	Hsd17b11 Dhrs8 Pan1b	1.11066	28.1887	3.30311	0.0107469	0.130259	-2.72454
7D	Q9EQG9	Ceramide transfer protein (CERT) (Collagen type IV alpha-3-binding protein) (Goodpasture antigen-binding protein) (GPBP) (START domain-containing protein 11) (StARD11) (StAR-related lipid transfer protein 11)	Cert Col4a3bp Stard11	-1.9662	24.3208	-3.01817	0.0165274	0.153975	-3.15182
7D	Q9EQX4	Allograft inflammatory factor 1-like (Ionized calcium-binding adapter molecule 2)	Aif1l Iba2	-1.42252	27.7712	-2.77122	0.0241562	0.172706	-3.52602
7D	Q9ES97	Reticulon-3	Rtn3	1.03597	28.0134	6.00459	0.000316614	0.0542003	0.768715
7D	Q9ET01	Glycogen phosphorylase, liver form (EC 2.4.1.1)	Pygl	2.06797	29.0375	3.79275	0.0052513	0.107338	-2.00983
7D	Q9JHK5	Pleckstrin	Plek	1.96635	26.3207	3.41043	0.00916107	0.123001	-2.56549
7D	Q9JHP7	Protein O-glucosyltransferase 2 (EC 2.4.1.-) (Endoplasmic reticulum resident protein 58) (ER protein 58) (ERp58) (KDEL motif-containing protein 1) (Protein O-xylosyltransferase POGLUT2) (EC 2.4.2.26)	Poglut2 Ep58 Kdelc1	-1.4634	24.5762	-4.06971	0.00355418	0.100093	-1.61966
7D	Q9JL62	Glycolipid transfer protein (GLTP)	Gltp	1.00682	26.2134	2.92102	0.0191764	0.158683	-3.29874
7D	Q9QUH0	Glutaredoxin-1 (Thioltransferase-1) (TTase-1)	Glrx Glrx1 Grx Grx1	1.36194	27.9815	3.23477	0.0119057	0.131474	-2.82641
7D	Q9QZ08	N-acetyl-D-glucosamine kinase (N-acetylglucosamine kinase) (EC 2.7.1.59) (GlcNAc kinase)	Nagk Gnk	1.33509	26.9273	3.52936	0.00768872	0.118397	-2.39071
7D	Q9R062	Glycogenin-1 (GN-1) (GN1) (EC 2.4.1.186)	Gyg1 Gyg	1.87294	26.2708	5.81715	0.000391266	0.0590587	0.563284
7D	Q9R0U0	Serine/arginine-rich splicing factor 10 (FUS-interacting serine-arginine-rich protein 1) (Neural-salient serine/arginine-rich protein) (Neural-specific SR protein) (Splicing factor, arginine/serine-rich 13A) (TLS-associated protein with Ser-Arg repeats) (TASR) (TLS-associated protein with SR repeats) (TLS-associated serine-arginine protein) (TLS-associated SR protein)	Srsf10 Fusip1 Nssr Sfrs13a Srsf13a	-1.46577	26.5589	-4.22656	0.0028634	0.0987187	-1.40378
7D	Q9R1T4	Septin-6	Septin6 Kiaa0128 Sept6	1.11422	25.9655	4.96065	0.00109272	0.0803875	-0.445296
7D	Q9WUB3	Glycogen phosphorylase, muscle form (EC 2.4.1.1) (Myophosphorylase)	Pygm	2.19746	29.7416	3.41687	0.00907427	0.123001	-2.556
7D	Q9Z0H3	SWI/SNF-related matrix-associated actin-dependent regulator of chromatin subfamily B member 1 (BRG1-associated factor 47) (BAF47) (Integrase interactor 1 protein) (SNF5 homolog) (mSNF5)	Smarcb1 Baf47 Ini1 Snf5l1	-1.10441	25.2518	-3.43074	0.00888997	0.12236	-2.53554
7D	Q9Z0P5	Twinfilin-2 (A6-related protein) (mA6RP) (Twinfilin-1-like protein)	Twf2 Ptk9l	1.3882	28.4744	4.88439	0.00120332	0.0803875	-0.540807
7D	Q9Z0R6	Intersectin-2 (EH domain and SH3 domain regulator of endocytosis 2) (EH and SH3 domains protein 2) (SH3 domain-containing protein 1B)	Itsn2 Ese2 Sh3d1B	1.59742	25.1402	2.34282	0.0470825	0.22117	-4.17479
7D	Q9Z0U1	Tight junction protein ZO-2 (Tight junction protein 2) (Zona occludens protein 2) (Zonula occludens protein 2)	Tjp2 Zo2	-1.21131	26.7423	-3.16056	0.0133139	0.138132	-2.93749
7D	Q9Z277	Tyrosine-protein kinase BAZ1B (EC 2.7.10.2) (Bromodomain adjacent to zinc finger domain protein 1B) (Williams syndrome transcription factor homolog) (Williams-Beuren syndrome chromosomal region 9 protein homolog)	Baz1b Wbscr9 Wstf	-1.64579	27.4691	-3.58104	0.00712923	0.114588	-2.31529
7D	Q9Z2A5	Arginyl-tRNA--protein transferase 1 (Arginyltransferase 1) (R-transferase 1) (EC 2.3.2.8) (Arginine-tRNA--protein transferase 1)	Ate1	1.14216	23.7272	3.55401	0.00741622	0.116741	-2.35469
7D	Q9Z2D8	Methyl-CpG-binding domain protein 3 (Methyl-CpG-binding protein MBD3)	Mbd3	-1.40202	23.957	-3.93349	0.00430053	0.104276	-1.81018
14Ｄ	A2A863	Integrin beta-4 (CD antigen CD104)	Itgb4	-4.17595	24.3279	-4.58187	0.00183467	0.10309	-0.978403
14Ｄ	A6H584	Collagen alpha-5(VI) chain (Collagen alpha-1(XXIX) chain)	Col6a5 Col29a1 Gm7455	-1.63503	28.8715	-2.65038	0.0294395	0.27299	-3.7595
14Ｄ	B2RXC1	Trafficking protein particle complex subunit 11	Trappc11	-1.13796	24.6237	-2.53553	0.0351701	0.285693	-3.93383
14Ｄ	E9Q5C9	Nucleolar and coiled-body phosphoprotein 1 (140 kDa nucleolar phosphoprotein) (Nopp140)	Nolc1 Kiaa0035	-1.20836	26.1737	-4.87506	0.00126024	0.0845406	-0.601585
14Ｄ	O08573	Galectin-9 (Gal-9)	Lgals9	-1.03398	27.3709	-4.0811	0.00358807	0.139286	-1.65362
14Ｄ	O08579	Emerin	Emd Sta	-1.3894	26.2205	-2.5116	0.0365005	0.291472	-3.97009
14Ｄ	O35691	Pinin	Pnn	-1.28417	26.1056	-2.35505	0.0465559	0.322963	-4.20648
14Ｄ	O35972	39S ribosomal protein L23, mitochondrial (L23mt) (MRP-L23) (L23 mitochondrial-related protein)	Mrpl23 L23mrp	-1.04501	24.2876	-3.4284	0.00908371	0.209078	-2.58884
14Ｄ	O54962	Barrier-to-autointegration factor (Breakpoint cluster region protein 1) (LAP2-binding protein 1) [Cleaved into: Barrier-to-autointegration factor, N-terminally processed]	Banf1 Baf Bcrp1 L2bp1	-1.6785	27.2034	-2.35266	0.0467297	0.322963	-4.21008
14Ｄ	O70370	Cathepsin S (EC 3.4.22.27)	Ctss Cats	1.71028	28.8034	6.06158	0.000311641	0.0426793	0.784166
14Ｄ	O88668	Protein CREG1 (Cellular repressor of E1A-stimulated genes 1)	Creg1 Creg	1.04188	26.1343	4.52416	0.00197837	0.10309	-1.0542
14Ｄ	O88986	2-amino-3-ketobutyrate coenzyme A ligase, mitochondrial (AKB ligase) (EC 2.3.1.29) (Aminoacetone synthase) (Glycine acetyltransferase)	Gcat Kbl	-1.75339	25.4408	-3.2507	0.0118145	0.220957	-2.85247
14Ｄ	O89051	Integral membrane protein 2B (Immature BRI2) (imBRI2) (Protein E25B) (Transmembrane protein BRI) (Bri) [Cleaved into: BRI2, membrane form (Mature BRI2) (mBRI2); BRI2 intracellular domain (BRI2 ICD); BRI2C, soluble form; Bri23 peptide (Bri2-23) (ABri23) (C-terminal peptide) (P23 peptide)]	Itm2b	-1.22501	27.0715	-3.02496	0.0165864	0.234344	-3.1914
14Ｄ	P00920	Carbonic anhydrase 2 (EC 4.2.1.1) (Carbonate dehydratase II) (Carbonic anhydrase II) (CA-II)	Ca2 Car2	-1.24393	30.4847	-4.46482	0.00213897	0.10309	-1.13269
14Ｄ	P01631	Ig kappa chain V-II region 26-10		2.56302	27.9012	5.5246	0.000572872	0.0682216	0.184195
14Ｄ	P01633	Ig kappa chain V19-17 (Ig kappa chain V-V region MPC11)	Igk-V19-17	3.57185	26.4334	7.70948	5.94e-05	0.0185786	2.37284
14Ｄ	P01635	Ig kappa chain V-V region K2 (Fragment)		2.46176	27.5066	4.10427	0.00347556	0.139286	-1.62151
14Ｄ	P01645	Ig kappa chain V-V region HP 93G7		4.30842	27.8762	9.6862	1.14e-05	0.00778293	3.86592
14Ｄ	P01654	Ig kappa chain V-III region PC 2880/PC 1229		4.45946	28.1527	12.7888	1.41e-06	0.00277176	5.56346
14Ｄ	P01786	Ig heavy chain V region MOPC 47A		2.21068	23.1607	8.54978	2.83e-05	0.0129205	3.05574
14Ｄ	P01837	Immunoglobulin kappa constant (Ig kappa chain C region MOPC 21)	Igkc	3.22647	31.3455	7.68003	6.1e-05	0.0185786	2.34748
14Ｄ	P01864	Ig gamma-2A chain C region secreted form (B allele)		5.65723	31.0388	11.5607	3.04e-06	0.00277176	4.96845
14Ｄ	P01867	Ig gamma-2B chain C region	Igh-3	3.69144	29.3752	7.00589	0.00011631	0.0289611	1.73811
14Ｄ	P01872	Immunoglobulin heavy constant mu [Cleaved into: Mu' chain (55 kDa mu' chain)]	Ighm Igh-6	2.04411	29.1038	4.49964	0.0020431	0.10309	-1.08657
14Ｄ	P01942	Hemoglobin subunit alpha (Alpha-globin) (Hemoglobin alpha chain)	Hba Hba-a1	-1.14651	36.4405	-3.16205	0.013489	0.225301	-2.98509
14Ｄ	P02088	Hemoglobin subunit beta-1 (Beta-1-globin) (Hemoglobin beta-1 chain) (Hemoglobin beta-major chain)	Hbb-b1	-1.16281	37.0168	-3.11555	0.0144654	0.225301	-3.05492
14Ｄ	P03987	Ig gamma-3 chain C region		4.02042	28.8522	6.12114	0.000291951	0.0426793	0.84805
14Ｄ	P04919	Band 3 anion transport protein (Anion exchange protein 1) (AE 1) (Anion exchanger 1) (MEB3) (Solute carrier family 4 member 1) (CD antigen CD233)	Slc4a1 Ae1	-2.32174	28.3945	-9.27355	1.57e-05	0.00857684	3.58561
14Ｄ	P06330	Ig heavy chain V region AC38 205.12		3.71119	28.5608	8.30942	3.48e-05	0.0136059	2.86821
14Ｄ	P11087	Collagen alpha-1(I) chain (Alpha-1 type I collagen)	Col1a1 Cola1	-1.0351	29.8631	-3.55479	0.00755329	0.182916	-2.4034
14Ｄ	P13634	Carbonic anhydrase 1 (EC 4.2.1.1) (Carbonate dehydratase I) (Carbonic anhydrase I) (CA-I)	Ca1 Car1	-1.71854	26.8377	-3.18287	0.0130744	0.225301	-2.95388
14Ｄ	P14106	Complement C1q subcomponent subunit B	C1qb	1.98906	27.6401	6.07503	0.000307069	0.0426793	0.798641
14Ｄ	P14434	H-2 class II histocompatibility antigen, A-B alpha chain (IAalpha)	H2-Aa	1.00037	29.3538	2.97512	0.0178896	0.237419	-3.2667
14Ｄ	P14483	H-2 class II histocompatibility antigen, A beta chain	H2-Ab1 H2-iabeta	1.12662	30.1322	3.65644	0.00652199	0.181925	-2.25568
14Ｄ	P14602	Heat shock protein beta-1 (HspB1) (Growth-related 25 kDa protein) (Heat shock 25 kDa protein) (HSP 25) (Heat shock 27 kDa protein) (HSP 27) (p25)	Hspb1 Hsp25 Hsp27	-2.21837	27.1931	-3.3595	0.0100535	0.216824	-2.69067
14Ｄ	P15327	Bisphosphoglycerate mutase (BPGM) (EC 5.4.2.4) (2,3-bisphosphoglycerate mutase, erythrocyte) (2,3-bisphosphoglycerate synthase) (EC 5.4.2.11) (BPG-dependent PGAM)	Bpgm	-2.00545	25.9955	-2.61782	0.0309597	0.276217	-3.80895
14Ｄ	P15508	Spectrin beta chain, erythrocytic (Beta-I spectrin)	Sptb Spnb-1 Spnb1 Sptb1	-4.86591	24.0092	-11.9363	2.38e-06	0.00277176	5.15994
14Ｄ	P16015	Carbonic anhydrase 3 (EC 4.2.1.1) (Carbonate dehydratase III) (Carbonic anhydrase III) (CA-III)	Ca3 Car3	1.71091	29.3894	2.7676	0.0245717	0.266594	-3.58139
14Ｄ	P20040	H-2 class II histocompatibility antigen, E-Q beta chain (E-W17)		1.14319	26.9482	3.08287	0.0151959	0.226953	-3.10409
14Ｄ	P21956	Lactadherin (MFGM) (Milk fat globule-EGF factor 8) (MFG-E8) (SED1) (Sperm surface protein SP47) (MP47)	Mfge8	-1.05665	28.7173	-6.71815	0.00015537	0.0303971	1.46041
14Ｄ	P22682	E3 ubiquitin-protein ligase CBL (EC 2.3.2.27) (Casitas B-lineage lymphoma proto-oncogene) (Proto-oncogene c-Cbl) (RING-type E3 ubiquitin transferase CBL) (Signal transduction protein CBL)	Cbl	1.17586	23.9871	2.46165	0.0394449	0.307976	-4.0457
14Ｄ	P27870	Proto-oncogene vav (p95vav)	Vav1 Vav	1.25488	27.0502	3.22979	0.0121886	0.224057	-2.88368
14Ｄ	P42225	Signal transducer and activator of transcription 1	Stat1	1.1457	32.194	4.8157	0.00135842	0.0865281	-0.676753
14Ｄ	P43276	Histone H1.5 (H1 VAR.5) (H1b)	Hist1h1b H1f5	-1.24657	31.5486	-2.56041	0.033839	0.284058	-3.8961
14Ｄ	P47915	60S ribosomal protein L29	Rpl29 Rpl43	-1.60717	27.3603	-4.67708	0.00162178	0.10057	-0.854517
14Ｄ	P47963	60S ribosomal protein L13 (A52)	Rpl13	-1.02201	30.393	-2.63125	0.0303232	0.276217	-3.78856
14Ｄ	P48025	Tyrosine-protein kinase SYK (EC 2.7.10.2) (Spleen tyrosine kinase)	Syk ptk72 Sykb	1.22445	26.9156	3.11876	0.0143958	0.225301	-3.0501
14Ｄ	P49442	Inositol polyphosphate 1-phosphatase (IPP) (IPPase) (EC 3.1.3.57)	Inpp1	1.22061	26.0055	2.89389	0.0202472	0.243928	-3.38971
14Ｄ	P50637	Translocator protein (Mitochondrial benzodiazepine receptor) (PKBS) (Peripheral-type benzodiazepine receptor) (PBR)	Tspo Bzrp Mbr	1.02847	27.477	3.60188	0.00705548	0.181925	-2.33481
14Ｄ	P51410	60S ribosomal protein L9	Rpl9	-1.19525	30.0733	-4.11758	0.00341266	0.139286	-1.60311
14Ｄ	P52196	Thiosulfate sulfurtransferase (EC 2.8.1.1) (Rhodanese)	Tst	-1.05623	27.7304	-4.46775	0.00213072	0.10309	-1.1288
14Ｄ	P55012	Solute carrier family 12 member 2 (Basolateral Na-K-Cl symporter) (Bumetanide-sensitive sodium-(potassium)-chloride cotransporter 2)	Slc12a2 Nkcc1	-2.11421	27.2477	-3.62163	0.00685719	0.181925	-2.30612
14Ｄ	P55065	Phospholipid transfer protein (Lipid transfer protein II)	Pltp	-1.29032	27.4729	-2.69476	0.0274892	0.271617	-3.69206
14Ｄ	P62274	40S ribosomal protein S29	Rps29	-3.9134	26.1539	-5.08828	0.000966539	0.0802228	-0.33622
14Ｄ	P62751	60S ribosomal protein L23a	Rpl23a	-1.41611	29.6332	-4.88111	0.00125067	0.0845406	-0.593951
14Ｄ	P63325	40S ribosomal protein S10	Rps10	-1.04571	29.9391	-4.53229	0.00195742	0.10309	-1.0435
14Ｄ	P70227	Inositol 1,4,5-trisphosphate receptor type 3 (IP3 receptor isoform 3) (IP3R 3) (InsP3R3) (Type 3 inositol 1,4,5-trisphosphate receptor) (Type 3 InsP3 receptor)	Itpr3	-1.1145	26.1438	-3.05938	0.0157446	0.226953	-3.13948
14Ｄ	P70333	Heterogeneous nuclear ribonucleoprotein H2 (hnRNP H2) (Heterogeneous nuclear ribonucleoprotein H') (hnRNP H') [Cleaved into: Heterogeneous nuclear ribonucleoprotein H2, N-terminally processed]	Hnrnph2 Hnrph2	-1.01558	27.0348	-2.62116	0.0308001	0.276217	-3.80388
14Ｄ	P97821	Dipeptidyl peptidase 1 (EC 3.4.14.1) (Cathepsin C) (Cathepsin J) (Dipeptidyl peptidase I) (DPP-I) (DPPI) (Dipeptidyl transferase) [Cleaved into: Dipeptidyl peptidase 1 exclusion domain chain (Dipeptidyl peptidase I exclusion domain chain); Dipeptidyl peptidase 1 heavy chain (Dipeptidyl peptidase I heavy chain); Dipeptidyl peptidase 1 light chain (Dipeptidyl peptidase I light chain)]	Ctsc	1.18226	28.9286	3.11205	0.014542	0.225301	-3.06019
14Ｄ	Q02257	Junction plakoglobin (Desmoplakin III) (Desmoplakin-3)	Jup	-1.15229	26.3746	-5.37903	0.000680118	0.0745137	0.0139022
14Ｄ	Q02788	Collagen alpha-2(VI) chain	Col6a2	-1.31292	30.78	-5.12123	0.000928252	0.0794526	-0.295871
14Ｄ	Q02819	Nucleobindin-1 (CALNUC)	Nucb1 Nuc Nucb	-2.69821	24.9503	-2.61789	0.0309562	0.276217	-3.80884
14Ｄ	Q04857	Collagen alpha-1(VI) chain	Col6a1	-1.27708	30.8631	-4.85383	0.00129444	0.0845406	-0.628406
14Ｄ	Q3TRM8	Hexokinase-3 (EC 2.7.1.1) (Hexokinase type III) (HK III) (Hexokinase-C)	Hk3	1.06956	28.0868	2.99791	0.0172811	0.234344	-3.23226
14Ｄ	Q3U487	E3 ubiquitin-protein ligase HECTD3 (EC 2.3.2.26) (HECT domain-containing protein 3) (HECT-type E3 ubiquitin transferase HECTD3)	Hectd3	-2.78852	26.2071	-2.59013	0.0323156	0.277469	-3.85099
14Ｄ	Q3UI43	BRISC and BRCA1-A complex member 1 (Mediator of RAP80 interactions and targeting subunit of 40 kDa) (New component of the BRCA1-A complex)	Babam1 Merit40 Nba1	1.39009	25.0584	2.54831	0.0344798	0.285618	-3.91445
14Ｄ	Q3UMW7	MAP kinase-activated protein kinase 3 (MAPK-activated protein kinase 3) (MAPKAP kinase 3) (MAPKAP-K3) (MAPKAPK-3) (MK-3) (EC 2.7.11.1)	Mapkapk3	1.41991	25.8204	4.06923	0.00364721	0.139286	-1.67009
14Ｄ	Q60590	Alpha-1-acid glycoprotein 1 (AGP 1) (Orosomucoid-1) (OMD 1)	Orm1 Agp1 Orm-1	1.06797	30.3035	2.8863	0.0204832	0.243928	-3.40121
14Ｄ	Q60710	Deoxynucleoside triphosphate triphosphohydrolase SAMHD1 (dNTPase) (EC 3.1.5.-) (Interferon-gamma-inducible protein Mg11) (SAM domain and HD domain-containing protein 1) (mSAMHD1)	Samhd1 Mg21	1.04237	30.9523	6.4098	0.000214084	0.0390917	1.1504
14Ｄ	Q60766	Immunity-related GTPase family M protein 1 (EC 3.6.5.-) (Interferon-inducible GTPase 3) (Interferon-inducible protein 1) (LPS-stimulated RAW 264.7 macrophage protein 47) (LRG-47)	Irgm1 Ifi1 Iigp3 Irgm	1.22505	29.3646	2.73934	0.0256638	0.269714	-3.62433
14Ｄ	Q60847	Collagen alpha-1(XII) chain	Col12a1	1.07257	30.4457	2.58758	0.0324436	0.277697	-3.85486
14Ｄ	Q60953	Protein PML	Pml	-1.14638	26.8477	-3.75492	0.00566494	0.171418	-2.11381
14Ｄ	Q60963	Platelet-activating factor acetylhydrolase (PAF acetylhydrolase) (EC 3.1.1.47) (1-alkyl-2-acetylglycerophosphocholine esterase) (2-acetyl-1-alkylglycerophosphocholine esterase) (LDL-associated phospholipase A2) (LDL-PLA(2)) (PAF 2-acylhydrolase)	Pla2g7 Pafah	2.08594	25.9855	3.20476	0.0126531	0.225045	-2.92111
14Ｄ	Q60994	Adiponectin (30 kDa adipocyte complement-related protein) (Adipocyte complement-related 30 kDa protein) (ACRP30) (Adipocyte, C1q and collagen domain-containing protein) (Adipocyte-specific protein AdipoQ)	Adipoq Acdc Acrp30 Apm1	1.34059	24.6147	2.83844	0.0220398	0.251529	-3.47382
14Ｄ	Q61107	Guanylate-binding protein 4 (EC 3.6.5.-) (GTP-binding protein 3) (GBP-3) (GTP-binding protein 4) (GBP-4) (Guanine nucleotide-binding protein 4) (Guanylate-binding protein 3)	Gbp4 Gbp3	1.06601	29.424	3.95603	0.00426697	0.152265	-1.82826
14Ｄ	Q61490	CD166 antigen (Activated leukocyte cell adhesion molecule) (BEN) (Protein DM-GRASP) (CD antigen CD166)	Alcam	-3.08113	25.0522	-3.17491	0.0132313	0.225301	-2.96581
14Ｄ	Q61704	Inter-alpha-trypsin inhibitor heavy chain H3 (ITI heavy chain H3) (ITI-HC3) (Inter-alpha-inhibitor heavy chain 3)	Itih3	1.45253	26.8439	2.55319	0.0342199	0.285618	-3.90705
14Ｄ	Q61781	Keratin, type I cytoskeletal 14 (Cytokeratin-14) (CK-14) (Keratin-14) (K14)	Krt14 Krt1-14	-2.39562	30.298	-6.72585	0.000154152	0.0303971	1.46799
14Ｄ	Q62293	T-cell-specific guanine nucleotide triphosphate-binding protein 1 (EC 3.6.5.-) (Interferon-gamma-inducible GTPase Ifggb5)	Tgtp1 Ifggb5 Irgb6 Mg21	2.0636	27.9216	7.43587	7.67e-05	0.0210073	2.13322
14Ｄ	Q64449	C-type mannose receptor 2 (Lectin lambda) (Macrophage mannose receptor 2) (CD antigen CD280)	Mrc2 Kiaa0709	1.18521	21.5309	2.66404	0.0288245	0.271617	-3.73874
14Ｄ	Q69Z37	Sterile alpha motif domain-containing protein 9-like (SAM domain-containing protein 9-like)	Samd9l Kiaa2005	1.02389	25.4918	2.57031	0.0333236	0.281921	-3.88108
14Ｄ	Q6NSQ9	Glucose-6-phosphatase 3 (G-6-Pase 3) (G6Pase 3) (EC 3.1.3.9) (Ubiquitous glucose-6-phosphatase catalytic subunit-related protein)	G6pc3 Ugrp	-1.25677	25.1118	-3.17036	0.013322	0.225301	-2.97264
14Ｄ	Q6ZWV7	60S ribosomal protein L35	Rpl35	-2.19867	28.9416	-5.31385	0.000735122	0.0772666	-0.0634227
14Ｄ	Q80SU7	Interferon-induced very large GTPase 1 (Very large-inducible GTPase-1) (VLIG-1)	Gvin1	1.10625	30.014	4.89277	0.00123245	0.0845406	-0.57926
14Ｄ	Q80UU9	Membrane-associated progesterone receptor component 2	Pgrmc2	-1.07931	26.5028	-4.61837	0.00174966	0.101964	-0.930737
14Ｄ	Q80X19	Collagen alpha-1(XIV) chain	Col14a1	2.00195	26.433	3.10745	0.014643	0.225301	-3.0671
14Ｄ	Q8BG07	Phospholipase D4 (PLD 4) (EC 3.1.4.4) (Choline phosphatase 4) (Phosphatidylcholine-hydrolyzing phospholipase D4)	Pld4	1.54702	27.0754	4.85266	0.00129635	0.0845406	-0.629887
14Ｄ	Q8BGE6	Cysteine protease ATG4B (EC 3.4.22.-) (AUT-like 1 cysteine endopeptidase) (Autophagin-1) (Autophagy-related cysteine endopeptidase 1) (Autophagy-related protein 4 homolog B)	Atg4b Apg4b Autl1 Kiaa0943	-1.71322	24.0731	-2.49025	0.0377307	0.298684	-4.00243
14Ｄ	Q8BH24	Transmembrane 9 superfamily member 4	Tm9sf4 Kiaa0255	-1.14829	28.1011	-3.28966	0.0111492	0.217707	-2.7944
14Ｄ	Q8BH97	Reticulocalbin-3	Rcn3 D7Ertd671e	2.11071	25.863	2.64378	0.0297412	0.273359	-3.76952
14Ｄ	Q8BJS4	SUN domain-containing protein 2 (Protein unc-84 homolog B) (Sad1/unc-84 protein-like 2)	Sun2 Unc84b	-1.37982	28.8215	-3.1569	0.0135937	0.225301	-2.99282
14Ｄ	Q8BU03	Periodic tryptophan protein 2 homolog	Pwp2 Pwp2h	-1.08464	26.7814	-2.88715	0.0204567	0.243928	-3.39993
14Ｄ	Q8BV13	COP9 signalosome complex subunit 7b (SGN7b) (Signalosome subunit 7b) (JAB1-containing signalosome subunit 7b)	Cops7b Csn7b	2.70432	27.3064	2.46179	0.0394362	0.307976	-4.04549
14Ｄ	Q8BX02	KN motif and ankyrin repeat domain-containing protein 2 (Ankyrin repeat domain-containing protein 25)	Kank2 Ankrd25	-1.03387	27.0285	-3.86404	0.00485405	0.153632	-1.95817
14Ｄ	Q8BXQ2	GPI transamidase component PIG-T (Neuronal development-associated protein 7) (Phosphatidylinositol-glycan biosynthesis class T protein)	Pigt Ndap7	-1.46352	24.7152	-2.57312	0.0331789	0.281921	-3.87681
14Ｄ	Q8BYI6	Lysophosphatidylcholine acyltransferase 2 (LPC acyltransferase 2) (LPCAT-2) (LysoPC acyltransferase 2) (EC 2.3.1.23) (1-acylglycerol-3-phosphate O-acyltransferase 11) (1-AGP acyltransferase 11) (1-AGPAT 11) (EC 2.3.1.51) (1-acylglycerophosphocholine O-acyltransferase) (1-alkylglycerophosphocholine O-acetyltransferase) (EC 2.3.1.67) (Acetyl-CoA:lyso-platelet-activating factor acetyltransferase) (A…	Lpcat2 Aytl1 Aytl1a Lpcat2a	1.19259	24.5693	2.74352	0.0254991	0.269714	-3.61797
14Ｄ	Q8BYW1	Rho GTPase-activating protein 25 (Rho-type GTPase-activating protein 25)	Arhgap25 Kiaa0053	1.60243	23.5663	2.81292	0.0229191	0.257276	-3.51255
14Ｄ	Q8C2Q3	RNA-binding protein 14 (RNA-binding motif protein 14)	Rbm14	-1.44382	26.1159	-2.96916	0.0180527	0.237722	-3.27573
14Ｄ	Q8C878	NEDD8-activating enzyme E1 catalytic subunit (EC 6.2.1.-) (NEDD8-activating enzyme E1C) (Ubiquitin-activating enzyme E1C) (Ubiquitin-like modifier-activating enzyme 3) (Ubiquitin-activating enzyme 3)	Uba3 Ube1c	2.49807	25.823	3.1596	0.0135388	0.225301	-2.98877
14Ｄ	Q8CFB4	Guanylate-binding protein 5 (EC 3.6.5.-) (GTP-binding protein 5) (GBP-5) (MuGBP-5) (Guanine nucleotide-binding protein 5)	Gbp5	1.30643	28.1647	3.61267	0.00694641	0.181925	-2.31913
14Ｄ	Q8CI11	Guanine nucleotide-binding protein-like 3 (Nucleolar GTP-binding protein 3) (Nucleostemin)	Gnl3 Ns	-2.12941	24.8439	-2.99631	0.017323	0.234344	-3.23467
14Ｄ	Q8CIF4	Biotinidase (Biotinase) (EC 3.5.1.12)	Btd	-1.14449	24.9755	-3.20726	0.0126059	0.225045	-2.91737
14Ｄ	Q8JZV7	N-acetylglucosamine-6-phosphate deacetylase (GlcNAc 6-P deacetylase) (EC 3.5.1.25) (Amidohydrolase domain-containing protein 2)	Amdhd2	1.89023	26.1846	6.1235	0.000291199	0.0426793	0.850574
14Ｄ	Q8K124	Pleckstrin homology domain-containing family O member 2 (PH domain-containing family O member 2) (Pleckstrin homology domain-containing family Q member 1) (PH domain-containing family Q member 1)	Plekho2 Plekhq1	1.59466	26.1242	4.95661	0.00113775	0.0845406	-0.499228
14Ｄ	Q8K4B0	Metastasis-associated protein MTA1	Mta1	-1.161	26.5416	-2.67739	0.0282362	0.271617	-3.71846
14Ｄ	Q8R164	Valacyclovir hydrolase (VACVase) (Valacyclovirase) (EC 3.1.-.-) (Biphenyl hydrolase-like protein)	Bphl	-1.03959	26.0226	-2.87909	0.0207104	0.245566	-3.41215
14Ｄ	Q8R3V5	Endophilin-B2 (SH3 domain-containing GRB2-like protein B2)	Sh3glb2 Kiaa1848	-1.16787	25.0866	-2.74804	0.0253225	0.269714	-3.61111
14Ｄ	Q8R5F7	Interferon-induced helicase C domain-containing protein 1 (EC 3.6.4.13) (Helicase with 2 CARD domains) (Helicard) (Interferon induced with helicase C domain protein 1) (Melanoma differentiation-associated protein 5) (MDA-5) (RIG-I-like receptor 2) (RLR-2)	Ifih1	2.24138	24.4197	4.18901	0.00309549	0.136751	-1.50482
14Ｄ	Q8VBT6	Apolipoprotein B receptor (Apolipoprotein B-100 receptor) (Apolipoprotein B48 receptor) (apoB-48R)	Apobr Apob48r	1.25426	26.5158	3.95444	0.00427644	0.152265	-1.83049
14Ｄ	Q8VBW6	NEDD8-activating enzyme E1 regulatory subunit (Amyloid beta precursor protein-binding protein 1, 59 kDa) (APP-BP1) (Amyloid protein-binding protein 1)	Nae1 Appbp1	2.3473	24.8476	4.3828	0.0023847	0.108325	-1.24211
14Ｄ	Q8VE22	28S ribosomal protein S23, mitochondrial (MRP-S23) (S23mt)	Mrps23	-1.19553	25.0367	-2.78965	0.0237529	0.26421	-3.5479
14Ｄ	Q8VE88	Protein FAM114A2	Fam114a2	1.53126	24.219	2.34494	0.0472945	0.323527	-4.22169
14Ｄ	Q91VS7	Microsomal glutathione S-transferase 1 (Microsomal GST-1) (EC 2.5.1.18) (Microsomal GST-I)	Mgst1	1.05892	26.3515	5.99345	0.00033598	0.0438214	0.710448
14Ｄ	Q91X72	Hemopexin	Hpx Hpxn	1.15096	32.8934	2.73097	0.0259968	0.269714	-3.63704
14Ｄ	Q922S4	cGMP-dependent 3',5'-cyclic phosphodiesterase (EC 3.1.4.17) (Cyclic GMP-stimulated phosphodiesterase) (CGS-PDE) (cGSPDE)	Pde2a	-1.21384	25.0439	-3.28167	0.0112822	0.217707	-2.80628
14Ｄ	Q99JY3	GTPase IMAP family member 4 (Immunity-associated nucleotide 1 protein) (IAN-1) (Immunity-associated protein 4)	Gimap4 Ian1 Imap4	1.23644	27.1121	5.37932	0.000679879	0.0745137	0.0142509
14Ｄ	Q99KQ4	Nicotinamide phosphoribosyltransferase (NAmPRTase) (Nampt) (EC 2.4.2.12) (Pre-B-cell colony-enhancing factor 1 homolog) (PBEF) (Visfatin)	Nampt Pbef1	1.02847	30.0341	3.93874	0.00437121	0.152735	-1.85259
14Ｄ	Q99L27	GMP reductase 2 (GMPR 2) (EC 1.7.1.7) (Guanosine 5'-monophosphate oxidoreductase 2) (Guanosine monophosphate reductase 2)	Gmpr2	1.80186	25.7168	4.01743	0.00391787	0.147001	-1.74224
14Ｄ	Q9CQ10	Charged multivesicular body protein 3 (Chromatin-modifying protein 3) (Vacuolar protein sorting-associated protein 24)	Chmp3 Vps24	-1.37096	24.6241	-2.42977	0.0414483	0.313857	-4.09387
14Ｄ	Q9CY16	28S ribosomal protein S28, mitochondrial (MRP-S28) (S28mt)	Mrps28	-2.16602	23.8102	-2.81824	0.0227329	0.256236	-3.50448
14Ｄ	Q9CY58	Plasminogen activator inhibitor 1 RNA-binding protein (PAI1 RNA-binding protein 1) (PAI-RBP1) (SERPINE1 mRNA-binding protein 1)	Serbp1 Pairbp1	-1.94194	28.1455	-3.08119	0.0152345	0.226953	-3.10662
14Ｄ	Q9D024	Coiled-coil domain-containing protein 47 (Adipocyte-specific protein 4) (Calumin)	Ccdc47 Asp4	-1.07053	26.6691	-2.70923	0.0268828	0.269714	-3.67008
14Ｄ	Q9D281	Protein Noxp20 (Nervous system overexpressed protein 20) (Protein FAM114A1)	Fam114a1 Noxp20	1.48498	24.1052	3.21591	0.0124439	0.224391	-2.90443
14Ｄ	Q9DBR7	Protein phosphatase 1 regulatory subunit 12A (Myosin phosphatase-targeting subunit 1) (Myosin phosphatase target subunit 1)	Ppp1r12a Mypt1	-1.63256	28.4698	-3.10379	0.014724	0.225301	-3.07261
14Ｄ	Q9DCS9	NADH dehydrogenase [ubiquinone] 1 beta subcomplex subunit 10 (Complex I-PDSW) (CI-PDSW) (NADH-ubiquinone oxidoreductase PDSW subunit)	Ndufb10	1.83321	29.5645	2.65953	0.0290262	0.272043	-3.7456
14Ｄ	Q9EPB4	Apoptosis-associated speck-like protein containing a CARD (mASC) (PYD and CARD domain-containing protein)	Pycard Asc	1.25394	27.5398	4.56797	0.00186823	0.10309	-0.996617
14Ｄ	Q9ER00	Syntaxin-12	Stx12	1.2662	27.1839	6.86556	0.000133801	0.0303971	1.60404
14Ｄ	Q9ES52	Phosphatidylinositol 3,4,5-trisphosphate 5-phosphatase 1 (EC 3.1.3.86) (Inositol polyphosphate-5-phosphatase D) (EC 3.1.3.56) (Inositol polyphosphate-5-phosphatase of 145 kDa) (SIP-145) (Phosphatidylinositol-4,5-bisphosphate 5-phosphatase) (EC 3.1.3.36) (SH2 domain-containing inositol 5'-phosphatase 1) (SH2 domain-containing inositol phosphatase 1) (SHIP-1) (p150Ship)	Inpp5d 7a33 Ship Ship1	2.74688	24.813	3.93258	0.00440899	0.152735	-1.86126
14Ｄ	Q9ESB3	Histidine-rich glycoprotein (Histidine-proline-rich glycoprotein) (HPRG)	Hrg	1.04889	27.8472	3.664	0.00645147	0.181925	-2.24473
14Ｄ	Q9JHI7	Exosome complex component RRP45 (Autoantigen PM/Scl 1) (Exosome component 9) (P75 polymyositis-scleroderma overlap syndrome-associated autoantigen) (Polymyositis/scleroderma autoantigen 1) (Polymyositis/scleroderma autoantigen 75 kDa) (PM/Scl-75)	Exosc9 Pmscl1	1.51287	23.9173	2.60346	0.0316556	0.277469	-3.83076
14Ｄ	Q9QUH0	Glutaredoxin-1 (Thioltransferase-1) (TTase-1)	Glrx Glrx1 Grx Grx1	1.06808	27.8659	3.29416	0.0110748	0.217707	-2.78769
14Ｄ	Q9QXH4	Integrin alpha-X (CD11 antigen-like family member C) (Leukocyte adhesion glycoprotein p150,95 alpha chain) (Leukocyte adhesion receptor p150,95) (CD antigen CD11c)	Itgax	1.49292	25.0702	4.53059	0.00196178	0.10309	-1.04573
14Ｄ	Q9QY81	Nuclear pore membrane glycoprotein 210 (Nuclear pore protein gp210) (Nuclear envelope pore membrane protein POM 210) (POM210) (Nucleoporin Nup210) (Pore membrane protein of 210 kDa)	Nup210 Kiaa0906	-1.72064	25.4905	-3.73875	0.00579696	0.172586	-2.13701
14Ｄ	Q9QZ85	Interferon-inducible GTPase 1 (EC 3.6.5.-)	Iigp1 Irga6	1.61174	29.2897	4.95955	0.00113358	0.0845406	-0.495559
14Ｄ	Q9Z0E6	Guanylate-binding protein 2 (EC 3.6.5.-) (GTP-binding protein 2) (GBP-2) (mGBP-2) (mGBP2) (Guanine nucleotide-binding protein 2) (Interferon-induced guanylate-binding protein 2)	Gbp2	1.62495	30.9561	4.92326	0.00118619	0.0845406	-0.540957
14Ｄ	Q9Z0R6	Intersectin-2 (EH domain and SH3 domain regulator of endocytosis 2) (EH and SH3 domains protein 2) (SH3 domain-containing protein 1B)	Itsn2 Ese2 Sh3d1B	-2.31079	24.5449	-2.37198	0.045346	0.322963	-4.18101
14Ｄ	Q9Z0W3	Nuclear pore complex protein Nup160 (160 kDa nucleoporin) (Gene trap locus 1-13 protein) (GTL-13) (Nucleoporin Nup160)	Nup160 Gtl1-13 Kiaa0197	-1.30978	25.3056	-2.70404	0.0270988	0.270889	-3.67797
14Ｄ	Q9Z277	Tyrosine-protein kinase BAZ1B (EC 2.7.10.2) (Bromodomain adjacent to zinc finger domain protein 1B) (Williams syndrome transcription factor homolog) (Williams-Beuren syndrome chromosomal region 9 protein homolog)	Baz1b Wbscr9 Wstf	-1.17292	26.197	-3.11548	0.0144669	0.225301	-3.05502
