# Supplementary material for: Tumor Temporal Proteome Profiling Reveals the Immunological Triple Offensive Induced by Synthetic Anti-Cancer Salmonella
Source: Front Immunol. 2021 Aug 19;12:712936. doi: 10.3389/fimmu.2021.712936 (PMC8417115; doi:10.3389/fimmu.2021.712936)
Supplement: Supplementary file 7 [file Table_6.xlsx]

## Sheet: Suplemental table 6
Suplemental table 6.k-means clustering for 1097 differential tumor proteins
Module	UniProt	Protein names	Gene names	FC-6h	FC-12h	FC-24h	FC-48h	FC-3d	FC-7d	FC-14d
1	A2A432	Cullin-4B (CUL-4B)	Cul4b mKIAA0695	-0.509974	-1.6519	-1.87369	1.00653	0.543646	-0.0309283	0.404641
1	B2RXC1	Trafficking protein particle complex subunit 11	Trappc11	-0.35036	-0.0445372	-1.86891	-0.544193	-0.712113	1.51305	-1.13796
1	D3Z6Q9	Bridging integrator 2	Bin2	0.293527	1.15308	-1.62055	-0.729273	0.160513	0.791452	-0.128007
1	E9PVA8	eIF-2-alpha kinase activator GCN1 (GCN1 eIF-2-alpha kinase activator homolog) (GCN1-like protein 1) (General control of amino-acid synthesis 1-like protein 1) (Translational activator GCN1)	Gcn1 Gcn1l1	0.381746	-0.799926	-1.11182	0.180994	0.0121225	-0.178376	-0.136115
1	F6ZDS4	Nucleoprotein TPR (NPC-associated intranuclear protein) (Translocated promoter region and nuclear basket protein)	Tpr	-0.0946573	-0.70635	-1.60074	-0.0490909	-0.499858	-0.18117	-0.501419
1	O09106	Histone deacetylase 1 (HD1) (EC 3.5.1.98)	Hdac1	-0.304121	-0.0917746	-1.34838	0.087049	-0.0767635	0.127596	-0.123453
1	O35841	Apoptosis inhibitor 5 (API-5) (AAC-11)	Api5	0.311529	-0.408254	-1.02469	-0.339183	-0.413387	0.0182429	0.444058
1	O55201	Transcription elongation factor SPT5 (DRB sensitivity-inducing factor large subunit) (DSIF large subunit)	Supt5h Supt5	-0.43096	-1.70193	-3.11033	-1.1388	-0.994632	-0.127155	-0.341381
1	O70310	Glycylpeptide N-tetradecanoyltransferase 1 (EC 2.3.1.97) (Myristoyl-CoA:protein N-myristoyltransferase 1) (NMT 1) (Type I N-myristoyltransferase) (Peptide N-myristoyltransferase 1)	Nmt1	0.099482	-0.40357	-1.29163	-0.467718	-0.549113	0.121232	0.181773
1	O70404	Vesicle-associated membrane protein 8 (VAMP-8) (Endobrevin) (Edb)	Vamp8	-0.483759	-0.204434	-2.26296	-0.431891	0.176607	0.262795	-0.0892283
1	O70456	14-3-3 protein sigma (Stratifin)	Sfn Mkrn3	-0.300478	-0.83777	-1.96281	0.062425	-0.467154	0.102789	0.18182
1	O88796	Ribonuclease P protein subunit p30 (RNaseP protein p30) (EC 3.1.26.5) (RNase P subunit 2)	Rpp30 Rnasep2	-0.530291	0.668956	-2.43627	0.946641	0.0992451	0.254663	0.0126665
1	O89023	Tripeptidyl-peptidase 1 (TPP-1) (EC 3.4.14.9) (Lysosomal pepstatin-insensitive protease) (LPIC) (Tripeptidyl aminopeptidase) (Tripeptidyl-peptidase I) (TPP-I)	Tpp1 Cln2	0.0667817	-0.0318934	-2.02337	-0.359272	0.217438	1.56656	0.225058
1	P00375	Dihydrofolate reductase (EC 1.5.1.3)	Dhfr	-1.05923	-0.842384	-1.74165	-0.0285786	0.195934	-0.459051	-0.130154
1	P11103	Poly [ADP-ribose] polymerase 1 (PARP-1) (EC 2.4.2.30) (ADP-ribosyltransferase diphtheria toxin-like 1) (ARTD1) (DNA ADP-ribosyltransferase PARP1) (EC 2.4.2.-) (NAD(+) ADP-ribosyltransferase 1) (ADPRT 1) (Poly[ADP-ribose] synthase 1) (msPARP) (Protein poly-ADP-ribosyltransferase PARP1) (EC 2.4.2.-)	Parp1 Adprp Adprt Adprt1	-0.249703	-0.125311	-2.63273	-1.01394	-0.45746	-0.654102	-0.309374
1	P11440	Cyclin-dependent kinase 1 (CDK1) (EC 2.7.11.22) (EC 2.7.11.23) (Cell division control protein 2 homolog) (Cell division protein kinase 1) (p34 protein kinase)	Cdk1 Cdc2 Cdc2a Cdkn1	0.261907	-1.04149	-1.09326	-0.513982	-0.180348	-0.146449	0.190949
1	P16675	Lysosomal protective protein (EC 3.4.16.5) (Carboxypeptidase C) (Carboxypeptidase L) (Cathepsin A) (Protective protein cathepsin A) (PPCA) (Protective protein for beta-galactosidase) [Cleaved into: Lysosomal protective protein 32 kDa chain; Lysosomal protective protein 20 kDa chain]	Ctsa Ppgb	-0.590236	-1.40516	-2.28892	-0.874569	-0.165412	1.11393	0.734941
1	P20040	H-2 class II histocompatibility antigen, E-Q beta chain (E-W17)	#N/A	-0.164067	0.304131	-2.96744	-1.75346	-1.64904	0.356467	1.14319
1	P25976	Nucleolar transcription factor 1 (Upstream-binding factor 1) (UBF-1)	Ubtf Tcfubf Ubf-1 Ubf1	-1.61296	0.28745	-3.51741	-1.2561	-0.729622	-0.214649	-1.08048
1	P29452	Caspase-1 (CASP-1) (EC 3.4.22.36) (Interleukin-1 beta convertase) (IL-1BC) (Interleukin-1 beta-converting enzyme) (ICE) (IL-1 beta-converting enzyme) (p45) [Cleaved into: Caspase-1 subunit p20; Caspase-1 subunit p10]	Casp1 Il1bc	-0.183909	-0.605073	-1.46059	-0.800224	-0.179315	0.196669	0.824489
1	P31750	RAC-alpha serine/threonine-protein kinase (EC 2.7.11.1) (AKT1 kinase) (Protein kinase B) (PKB) (Protein kinase B alpha) (PKB alpha) (Proto-oncogene c-Akt) (RAC-PK-alpha) (Thymoma viral proto-oncogene)	Akt1 Akt Rac	-0.0621644	-0.529078	-1.76686	0.164038	-0.295171	0.448004	0.485743
1	P34152	Focal adhesion kinase 1 (FADK 1) (EC 2.7.10.2) (Focal adhesion kinase-related nonkinase) (FRNK) (Protein-tyrosine kinase 2) (p125FAK) (pp125FAK)	Ptk2 Fadk Fak Fak1 Kiaa4203	-1.06829	-0.594489	-0.831785	0.229258	-0.291547	-1.19153	0.682035
1	P39061	Collagen alpha-1(XVIII) chain [Cleaved into: Endostatin; Non-collagenous domain 1 (NC1)]	Col18a1	-0.449464	0.118518	-1.13673	0.635522	0.234262	-0.018418	-0.278796
1	P39749	Flap endonuclease 1 (FEN-1) (EC 3.1.-.-) (Flap structure-specific endonuclease 1)	Fen1 Fen-1	-0.0418471	-0.00915806	-1.87895	-1.53567	0.193799	-0.487206	-0.111958
1	P47226	Testin (TES1/TES2)	Tes	0.457679	-1.00129	-3.14432	-0.746229	0.433746	-0.977782	-0.0433238
1	P47809	Dual specificity mitogen-activated protein kinase kinase 4 (MAP kinase kinase 4) (MAPKK 4) (EC 2.7.12.2) (C-JUN N-terminal kinase kinase 1) (JNK kinase 1) (JNKK 1) (JNK-activating kinase 1) (MAPK/ERK kinase 4) (MEK 4) (SAPK/ERK kinase 1) (SEK1)	Map2k4 Jnkk1 Mek4 Mkk4 Prkmk4 Sek1 Serk1 Skk1	-0.0461226	-0.0167119	-1.60304	0.135418	0.138824	-0.0825786	0.762392
1	P47856	Glutamine--fructose-6-phosphate aminotransferase [isomerizing] 1 (EC 2.6.1.16) (D-fructose-6-phosphate amidotransferase 1) (Glutamine:fructose-6-phosphate amidotransferase 1) (GFAT 1) (GFAT1) (Hexosephosphate aminotransferase 1)	Gfpt1 Gfpt	-0.15459	-0.901906	-1.04367	0.237922	0.0243871	0.0816963	0.131876
1	P49615	Cyclin-dependent-like kinase 5 (EC 2.7.11.1) (CR6 protein kinase) (CRK6) (Cell division protein kinase 5) (Serine/threonine-protein kinase PSSALRE) (Tau protein kinase II catalytic subunit) (TPKII catalytic subunit)	Cdk5 Cdkn5 Crk6	0.245939	-0.228828	-1.71188	-1.20014	0.0754623	1.47332	0.843288
1	P51125	Calpastatin (Calpain inhibitor)	Cast	-0.392191	-0.741313	-2.70499	-2.79658	-0.388229	0.0600803	-0.0247387
1	P52431	DNA polymerase delta catalytic subunit (EC 2.7.7.7) (3'-5' exodeoxyribonuclease) (EC 3.1.11.-)	Pold1	-0.111276	-0.817943	-3.01756	0.601072	-0.0237335	0.0776932	-0.446718
1	P53995	Anaphase-promoting complex subunit 1 (APC1) (Cyclosome subunit 1) (Mitotic checkpoint regulator) (Testis-specific gene 24 protein)	Anapc1 Mcpr Tsg24	1.03092	0.436401	-2.35394	-1.98819	0.237419	-0.671379	-0.469788
1	P62313	U6 snRNA-associated Sm-like protein LSm6	Lsm6	-0.0336257	0.348607	-2.23136	-0.845529	-0.251838	0.167746	0.175336
1	P63166	Small ubiquitin-related modifier 1 (SUMO-1) (SMT3 homolog 3) (Ubiquitin-homology domain protein PIC1) (Ubiquitin-like protein SMT3C) (Smt3C)	Sumo1 Smt3c Smt3h3 Ubl1	-0.0657236	-0.0773177	-3.74312	-1.21798	-0.0959061	0.41935	-0.264071
1	P70388	DNA repair protein RAD50 (mRad50) (EC 3.6.-.-)	Rad50	-0.856913	-0.828188	-3.10776	-1.2672	0.0645175	-0.371569	-0.150626
1	P83741	Serine/threonine-protein kinase WNK1 (EC 2.7.11.1) (Protein kinase lysine-deficient 1) (Protein kinase with no lysine 1)	Wnk1 Hsn2 Prkwnk1	-0.557866	-0.732804	-2.17657	-0.614908	0.0604203	-0.31112	0.210129
1	P97311	DNA replication licensing factor MCM6 (EC 3.6.4.12) (Mis5 homolog)	Mcm6 Mcmd6 Mis5	-0.257897	-0.61345	-1.54552	-0.719196	-1.01848	0.491925	0.159606
1	P97470	Serine/threonine-protein phosphatase 4 catalytic subunit (PP4C) (Pp4) (EC 3.1.3.16) (Protein phosphatase X) (PP-X)	Ppp4c Ppp4 Ppx	0.643242	0.701171	-2.24806	-2.61781	-0.340663	-1.0303	0.34465
1	P97930	Thymidylate kinase (EC 2.7.4.9) (dTMP kinase)	Dtymk Tmk	0.0458507	-0.961684	-2.46595	-0.659318	-0.535769	-0.814451	-0.0319097
1	Q00PI9	Heterogeneous nuclear ribonucleoprotein U-like protein 2 (MLF1-associated nuclear protein)	Hnrnpul2 Hnrpul2 Manp	-0.771848	-0.68036	-1.34991	-0.161125	0.128523	-0.0933027	-0.383512
1	Q04207	Transcription factor p65 (Nuclear factor NF-kappa-B p65 subunit) (Nuclear factor of kappa light polypeptide gene enhancer in B-cells 3)	Rela Nfkb3	-2.6816	-0.66944	-2.42576	-0.361374	-0.19188	-0.76412	0.0327803
1	Q05793	Basement membrane-specific heparan sulfate proteoglycan core protein (HSPG) [Cleaved into: Endorepellin; LG3 peptide]	Hspg2	-0.847531	-1.70746	-1.6763	0.166702	0.498132	-0.186402	-0.240818
1	Q07417	Short-chain specific acyl-CoA dehydrogenase, mitochondrial (SCAD) (EC 1.3.8.1) (Butyryl-CoA dehydrogenase)	Acads	-0.0451817	-1.09447	-1.28234	-0.479347	-0.446064	0.041823	-0.0294041
1	Q2EMV9	Protein mono-ADP-ribosyltransferase PARP14 (EC 2.4.2.-) (ADP-ribosyltransferase diphtheria toxin-like 8) (ARTD8) (Collaborator of STAT6) (CoaSt6) (Poly [ADP-ribose] polymerase 14) (PARP-14)	Parp14 Kiaa1268	-0.255305	-1.29258	-2.52306	-0.731358	-0.469325	-0.337614	0.512856
1	Q3TB82	Pleckstrin homology domain-containing family F member 1 (PH domain-containing family F member 1) (Lysosome-associated apoptosis-inducing protein containing PH and FYVE domains)	Plekhf1 Lapf	-0.599374	-0.875319	-1.544	-0.379734	0.913025	-0.0331279	0.453799
1	Q3TKT4	Transcription activator BRG1 (EC 3.6.4.-) (ATP-dependent helicase SMARCA4) (BRG1-associated factor 190A) (BAF190A) (Protein brahma homolog 1) (SNF2-beta) (SWI/SNF-related matrix-associated actin-dependent regulator of chromatin subfamily A member 4)	Smarca4 Baf190a Brg1 Snf2b Snf2l4	0.0210608	0.634245	-3.47041	-1.36938	-0.2861	-0.990705	-1.41465
1	Q3TYS2	Cytochrome b-245 chaperone 1 (Essential for reactive oxygen species protein) (Eros)	Cybc1 Eros	0.566597	-1.0979	-1.57298	0.361791	0.243705	1.0983	-0.235418
1	Q3UI43	BRISC and BRCA1-A complex member 1 (Mediator of RAP80 interactions and targeting subunit of 40 kDa) (New component of the BRCA1-A complex)	Babam1 Merit40 Nba1	0.747415	-0.357419	-2.48122	-1.63013	0.0295252	-0.608553	1.39009
1	Q3UPF5	Zinc finger CCCH-type antiviral protein 1 (ADP-ribosyltransferase diphtheria toxin-like 13) (ARTD13) (Inactive Poly [ADP-ribose] polymerase 13) (PARP13)	Zc3hav1	-0.470678	0.414129	-2.79787	-0.476955	0.363095	-0.38167	1.74965
1	Q3UYV9	Nuclear cap-binding protein subunit 1 (80 kDa nuclear cap-binding protein) (CBP80) (NCBP 80 kDa subunit)	Ncbp1 Cbp80	-0.341876	-0.801615	-1.02766	0.0450873	-0.238226	-0.183579	-0.173438
1	Q4VBE8	WD repeat-containing protein 18	Wdr18	-0.484455	0.446537	-2.12126	-0.232068	0.290767	-0.88286	0.170127
1	Q569Z5	Probable ATP-dependent RNA helicase DDX46 (EC 3.6.4.13) (DEAD box protein 46)	Ddx46 Kiaa0801	-0.309512	-1.22591	-1.25388	-0.211297	-0.0884816	-0.547039	-0.15168
1	Q60598	Src substrate cortactin	Cttn Ems1	-0.549397	-1.2573	-2.34551	-1.54956	0.430999	-0.589293	-0.0899936
1	Q60870	Receptor expression-enhancing protein 5 (GP106) (Polyposis locus protein 1 homolog) (Protein TB2 homolog)	Reep5 Dp1	-0.350451	0.279281	-4.46763	0.160819	-0.352266	1.70119	0.251147
1	Q61029	Lamina-associated polypeptide 2, isoforms beta/delta/epsilon/gamma (Thymopoietin isoforms beta/delta/epsilon/gamma) (TP beta/delta/epsilon/gamma)	Tmpo Lap2	-0.192418	-0.844514	-2.60216	-1.14315	0.313321	-0.374444	-0.947156
1	Q62383	Transcription elongation factor SPT6	Supt6h Kiaa0162 Supt6	-0.344559	-1.21044	-3.08702	-1.37658	0.255688	-0.445952	-0.0995586
1	Q64337	Sequestosome-1 (STONE14) (Ubiquitin-binding protein p62)	Sqstm1 A170 STAP	-1.39648	-1.15437	-1.46193	-0.292556	-0.353498	-0.153525	-0.0453255
1	Q64511	DNA topoisomerase 2-beta (EC 5.6.2.2) (DNA topoisomerase II, beta isozyme)	Top2b	0.241531	-0.580301	-2.72532	-0.600366	0.0854862	-0.351607	-0.714149
1	Q6A065	Centrosomal protein of 170 kDa (Cep170)	Cep170 Kiaa0470	0.112923	0.428447	-2.88463	-0.139888	0.730581	-1.55647	-1.27969
1	Q6P2K6	Serine/threonine-protein phosphatase 4 regulatory subunit 3A (SMEK homolog 1)	Ppp4r3a Kiaa2010 Pp4r3a Smek1	-0.38394	-0.368662	-2.16598	-0.273878	-0.525983	-0.395272	0.55037
1	Q6PDQ2	Chromodomain-helicase-DNA-binding protein 4 (CHD-4) (EC 3.6.4.12)	Chd4	-0.0525217	-0.589712	-1.66979	-0.252068	0.0855228	-0.0809947	-0.368829
1	Q6PFD9	Nuclear pore complex protein Nup98-Nup96 (EC 3.4.21.-) [Cleaved into: Nuclear pore complex protein Nup98 (98 kDa nucleoporin) (Nucleoporin Nup98) (Nup98); Nuclear pore complex protein Nup96 (96 kDa nucleoporin) (Nucleoporin Nup96) (Nup96)]	Nup98	-0.412002	-1.06518	-2.23324	-1.19567	-0.122256	-0.0429563	-0.327372
1	Q6PHZ2	Calcium/calmodulin-dependent protein kinase type II subunit delta (CaM kinase II subunit delta) (CaMK-II subunit delta) (EC 2.7.11.17)	Camk2d Kiaa4163	-0.38302	-0.38263	-1.15834	-0.142265	-0.12987	0.0925865	0.0602322
1	Q6ZQ73	Cullin-associated NEDD8-dissociated protein 2 (Cullin-associated and neddylation-dissociated protein 2) (TBP-interacting protein of 120 kDa B) (TBP-interacting protein 120B) (p120 CAND2)	Cand2 Kiaa0667 Tip120b	0.315414	-0.704016	-3.75002	0.21832	0.392627	-1.34176	-0.384238
1	Q80TV8	CLIP-associating protein 1 (Cytoplasmic linker-associated protein 1)	Clasp1 Kiaa0622	0.00467746	0.347711	-1.57545	1.8668	-0.729443	0.340484	0.298402
1	Q811D0	Disks large homolog 1 (Embryo-dlg/synapse-associated protein 97) (E-dlg/SAP97) (Synapse-associated protein 97) (SAP-97) (SAP97)	Dlg1 Dlgh1	-0.740705	-0.345756	-1.25079	-0.808	0.442764	-0.395981	-0.266979
1	Q8BGS2	BolA-like protein 2	Bola2	-0.612958	-0.773762	-1.91373	-0.614817	-0.277095	0.374945	0.505725
1	Q8BHG2	CXXC motif containing zinc binding protein (UPF0587 protein C1orf123 homolog)	Czib	-0.676463	-1.78719	-4.29173	-0.285482	-2.36734	-0.0316737	0.274566
1	Q8BJU0	Small glutamine-rich tetratricopeptide repeat-containing protein alpha (Alpha-SGT)	Sgta Sgt	-0.870007	-0.349833	-2.87578	-1.22332	0.269899	-1.2586	-0.452451
1	Q8BWM0	Prostaglandin E synthase 2 (EC 5.3.99.3) (GATE-binding factor 1) (GBF-1) (Microsomal prostaglandin E synthase 2) (mPGES-2) [Cleaved into: Prostaglandin E synthase 2 truncated form]	Ptges2 Gbf1 Pges2	-0.62056	-0.291909	-1.53432	-0.318457	0.188902	0.0934933	-0.0645297
1	Q8BY71	Histone acetyltransferase type B catalytic subunit (EC 2.3.1.48) (Histone acetyltransferase 1)	Hat1	-0.167384	-0.137719	-3.09359	-0.513516	-0.258216	-0.588473	-0.526074
1	Q8CEC6	Peptidylprolyl isomerase domain and WD repeat-containing protein 1 (EC 5.2.1.8)	Ppwd1	-2.10938	-0.00808351	-1.08117	0.890387	0.105269	-0.63762	0.0220993
1	Q8CGE8	Interferon-activable protein 205-A (Ifi-205-A) (Interferon-inducible protein p205-A) (Protein D3')	Ifi205a Ifi205	-0.365408	-1.14093	-2.70289	-3.18121	0.214094	-1.74552	0.540933
1	Q8CI11	Guanine nucleotide-binding protein-like 3 (Nucleolar GTP-binding protein 3) (Nucleostemin)	Gnl3 Ns	-0.0539826	0.0953645	-2.61539	-1.56864	0.958002	-2.81065	-2.12941
1	Q8CIB5	Fermitin family homolog 2 (Kindlin-2) (Pleckstrin homology domain-containing family C member 1)	Fermt2 Plekhc1	-0.0830161	0.558065	-1.16278	-0.200959	0.842958	0.227995	-0.0347016
1	Q8JZK9	Hydroxymethylglutaryl-CoA synthase, cytoplasmic (HMG-CoA synthase) (EC 2.3.3.10) (3-hydroxy-3-methylglutaryl coenzyme A synthase)	Hmgcs1	-0.68849	-0.221164	-2.29311	-1.37367	-0.730416	-0.893007	0.0874709
1	Q8R081	Heterogeneous nuclear ribonucleoprotein L (hnRNP L)	Hnrnpl Hnrpl	0.00785531	-0.297924	-1.03402	-0.841794	0.193491	0.155054	-0.0413422
1	Q8R570	Synaptosomal-associated protein 47 (SNAP-47) (Synaptosomal-associated 47 kDa protein)	Snap47	-1.18676	0.746737	-1.63086	-0.68763	0.138494	0.106697	0.361188
1	Q8VBT0	Thioredoxin-related transmembrane protein 1 (Thioredoxin domain-containing protein 1)	Tmx1 Txndc Txndc1	-1.09998	0.864408	-3.09334	0.431018	0.436604	0.145741	-0.222626
1	Q8VBT6	Apolipoprotein B receptor (Apolipoprotein B-100 receptor) (Apolipoprotein B48 receptor) (apoB-48R)	Apobr Apob48r	-0.227569	-1.36743	-2.57089	-1.28208	0.0239917	0.802294	1.25426
1	Q8VCW8	Medium-chain acyl-CoA ligase ACSF2, mitochondrial (EC 6.2.1.2)	Acsf2	-1.00656	-0.10242	-1.34502	-0.593972	0.0659588	-0.445	0.161024
1	Q8VDP4	Cell cycle and apoptosis regulator protein 2 (Cell division cycle and apoptosis regulator protein 2)	Ccar2	-0.0539606	-0.777378	-2.42045	-1.3921	0.184038	0.292448	-0.237212
1	Q8VE88	Protein FAM114A2	Fam114a2	0.366169	0.330428	-2.72353	-2.27292	-0.43996	-0.607862	1.53126
1	Q8VI75	Importin-4 (Imp4) (Importin-4a) (Imp4a) (Ran-binding protein 4) (RanBP4)	Ipo4 Imp4a Ranbp4	-0.975503	-1.39918	-1.9706	0.90395	-0.179718	0.0504708	0.248611
1	Q91WC0	Actin-histidine N-methyltransferase (EC 2.1.1.85) (Endothelial differentiation inhibitory protein D10) (SET domain-containing protein 3)	Setd3 D12Ertd771e	0.0350657	0.0345204	-1.38197	-0.0313248	-0.754234	0.14024	-0.280154
1	Q91ZW3	SWI/SNF-related matrix-associated actin-dependent regulator of chromatin subfamily A member 5 (EC 3.6.4.-) (Sucrose nonfermenting protein 2 homolog) (mSnf2h)	Smarca5 Snf2h	-0.439906	-0.449399	-1.36409	-0.408208	-0.0137866	-0.113206	-0.222524
1	Q920I9	WD repeat-containing protein 7 (TGF-beta resistance-associated protein TRAG)	Wdr7 Kiaa0541 Trag	-0.228765	-1.3712	-1.50594	0.149445	-0.315412	0.481208	-0.220229
1	Q920Q4	Vacuolar protein sorting-associated protein 16 homolog (mVPS16)	Vps16	-1.05665	-0.646739	-2.11415	0.0538315	0.00341442	-0.346433	-0.436935
1	Q921M4	Golgin subfamily A member 2 (130 kDa cis-Golgi matrix protein) (GM130)	Golga2	-1.8572	-0.170513	-1.91956	-0.749353	0.354179	-0.249436	-0.939239
1	Q922K7	Probable 28S rRNA (cytosine-C(5))-methyltransferase (EC 2.1.1.-) (Nucleolar protein 1) (Nucleolar protein 2 homolog) (Proliferating-cell nucleolar antigen p120) (Proliferation-associated nucleolar protein p120)	Nop2 Nol1	0.773382	-0.522425	-2.91222	-2.58533	-0.650113	-1.35198	-0.0843126
1	Q99KN9	Clathrin interactor 1 (Enthoprotin) (Epsin-4) (Epsin-related protein) (EpsinR)	Clint1 Enth Epn4 Epnr Kiaa0171	0.159227	0.00870281	-1.67261	-0.197633	0.240855	0.533216	0.815188
1	Q99KW3	TRIO and F-actin-binding protein (Protein Tara) (Trio-associated repeat on actin)	Triobp Kiaa1662 Tara	-0.137848	-0.816331	-2.05396	-0.121602	-0.170284	-0.19507	-0.304515
1	Q99L20	Glutathione S-transferase theta-3 (EC 2.5.1.18)	Gstt3	-0.129307	0.690235	-2.19352	0.201719	-0.357869	0.0483408	0.597871
1	Q99LE6	ATP-binding cassette sub-family F member 2	Abcf2	-0.501166	-0.652271	-1.78313	-0.589212	0.11575	-0.116649	-0.153587
1	Q99LI8	Hepatocyte growth factor-regulated tyrosine kinase substrate	Hgs Hrs	-0.135471	-0.00197663	-4.30263	-1.16982	-1.2162	-0.65604	-0.750545
1	Q99LM2	CDK5 regulatory subunit-associated protein 3	Cdk5rap3	-1.51554	-0.645153	-1.76826	1.17535	0.00456839	-0.358855	0.32671
1	Q99NB9	Splicing factor 3B subunit 1 (Pre-mRNA-splicing factor SF3b 155 kDa subunit) (SF3b155) (Spliceosome-associated protein 155) (SAP 155)	Sf3b1 Sap155	0.0713914	-0.090991	-1.13687	-0.0732935	0.0132693	-0.208294	-0.193246
1	Q99PG2	Opioid growth factor receptor (OGFr) (Zeta-type opioid receptor)	Ogfr	0.236867	-1.61908	-2.3938	-0.81386	0.627666	0.230667	0.216014
1	Q99PU8	ATP-dependent RNA helicase DHX30 (EC 3.6.4.13) (DEAH box protein 30)	Dhx30 Helg	-0.157848	-0.465268	-1.41473	-1.40037	0.593024	-0.0823187	-0.362357
1	Q9CPQ1	Cytochrome c oxidase subunit 6C (Cytochrome c oxidase polypeptide VIc)	Cox6c	0.172292	-0.928118	-2.39357	1.39611	-0.0518897	0.30072	0.234298
1	Q9CPQ8	ATP synthase subunit g, mitochondrial (ATPase subunit g) (ATP synthase membrane subunit g)	Atp5mg Atp5l	-0.241659	0.317425	-1.21537	0.76225	0.452016	0.23904	0.169361
1	Q9CPX6	Ubiquitin-like-conjugating enzyme ATG3 (EC 2.3.2.-) (Autophagy-related protein 3) (APG3-like)	Atg3 Apg3l	-0.922399	-0.390528	-1.0851	0.253992	0.467389	-0.724562	1.0786
1	Q9CQC6	Basic leucine zipper and W2 domain-containing protein 1	Bzw1	0.186536	0.10911	-1.20688	-0.251744	-0.326771	0.111778	0.120018
1	Q9CQC9	GTP-binding protein SAR1b	Sar1b Sara1b Sara2	0.478411	-0.271298	-1.24146	0.602102	0.204247	0.267452	0.200482
1	Q9CQU3	Protein RER1	Rer1	0.273078	0.0380899	-1.47143	0.00529299	0.797841	1.06507	-0.252623
1	Q9CR09	Ubiquitin-fold modifier-conjugating enzyme 1 (Ufm1-conjugating enzyme 1)	Ufc1	1.09831	0.0667613	-2.33397	-1.14334	0.06168	0.671822	0.59376
1	Q9CRT8	Exportin-T (Exportin(tRNA)) (tRNA exportin)	Xpot	-0.418678	-0.672082	-1.9318	-0.526021	-0.30667	-0.235173	-0.588314
1	Q9CU62	Structural maintenance of chromosomes protein 1A (SMC protein 1A) (SMC-1-alpha) (SMC-1A) (Chromosome segregation protein SmcB) (Sb1.8)	Smc1a Sb1.8 Smc1 Smc1l1 Smcb	-0.322008	-0.319733	-1.3212	0.08169	-0.592929	0.066265	-0.306813
1	Q9CW03	Structural maintenance of chromosomes protein 3 (SMC protein 3) (SMC-3) (Basement membrane-associated chondroitin proteoglycan) (Bamacan) (Chondroitin sulfate proteoglycan 6) (Chromosome segregation protein SmcD) (Mad member-interacting protein 1)	Smc3 Bam Bmh Cspg6 Mmip1 Smc3l1 Smcd	-0.168597	0.185029	-1.26669	-0.620821	-0.0899544	-0.00468265	-0.18777
1	Q9CWF2	Tubulin beta-2B chain	Tubb2b	-3.17851	-0.719574	-1.29458	-0.431614	-0.1996	-0.403968	-0.214858
1	Q9CYR6	Phosphoacetylglucosamine mutase (PAGM) (EC 5.4.2.3) (Acetylglucosamine phosphomutase) (N-acetylglucosamine-phosphate mutase) (Phosphoglucomutase-3) (PGM 3)	Pgm3 Agm1 Pgm-3	-0.154138	-0.504254	-1.42789	-0.434157	0.239786	0.362428	-0.0626901
1	Q9D0E1	Heterogeneous nuclear ribonucleoprotein M (hnRNP M)	Hnrnpm Hnrpm	-0.00756174	-0.589789	-1.06398	-0.458905	0.0391807	-0.378477	-0.717782
1	Q9D2R0	Acetoacetyl-CoA synthetase (EC 6.2.1.16)	Aacs	-1.02471	-0.63196	-1.26917	-0.964413	0.0889362	-0.239127	0.266321
1	Q9D710	Thioredoxin-related transmembrane protein 2 (Thioredoxin domain-containing protein 14)	Tmx2 Txndc14	-0.198531	-1.47169	-2.26142	0.649639	0.3562	-0.153491	-0.25289
1	Q9D880	Mitochondrial import inner membrane translocase subunit TIM50	Timm50 Tim50	-0.368173	-0.825123	-1.12153	-0.720245	-0.0869784	-0.424358	0.26812
1	Q9DBC7	cAMP-dependent protein kinase type I-alpha regulatory subunit [Cleaved into: cAMP-dependent protein kinase type I-alpha regulatory subunit, N-terminally processed]	Prkar1a	-0.422231	-0.141978	-1.09945	-0.225895	0.221093	-0.22631	-0.0505405
1	Q9DBT5	AMP deaminase 2 (EC 3.5.4.6) (AMP deaminase isoform L)	Ampd2	-0.216169	-0.156623	-2.15536	-0.114875	0.220543	0.263927	0.878202
1	Q9DC50	Peroxisomal carnitine O-octanoyltransferase (COT) (EC 2.3.1.137)	Crot Cot	-0.285769	-0.25832	-1.60842	-1.0648	0.0134334	-1.142	0.173157
1	Q9EP71	Ankycorbin (Ankyrin repeat and coiled-coil structure-containing protein) (Novel retinal pigment epithelial cell protein) (Retinoic acid-induced protein 14) (p125)	Rai14 Kiaa1334 Norpeg	-0.204811	-1.36206	-3.0167	-1.23402	-1.92161	-0.613283	-0.168603
1	Q9EQ20	Methylmalonate-semialdehyde dehydrogenase [acylating], mitochondrial (MMSDH) (Malonate-semialdehyde dehydrogenase [acylating]) (EC 1.2.1.18) (EC 1.2.1.27) (Aldehyde dehydrogenase family 6 member A1)	Aldh6a1	-1.3381	-1.8498	-2.26518	-0.236407	0.461331	0.771154	0.907586
1	Q9ES74	Serine/threonine-protein kinase Nek7 (EC 2.7.11.1) (Never in mitosis A-related kinase 7) (NimA-related protein kinase 7)	Nek7	-0.391804	-0.109364	-1.60595	0.240045	-0.786096	0.528359	-0.250993
1	Q9ESZ8	General transcription factor II-I (GTFII-I) (TFII-I) (Bruton tyrosine kinase-associated protein 135) (BAP-135) (BTK-associated protein 135)	Gtf2i Bap135 Diws1t	-0.136615	-1.49039	-3.26806	-0.884591	-1.61338	-1.29352	-0.259993
1	Q9JIK5	Nucleolar RNA helicase 2 (EC 3.6.4.13) (DEAD box protein 21) (Gu-alpha) (Nucleolar RNA helicase Gu) (Nucleolar RNA helicase II) (RH II/Gu)	Ddx21	-0.290186	-0.391113	-1.30102	-0.653839	-0.116036	-0.611244	-0.075367
1	Q9JK23	Proteasome assembly chaperone 1 (Down syndrome critical region protein 2 homolog)	Psmg1 Dscr2	0.0607939	-0.724435	-1.12981	-0.821452	0.502788	-0.045937	-0.309139
1	Q9JK48	Endophilin-B1 (SH3 domain-containing GRB2-like protein B1)	Sh3glb1 Kiaa0491	0.13129	-0.130611	-1.01435	-0.534566	-0.388556	-0.187521	0.353861
1	Q9JKX6	ADP-sugar pyrophosphatase (EC 3.6.1.13) (8-oxo-dGDP phosphatase) (EC 3.6.1.58) (Nuclear ATP-synthesis protein NUDIX5) (EC 2.7.7.96) (Nucleoside diphosphate-linked moiety X motif 5) (Nudix motif 5)	Nudt5	-0.989828	-0.606274	-1.60853	0.115537	0.167066	-0.131393	-0.1401
1	Q9JM51	Prostaglandin E synthase (mPGES-1) (EC 5.3.99.3) (Glutathione peroxidase PTGES) (EC 1.11.1.-) (Glutathione transferase PTGES) (EC 2.5.1.18) (Microsomal prostaglandin E synthase 1)	Ptges Pges	-1.20453	-0.549585	-1.62	1.15284	0.146241	0.240062	1.47237
1	Q9QXB9	Developmentally-regulated GTP-binding protein 2 (DRG-2) (Translation factor GTPase DRG2) (TRAFAC GTPase DRG2) (EC 3.6.5.-)	Drg2	0.298816	-0.73331	-2.01376	-0.093092	-0.469797	0.18007	0.12919
1	Q9QY76	Vesicle-associated membrane protein-associated protein B (VAMP-B) (VAMP-associated protein B) (VAP-B) (VAMP-associated protein 33b)	Vapb	-0.521493	-0.579284	-1.38149	-1.04797	-0.477499	0.831368	-0.0645358
1	Q9QZ73	DCN1-like protein 1 (DCUN1 domain-containing protein 1) (Defective in cullin neddylation protein 1-like protein 1) (Testis-specific protein 3)	Dcun1d1 Dcun1l1 Rp42 Tes3	0.14738	0.949712	-1.96388	-0.772849	-0.428997	0.388366	0.324807
1	Q9R1J0	Sterol-4-alpha-carboxylate 3-dehydrogenase, decarboxylating (EC 1.1.1.170)	Nsdhl	0.656653	-0.081821	-3.00128	-0.103038	0.0398635	0.83281	-0.345791
1	Q9WTP7	GTP:AMP phosphotransferase AK3, mitochondrial (EC 2.7.4.10) (Adenylate kinase 3) (AK 3) (Adenylate kinase 3 alpha-like 1)	Ak3 Ak3l Ak3l1 Akl3l	0.147966	0.845936	-1.75529	0.146747	0.893426	-0.018207	-0.042351
1	Q9WUM5	Succinate--CoA ligase [ADP/GDP-forming] subunit alpha, mitochondrial (EC 6.2.1.4) (EC 6.2.1.5) (Succinyl-CoA synthetase subunit alpha) (SCS-alpha)	Suclg1	0.391555	-0.43242	-1.12096	-0.474321	0.3459	0.304486	-0.0901767
1	Q9WUP7	Ubiquitin carboxyl-terminal hydrolase isozyme L5 (UCH-L5) (EC 3.4.19.12) (Ubiquitin C-terminal hydrolase UCH37) (Ubiquitin thioesterase L5)	Uchl5 Uch37	0.00336295	0.568145	-1.25456	-0.851883	-0.0972954	0.0861576	0.258212
1	Q9WVL0	Maleylacetoacetate isomerase (MAAI) (EC 5.2.1.2) (GSTZ1-1) (Glutathione S-transferase zeta 1) (EC 2.5.1.18)	Gstz1 Maai	-0.649952	0.831613	-1.93405	0.244109	0.644507	0.084376	0.18355
1	Q9WVQ5	Methylthioribulose-1-phosphate dehydratase (MTRu-1-P dehydratase) (EC 4.2.1.109) (APAF1-interacting protein) (Monocyte/macrophage protein 19)	Apip Mmrp19	0.0514716	0.728629	-3.70514	0.00977434	-0.280184	-1.35238	0.476916
1	Q9Z0J0	NPC intracellular cholesterol transporter 2 (Epididymal secretory protein E1) (mE1) (Niemann Pick type C2 protein homolog)	Npc2	-0.0664915	-0.108385	-2.56347	0.231162	-0.874132	-0.480756	2.02773
1	Q9Z2I9	Succinate--CoA ligase [ADP-forming] subunit beta, mitochondrial (EC 6.2.1.5) (ATP-specific succinyl-CoA synthetase subunit beta) (A-SCS) (Succinyl-CoA synthetase beta-A chain) (SCS-betaA)	Sucla2	-0.253617	0.112672	-1.93078	-0.454177	0.0299866	-0.143602	-0.0306062
1	Q9Z2X2	26S proteasome non-ATPase regulatory subunit 10 (26S proteasome regulatory subunit p28) (Gankyrin)	Psmd10	-1.72238	0.171542	-2.05828	-0.74251	0.125047	0.254047	0.291194
2	B2RQC6	CAD protein [Includes: Glutamine-dependent carbamoyl-phosphate synthase (EC 6.3.5.5); Aspartate carbamoyltransferase (EC 2.1.3.2); Dihydroorotase (EC 3.5.2.3)]	Cad	-0.12661	-1.02565	-0.544827	-1.07233	-0.11861	0.185845	-0.332342
2	F8VPU2	FERM, ARHGEF and pleckstrin domain-containing protein 1 (FERM, RhoGEF and pleckstrin domain-containing protein 1)	Farp1	0.0368229	-0.62297	-0.212847	-1.61914	-1.52277	-0.346205	0.107473
2	O08800	Serpin B8	Serpinb8	-1.29733	1.00362	-0.406217	-2.51416	0.282915	-0.611655	0.219852
2	O08997	Copper transport protein ATOX1 (Metal transport protein ATX1)	Atox1	-0.107473	-0.0569186	-0.250753	-1.48958	-0.234093	0.142269	0.466753
2	O35166	Golgi SNAP receptor complex member 2 (27 kDa Golgi SNARE protein) (Membrin)	Gosr2 Gs27	0.727642	-0.236109	0.464437	-2.28642	-0.0222343	-0.15828	-0.819813
2	O35326	Serine/arginine-rich splicing factor 5 (Delayed-early protein HRS) (Pre-mRNA-splicing factor SRP40) (Splicing factor, arginine/serine-rich 5)	Srsf5 Hrs Sfrs5	-0.278431	1.29001	0.833566	-2.49321	6.44e-05	-0.596164	-0.353287
2	O35405	5'-3' exonuclease PLD3 (EC 3.1.16.1) (Choline phosphatase 3) (Phosphatidylcholine-hydrolyzing phospholipase D3) (Phospholipase D3) (PLD 3) (Schwannoma-associated protein 9) (SAM-9)	Pld3 Sam9	0.185176	0.556582	-0.121288	-2.19917	-0.611799	-0.350478	0.307522
2	O35857	Mitochondrial import inner membrane translocase subunit TIM44	Timm44 Mimt44 Tim44	-0.171571	-0.204853	0.0757685	-1.33418	0.0147744	-0.605564	-0.314459
2	O54988	STE20-like serine/threonine-protein kinase (STE20-like kinase) (mSLK) (EC 2.7.11.1) (Etk4) (STE20-related kinase SMAK) (STE20-related serine/threonine-protein kinase) (STE20-related kinase) (Serine/threonine-protein kinase 2)	Slk Kiaa0204 Stk2	-0.24214	-0.611619	-0.586079	-1.48405	0.16698	-0.312934	-0.274424
2	O55098	Serine/threonine-protein kinase 10 (EC 2.7.11.1) (Lymphocyte-oriented kinase)	Stk10 Lok	-0.547435	-0.597042	0.0501232	-2.00276	0.231593	-0.958652	-0.20965
2	O70400	PDZ and LIM domain protein 1 (C-terminal LIM domain protein 1) (Elfin) (LIM domain protein CLP-36)	Pdlim1 Clim1	-0.0549188	-0.924816	-0.605762	-1.42776	-0.0410457	-0.453899	0.462728
2	P15119	Mast cell protease 2 (mMCP-2) (EC 3.4.21.-)	Mcpt2	0.683635	0.383113	-0.340589	-2.59235	-1.71675	-0.166796	-0.631222
2	P18654	Ribosomal protein S6 kinase alpha-3 (S6K-alpha-3) (EC 2.7.11.1) (90 kDa ribosomal protein S6 kinase 3) (p90-RSK 3) (p90RSK3) (MAP kinase-activated protein kinase 1b) (MAPK-activated protein kinase 1b) (MAPKAP kinase 1b) (MAPKAPK-1b) (Ribosomal S6 kinase 2) (RSK-2) (pp90RSK2)	Rps6ka3 Mapkapk1b Rps6ka-rs1 Rsk2	-0.148521	-0.260375	-0.0616034	-1.00378	0.0105338	0.0858207	0.147282
2	P21126	Ubiquitin-like protein 4A (Ubiquitin-like protein GDX)	Ubl4a Gdx Ubl4	0.0174951	1.62704	-0.350279	-0.994585	-0.116116	-0.238748	0.878236
2	P23506	Protein-L-isoaspartate(D-aspartate) O-methyltransferase (PIMT) (EC 2.1.1.77) (L-isoaspartyl protein carboxyl methyltransferase) (Protein L-isoaspartyl/D-aspartyl methyltransferase) (Protein-beta-aspartate methyltransferase)	Pcmt1	0.234441	1.00565	-0.075215	-1.26129	-0.0644204	-0.305603	0.113453
2	P26883	Peptidyl-prolyl cis-trans isomerase FKBP1A (PPIase FKBP1A) (EC 5.2.1.8) (12 kDa FK506-binding protein) (12 kDa FKBP) (FKBP-12) (Calstabin-1) (FK506-binding protein 1A) (FKBP-1A) (Immunophilin FKBP12) (Rotamase)	Fkbp1a Fkbp1	0.085686	-0.109209	-0.0814444	-1.05532	-0.291148	-0.331927	0.289595
2	P28271	Cytoplasmic aconitate hydratase (Aconitase) (EC 4.2.1.3) (Citrate hydro-lyase) (Iron regulatory protein 1) (IRP1) (Iron-responsive element-binding protein 1) (IRE-BP 1)	Aco1 Ireb1 Irebp	-0.0377137	0.348274	0.123513	-1.12053	-0.041013	-0.427918	0.284175
2	P28352	DNA-(apurinic or apyrimidinic site) endonuclease (EC 3.1.-.-) (APEX nuclease) (APEN) (Apurinic-apyrimidinic endonuclease 1) (AP endonuclease 1) (REF-1) (Redox factor-1) [Cleaved into: DNA-(apurinic or apyrimidinic site) endonuclease, mitochondrial]	Apex1 Ape Apex Ref1	0.17351	0.093092	-0.204216	-1.4527	-0.323835	0.142455	0.0148158
2	P31786	Acyl-CoA-binding protein (ACBP) (Diazepam-binding inhibitor) (DBI) (Endozepine) (EP)	Dbi	0.0600623	0.05986	-0.210277	-1.302	-0.0846534	0.158741	0.358666
2	P47963	60S ribosomal protein L13 (A52)	Rpl13	0.183043	0.061343	0.16505	-1.03611	-0.503805	-0.418675	-1.02201
2	P48428	Tubulin-specific chaperone A (TCP1-chaperonin cofactor A) (Tubulin-folding cofactor A) (CFA)	Tbca	-0.109505	-0.191539	-0.183711	-1.01777	0.0415578	0.0150529	0.100834
2	P49443	Protein phosphatase 1A (EC 3.1.3.16) (Protein phosphatase 2C isoform alpha) (PP2C-alpha) (Protein phosphatase IA)	Ppm1a Pppm1a	-0.481184	-0.036694	-0.429814	-1.26412	-0.744589	-0.0660134	-0.338505
2	P50431	Serine hydroxymethyltransferase, cytosolic (SHMT) (EC 2.1.2.1) (Glycine hydroxymethyltransferase) (Serine methylase)	Shmt1 Shmt	0.241275	0.110324	-1.2452	-1.00385	-1.05279	0.0201887	-0.67106
2	P51859	Hepatoma-derived growth factor (HDGF)	Hdgf Tdrm1	0.321565	-0.314388	-0.590184	-1.11016	-0.309715	0.190436	-0.116472
2	P56376	Acylphosphatase-1 (EC 3.6.1.7) (Acylphosphatase, organ-common type isozyme) (Acylphosphate phosphohydrolase 1)	Acyp1 Acype	-0.344475	0.817288	-0.932674	-2.17267	-1.06776	-0.790969	-0.511268
2	P56959	RNA-binding protein FUS (Protein pigpen)	Fus	0.336417	-0.0953922	-0.178959	-1.51276	-0.856353	-0.424121	0.00921191
2	P58044	Isopentenyl-diphosphate Delta-isomerase 1 (EC 5.3.3.2) (Isopentenyl pyrophosphate isomerase 1) (IPP isomerase 1) (IPPI1)	Idi1	-0.00633744	0.544574	-0.647965	-1.55846	-0.813007	-0.901757	0.453409
2	P61087	Ubiquitin-conjugating enzyme E2 K (EC 2.3.2.23) (E2 ubiquitin-conjugating enzyme K) (Huntingtin-interacting protein 2) (HIP-2) (Ubiquitin carrier protein) (Ubiquitin-conjugating enzyme E2-25 kDa) (Ubiquitin-conjugating enzyme E2(25K)) (Ubiquitin-conjugating enzyme E2-25K) (Ubiquitin-protein ligase)	Ube2k Hip2	0.339456	0.750437	-0.0404928	-1.33086	-0.185008	-0.088239	0.459285
2	P62254	Ubiquitin-conjugating enzyme E2 G1 (EC 2.3.2.23) (E2 ubiquitin-conjugating enzyme G1) (E217K) (UBC7) (Ubiquitin carrier protein G1) (Ubiquitin-protein ligase G1) [Cleaved into: Ubiquitin-conjugating enzyme E2 G1, N-terminally processed]	Ube2g1 Ube2g	0.162038	-0.0814804	-0.329692	-1.37457	-0.251619	-0.996478	0.216029
2	P62257	Ubiquitin-conjugating enzyme E2 H (EC 2.3.2.23) ((E3-independent) E2 ubiquitin-conjugating enzyme H) (EC 2.3.2.24) (E2 ubiquitin-conjugating enzyme H) (UBCH2) (Ubiquitin carrier protein H) (Ubiquitin-conjugating enzyme E2-20K) (Ubiquitin-protein ligase H)	Ube2h	0.859287	-0.0488319	0.478094	-2.26219	-0.799658	0.972786	-0.930427
2	P62627	Dynein light chain roadblock-type 1 (Dynein light chain 2A, cytoplasmic)	Dynlrb1 Dncl2a Dnlc2a	-0.401934	0.516352	-1.88375	-2.103	-0.267602	-0.299002	-0.40107
2	P62858	40S ribosomal protein S28	Rps28	-0.00401311	0.325577	-0.338485	-1.12997	-1.47872	-0.689472	-0.0682794
2	P62960	Y-box-binding protein 1 (YB-1) (CCAAT-binding transcription factor I subunit A) (CBF-A) (DNA-binding protein B) (DBPB) (Enhancer factor I subunit A) (EFI-A) (Nuclease-sensitive element-binding protein 1) (Y-box transcription factor)	Ybx1 Msy-1 Msy1 Nsep1 Yb1	0.329639	-0.287837	-0.519055	-1.34088	-0.544028	-0.0257805	0.0582091
2	P63280	SUMO-conjugating enzyme UBC9 (EC 2.3.2.-) (RING-type E3 SUMO transferase UBC9) (SUMO-protein ligase) (Ubiquitin carrier protein 9) (mUBC9) (Ubiquitin carrier protein I) (Ubiquitin-conjugating enzyme E2 I) (Ubiquitin-protein ligase I)	Ube2i Ubc9 Ubce2i Ubce9	-0.056075	0.00862468	-0.213005	-1.24929	-1.10204	0.478425	0.440986
2	P63321	Ras-related protein Ral-A (EC 3.6.5.2)	Rala Ral Ral-a	-0.367174	-0.0147623	0.398178	-1.10835	-1.13559	-0.23603	-0.147744
2	P70362	Ubiquitin recognition factor in ER-associated degradation protein 1 (Ubiquitin fusion degradation protein 1 homolog) (UB fusion protein 1)	Ufd1 Ufd1l	-0.209143	0.0911034	-0.924982	-1.39004	-0.221191	-0.322621	-0.434821
2	P70441	Na(+)/H(+) exchange regulatory cofactor NHE-RF1 (NHERF-1) (Ezrin-radixin-moesin-binding phosphoprotein 50) (EBP50) (Regulatory cofactor of Na(+)/H(+) exchanger) (Sodium-hydrogen exchanger regulatory factor 1) (Solute carrier family 9 isoform A3 regulatory factor 1)	Slc9a3r1 Nherf Nherf1	0.393273	-0.0905864	-0.172644	-1.93122	0.0431022	0.370888	0.321125
2	P70444	BH3-interacting domain death agonist (p22 BID) (BID) [Cleaved into: BH3-interacting domain death agonist p15 (p15 BID); BH3-interacting domain death agonist p13 (p13 BID); BH3-interacting domain death agonist p11 (p11 BID)]	Bid	-0.0944037	0.565526	0.042697	-1.79038	-1.20373	0.40568	0.18513
2	P70677	Caspase-3 (CASP-3) (EC 3.4.22.56) (Apopain) (Cysteine protease CPP32) (CPP-32) (LICE) (Protein Yama) (SREBP cleavage activity 1) (SCA-1) [Cleaved into: Caspase-3 subunit p17; Caspase-3 subunit p12]	Casp3 Cpp32	-0.0524764	0.125609	-0.429098	-1.28361	-0.890199	-0.336813	0.0450782
2	P97315	Cysteine and glycine-rich protein 1 (Cysteine-rich protein 1) (CRP) (CRP1)	Csrp1 Crp1 Csrp	-0.569313	0.119634	-0.917517	-1.3058	-0.569047	-0.0349472	-0.0151527
2	Q3TIX9	U4/U6.U5 tri-snRNP-associated protein 2 (Inactive ubiquitin-specific peptidase 39)	Usp39	0.665448	0.0210408	-0.621524	-1.6382	-0.0349761	-0.11313	0.378875
2	Q3UDE2	Tubulin--tyrosine ligase-like protein 12 (Inactive tubulin--tyrosine ligase-like protein 12)	Ttll12	-0.045856	-0.132393	-0.494289	-1.85841	-0.798762	-0.0656072	0.169689
2	Q3V3R1	Monofunctional C1-tetrahydrofolate synthase, mitochondrial (EC 6.3.4.3) (Formyltetrahydrofolate synthetase)	Mthfd1l Fthfsdc1	0.125526	-0.507087	-0.700326	-1.07319	0.0909292	-0.441737	-0.333867
2	Q4KMM3	Oxidation resistance protein 1 (Protein C7)	Oxr1 C7 Gm1238	-0.434259	-0.0365992	-0.970066	-1.18598	-1.0158	-0.317151	0.0113351
2	Q505F5	Leucine-rich repeat-containing protein 47	Lrrc47 Kiaa1185	-0.120246	0.243188	-0.957178	-1.36567	0.420153	-0.422511	0.210449
2	Q5SW19	Clustered mitochondria protein homolog	Cluh Kiaa0664	0.00153861	-0.50971	-0.426956	-2.12181	-0.696047	0.325122	0.442815
2	Q60676	Serine/threonine-protein phosphatase 5 (PP5) (EC 3.1.3.16) (Protein phosphatase T) (PPT)	Ppp5c	-0.345867	0.591052	-0.186559	-1.10015	0.156675	-0.686118	0.208041
2	Q61074	Protein phosphatase 1G (EC 3.1.3.16) (Fibroblast growth factor-inducible protein 13) (FIN13) (Protein phosphatase 1C) (Protein phosphatase 2C isoform gamma) (PP2C-gamma) (Protein phosphatase magnesium-dependent 1 gamma)	Ppm1g Fin13 Ppm1c	-0.69971	-0.243357	-0.625179	-1.11432	-0.665239	-0.361922	0.365319
2	Q61160	FAS-associated death domain protein (FAS-associating death domain-containing protein) (Mediator of receptor induced toxicity) (Protein FADD)	Fadd Mort1	-0.194816	0.941355	-1.59039	-2.39622	0.571037	-0.999633	-0.0351071
2	Q61584	Fragile X mental retardation syndrome-related protein 1 (mFxr1p)	Fxr1 Fxr1h	-0.637964	-0.449544	-0.996332	-1.0146	-0.517188	-0.441405	-0.450732
2	Q61655	ATP-dependent RNA helicase DDX19A (EC 3.6.4.13) (DEAD box RNA helicase DEAD5) (mDEAD5) (DEAD box protein 19A) (Eukaryotic translation initiation factor 4A-related sequence 1)	Ddx19a Ddx19 Eif4a-rs1	-0.0555883	-1.34626	-0.00174705	-1.62859	-0.221798	-0.441701	0.33923
2	Q61990	Poly(rC)-binding protein 2 (Alpha-CP2) (CTBP) (CBP) (Putative heterogeneous nuclear ribonucleoprotein X) (hnRNP X)	Pcbp2 Cbp Hnrnpx Hnrpx	1.13341	-0.986159	0.0382922	-0.723983	-0.165005	-0.413969	0.118678
2	Q62446	Peptidyl-prolyl cis-trans isomerase FKBP3 (PPIase FKBP3) (EC 5.2.1.8) (25 kDa FK506-binding protein) (25 kDa FKBP) (FKBP-25) (FK506-binding protein 3) (FKBP-3) (Immunophilin FKBP25) (Rapamycin-selective 25 kDa immunophilin) (Rotamase)	Fkbp3 Fkbp25	-0.094057	0.264912	-1.23547	-1.26575	-0.0849165	0.164606	-0.0416036
2	Q64213	Splicing factor 1 (CW17) (Mammalian branch point-binding protein) (BBP) (mBBP) (Transcription factor ZFM1) (mZFM) (Zinc finger gene in MEN1 locus) (Zinc finger protein 162)	Sf1 Zfm1 Zfp162	-0.167012	-0.391848	-0.868076	-1.21075	-1.39079	-0.614449	0.0688808
2	Q6PB44	Tyrosine-protein phosphatase non-receptor type 23 (EC 3.1.3.48)	Ptpn23 Kiaa1471	-0.504836	-0.312731	-0.639406	-1.79078	-1.04041	0.559009	0.486347
2	Q6PDM2	Serine/arginine-rich splicing factor 1 (ASF/SF2) (Pre-mRNA-splicing factor SRp30a) (Splicing factor, arginine/serine-rich 1)	Srsf1 Sfrs1	0.0658552	1.60766	0.326988	-1.4419	-0.204989	-0.0470399	-0.110301
2	Q6PE01	U5 small nuclear ribonucleoprotein 40 kDa protein (U5 snRNP 40 kDa protein) (WD repeat-containing protein 57)	Snrnp40 Wdr57	0.410118	-0.762922	-1.08722	-1.71088	0.506602	-0.462567	-0.502749
2	Q6PGB6	N-alpha-acetyltransferase 50 (EC 2.3.1.258) (N-acetyltransferase NAT13) (N-epsilon-acetyltransferase 50) (EC 2.3.1.-) (NatE catalytic subunit)	Naa50 Mak3 Nat13	0.474446	-0.376484	-1.62501	-1.88343	0.495271	0.65067	0.373054
2	Q80TY0	Formin-binding protein 1 (Formin-binding protein 17)	Fnbp1 Fbp17 Kiaa0554	-0.409772	-1.06978	-0.241666	-1.81743	-0.381232	0.830366	0.337894
2	Q8BFR5	Elongation factor Tu, mitochondrial	Tufm	-0.0407069	-0.588448	-0.289184	-1.08455	0.316352	-0.154677	-0.30264
2	Q8BGB7	Enolase-phosphatase E1 (EC 3.1.3.77) (2,3-diketo-5-methylthio-1-phosphopentane phosphatase) (MASA homolog)	Enoph1 Masa	0.464773	-0.882082	0.21952	-1.85992	0.34383	-0.0206896	0.274148
2	Q8BHS3	Pre-mRNA-splicing factor RBM22 (RNA-binding motif protein 22)	Rbm22	-3.98716	0.564199	-0.0822839	-2.68191	-0.522913	-0.167891	-1.16149
2	Q8BYB9	Protein O-glucosyltransferase 1 (EC 2.4.1.376) (CAP10-like 46 kDa protein) (KTEL motif-containing protein 1) (O-glucosyltransferase Rumi homolog) (Rumi) (Protein O-xylosyltransferase POGLUT1) (EC 2.4.2.63) (Wing-shaped neural plate protein) (Wsnp)	Poglut1 Clp46 Ktelc1	0.00700163	-0.0244028	0.0349119	-1.40471	-0.218796	-0.0144452	-0.332612
2	Q8C181	Muscleblind-like protein 2	Mbnl2 Kiaa4072	-0.813125	-0.351156	-0.914402	-2.00489	0.603932	0.361658	-0.694576
2	Q8CBA2	Schlafen family member 5	Slfn5	0.411353	-1.12704	-0.350329	-2.0505	-0.0910413	-0.0131538	-0.629749
2	Q8CFB4	Guanylate-binding protein 5 (EC 3.6.5.-) (GTP-binding protein 5) (GBP-5) (MuGBP-5) (Guanine nucleotide-binding protein 5)	Gbp5	0.53098	-0.848392	-0.380022	-2.06535	-0.663238	0.891606	1.30643
2	Q8CJ53	Cdc42-interacting protein 4 (Thyroid receptor-interacting protein 10) (TR-interacting protein 10) (TRIP-10)	Trip10 Cip4	-0.589212	-0.293235	0.941114	-1.7979	-1.30221	-0.848018	0.676593
2	Q8R1G2	Carboxymethylenebutenolidase homolog (EC 3.1.-.-)	Cmbl	-0.288734	0.603901	-0.841576	-1.69019	-0.829776	0.342125	-0.568729
2	Q8R317	Ubiquilin-1 (Protein linking IAP with cytoskeleton 1) (PLIC-1)	Ubqln1 Plic1	-0.0538322	-0.0816677	-1.08462	-1.1476	-0.539293	-0.707205	0.034942
2	Q8VBW6	NEDD8-activating enzyme E1 regulatory subunit (Amyloid beta precursor protein-binding protein 1, 59 kDa) (APP-BP1) (Amyloid protein-binding protein 1)	Nae1 Appbp1	0.142543	0.0984276	-0.473574	-1.28409	-0.622728	-0.757883	2.3473
2	Q8VDP3	[F-actin]-monooxygenase MICAL1 (EC 1.14.13.225) (Molecule interacting with CasL protein 1) (MICAL-1) (mMical1) (NEDD9-interacting protein with calponin homology and LIM domains)	Mical1 Mical Nical	0.406025	0.324218	-1.31854	-2.21913	-0.120309	0.860039	-0.0531734
2	Q8VDV3	Guanine nucleotide exchange factor for Rab-3A (Rab-3A-interacting-like protein 1) (Rab3A-interacting-like protein 1) (Rabin3-like 1)	Rab3il1	0.318603	0.0968414	0.0422674	-2.13919	-0.276088	1.66177	-0.243801
2	Q91VH6	Protein MEMO1 (Mediator of ErbB2-driven cell motility 1) (Memo-1)	Memo1	-0.0267433	0.496263	0.0107187	-0.875706	-1.49278	0.497607	0.684486
2	Q91WJ8	Far upstream element-binding protein 1 (FBP) (FUSE-binding protein 1)	Fubp1 D3Ertd330e	0.159297	-1.08448	-0.459786	-1.45591	0.122766	-0.49321	0.254117
2	Q922J3	CAP-Gly domain-containing linker protein 1 (Cytoplasmic linker protein 170) (CLIP-170) (Restin)	Clip1 Kiaa4046 Rsn	-0.654544	-0.380051	-1.00147	-1.32063	-0.628297	-0.593589	0.540247
2	Q924M7	Mannose-6-phosphate isomerase (EC 5.3.1.8) (Phosphohexomutase) (Phosphomannose isomerase) (PMI)	Mpi Mpi1 Pmi	0.355205	0.168773	-1.19619	-1.28586	-0.143473	0.256435	0.408848
2	Q99J36	THUMP domain-containing protein 1	Thumpd1	-0.18278	0.0490732	-0.712353	-1.44172	-0.839116	-0.00454474	-0.0318425
2	Q99JF8	PC4 and SFRS1-interacting protein (Lens epithelium-derived growth factor) (mLEDGF)	Psip1 Ledgf	-0.0450502	-0.183179	-1.01126	-0.857567	-0.141079	-0.764349	0.174965
2	Q99K85	Phosphoserine aminotransferase (PSAT) (EC 2.6.1.52) (Endometrial progesterone-induced protein) (EPIP) (Phosphohydroxythreonine aminotransferase)	Psat1 Psa Psat	-0.186016	-0.476872	-0.215586	-1.34354	-0.516275	-0.217386	0.177245
2	Q99LS3	Phosphoserine phosphatase (PSP) (PSPase) (EC 3.1.3.3) (O-phosphoserine phosphohydrolase)	Psph	0.248881	-0.107807	-0.438145	-2.31888	-2.08089	0.320511	0.0735891
2	Q99MD9	Nuclear autoantigenic sperm protein (NASP)	Nasp	-0.111841	-0.171444	-0.23335	-1.01017	-0.114777	-0.0639297	0.0758936
2	Q99ME9	Nucleolar GTP-binding protein 1 (Chronic renal failure gene protein) (GTP-binding protein NGB)	Gtpbp4 Crfg Nog1	0.309466	-0.0634591	-0.775152	-2.19548	0.393327	-1.19337	-1.31502
2	Q9CQ49	Nuclear cap-binding protein subunit 2 (20 kDa nuclear cap-binding protein) (NCBP 20 kDa subunit) (CBP20)	Ncbp2 Cbp20	-1.05639	-0.66205	-0.165632	-1.59323	0.942093	-0.125819	-0.443567
2	Q9CQR2	40S ribosomal protein S21	Rps21	-0.349538	0.176317	-0.435987	-1.37839	-0.759278	-0.836459	-0.274154
2	Q9CSU0	Regulation of nuclear pre-mRNA domain-containing protein 1B (Cell cycle-related and expression-elevated protein in tumor)	Rprd1b Crept	-0.0323804	0.219288	-1.4167	-1.20009	-0.191568	0.155848	-0.207284
2	Q9CWW6	Peptidyl-prolyl cis-trans isomerase NIMA-interacting 4 (EC 5.2.1.8) (Parvulin-14) (Par14) (Peptidyl-prolyl cis-trans isomerase Pin4) (PPIase Pin4) (Rotamase Pin4)	Pin4	0.24529	0.394766	-0.773824	-1.97091	-2.11481	0.335048	0.639821
2	Q9CX34	Protein SGT1 homolog (Suppressor of G2 allele of SKP1 homolog)	Sugt1	0.00436707	-0.331534	-0.360358	-1.70872	-0.69427	0.00649173	0.38883
2	Q9CYZ2	Tumor protein D54 (Tumor protein D52-like 2)	Tpd52l2	0.0681643	0.590538	0.0702564	-1.2446	-0.656588	-0.444975	0.08218
2	Q9D0J8	Parathymosin	Ptms	-0.333755	-0.291575	-1.1475	-2.59244	-0.091513	-1.94043	0.140151
2	Q9D358	Low molecular weight phosphotyrosine protein phosphatase (LMW-PTP) (LMW-PTPase) (EC 3.1.3.48) (Low molecular weight cytosolic acid phosphatase) (EC 3.1.3.2)	Acp1	-0.176216	-0.0759727	-0.0887349	-1.29708	-0.0497609	-0.100292	0.195142
2	Q9DAK9	14 kDa phosphohistidine phosphatase (EC 3.9.1.3) (Phosphohistidine phosphatase 1) (PHPT1) (Protein histidine phosphatase) (PHP)	Phpt1 Php14	0.362296	-0.00406757	-0.382994	-2.85847	-0.18504	0.113039	-0.335395
2	Q9DBC3	Cap-specific mRNA (nucleoside-2'-O-)-methyltransferase 1 (EC 2.1.1.57) (Cap methyltransferase 1) (Cap1 2'O-ribose methyltransferase 1) (MTr1) (FtsJ methyltransferase domain-containing protein 2)	Cmtr1 Ftsjd2 Kiaa0082	-0.554007	0.145756	-1.41231	-1.82575	0.0334431	0.185906	-0.378689
2	Q9DBG5	Perilipin-3 (Cargo selection protein TIP47) (Mannose-6-phosphate receptor-binding protein 1)	Plin3 M6prbp1 Tip47	-0.207792	-0.634709	-0.792934	-1.33836	-0.54399	-0.364265	0.111051
2	Q9DCJ5	NADH dehydrogenase [ubiquinone] 1 alpha subcomplex subunit 8 (Complex I-19kD) (CI-19kD) (Complex I-PGIV) (CI-PGIV) (NADH-ubiquinone oxidoreductase 19 kDa subunit)	Ndufa8	0.645293	0.0953503	-0.926886	-1.22357	-0.0393353	0.338964	-0.423311
2	Q9DCT8	Cysteine-rich protein 2 (CRP-2) (Heart LIM protein)	Crip2 Crp2 Hlp	0.0414168	-0.458234	0.369285	-2.48675	-0.298795	-0.46131	-0.0797005
2	Q9JHI7	Exosome complex component RRP45 (Autoantigen PM/Scl 1) (Exosome component 9) (P75 polymyositis-scleroderma overlap syndrome-associated autoantigen) (Polymyositis/scleroderma autoantigen 1) (Polymyositis/scleroderma autoantigen 75 kDa) (PM/Scl-75)	Exosc9 Pmscl1	-0.148387	-0.280616	0.581446	-1.11139	-1.25466	0.104445	1.51287
2	Q9JMD0	BUB3-interacting and GLEBS motif-containing protein ZNF207 (BuGZ) (49 kDa zinc finger protein) (Zinc finger protein 207)	Znf207 Bugz Zep Zfp207	1.20848	0.0739468	-0.644996	-1.88262	0.431079	-0.522611	-0.217912
2	Q9QUR6	Prolyl endopeptidase (PE) (EC 3.4.21.26) (Post-proline cleaving enzyme)	Prep Pep	0.228431	0.26202	-1.09918	-1.95602	-0.948062	-0.986424	-0.354855
2	Q9QUR7	Peptidyl-prolyl cis-trans isomerase NIMA-interacting 1 (EC 5.2.1.8) (Peptidyl-prolyl cis-trans isomerase Pin1) (PPIase Pin1)	Pin1	0.520249	-0.230414	0.332135	-1.86659	-1.68126	-0.836828	-0.176346
2	Q9QYI3	DnaJ homolog subfamily C member 7 (Cytoplasmic CAR retention protein) (CCRP) (MDj11) (Tetratricopeptide repeat protein 2) (TPR repeat protein 2)	Dnajc7 Ttc2	-0.164867	-0.288265	-0.970071	-1.33239	0.0702152	-0.471595	-0.0712562
2	Q9R061	Cytosolic Fe-S cluster assembly factor NUBP2 (Nucleotide-binding protein 2) (NBP 2)	Nubp2	0.123107	-0.641751	-0.891026	-2.07447	0.201306	-0.160373	0.289588
2	Q9WUD1	STIP1 homology and U box-containing protein 1 (EC 2.3.2.27) (Carboxy terminus of Hsp70-interacting protein) (E3 ubiquitin-protein ligase CHIP) (RING-type E3 ubiquitin transferase CHIP)	Stub1 Chip	-2.54916	1.3418	-0.263183	-3.62171	-1.40555	-0.653065	0.0518189
2	Q9WV60	Glycogen synthase kinase-3 beta (GSK-3 beta) (EC 2.7.11.26) (Serine/threonine-protein kinase GSK3B) (EC 2.7.11.1)	Gsk3b	-2.18017	1.42226	-1.31263	-2.90925	-1.04481	-0.315295	-0.379576
2	Q9Z0S1	3'(2'),5'-bisphosphate nucleotidase 1 (EC 3.1.3.7) (Bisphosphate 3'-nucleotidase 1) (PAP-inositol 1,4-phosphatase) (PIP)	Bpnt1	-0.222143	0.28723	-0.34953	-0.621925	-1.04283	-0.0521548	0.119813
2	Q9Z1X4	Interleukin enhancer-binding factor 3	Ilf3	0.243026	0.0958458	-1.10748	-1.28912	-0.713265	-0.562563	-0.178978
3	B2RQC6	CAD protein [Includes: Glutamine-dependent carbamoyl-phosphate synthase (EC 6.3.5.5); Aspartate carbamoyltransferase (EC 2.1.3.2); Dihydroorotase (EC 3.5.2.3)]	Cad	-0.12661	-1.02565	-0.544827	-1.07233	-0.11861	0.185845	-0.332342
3	F8VPU2	FERM, ARHGEF and pleckstrin domain-containing protein 1 (FERM, RhoGEF and pleckstrin domain-containing protein 1)	Farp1	0.0368229	-0.62297	-0.212847	-1.61914	-1.52277	-0.346205	0.107473
3	O08800	Serpin B8	Serpinb8	-1.29733	1.00362	-0.406217	-2.51416	0.282915	-0.611655	0.219852
3	O08997	Copper transport protein ATOX1 (Metal transport protein ATX1)	Atox1	-0.107473	-0.0569186	-0.250753	-1.48958	-0.234093	0.142269	0.466753
3	O35166	Golgi SNAP receptor complex member 2 (27 kDa Golgi SNARE protein) (Membrin)	Gosr2 Gs27	0.727642	-0.236109	0.464437	-2.28642	-0.0222343	-0.15828	-0.819813
3	O35326	Serine/arginine-rich splicing factor 5 (Delayed-early protein HRS) (Pre-mRNA-splicing factor SRP40) (Splicing factor, arginine/serine-rich 5)	Srsf5 Hrs Sfrs5	-0.278431	1.29001	0.833566	-2.49321	6.44e-05	-0.596164	-0.353287
3	O35405	5'-3' exonuclease PLD3 (EC 3.1.16.1) (Choline phosphatase 3) (Phosphatidylcholine-hydrolyzing phospholipase D3) (Phospholipase D3) (PLD 3) (Schwannoma-associated protein 9) (SAM-9)	Pld3 Sam9	0.185176	0.556582	-0.121288	-2.19917	-0.611799	-0.350478	0.307522
3	O35857	Mitochondrial import inner membrane translocase subunit TIM44	Timm44 Mimt44 Tim44	-0.171571	-0.204853	0.0757685	-1.33418	0.0147744	-0.605564	-0.314459
3	O54988	STE20-like serine/threonine-protein kinase (STE20-like kinase) (mSLK) (EC 2.7.11.1) (Etk4) (STE20-related kinase SMAK) (STE20-related serine/threonine-protein kinase) (STE20-related kinase) (Serine/threonine-protein kinase 2)	Slk Kiaa0204 Stk2	-0.24214	-0.611619	-0.586079	-1.48405	0.16698	-0.312934	-0.274424
3	O55098	Serine/threonine-protein kinase 10 (EC 2.7.11.1) (Lymphocyte-oriented kinase)	Stk10 Lok	-0.547435	-0.597042	0.0501232	-2.00276	0.231593	-0.958652	-0.20965
3	O70400	PDZ and LIM domain protein 1 (C-terminal LIM domain protein 1) (Elfin) (LIM domain protein CLP-36)	Pdlim1 Clim1	-0.0549188	-0.924816	-0.605762	-1.42776	-0.0410457	-0.453899	0.462728
3	P15119	Mast cell protease 2 (mMCP-2) (EC 3.4.21.-)	Mcpt2	0.683635	0.383113	-0.340589	-2.59235	-1.71675	-0.166796	-0.631222
3	P18654	Ribosomal protein S6 kinase alpha-3 (S6K-alpha-3) (EC 2.7.11.1) (90 kDa ribosomal protein S6 kinase 3) (p90-RSK 3) (p90RSK3) (MAP kinase-activated protein kinase 1b) (MAPK-activated protein kinase 1b) (MAPKAP kinase 1b) (MAPKAPK-1b) (Ribosomal S6 kinase 2) (RSK-2) (pp90RSK2)	Rps6ka3 Mapkapk1b Rps6ka-rs1 Rsk2	-0.148521	-0.260375	-0.0616034	-1.00378	0.0105338	0.0858207	0.147282
3	P21126	Ubiquitin-like protein 4A (Ubiquitin-like protein GDX)	Ubl4a Gdx Ubl4	0.0174951	1.62704	-0.350279	-0.994585	-0.116116	-0.238748	0.878236
3	P23506	Protein-L-isoaspartate(D-aspartate) O-methyltransferase (PIMT) (EC 2.1.1.77) (L-isoaspartyl protein carboxyl methyltransferase) (Protein L-isoaspartyl/D-aspartyl methyltransferase) (Protein-beta-aspartate methyltransferase)	Pcmt1	0.234441	1.00565	-0.075215	-1.26129	-0.0644204	-0.305603	0.113453
3	P26883	Peptidyl-prolyl cis-trans isomerase FKBP1A (PPIase FKBP1A) (EC 5.2.1.8) (12 kDa FK506-binding protein) (12 kDa FKBP) (FKBP-12) (Calstabin-1) (FK506-binding protein 1A) (FKBP-1A) (Immunophilin FKBP12) (Rotamase)	Fkbp1a Fkbp1	0.085686	-0.109209	-0.0814444	-1.05532	-0.291148	-0.331927	0.289595
3	P28271	Cytoplasmic aconitate hydratase (Aconitase) (EC 4.2.1.3) (Citrate hydro-lyase) (Iron regulatory protein 1) (IRP1) (Iron-responsive element-binding protein 1) (IRE-BP 1)	Aco1 Ireb1 Irebp	-0.0377137	0.348274	0.123513	-1.12053	-0.041013	-0.427918	0.284175
3	P28352	DNA-(apurinic or apyrimidinic site) endonuclease (EC 3.1.-.-) (APEX nuclease) (APEN) (Apurinic-apyrimidinic endonuclease 1) (AP endonuclease 1) (REF-1) (Redox factor-1) [Cleaved into: DNA-(apurinic or apyrimidinic site) endonuclease, mitochondrial]	Apex1 Ape Apex Ref1	0.17351	0.093092	-0.204216	-1.4527	-0.323835	0.142455	0.0148158
3	P31786	Acyl-CoA-binding protein (ACBP) (Diazepam-binding inhibitor) (DBI) (Endozepine) (EP)	Dbi	0.0600623	0.05986	-0.210277	-1.302	-0.0846534	0.158741	0.358666
3	P47963	60S ribosomal protein L13 (A52)	Rpl13	0.183043	0.061343	0.16505	-1.03611	-0.503805	-0.418675	-1.02201
3	P48428	Tubulin-specific chaperone A (TCP1-chaperonin cofactor A) (Tubulin-folding cofactor A) (CFA)	Tbca	-0.109505	-0.191539	-0.183711	-1.01777	0.0415578	0.0150529	0.100834
3	P49443	Protein phosphatase 1A (EC 3.1.3.16) (Protein phosphatase 2C isoform alpha) (PP2C-alpha) (Protein phosphatase IA)	Ppm1a Pppm1a	-0.481184	-0.036694	-0.429814	-1.26412	-0.744589	-0.0660134	-0.338505
3	P50431	Serine hydroxymethyltransferase, cytosolic (SHMT) (EC 2.1.2.1) (Glycine hydroxymethyltransferase) (Serine methylase)	Shmt1 Shmt	0.241275	0.110324	-1.2452	-1.00385	-1.05279	0.0201887	-0.67106
3	P51859	Hepatoma-derived growth factor (HDGF)	Hdgf Tdrm1	0.321565	-0.314388	-0.590184	-1.11016	-0.309715	0.190436	-0.116472
3	P56376	Acylphosphatase-1 (EC 3.6.1.7) (Acylphosphatase, organ-common type isozyme) (Acylphosphate phosphohydrolase 1)	Acyp1 Acype	-0.344475	0.817288	-0.932674	-2.17267	-1.06776	-0.790969	-0.511268
3	P56959	RNA-binding protein FUS (Protein pigpen)	Fus	0.336417	-0.0953922	-0.178959	-1.51276	-0.856353	-0.424121	0.00921191
3	P58044	Isopentenyl-diphosphate Delta-isomerase 1 (EC 5.3.3.2) (Isopentenyl pyrophosphate isomerase 1) (IPP isomerase 1) (IPPI1)	Idi1	-0.00633744	0.544574	-0.647965	-1.55846	-0.813007	-0.901757	0.453409
3	P61087	Ubiquitin-conjugating enzyme E2 K (EC 2.3.2.23) (E2 ubiquitin-conjugating enzyme K) (Huntingtin-interacting protein 2) (HIP-2) (Ubiquitin carrier protein) (Ubiquitin-conjugating enzyme E2-25 kDa) (Ubiquitin-conjugating enzyme E2(25K)) (Ubiquitin-conjugating enzyme E2-25K) (Ubiquitin-protein ligase)	Ube2k Hip2	0.339456	0.750437	-0.0404928	-1.33086	-0.185008	-0.088239	0.459285
3	P62254	Ubiquitin-conjugating enzyme E2 G1 (EC 2.3.2.23) (E2 ubiquitin-conjugating enzyme G1) (E217K) (UBC7) (Ubiquitin carrier protein G1) (Ubiquitin-protein ligase G1) [Cleaved into: Ubiquitin-conjugating enzyme E2 G1, N-terminally processed]	Ube2g1 Ube2g	0.162038	-0.0814804	-0.329692	-1.37457	-0.251619	-0.996478	0.216029
3	P62257	Ubiquitin-conjugating enzyme E2 H (EC 2.3.2.23) ((E3-independent) E2 ubiquitin-conjugating enzyme H) (EC 2.3.2.24) (E2 ubiquitin-conjugating enzyme H) (UBCH2) (Ubiquitin carrier protein H) (Ubiquitin-conjugating enzyme E2-20K) (Ubiquitin-protein ligase H)	Ube2h	0.859287	-0.0488319	0.478094	-2.26219	-0.799658	0.972786	-0.930427
3	P62627	Dynein light chain roadblock-type 1 (Dynein light chain 2A, cytoplasmic)	Dynlrb1 Dncl2a Dnlc2a	-0.401934	0.516352	-1.88375	-2.103	-0.267602	-0.299002	-0.40107
3	P62858	40S ribosomal protein S28	Rps28	-0.00401311	0.325577	-0.338485	-1.12997	-1.47872	-0.689472	-0.0682794
3	P62960	Y-box-binding protein 1 (YB-1) (CCAAT-binding transcription factor I subunit A) (CBF-A) (DNA-binding protein B) (DBPB) (Enhancer factor I subunit A) (EFI-A) (Nuclease-sensitive element-binding protein 1) (Y-box transcription factor)	Ybx1 Msy-1 Msy1 Nsep1 Yb1	0.329639	-0.287837	-0.519055	-1.34088	-0.544028	-0.0257805	0.0582091
3	P63280	SUMO-conjugating enzyme UBC9 (EC 2.3.2.-) (RING-type E3 SUMO transferase UBC9) (SUMO-protein ligase) (Ubiquitin carrier protein 9) (mUBC9) (Ubiquitin carrier protein I) (Ubiquitin-conjugating enzyme E2 I) (Ubiquitin-protein ligase I)	Ube2i Ubc9 Ubce2i Ubce9	-0.056075	0.00862468	-0.213005	-1.24929	-1.10204	0.478425	0.440986
3	P63321	Ras-related protein Ral-A (EC 3.6.5.2)	Rala Ral Ral-a	-0.367174	-0.0147623	0.398178	-1.10835	-1.13559	-0.23603	-0.147744
3	P70362	Ubiquitin recognition factor in ER-associated degradation protein 1 (Ubiquitin fusion degradation protein 1 homolog) (UB fusion protein 1)	Ufd1 Ufd1l	-0.209143	0.0911034	-0.924982	-1.39004	-0.221191	-0.322621	-0.434821
3	P70441	Na(+)/H(+) exchange regulatory cofactor NHE-RF1 (NHERF-1) (Ezrin-radixin-moesin-binding phosphoprotein 50) (EBP50) (Regulatory cofactor of Na(+)/H(+) exchanger) (Sodium-hydrogen exchanger regulatory factor 1) (Solute carrier family 9 isoform A3 regulatory factor 1)	Slc9a3r1 Nherf Nherf1	0.393273	-0.0905864	-0.172644	-1.93122	0.0431022	0.370888	0.321125
3	P70444	BH3-interacting domain death agonist (p22 BID) (BID) [Cleaved into: BH3-interacting domain death agonist p15 (p15 BID); BH3-interacting domain death agonist p13 (p13 BID); BH3-interacting domain death agonist p11 (p11 BID)]	Bid	-0.0944037	0.565526	0.042697	-1.79038	-1.20373	0.40568	0.18513
3	P70677	Caspase-3 (CASP-3) (EC 3.4.22.56) (Apopain) (Cysteine protease CPP32) (CPP-32) (LICE) (Protein Yama) (SREBP cleavage activity 1) (SCA-1) [Cleaved into: Caspase-3 subunit p17; Caspase-3 subunit p12]	Casp3 Cpp32	-0.0524764	0.125609	-0.429098	-1.28361	-0.890199	-0.336813	0.0450782
3	P97315	Cysteine and glycine-rich protein 1 (Cysteine-rich protein 1) (CRP) (CRP1)	Csrp1 Crp1 Csrp	-0.569313	0.119634	-0.917517	-1.3058	-0.569047	-0.0349472	-0.0151527
3	Q3TIX9	U4/U6.U5 tri-snRNP-associated protein 2 (Inactive ubiquitin-specific peptidase 39)	Usp39	0.665448	0.0210408	-0.621524	-1.6382	-0.0349761	-0.11313	0.378875
3	Q3UDE2	Tubulin--tyrosine ligase-like protein 12 (Inactive tubulin--tyrosine ligase-like protein 12)	Ttll12	-0.045856	-0.132393	-0.494289	-1.85841	-0.798762	-0.0656072	0.169689
3	Q3V3R1	Monofunctional C1-tetrahydrofolate synthase, mitochondrial (EC 6.3.4.3) (Formyltetrahydrofolate synthetase)	Mthfd1l Fthfsdc1	0.125526	-0.507087	-0.700326	-1.07319	0.0909292	-0.441737	-0.333867
3	Q4KMM3	Oxidation resistance protein 1 (Protein C7)	Oxr1 C7 Gm1238	-0.434259	-0.0365992	-0.970066	-1.18598	-1.0158	-0.317151	0.0113351
3	Q505F5	Leucine-rich repeat-containing protein 47	Lrrc47 Kiaa1185	-0.120246	0.243188	-0.957178	-1.36567	0.420153	-0.422511	0.210449
3	Q5SW19	Clustered mitochondria protein homolog	Cluh Kiaa0664	0.00153861	-0.50971	-0.426956	-2.12181	-0.696047	0.325122	0.442815
3	Q60676	Serine/threonine-protein phosphatase 5 (PP5) (EC 3.1.3.16) (Protein phosphatase T) (PPT)	Ppp5c	-0.345867	0.591052	-0.186559	-1.10015	0.156675	-0.686118	0.208041
3	Q61074	Protein phosphatase 1G (EC 3.1.3.16) (Fibroblast growth factor-inducible protein 13) (FIN13) (Protein phosphatase 1C) (Protein phosphatase 2C isoform gamma) (PP2C-gamma) (Protein phosphatase magnesium-dependent 1 gamma)	Ppm1g Fin13 Ppm1c	-0.69971	-0.243357	-0.625179	-1.11432	-0.665239	-0.361922	0.365319
3	Q61160	FAS-associated death domain protein (FAS-associating death domain-containing protein) (Mediator of receptor induced toxicity) (Protein FADD)	Fadd Mort1	-0.194816	0.941355	-1.59039	-2.39622	0.571037	-0.999633	-0.0351071
3	Q61584	Fragile X mental retardation syndrome-related protein 1 (mFxr1p)	Fxr1 Fxr1h	-0.637964	-0.449544	-0.996332	-1.0146	-0.517188	-0.441405	-0.450732
3	Q61655	ATP-dependent RNA helicase DDX19A (EC 3.6.4.13) (DEAD box RNA helicase DEAD5) (mDEAD5) (DEAD box protein 19A) (Eukaryotic translation initiation factor 4A-related sequence 1)	Ddx19a Ddx19 Eif4a-rs1	-0.0555883	-1.34626	-0.00174705	-1.62859	-0.221798	-0.441701	0.33923
3	Q61990	Poly(rC)-binding protein 2 (Alpha-CP2) (CTBP) (CBP) (Putative heterogeneous nuclear ribonucleoprotein X) (hnRNP X)	Pcbp2 Cbp Hnrnpx Hnrpx	1.13341	-0.986159	0.0382922	-0.723983	-0.165005	-0.413969	0.118678
3	Q62446	Peptidyl-prolyl cis-trans isomerase FKBP3 (PPIase FKBP3) (EC 5.2.1.8) (25 kDa FK506-binding protein) (25 kDa FKBP) (FKBP-25) (FK506-binding protein 3) (FKBP-3) (Immunophilin FKBP25) (Rapamycin-selective 25 kDa immunophilin) (Rotamase)	Fkbp3 Fkbp25	-0.094057	0.264912	-1.23547	-1.26575	-0.0849165	0.164606	-0.0416036
3	Q64213	Splicing factor 1 (CW17) (Mammalian branch point-binding protein) (BBP) (mBBP) (Transcription factor ZFM1) (mZFM) (Zinc finger gene in MEN1 locus) (Zinc finger protein 162)	Sf1 Zfm1 Zfp162	-0.167012	-0.391848	-0.868076	-1.21075	-1.39079	-0.614449	0.0688808
3	Q6PB44	Tyrosine-protein phosphatase non-receptor type 23 (EC 3.1.3.48)	Ptpn23 Kiaa1471	-0.504836	-0.312731	-0.639406	-1.79078	-1.04041	0.559009	0.486347
3	Q6PDM2	Serine/arginine-rich splicing factor 1 (ASF/SF2) (Pre-mRNA-splicing factor SRp30a) (Splicing factor, arginine/serine-rich 1)	Srsf1 Sfrs1	0.0658552	1.60766	0.326988	-1.4419	-0.204989	-0.0470399	-0.110301
3	Q6PE01	U5 small nuclear ribonucleoprotein 40 kDa protein (U5 snRNP 40 kDa protein) (WD repeat-containing protein 57)	Snrnp40 Wdr57	0.410118	-0.762922	-1.08722	-1.71088	0.506602	-0.462567	-0.502749
3	Q6PGB6	N-alpha-acetyltransferase 50 (EC 2.3.1.258) (N-acetyltransferase NAT13) (N-epsilon-acetyltransferase 50) (EC 2.3.1.-) (NatE catalytic subunit)	Naa50 Mak3 Nat13	0.474446	-0.376484	-1.62501	-1.88343	0.495271	0.65067	0.373054
3	Q80TY0	Formin-binding protein 1 (Formin-binding protein 17)	Fnbp1 Fbp17 Kiaa0554	-0.409772	-1.06978	-0.241666	-1.81743	-0.381232	0.830366	0.337894
3	Q8BFR5	Elongation factor Tu, mitochondrial	Tufm	-0.0407069	-0.588448	-0.289184	-1.08455	0.316352	-0.154677	-0.30264
3	Q8BGB7	Enolase-phosphatase E1 (EC 3.1.3.77) (2,3-diketo-5-methylthio-1-phosphopentane phosphatase) (MASA homolog)	Enoph1 Masa	0.464773	-0.882082	0.21952	-1.85992	0.34383	-0.0206896	0.274148
3	Q8BHS3	Pre-mRNA-splicing factor RBM22 (RNA-binding motif protein 22)	Rbm22	-3.98716	0.564199	-0.0822839	-2.68191	-0.522913	-0.167891	-1.16149
3	Q8BYB9	Protein O-glucosyltransferase 1 (EC 2.4.1.376) (CAP10-like 46 kDa protein) (KTEL motif-containing protein 1) (O-glucosyltransferase Rumi homolog) (Rumi) (Protein O-xylosyltransferase POGLUT1) (EC 2.4.2.63) (Wing-shaped neural plate protein) (Wsnp)	Poglut1 Clp46 Ktelc1	0.00700163	-0.0244028	0.0349119	-1.40471	-0.218796	-0.0144452	-0.332612
3	Q8C181	Muscleblind-like protein 2	Mbnl2 Kiaa4072	-0.813125	-0.351156	-0.914402	-2.00489	0.603932	0.361658	-0.694576
3	Q8CBA2	Schlafen family member 5	Slfn5	0.411353	-1.12704	-0.350329	-2.0505	-0.0910413	-0.0131538	-0.629749
3	Q8CFB4	Guanylate-binding protein 5 (EC 3.6.5.-) (GTP-binding protein 5) (GBP-5) (MuGBP-5) (Guanine nucleotide-binding protein 5)	Gbp5	0.53098	-0.848392	-0.380022	-2.06535	-0.663238	0.891606	1.30643
3	Q8CJ53	Cdc42-interacting protein 4 (Thyroid receptor-interacting protein 10) (TR-interacting protein 10) (TRIP-10)	Trip10 Cip4	-0.589212	-0.293235	0.941114	-1.7979	-1.30221	-0.848018	0.676593
3	Q8R1G2	Carboxymethylenebutenolidase homolog (EC 3.1.-.-)	Cmbl	-0.288734	0.603901	-0.841576	-1.69019	-0.829776	0.342125	-0.568729
3	Q8R317	Ubiquilin-1 (Protein linking IAP with cytoskeleton 1) (PLIC-1)	Ubqln1 Plic1	-0.0538322	-0.0816677	-1.08462	-1.1476	-0.539293	-0.707205	0.034942
3	Q8VBW6	NEDD8-activating enzyme E1 regulatory subunit (Amyloid beta precursor protein-binding protein 1, 59 kDa) (APP-BP1) (Amyloid protein-binding protein 1)	Nae1 Appbp1	0.142543	0.0984276	-0.473574	-1.28409	-0.622728	-0.757883	2.3473
3	Q8VDP3	[F-actin]-monooxygenase MICAL1 (EC 1.14.13.225) (Molecule interacting with CasL protein 1) (MICAL-1) (mMical1) (NEDD9-interacting protein with calponin homology and LIM domains)	Mical1 Mical Nical	0.406025	0.324218	-1.31854	-2.21913	-0.120309	0.860039	-0.0531734
3	Q8VDV3	Guanine nucleotide exchange factor for Rab-3A (Rab-3A-interacting-like protein 1) (Rab3A-interacting-like protein 1) (Rabin3-like 1)	Rab3il1	0.318603	0.0968414	0.0422674	-2.13919	-0.276088	1.66177	-0.243801
3	Q91VH6	Protein MEMO1 (Mediator of ErbB2-driven cell motility 1) (Memo-1)	Memo1	-0.0267433	0.496263	0.0107187	-0.875706	-1.49278	0.497607	0.684486
3	Q91WJ8	Far upstream element-binding protein 1 (FBP) (FUSE-binding protein 1)	Fubp1 D3Ertd330e	0.159297	-1.08448	-0.459786	-1.45591	0.122766	-0.49321	0.254117
3	Q922J3	CAP-Gly domain-containing linker protein 1 (Cytoplasmic linker protein 170) (CLIP-170) (Restin)	Clip1 Kiaa4046 Rsn	-0.654544	-0.380051	-1.00147	-1.32063	-0.628297	-0.593589	0.540247
3	Q924M7	Mannose-6-phosphate isomerase (EC 5.3.1.8) (Phosphohexomutase) (Phosphomannose isomerase) (PMI)	Mpi Mpi1 Pmi	0.355205	0.168773	-1.19619	-1.28586	-0.143473	0.256435	0.408848
3	Q99J36	THUMP domain-containing protein 1	Thumpd1	-0.18278	0.0490732	-0.712353	-1.44172	-0.839116	-0.00454474	-0.0318425
3	Q99JF8	PC4 and SFRS1-interacting protein (Lens epithelium-derived growth factor) (mLEDGF)	Psip1 Ledgf	-0.0450502	-0.183179	-1.01126	-0.857567	-0.141079	-0.764349	0.174965
3	Q99K85	Phosphoserine aminotransferase (PSAT) (EC 2.6.1.52) (Endometrial progesterone-induced protein) (EPIP) (Phosphohydroxythreonine aminotransferase)	Psat1 Psa Psat	-0.186016	-0.476872	-0.215586	-1.34354	-0.516275	-0.217386	0.177245
3	Q99LS3	Phosphoserine phosphatase (PSP) (PSPase) (EC 3.1.3.3) (O-phosphoserine phosphohydrolase)	Psph	0.248881	-0.107807	-0.438145	-2.31888	-2.08089	0.320511	0.0735891
3	Q99MD9	Nuclear autoantigenic sperm protein (NASP)	Nasp	-0.111841	-0.171444	-0.23335	-1.01017	-0.114777	-0.0639297	0.0758936
3	Q99ME9	Nucleolar GTP-binding protein 1 (Chronic renal failure gene protein) (GTP-binding protein NGB)	Gtpbp4 Crfg Nog1	0.309466	-0.0634591	-0.775152	-2.19548	0.393327	-1.19337	-1.31502
3	Q9CQ49	Nuclear cap-binding protein subunit 2 (20 kDa nuclear cap-binding protein) (NCBP 20 kDa subunit) (CBP20)	Ncbp2 Cbp20	-1.05639	-0.66205	-0.165632	-1.59323	0.942093	-0.125819	-0.443567
3	Q9CQR2	40S ribosomal protein S21	Rps21	-0.349538	0.176317	-0.435987	-1.37839	-0.759278	-0.836459	-0.274154
3	Q9CSU0	Regulation of nuclear pre-mRNA domain-containing protein 1B (Cell cycle-related and expression-elevated protein in tumor)	Rprd1b Crept	-0.0323804	0.219288	-1.4167	-1.20009	-0.191568	0.155848	-0.207284
3	Q9CWW6	Peptidyl-prolyl cis-trans isomerase NIMA-interacting 4 (EC 5.2.1.8) (Parvulin-14) (Par14) (Peptidyl-prolyl cis-trans isomerase Pin4) (PPIase Pin4) (Rotamase Pin4)	Pin4	0.24529	0.394766	-0.773824	-1.97091	-2.11481	0.335048	0.639821
3	Q9CX34	Protein SGT1 homolog (Suppressor of G2 allele of SKP1 homolog)	Sugt1	0.00436707	-0.331534	-0.360358	-1.70872	-0.69427	0.00649173	0.38883
3	Q9CYZ2	Tumor protein D54 (Tumor protein D52-like 2)	Tpd52l2	0.0681643	0.590538	0.0702564	-1.2446	-0.656588	-0.444975	0.08218
3	Q9D0J8	Parathymosin	Ptms	-0.333755	-0.291575	-1.1475	-2.59244	-0.091513	-1.94043	0.140151
3	Q9D358	Low molecular weight phosphotyrosine protein phosphatase (LMW-PTP) (LMW-PTPase) (EC 3.1.3.48) (Low molecular weight cytosolic acid phosphatase) (EC 3.1.3.2)	Acp1	-0.176216	-0.0759727	-0.0887349	-1.29708	-0.0497609	-0.100292	0.195142
3	Q9DAK9	14 kDa phosphohistidine phosphatase (EC 3.9.1.3) (Phosphohistidine phosphatase 1) (PHPT1) (Protein histidine phosphatase) (PHP)	Phpt1 Php14	0.362296	-0.00406757	-0.382994	-2.85847	-0.18504	0.113039	-0.335395
3	Q9DBC3	Cap-specific mRNA (nucleoside-2'-O-)-methyltransferase 1 (EC 2.1.1.57) (Cap methyltransferase 1) (Cap1 2'O-ribose methyltransferase 1) (MTr1) (FtsJ methyltransferase domain-containing protein 2)	Cmtr1 Ftsjd2 Kiaa0082	-0.554007	0.145756	-1.41231	-1.82575	0.0334431	0.185906	-0.378689
3	Q9DBG5	Perilipin-3 (Cargo selection protein TIP47) (Mannose-6-phosphate receptor-binding protein 1)	Plin3 M6prbp1 Tip47	-0.207792	-0.634709	-0.792934	-1.33836	-0.54399	-0.364265	0.111051
3	Q9DCJ5	NADH dehydrogenase [ubiquinone] 1 alpha subcomplex subunit 8 (Complex I-19kD) (CI-19kD) (Complex I-PGIV) (CI-PGIV) (NADH-ubiquinone oxidoreductase 19 kDa subunit)	Ndufa8	0.645293	0.0953503	-0.926886	-1.22357	-0.0393353	0.338964	-0.423311
3	Q9DCT8	Cysteine-rich protein 2 (CRP-2) (Heart LIM protein)	Crip2 Crp2 Hlp	0.0414168	-0.458234	0.369285	-2.48675	-0.298795	-0.46131	-0.0797005
3	Q9JHI7	Exosome complex component RRP45 (Autoantigen PM/Scl 1) (Exosome component 9) (P75 polymyositis-scleroderma overlap syndrome-associated autoantigen) (Polymyositis/scleroderma autoantigen 1) (Polymyositis/scleroderma autoantigen 75 kDa) (PM/Scl-75)	Exosc9 Pmscl1	-0.148387	-0.280616	0.581446	-1.11139	-1.25466	0.104445	1.51287
3	Q9JMD0	BUB3-interacting and GLEBS motif-containing protein ZNF207 (BuGZ) (49 kDa zinc finger protein) (Zinc finger protein 207)	Znf207 Bugz Zep Zfp207	1.20848	0.0739468	-0.644996	-1.88262	0.431079	-0.522611	-0.217912
3	Q9QUR6	Prolyl endopeptidase (PE) (EC 3.4.21.26) (Post-proline cleaving enzyme)	Prep Pep	0.228431	0.26202	-1.09918	-1.95602	-0.948062	-0.986424	-0.354855
3	Q9QUR7	Peptidyl-prolyl cis-trans isomerase NIMA-interacting 1 (EC 5.2.1.8) (Peptidyl-prolyl cis-trans isomerase Pin1) (PPIase Pin1)	Pin1	0.520249	-0.230414	0.332135	-1.86659	-1.68126	-0.836828	-0.176346
3	Q9QYI3	DnaJ homolog subfamily C member 7 (Cytoplasmic CAR retention protein) (CCRP) (MDj11) (Tetratricopeptide repeat protein 2) (TPR repeat protein 2)	Dnajc7 Ttc2	-0.164867	-0.288265	-0.970071	-1.33239	0.0702152	-0.471595	-0.0712562
3	Q9R061	Cytosolic Fe-S cluster assembly factor NUBP2 (Nucleotide-binding protein 2) (NBP 2)	Nubp2	0.123107	-0.641751	-0.891026	-2.07447	0.201306	-0.160373	0.289588
3	Q9WUD1	STIP1 homology and U box-containing protein 1 (EC 2.3.2.27) (Carboxy terminus of Hsp70-interacting protein) (E3 ubiquitin-protein ligase CHIP) (RING-type E3 ubiquitin transferase CHIP)	Stub1 Chip	-2.54916	1.3418	-0.263183	-3.62171	-1.40555	-0.653065	0.0518189
3	Q9WV60	Glycogen synthase kinase-3 beta (GSK-3 beta) (EC 2.7.11.26) (Serine/threonine-protein kinase GSK3B) (EC 2.7.11.1)	Gsk3b	-2.18017	1.42226	-1.31263	-2.90925	-1.04481	-0.315295	-0.379576
3	Q9Z0S1	3'(2'),5'-bisphosphate nucleotidase 1 (EC 3.1.3.7) (Bisphosphate 3'-nucleotidase 1) (PAP-inositol 1,4-phosphatase) (PIP)	Bpnt1	-0.222143	0.28723	-0.34953	-0.621925	-1.04283	-0.0521548	0.119813
3	Q9Z1X4	Interleukin enhancer-binding factor 3	Ilf3	0.243026	0.0958458	-1.10748	-1.28912	-0.713265	-0.562563	-0.178978
4	E9PV24	Fibrinogen alpha chain [Cleaved into: Fibrinopeptide A; Fibrinogen alpha chain]	Fga	0.979422	0.701448	1.42092	2.75514	1.4295	0.684783	-0.68263
4	O08677	Kininogen-1 [Cleaved into: Kininogen-1 heavy chain; Bradykinin; Kininogen-1 light chain]	Kng1 Kng	0.639983	0.643408	1.22021	1.96645	0.869456	0.867685	0.305248
4	O08692	Neutrophilic granule protein (NGP) (Cystatin-like protein) (Myeloid bactenecin protein) (Myeloid secondary granule protein)	Ngp	0.137784	0.221773	1.29203	2.71192	1.16991	1.53008	-0.195195
4	O35744	Chitinase-like protein 3 (EC 3.2.1.52) (Beta-N-acetylhexosaminidase Ym1) (Chitinase-3-like protein 3) (ECF-L) (Eosinophil chemotactic cytokine) (Secreted protein Ym1)	Chil3 Chi3l3 Ym1	-0.139026	0.0956059	1.7264	3.18962	1.34819	2.26727	-0.0320582
4	P01027	Complement C3 (HSE-MSF) [Cleaved into: Complement C3 beta chain; C3-beta-c (C3bc); Complement C3 alpha chain; C3a anaphylatoxin; Acylation stimulating protein (ASP) (C3adesArg); Complement C3b alpha' chain; Complement C3c alpha' chain fragment 1; Complement C3dg fragment; Complement C3g fragment; Complement C3d fragment; Complement C3f fragment; Complement C3c alpha' chain fragment 2]	C3	0.484527	0.714406	1.06092	1.88029	0.630694	0.742583	0.0694261
4	P01029	Complement C4-B [Cleaved into: Complement C4 beta chain; Complement C4 alpha chain; C4a anaphylatoxin; Complement C4 gamma chain]	C4b C4	0.161971	0.483609	1.84899	2.63905	1.70947	1.60261	0.517088
4	P03921	NADH-ubiquinone oxidoreductase chain 5 (EC 7.1.1.2) (NADH dehydrogenase subunit 5)	Mtnd5 mt-Nd5 Nd5	0.112697	-0.229588	2.94779	1.98238	1.58426	1.91291	-0.243503
4	P04186	Complement factor B (EC 3.4.21.47) (C3/C5 convertase) [Cleaved into: Complement factor B Ba fragment; Complement factor B Bb fragment]	Cfb Bf H2-Bf	0.254999	0.800885	1.61075	1.92017	1.38843	1.41046	0.564388
4	P06909	Complement factor H (Protein beta-1-H)	Cfh Hf1	0.690382	1.35009	1.84166	2.28368	1.54513	1.20396	0.312633
4	P08071	Lactotransferrin (Lactoferrin) (EC 3.4.21.-)	Ltf	-0.121717	0.420317	1.23715	2.42953	0.656171	1.7453	-0.18962
4	P08226	Apolipoprotein E (Apo-E)	Apoe	-0.0838057	0.297797	1.06663	1.94955	1.7829	1.51456	0.0627688
4	P08607	C4b-binding protein (C4bp)	C4bpa C4bp	3.29603	-0.0825744	0.129555	3.52934	2.61651	1.75741	-0.75897
4	P09528	Ferritin heavy chain (Ferritin H subunit) (EC 1.16.3.1) [Cleaved into: Ferritin heavy chain, N-terminally processed]	Fth1 Fth	-0.201958	0.83393	1.18672	2.34438	1.31297	1.88739	0.215538
4	P10810	Monocyte differentiation antigen CD14 (Myeloid cell-specific leucine-rich glycoprotein) (CD antigen CD14)	Cd14	0.562028	1.74341	1.77492	2.90671	0.974631	1.43233	0.216295
4	P11247	Myeloperoxidase (MPO) (EC 1.11.2.2) [Cleaved into: Myeloperoxidase light chain; Myeloperoxidase heavy chain]	Mpo	0.789133	-1.09381	0.690473	3.19589	1.45438	2.4613	-0.291234
4	P11672	Neutrophil gelatinase-associated lipocalin (NGAL) (Lipocalin-2) (Oncogene 24p3) (24p3) (SV-40-induced 24p3 protein) (Siderocalin LCN2) (p25)	Lcn2	1.04574	1.39234	2.11613	3.07234	1.0056	2.19235	0.0434502
4	P12388	Plasminogen activator inhibitor 2, macrophage (PAI-2) (Serpin B2)	Serpinb2 Pai2 Planh2	1.40027	-0.182278	3.49998	4.43081	2.64843	2.63827	0.343479
4	P14901	Heme oxygenase 1 (HO-1) (EC 1.14.14.18) (P32 protein)	Hmox1	0.250826	0.188931	1.88548	3.3295	1.4897	0.562756	-0.0115152
4	P19221	Prothrombin (EC 3.4.21.5) (Coagulation factor II) [Cleaved into: Activation peptide fragment 1; Activation peptide fragment 2; Thrombin light chain; Thrombin heavy chain]	F2 Cf2	0.082112	0.812745	1.35906	2.19139	1.51265	0.904251	-0.227897
4	P20918	Plasminogen (EC 3.4.21.7) [Cleaved into: Plasmin heavy chain A; Activation peptide; Angiostatin; Plasmin heavy chain A, short form; Plasmin light chain B]	Plg	0.584936	0.567977	1.06074	1.62548	1.33364	0.751145	-0.11532
4	P26151	High affinity immunoglobulin gamma Fc receptor I (IgG Fc receptor I) (Fc-gamma RI) (FcRI) (CD antigen CD64)	Fcgr1 Fcg1	0.877271	-0.27288	1.48216	3.28613	0.179672	1.54315	0.997406
4	P28654	Decorin (Bone proteoglycan II) (PG-S2) (PG40)	Dcn	-0.596696	0.231744	0.367576	2.32467	1.20158	0.934904	0.0242919
4	P28862	Stromelysin-1 (SL-1) (EC 3.4.24.17) (EMS-2) (Matrix metalloproteinase-3) (MMP-3) (Transin-1)	Mmp3	1.38936	-0.252167	1.84983	3.14359	2.34948	2.32999	-0.00705076
4	P29477	Nitric oxide synthase, inducible (EC 1.14.13.39) (Inducible NO synthase) (Inducible NOS) (iNOS) (Macrophage NOS) (MAC-NOS) (NOS type II) (Peptidyl-cysteine S-nitrosylase NOS2)	Nos2 Inosl	1.48523	0.755427	1.95849	2.83537	0.792561	1.01752	0.578594
4	P31725	Protein S100-A9 (Calgranulin-B) (Leukocyte L1 complex heavy chain) (Migration inhibitory factor-related protein 14) (MRP-14) (p14) (S100 calcium-binding protein A9)	S100a9 Cagb Mrp14	-0.345977	0.689325	1.78851	3.54127	1.14307	1.97082	0.0516997
4	P32261	Antithrombin-III (ATIII) (Serpin C1)	Serpinc1 At3	0.572397	0.270903	1.18778	1.64103	1.07897	0.731003	0.0317638
4	P43883	Perilipin-2 (Adipophilin) (Adipose differentiation-related protein) (ADRP)	Plin2 Adfp Adrp	-0.144049	-1.41488	2.6148	3.66178	1.01373	1.53775	0.534737
4	P49182	Heparin cofactor 2 (Heparin cofactor II) (HC-II) (Protease inhibitor leuserpin-2) (Serpin D1)	Serpind1 Hcf2 Hcii	1.65967	-0.248624	1.32506	2.10204	1.18952	0.928038	0.556423
4	P51437	Cathelicidin antimicrobial peptide (Cathelin-like protein) (CLP) [Cleaved into: Cathelin-related antimicrobial peptide (Cramp)]	Camp Cnlp Cramp	-0.481348	0.620613	1.60414	2.33697	0.193204	1.13962	0.274512
4	P52624	Uridine phosphorylase 1 (UPase 1) (UrdPase 1) (EC 2.4.2.3)	Upp1 Up Upp	-0.220321	1.89507	-0.440253	2.83378	0.035962	1.32032	0.657619
4	P97290	Plasma protease C1 inhibitor (C1 Inh) (C1Inh) (C1 esterase inhibitor) (C1-inhibiting factor) (Serpin G1)	Serping1 C1nh	0.968656	1.06467	2.66581	2.43393	2.03019	1.46165	0.540052
4	P97363	Serine palmitoyltransferase 2 (EC 2.3.1.50) (Long chain base biosynthesis protein 2) (LCB 2) (Long chain base biosynthesis protein 2a) (LCB2a) (Serine-palmitoyl-CoA transferase 2) (SPT 2)	Sptlc2 Lcb2	-0.286058	0.338557	1.25689	2.09745	1.51151	0.366592	-0.374213
4	Q00898	Alpha-1-antitrypsin 1-5 (Alpha-1 protease inhibitor 5) (Serine protease inhibitor 1-5) (Serine protease inhibitor A1e) (Serpin A1e)	Serpina1e Dom5 Spi1-5	-0.153289	0.131215	0.964701	2.8505	0.626848	0.269278	-1.20248
4	Q01339	Beta-2-glycoprotein 1 (APC inhibitor) (Activated protein C-binding protein) (Apolipoprotein H) (Apo-H) (Beta-2-glycoprotein I) (B2GPI) (Beta(2)GPI)	Apoh B2gp1	0.817271	1.66307	2.28386	2.66688	1.229	0.90009	-0.537069
4	Q60590	Alpha-1-acid glycoprotein 1 (AGP 1) (Orosomucoid-1) (OMD 1)	Orm1 Agp1 Orm-1	0.609472	0.900537	2.94955	4.36714	3.96994	3.83962	1.06797
4	Q61129	Complement factor I (EC 3.4.21.45) (C3B/C4B inactivator) [Cleaved into: Complement factor I heavy chain; Complement factor I light chain]	Cfi If	0.668465	0.585913	1.27653	1.6389	1.03891	1.1048	-0.575453
4	Q61247	Alpha-2-antiplasmin (Alpha-2-AP) (Alpha-2-plasmin inhibitor) (Alpha-2-PI) (Serpin F2)	Serpinf2 Pli	0.458714	-0.0792556	1.3283	2.71508	1.24186	0.683917	-0.0481769
4	Q61549	Adhesion G protein-coupled receptor E1 (Cell surface glycoprotein F4/80) (EGF-like module receptor 1) (EGF-like module-containing mucin-like hormone receptor-like 1) (EMR1 hormone receptor)	Adgre1 Emr1 Gpf480	0.0620632	-0.0659098	-0.580437	5.0678	1.76212	1.87999	-1.62316
4	Q61702	Inter-alpha-trypsin inhibitor heavy chain H1 (ITI heavy chain H1) (ITI-HC1) (Inter-alpha-inhibitor heavy chain 1)	Itih1	0.0989777	0.0873902	1.25535	2.27848	1.50629	0.20227	0.434699
4	Q61703	Inter-alpha-trypsin inhibitor heavy chain H2 (ITI heavy chain H2) (ITI-HC2) (Inter-alpha-inhibitor heavy chain 2)	Itih2	0.852993	0.462342	2.39666	2.60261	1.24025	1.29784	-0.158008
4	Q61704	Inter-alpha-trypsin inhibitor heavy chain H3 (ITI heavy chain H3) (ITI-HC3) (Inter-alpha-inhibitor heavy chain 3)	Itih3	1.72418	-0.816083	2.35218	4.77334	3.0664	2.95892	1.45253
4	Q61805	Lipopolysaccharide-binding protein (LBP)	Lbp	-0.152079	2.18231	0.29135	5.06511	3.82448	1.72417	-1.22036
4	Q61838	Pregnancy zone protein (Alpha-2-macroglobulin) (Alpha-2-M) [Cleaved into: Alpha-2-macroglobulin 165 kDa subunit; Alpha-2-macroglobulin 35 kDa subunit]	Pzp A2m	1.05164	1.00648	1.45438	1.823	1.038	0.953689	0.217506
4	Q62059	Versican core protein (Chondroitin sulfate proteoglycan core protein 2) (Chondroitin sulfate proteoglycan 2) (Large fibroblast proteoglycan) (PG-M)	Vcan Cspg2	-0.381548	0.418461	0.417229	3.59607	2.2544	2.00429	0.15706
4	Q8BH35	Complement component C8 beta chain (Complement component 8 subunit beta)	C8b	-1.78429	0.490402	1.33434	2.33242	1.41362	1.14761	0.510923
4	Q8BND5	Sulfhydryl oxidase 1 (mSOx) (EC 1.8.3.2) (Quiescin Q6) (Skin sulfhydryl oxidase)	Qsox1 Qscn6 Sox	0.591458	1.12081	3.29027	3.1516	2.1786	2.61889	0.970698
4	Q8K0E8	Fibrinogen beta chain [Cleaved into: Fibrinopeptide B; Fibrinogen beta chain]	Fgb	1.19642	1.18713	1.67991	3.05089	1.54613	0.502417	-0.680469
4	Q8R121	Protein Z-dependent protease inhibitor (PZ-dependent protease inhibitor) (PZI) (Serpin A10)	Serpina10 Zpi	1.36094	1.11054	2.55701	4.00551	2.71624	1.2785	0.424951
4	Q8R2S8	CD177 antigen (CD antigen CD177)	Cd177	-0.606999	-0.67787	2.34312	5.40377	1.71277	2.75897	-0.565231
4	Q8VCM7	Fibrinogen gamma chain	Fgg	1.05825	1.0475	1.73835	3.0179	1.39812	1.13229	-0.630671
4	Q91WP6	Serine protease inhibitor A3N (Serpin A3N)	Serpina3n Spi2	0.490531	1.19697	2.5029	2.94218	1.71352	1.28716	-0.0412079
4	Q91X72	Hemopexin	Hpx Hpxn	0.61986	1.34226	2.15984	3.67088	2.39864	3.18447	1.15096
4	Q921I1	Serotransferrin (Transferrin) (Beta-1 metal-binding globulin) (Siderophilin)	Tf Trf	0.147712	0.424722	0.547931	1.80987	1.49748	1.44562	0.520614
4	Q921X9	Protein disulfide-isomerase A5 (EC 5.3.4.1) (Protein disulfide isomerase-related protein)	Pdia5 Pdir	-0.349674	0.0892693	2.21805	1.72922	0.887378	1.33991	-0.523375
4	Q9ESB3	Histidine-rich glycoprotein (Histidine-proline-rich glycoprotein) (HPRG)	Hrg	0.696285	0.585668	1.84687	1.98252	0.813025	0.685057	1.04889
4	Q9JJ59	ATP-binding cassette sub-family B member 9 (ATP-binding cassette transporter 9) (ABC transporter 9 protein) (mABCB9) (TAP-like protein) (TAPL)	Abcb9 Kiaa1520	1.05217	0.774414	1.2187	2.84389	1.47959	0.335303	-0.442034
4	Q9QZ47	Troponin T, fast skeletal muscle (TnTf) (Fast skeletal muscle troponin T) (fTnT)	Tnnt3	0.143044	0.0378049	0.895994	1.83611	1.62684	0.574798	-0.18451
4	O35129	Prohibitin-2 (B-cell receptor-associated protein BAP37) (Repressor of estrogen receptor activity)	Phb2 Bap Bcap37 Rea	0.340046	-0.0423458	0.345666	1.00707	0.326211	-0.0760961	-0.260652
4	O35658	Complement component 1 Q subcomponent-binding protein, mitochondrial (GC1q-R protein) (Glycoprotein gC1qBP) (C1qBP)	C1qbp Gc1qbp	0.188803	0.0199664	0.841527	1.0028	0.429747	-0.200472	-0.277296
4	O54734	Dolichyl-diphosphooligosaccharide--protein glycosyltransferase 48 kDa subunit (DDOST 48 kDa subunit) (Oligosaccharyl transferase 48 kDa subunit)	Ddost	0.207778	0.0119402	0.831339	1.05543	0.206283	0.164039	-0.222218
4	P00405	Cytochrome c oxidase subunit 2 (EC 7.1.1.9) (Cytochrome c oxidase polypeptide II)	Mtco2 COII COX2 mt-Co2	0.223649	0.563799	0.503198	1.35549	0.246508	-0.234137	-0.0955549
4	P02469	Laminin subunit beta-1 (Laminin B1 chain) (Laminin-1 subunit beta) (Laminin-10 subunit beta) (Laminin-12 subunit beta) (Laminin-2 subunit beta) (Laminin-6 subunit beta) (Laminin-8 subunit beta)	Lamb1 Lamb-1 Lamb1-1	-0.418647	0.627027	0.843951	1.30142	0.0500095	-0.92572	-0.687931
4	P07724	Albumin	Alb Alb-1 Alb1	0.206669	0.296197	0.252526	1.13372	0.0379709	-0.385643	-0.278376
4	P07759	Serine protease inhibitor A3K (Serpin A3K) (Contrapsin) (SPI-2)	Serpina3k Mcm2 Spi2	0.360516	0.204428	0.748873	1.8249	0.608118	-0.0968854	-0.457342
4	P08074	Carbonyl reductase [NADPH] 2 (EC 1.1.1.184) (Adipocyte protein P27) (AP27) (Lung carbonyl reductase) (LCR) (NADPH-dependent carbonyl reductase 2)	Cbr2	-0.24853	0.537763	0.706541	1.0382	0.71079	0.984673	-0.0440491
4	P09055	Integrin beta-1 (Fibronectin receptor subunit beta) (VLA-4 subunit beta) (CD antigen CD29)	Itgb1	0.0367383	-0.0953565	0.797268	1.09571	0.255962	0.333851	-0.864224
4	P10107	Annexin A1 (Annexin I) (Annexin-1) (Calpactin II) (Calpactin-2) (Chromobindin-9) (Lipocortin I) (Phospholipase A2 inhibitory protein) (p35)	Anxa1 Anx1 Lpc-1 Lpc1	-0.0588628	-0.0745399	0.477038	1.2038	0.879453	0.710505	-0.165843
4	P19783	Cytochrome c oxidase subunit 4 isoform 1, mitochondrial (Cytochrome c oxidase polypeptide IV) (Cytochrome c oxidase subunit IV isoform 1) (COX IV-1)	Cox4i1 Cox4 Cox4a	0.698922	0.485273	0.40791	1.03143	0.0540328	0.157781	-0.242565
4	P29699	Alpha-2-HS-glycoprotein (Countertrypin) (Fetuin-A)	Ahsg Fetua	-0.417677	0.288534	0.403551	1.40648	0.313785	0.575462	-0.309559
4	P30204	Macrophage scavenger receptor types I and II (Macrophage acetylated LDL receptor I and II) (Scavenger receptor type A) (SR-A) (CD antigen CD204)	Msr1 Scvr	0.307394	-0.400607	0.300225	1.67997	-0.0748799	0.550067	0.0862915
4	P51863	V-type proton ATPase subunit d 1 (V-ATPase subunit d 1) (P39) (Physophilin) (V-ATPase 40 kDa accessory protein) (V-ATPase AC39 subunit) (Vacuolar proton pump subunit d 1)	Atp6v0d1 Atp6d	0.348162	0.453641	0.728726	1.24176	0.369426	0.293853	0.34872
4	P51912	Neutral amino acid transporter B(0) (ATB(0)) (ASC-like Na(+)-dependent neutral amino acid transporter ASCT2) (Insulin-activated amino acid transporter) (Sodium-dependent neutral amino acid transporter type 2) (Solute carrier family 1 member 5)	Slc1a5 Aaat Asct2 Slc1a7	0.729223	0.0330201	0.0621718	2.75689	-0.386362	-0.476684	-0.354588
4	P67871	Casein kinase II subunit beta (CK II beta) (Phosvitin)	Csnk2b Ck2n	0.485866	0.839093	0.98145	2.56387	-0.973066	-0.145249	0.147784
4	Q00897	Alpha-1-antitrypsin 1-4 (Alpha-1 protease inhibitor 4) (Serine protease inhibitor 1-4) (Serine protease inhibitor A1d) (Serpin A1d)	Serpina1d Dom4 Spi1-4	0.312083	0.215059	0.698656	1.47821	0.416898	0.479248	-0.087107
4	Q01320	DNA topoisomerase 2-alpha (EC 5.6.2.2) (DNA topoisomerase II, alpha isozyme)	Top2a Top-2 Top2	-0.000661587	0.316432	-0.230463	1.53592	0.432711	-0.522524	-0.232268
4	Q02013	Aquaporin-1 (AQP-1) (Aquaporin-CHIP) (Delayed early response protein 2) (DER2) (Water channel protein for red blood cells and kidney proximal tubule)	Aqp1	0.926514	0.98647	0.536654	1.33703	-0.0174	0.615805	-0.364829
4	Q61207	Prosaposin (Sulfated glycoprotein 1) (SGP-1) [Cleaved into: Saposin-A; Saposin-B-Val; Saposin-B; Saposin-C; Saposin-D]	Psap Sgp1	-0.88146	0.263285	0.154534	1.07019	0.533521	-0.124331	0.0256146
4	Q61696	Heat shock 70 kDa protein 1A (Heat shock 70 kDa protein 3) (HSP70.3) (Hsp68)	Hspa1a Hsp70-3 Hsp70A1	-0.243482	-0.140895	0.530766	1.10669	0.851757	-0.951345	-0.18392
4	Q62351	Transferrin receptor protein 1 (TR) (TfR) (TfR1) (Trfr) (CD antigen CD71)	Tfrc Trfr	0.0125559	0.677411	0.396399	1.07399	-0.0894342	0.120628	0.167841
4	Q6P9J9	Anoctamin-6 (Small-conductance calcium-activated nonselective cation channel) (SCAN channel) (Transmembrane protein 16F)	Ano6 Tmem16f	-0.256856	0.387729	-0.651529	1.03421	-0.156207	-0.232269	-0.17381
4	Q6ZQM8	UDP-glucuronosyltransferase 1A7 (UGT1A7) (EC 2.4.1.17) (UDP-glucuronosyltransferase 1-7C) (UDPGT 1-7C) (UGT1*7C) (UGT1-07C) (UGT1.7C) (UDP-glucuronosyltransferase 1A7C)	Ugt1a7 Ugt1a7c	0.188252	0.355479	0.253506	1.18182	0.210568	-0.0502162	-0.0774206
4	Q6ZWY9	Histone H2B type 1-C/E/G	H2bc4 Hist1h2bc; H2bc6 Hist1h2be; H2bc8 Hist1h2bg	-0.16642	0.659915	-0.298633	1.11543	0.406104	-0.141061	-0.243933
4	Q8CFX1	GDH/6PGL endoplasmic bifunctional protein [Includes: Hexose-6-phosphate dehydrogenase (Glucose 1-dehydrogenase) (EC 1.1.1.47) (Glucose-6-phosphate dehydrogenase) (EC 1.1.1.363); 6-phosphogluconolactonase (6PGL) (EC 3.1.1.31)]	H6pd	-0.266435	0.0867814	0.921531	1.05619	0.64888	0.507717	0.166973
4	Q8K2B3	Succinate dehydrogenase [ubiquinone] flavoprotein subunit, mitochondrial (EC 1.3.5.1) (Flavoprotein subunit of complex II) (Fp)	Sdha	-0.019749	0.0344042	0.597909	1.18536	0.272198	0.202334	-0.123155
4	Q91WQ3	Tyrosine--tRNA ligase, cytoplasmic (EC 6.1.1.1) (Tyrosyl-tRNA synthetase) (TyrRS) [Cleaved into: Tyrosine--tRNA ligase, cytoplasmic, N-terminally processed]	Yars1 Yars	0.0199751	0.286239	0.414276	1.78586	-0.294982	-0.2202	-0.077532
4	Q91ZA3	Propionyl-CoA carboxylase alpha chain, mitochondrial (PCCase subunit alpha) (EC 6.4.1.3) (Propanoyl-CoA:carbon dioxide ligase subunit alpha)	Pcca	-0.530954	0.681773	0.138606	1.20213	-0.447859	0.254037	-0.0880051
4	Q9CQB5	CDGSH iron-sulfur domain-containing protein 2 (MitoNEET-related 1 protein) (Miner1) (Nervous system overexpressed protein 70)	Cisd2 Cdgsh2 Noxp70 Zcd2	0.346081	0.30263	0.347373	1.02506	0.108756	0.0568126	0.57594
4	Q9CQF9	Prenylcysteine oxidase (EC 1.8.3.5)	Pcyox1 Kiaa0908	0.167015	0.277788	-0.185815	1.26355	0.523538	0.179576	-0.643029
4	Q9CQQ7	ATP synthase F(0) complex subunit B1, mitochondrial (ATP synthase peripheral stalk-membrane subunit b) (ATP synthase subunit b) (ATPase subunit b)	Atp5pb Atp5f1	-0.0738464	0.380711	0.107385	1.03597	0.478377	0.0723278	-0.0149804
4	Q9D379	Epoxide hydrolase 1 (EC 3.3.2.9) (Epoxide hydratase) (Microsomal epoxide hydrolase) (mEH)	Ephx1	0.292944	0.541558	0.47052	1.28304	0.165542	0.221379	-0.386672
4	Q9D855	Cytochrome b-c1 complex subunit 7 (Complex III subunit 7) (Complex III subunit VII) (Ubiquinol-cytochrome c reductase complex 14 kDa protein)	Uqcrb	-0.387842	0.503131	-0.0881888	1.12866	0.74425	-0.0478561	-0.315195
4	Q9DB05	Alpha-soluble NSF attachment protein (SNAP-alpha) (N-ethylmaleimide-sensitive factor attachment protein alpha)	Napa Snapa	-0.295334	0.696358	0.825149	1.09875	0.345937	-0.155635	-0.167678
4	Q9DBG6	Dolichyl-diphosphooligosaccharide--protein glycosyltransferase subunit 2 (Dolichyl-diphosphooligosaccharide--protein glycosyltransferase 63 kDa subunit) (Ribophorin II) (RPN-II) (Ribophorin-2)	Rpn2	0.376476	0.012878	0.334312	1.12054	0.806486	0.02642	-0.232317
4	Q9DBS1	Transmembrane protein 43 (Protein LUMA)	Tmem43	0.234358	-0.0758921	0.393916	1.04889	0.68474	0.0126604	-0.105377
4	Q9JK53	Prolargin (Proline-arginine-rich end leucine-rich repeat protein)	Prelp	-0.482648	0.528154	0.701766	1.01394	0.894966	0.301251	-0.800062
4	Q9R0Q3	Transmembrane emp24 domain-containing protein 2 (COPI-coated vesicle membrane protein p24) (Membrane protein p24A) (Sid 394) (p24 family protein beta-1) (p24beta1)	Tmed2 Rnp24 Sid394	0.496948	0.643027	0.00955119	1.0312	0.393718	0.73245	-0.5186
4	Q9WVJ3	Carboxypeptidase Q (EC 3.4.17.-) (Hematopoietic lineage switch 2) (Plasma glutamate carboxypeptidase)	Cpq Hls2 Pgcp	-0.0234467	-0.0236824	0.958926	1.05852	0.395132	-0.404385	0.110664
4	Q9Z183	Protein-arginine deiminase type-4 (EC 3.5.3.15) (Peptidylarginine deiminase IV) (Protein-arginine deiminase type IV)	Padi4 Pad4 Pdi4	-1.01504	0.660086	0.639864	2.17997	0.820297	-0.00656705	-0.291989
4	P11276	Fibronectin (FN) [Cleaved into: Anastellin]	Fn1	-0.312341	-0.4401	0.116134	1.21173	0.996904	-0.232676	-0.483969
4	P35831	Tyrosine-protein phosphatase non-receptor type 12 (EC 3.1.3.48) (MPTP-PEST) (Protein-tyrosine phosphatase P19) (P19-PTP)	Ptpn12	-0.0808051	-0.507336	-0.90134	1.07256	0.101548	0.0303178	0.208941
4	P42232	Signal transducer and activator of transcription 5B	Stat5b	0.693274	-0.949391	-0.952034	1.44885	0.348774	0.532649	0.314782
4	Q06180	Tyrosine-protein phosphatase non-receptor type 2 (Protein-tyrosine phosphatase PTP-2) (EC 3.1.3.48) (MPTP)	Ptpn2 Ptpt	0.198444	-0.451982	-1.20255	1.77904	0.839077	-0.795278	-0.331203
4	Q62230	Sialoadhesin (Sheep erythrocyte receptor) (SER) (Sialic acid-binding Ig-like lectin 1) (Siglec-1) (CD antigen CD169)	Siglec1 Sa Sn	0.103969	-0.616024	-0.591068	2.03464	0.342648	0.785747	-0.33944
4	Q80W00	Serine/threonine-protein phosphatase 1 regulatory subunit 10 (MHC class I region proline-rich protein CAT53)	Ppp1r10 Cat53 Pnuts	0.0585624	-1.91149	-0.20569	3.33424	0.123275	-0.216283	-0.879484
4	Q8BJF9	Charged multivesicular body protein 2b (Chromatin-modifying protein 2b) (CHMP2b)	Chmp2b	-0.60785	-1.5337	-0.294946	2.56966	0.535962	-0.0254844	-1.61244
4	Q8C0E2	Vacuolar protein sorting-associated protein 26B (Vesicle protein sorting 26B)	Vps26b	-0.347947	-0.534902	-1.29733	1.42132	0.71678	0.393806	-0.643379
4	Q9DB34	Charged multivesicular body protein 2a (Chromatin-modifying protein 2a) (CHMP2a) (Vacuolar protein sorting-associated protein 2) (mVps2)	Chmp2a	-0.618907	-0.00416179	-1.78901	1.34655	0.803157	-0.896625	-0.889773
4	Q9ET30	Transmembrane 9 superfamily member 3	Tm9sf3 Smbp	0.173026	0.942061	-0.704485	1.61952	0.680993	0.440456	-0.381027
5	O70145	Neutrophil cytosol factor 2 (NCF-2) (67 kDa neutrophil oxidase factor) (NADPH oxidase activator 2) (Neutrophil NADPH oxidase factor 2) (p67-phox)	Ncf2 Noxa2 P67phox	0.608989	-0.431416	-0.887832	0.298836	0.916749	1.94136	0.986843
5	O70250	Phosphoglycerate mutase 2 (EC 5.4.2.11) (EC 5.4.2.4) (BPG-dependent PGAM 2) (Muscle-specific phosphoglycerate mutase) (Phosphoglycerate mutase isozyme M) (PGAM-M)	Pgam2	-0.291267	-0.870327	-2.35602	0.210663	0.763861	3.55072	1.90676
5	O88653	Ragulator complex protein LAMTOR3 (Late endosomal/lysosomal adaptor and MAPK and MTOR activator 3) (MEK-binding partner 1) (Mp1) (Mitogen-activated protein kinase kinase 1-interacting protein 1) (Mitogen-activated protein kinase scaffold protein 1)	Lamtor3 Map2k1ip1 Mapbp Mapksp1	0.654991	-0.175239	-0.934238	1.64038	-0.168022	2.39171	-0.0189797
5	O88990	Alpha-actinin-3 (Alpha-actinin skeletal muscle isoform 3) (F-actin cross-linking protein)	Actn3	-0.392808	-0.643471	-1.99981	-0.623003	1.28182	1.94808	0.729792
5	P07310	Creatine kinase M-type (EC 2.7.3.2) (Creatine kinase M chain) (Creatine phosphokinase M-type) (CPK-M) (M-CK)	Ckm Ckmm	-0.320357	-1.00165	-1.27749	0.235491	0.870983	3.29809	0.145313
5	P13412	Troponin I, fast skeletal muscle (Troponin I, fast-twitch isoform)	Tnni2	-0.389292	-0.543703	-0.432116	-0.136956	0.801918	3.38015	-0.721961
5	P16015	Carbonic anhydrase 3 (EC 4.2.1.1) (Carbonate dehydratase III) (Carbonic anhydrase III) (CA-III)	Ca3 Car3	-0.193178	-0.45466	-0.306652	0.370735	0.552871	4.35009	1.71091
5	P27870	Proto-oncogene vav (p95vav)	Vav1 Vav	-0.0671784	-1.76384	-1.71644	0.84	-0.050758	1.70835	1.25488
5	P50172	Corticosteroid 11-beta-dehydrogenase isozyme 1 (EC 1.1.1.146) (11-beta-hydroxysteroid dehydrogenase 1) (11-DH) (11-beta-HSD1) (11beta-HSD1A)	Hsd11b1 Hsd11	-0.65405	-0.699181	0.0591739	1.72536	0.215321	3.27762	1.37399
5	P61028	Ras-related protein Rab-8B	Rab8b	-0.0962496	0.829614	-1.64463	0.915461	0.165741	2.1542	1.10355
5	P62737	Actin, aortic smooth muscle (Alpha-actin-2) [Cleaved into: Actin, aortic smooth muscle, intermediate form]	Acta2 Actsa Actvs	1.8003	0.245361	-1.64785	2.51165	-0.0825274	5.43339	-0.0228811
5	Q3UND0	Src kinase-associated phosphoprotein 2 (Pyk2/RAFTK-associated protein) (SKAP55 homolog) (SKAP-HOM) (Src family-associated phosphoprotein 2) (Src kinase-associated phosphoprotein 55-related protein) (Src-associated adapter protein with PH and SH3 domains)	Skap2 Prap Ra70 Saps Scap2 Skap55r	0.661778	-0.0584686	-1.82599	1.99731	1.24941	4.69006	0.397637
5	Q5SX39	Myosin-4 (Myosin heavy chain 2b) (MyHC-2b) (Myosin heavy chain 4)	Myh4	0.263854	0.0790639	-2.26343	0.212881	0.963232	2.75343	-0.163852
5	Q64518	Sarcoplasmic/endoplasmic reticulum calcium ATPase 3 (SERCA3) (SR Ca(2+)-ATPase 3) (EC 7.2.2.10) (Calcium pump 3)	Atp2a3	0.167694	-0.198655	-1.64079	-0.314832	0.997469	2.96049	-0.260765
5	Q7TQ48	Sarcalumenin	Srl Sar	-0.325866	0.127836	-2.78083	0.303383	0.853704	4.11566	-0.113101
5	A2ADY9	Protein DDI1 homolog 2 (EC 3.4.23.-)	Ddi2	-0.703094	-1.39204	0.953625	-0.128854	-0.225939	2.06355	1.12654
5	E9Q735	Ubiquitin conjugation factor E4 A (EC 2.3.2.-)	Ube4a Ufd2b	1.49544	-0.708295	0.0752707	-1.24259	-0.252739	1.43652	0.663516
5	O70252	Heme oxygenase 2 (HO-2) (EC 1.14.14.18)	Hmox2	-0.663819	0.493942	0.490622	-0.414305	0.602658	1.25187	-0.0444774
5	O89053	Coronin-1A (Coronin-like protein A) (Clipin-A) (Coronin-like protein p57) (Tryptophan aspartate-containing coat protein) (TACO)	Coro1a Coro1	0.122802	-0.299375	0.44496	0.26074	-0.0467565	1.04672	0.475577
5	P05132	cAMP-dependent protein kinase catalytic subunit alpha (PKA C-alpha) (EC 2.7.11.11)	Prkaca Pkaca	0.853756	0.25192	-0.234177	-0.269468	0.235252	1.04171	0.395004
5	P05977	Myosin light chain 1/3, skeletal muscle isoform (MLC1/MLC3) (MLC1F/MLC3F) (Myosin light chain alkali 1/2) (Myosin light chain A1/A2)	Myl1 Mylf	-0.0607907	-0.167493	-0.0845175	0.371999	0.775662	1.53727	-0.731924
5	P06800	Receptor-type tyrosine-protein phosphatase C (EC 3.1.3.48) (Leukocyte common antigen) (L-CA) (Lymphocyte antigen 5) (Ly-5) (T200) (CD antigen CD45)	Ptprc Ly-5	0.004925	-0.271426	-0.252374	0.0701115	0.0227881	1.34942	0.223486
5	P15105	Glutamine synthetase (GS) (EC 6.3.1.2) (Glutamate--ammonia ligase) (Palmitoyltransferase GLUL) (EC 2.3.1.225)	Glul Glns	-0.153152	0.0328504	-0.306562	0.12086	0.711688	2.35953	1.1425
5	P22682	E3 ubiquitin-protein ligase CBL (EC 2.3.2.27) (Casitas B-lineage lymphoma proto-oncogene) (Proto-oncogene c-Cbl) (RING-type E3 ubiquitin transferase CBL) (Signal transduction protein CBL)	Cbl	-1.15955	-0.913375	0.560228	1.02977	-0.0236945	1.90124	1.17586
5	P29351	Tyrosine-protein phosphatase non-receptor type 6 (EC 3.1.3.48) (70Z-SHP) (Hematopoietic cell protein-tyrosine phosphatase) (PTPTY-42) (Protein-tyrosine phosphatase 1C) (PTP-1C) (SH-PTP1) (SHP-1)	Ptpn6 Hcp Hcph Ptp1C	0.246075	0.114613	-0.564207	-0.0417052	0.156197	1.15275	0.232643
5	P31996	Macrosialin (CD antigen CD68)	Cd68	-0.0218831	1.59054	-0.834003	0.258969	0.108914	1.09651	0.596111
5	P41216	Long-chain-fatty-acid--CoA ligase 1 (EC 6.2.1.3) (Arachidonate--CoA ligase) (EC 6.2.1.15) (Long-chain acyl-CoA synthetase 1) (LACS 1) (Phytanate--CoA ligase) (EC 6.2.1.24)	Acsl1 Acsl2 Facl2	-0.154461	-0.576731	0.000755645	0.529698	0.154387	1.21514	0.438407
5	P41731	CD63 antigen (CD antigen CD63)	Cd63	-1.52692	0.215508	1.68247	0.913266	0.377909	3.05451	-0.28113
5	P48025	Tyrosine-protein kinase SYK (EC 2.7.10.2) (Spleen tyrosine kinase)	Syk ptk72 Sykb	0.349079	-0.800009	-0.521609	-0.117383	0.398941	1.96976	1.22445
5	P55264	Adenosine kinase (AK) (EC 2.7.1.20) (Adenosine 5'-phosphotransferase)	Adk	0.304616	-1.02475	0.620851	-0.442646	0.94655	1.47002	0.206523
5	P62965	Cellular retinoic acid-binding protein 1 (Cellular retinoic acid-binding protein I) (CRABP-I)	Crabp1	-0.172777	1.57412	-0.874024	-0.829442	-1.12971	2.27663	0.931189
5	Q05920	Pyruvate carboxylase, mitochondrial (EC 6.4.1.1) (Pyruvic carboxylase) (PCB)	Pc Pcx	-0.0620095	-0.142702	-0.0208195	-1.58452	0.0442822	1.86291	0.371971
5	Q08642	Protein-arginine deiminase type-2 (EC 3.5.3.15) (Peptidylarginine deiminase II) (Protein-arginine deiminase type II)	Padi2 Pad2 Pdi Pdi2	0.0912445	-1.10358	0.518496	-0.0856511	-2.67698	1.43586	0.299886
5	Q60847	Collagen alpha-1(XII) chain	Col12a1	-0.362593	0.168975	0.505326	0.289974	0.260301	1.06928	1.07257
5	Q61553	Fascin (Singed-like protein)	Fscn1 Fan1 Snl	0.258635	0.14273	1.6587	-0.300028	0.126054	1.11919	0.24705
5	Q61599	Rho GDP-dissociation inhibitor 2 (Rho GDI 2) (D4) (Rho-GDI beta)	Arhgdib Gdid4	0.0408027	-0.256494	0.250247	0.661107	0.345354	1.75781	0.556026
5	Q62009	Periostin (PN) (Osteoblast-specific factor 2) (OSF-2)	Postn Osf2	-0.722736	0.172775	0.337501	0.313007	0.284477	1.16485	0.13533
5	Q8BPU7	Engulfment and cell motility protein 1 (Protein ced-12 homolog)	Elmo1	-0.0098952	-0.544287	-0.79049	-0.247926	0.362696	1.34162	0.46069
5	Q8C3J5	Dedicator of cytokinesis protein 2 (Protein Hch)	Dock2	0.379178	0.281863	1.17828	-0.0206118	0.100759	1.68967	0.726836
5	Q8JZV7	N-acetylglucosamine-6-phosphate deacetylase (GlcNAc 6-P deacetylase) (EC 3.5.1.25) (Amidohydrolase domain-containing protein 2)	Amdhd2	-1.62459	-0.80998	0.388905	-0.903581	-0.184199	1.65928	1.89023
5	Q8K1B8	Fermitin family homolog 3 (Kindlin-3) (Unc-112-related protein 2)	Fermt3 Kind3 Urp2	0.403705	-0.100277	-0.163451	-0.0297444	0.143218	1.0241	0.644202
5	Q91YR9	Prostaglandin reductase 1 (PRG-1) (15-oxoprostaglandin 13-reductase) (EC 1.3.1.48) (Dithiolethione-inducible gene 1 protein) (D3T-inducible gene 1 protein) (DIG-1) (Leukotriene B4 12-hydroxydehydrogenase) (NAD(P)H-dependent alkenal/one oxidoreductase) (EC 1.3.1.74)	Ptgr1 Ltb4dh	-0.802494	-0.0439058	0.339984	0.494101	0.132095	1.15042	0.0811384
5	Q921W4	Quinone oxidoreductase-like protein 1 (EC 1.-.-.-) (Quinone oxidoreductase homolog 1) (QOH-1) (Zeta-crystallin homolog)	Cryzl1	-1.21608	-0.384266	0.261101	0.0115023	0.801154	0.468318	0.350401
5	Q99MK8	Beta-adrenergic receptor kinase 1 (Beta-ARK-1) (EC 2.7.11.15) (G-protein-coupled receptor kinase 2)	Grk2 Adrbk1	-0.591526	-0.398112	1.49059	-0.83326	0.663751	1.3373	0.378263
5	Q9CQC7	NADH dehydrogenase [ubiquinone] 1 beta subcomplex subunit 4 (Complex I-B15) (CI-B15) (NADH-ubiquinone oxidoreductase B15 subunit)	Ndufb4	-0.951809	1.02196	-0.370281	0.1236	1.06706	1.01908	0.0180077
5	Q9CQR6	Serine/threonine-protein phosphatase 6 catalytic subunit (PP6C) (EC 3.1.3.16)	Ppp6c	0.168446	0.19403	-0.145066	0.227845	-0.267342	1.38507	-0.1428
5	Q9CQW1	Synaptobrevin homolog YKT6 (EC 2.3.1.-)	Ykt6	0.152265	0.00679721	-1.29645	-0.720589	0.156743	1.68913	0.271502
5	Q9D2V7	Coronin-7 (Crn7) (70 kDa WD repeat tumor rejection antigen homolog)	Coro7	-0.643067	0.214156	0.828297	0.196965	0.248923	1.28362	0.260607
5	Q9D868	Peptidyl-prolyl cis-trans isomerase H (PPIase H) (EC 5.2.1.8) (Rotamase H)	Ppih	0.341502	1.04895	-0.169387	-1.3458	0.446567	2.26229	0.950713
5	Q9D8Y0	EF-hand domain-containing protein D2 (Swiprosin-1)	Efhd2 Sws1	-0.266509	-0.888149	-0.678307	-0.837761	0.251046	1.05165	0.759775
5	Q9D964	Glycine amidinotransferase, mitochondrial (EC 2.1.4.1) (L-arginine:glycine amidinotransferase) (Transamidinase)	Gatm	0.0356315	0.317002	1.78067	0.182943	0.00893777	1.56753	0.409781
5	Q9EPL9	Peroxisomal acyl-coenzyme A oxidase 3 (EC 1.3.3.6) (Branched-chain acyl-CoA oxidase) (BRCACox) (Pristanoyl-CoA oxidase)	Acox3	0.0847195	-0.581581	0.173574	-0.620796	-0.187752	1.30948	-0.0437591
5	Q9JL62	Glycolipid transfer protein (GLTP)	Gltp	-0.706983	0.379302	0.59725	-1.28684	0.146907	1.00682	-0.393494
5	Q9QZ08	N-acetyl-D-glucosamine kinase (N-acetylglucosamine kinase) (EC 2.7.1.59) (GlcNAc kinase)	Nagk Gnk	0.452392	0.551286	0.727965	-0.0166551	-0.282218	1.33509	0.311706
5	Q9R062	Glycogenin-1 (GN-1) (GN1) (EC 2.4.1.186)	Gyg1 Gyg	-0.617326	-0.868448	-0.4598	0.217227	0.563387	1.87294	0.195048
5	Q9WTL7	Acyl-protein thioesterase 2 (APT-2) (EC 3.1.2.-) (Lysophospholipase 2) (Lysophospholipase II) (LPL-II) (LysoPLA II) (mLyso II)	Lypla2	0.0478089	0.124137	1.28738	-0.270137	-1.21193	1.71467	0.130201
5	Q9WUB3	Glycogen phosphorylase, muscle form (EC 2.4.1.1) (Myophosphorylase)	Pygm	-0.523216	-0.617891	-0.72768	0.0736828	0.555936	2.19746	0.456184
5	Q9Z0P5	Twinfilin-2 (A6-related protein) (mA6RP) (Twinfilin-1-like protein)	Twf2 Ptk9l	0.479484	-0.0495131	-0.224618	-0.162806	0.136171	1.3882	0.623274
5	Q9Z2A5	Arginyl-tRNA--protein transferase 1 (Arginyltransferase 1) (R-transferase 1) (EC 2.3.2.8) (Arginine-tRNA--protein transferase 1)	Ate1	-0.679203	0.131353	0.47704	-0.547192	-1.10083	1.14216	0.390494
5	P23927	Alpha-crystallin B chain (Alpha(B)-crystallin) (P23)	Cryab Crya2	-0.575745	0.368611	-1.51921	0.52703	0.624548	1.78473	-1.69237
5	P03953	Complement factor D (EC 3.4.21.46) (28 kDa adipocyte protein) (Adipsin) (C3 convertase activator) (Properdin factor D)	Cfd Adn Df	0.429262	0.175373	0.597212	2.01019	1.20341	2.66708	-0.0324487
5	P05555	Integrin alpha-M (CD11 antigen-like family member B) (CR-3 alpha chain) (Cell surface glycoprotein MAC-1 subunit alpha) (Leukocyte adhesion receptor MO1) (CD antigen CD11b)	Itgam	-0.0740323	0.137591	1.142	1.76192	0.864845	2.15867	0.165836
5	P27005	Protein S100-A8 (Calgranulin-A) (Chemotactic cytokine CP-10) (Leukocyte L1 complex light chain) (Migration inhibitory factor-related protein 8) (MRP-8) (p8) (Pro-inflammatory S100 cytokine) (S100 calcium-binding protein A8)	S100a8 Caga Mrp8	-1.02362	1.62469	1.91361	3.291	2.07542	3.70412	-0.297608
6	P01631	Ig kappa chain V-II region 26-10	#N/A	0.146225	0.0633737	1.6617	1.18193	0.471298	1.47173	2.56302
6	P01633	Ig kappa chain V19-17 (Ig kappa chain V-V region MPC11)	Igk-V19-17	-0.818854	0.548037	1.56163	1.8064	1.19661	1.75319	3.57185
6	P01635	Ig kappa chain V-V region K2 (Fragment)	#N/A	-0.722303	2.7955	1.48391	3.24467	0.720176	2.36106	2.46176
6	P01645	Ig kappa chain V-V region HP 93G7	#N/A	-2.78975	-0.326436	2.57932	0.862745	0.704372	2.54323	4.30842
6	P01654	Ig kappa chain V-III region PC 2880/PC 1229	#N/A	0.134475	0.711437	2.37285	2.14324	1.49043	2.96073	4.45946
6	P01786	Ig heavy chain V region MOPC 47A	#N/A	-0.0243903	-0.0806825	1.25317	1.66687	1.36032	1.34414	2.21068
6	P01837	Immunoglobulin kappa constant (Ig kappa chain C region MOPC 21)	Igkc	0.231263	0.0234668	0.928168	1.65282	0.929444	2.41112	3.22647
6	P01864	Ig gamma-2A chain C region secreted form (B allele)	#N/A	0.283988	0.183418	1.52692	0.776018	0.736363	3.26891	5.65723
6	P01867	Ig gamma-2B chain C region	Igh-3	0.525824	0.0103686	1.23319	0.913404	0.498127	1.91448	3.69144
6	P01872	Immunoglobulin heavy constant mu [Cleaved into: Mu' chain (55 kDa mu' chain)]	Ighm Igh-6	1.06817	0.547875	1.31018	1.88143	2.04787	2.0161	2.04411
6	P03987	Ig gamma-3 chain C region	#N/A	0.0619134	0.117272	1.03119	1.25405	1.06116	0.786402	4.02042
6	P04117	Fatty acid-binding protein, adipocyte (3T3-L1 lipid-binding protein) (Adipocyte lipid-binding protein) (ALBP) (Adipocyte-type fatty acid-binding protein) (A-FABP) (AFABP) (Fatty acid-binding protein 4) (Myelin P2 protein homolog) (P15) (P2 adipocyte protein) (Protein 422)	Fabp4 Ap2	-0.677119	-0.0758203	0.790172	0.378067	0.684936	2.33207	2.34135
6	P06330	Ig heavy chain V region AC38 205.12	#N/A	0.408437	0.786566	1.7283	1.37705	0.701964	2.72389	3.71119
6	P06683	Complement component C9	C9	-2.30389	3.13973	0.0916753	2.70535	2.09593	1.89766	1.80446
6	P20491	High affinity immunoglobulin epsilon receptor subunit gamma (Fc receptor gamma-chain) (FcRgamma) (Fc-epsilon RI-gamma) (IgE Fc receptor subunit gamma) (FceRI gamma)	Fcer1g Fce1g	-0.0113804	1.92768	2.22593	0.77341	-0.0378194	1.06811	2.72265
6	Q60963	Platelet-activating factor acetylhydrolase (PAF acetylhydrolase) (EC 3.1.1.47) (1-alkyl-2-acetylglycerophosphocholine esterase) (2-acetyl-1-alkylglycerophosphocholine esterase) (LDL-associated phospholipase A2) (LDL-PLA(2)) (PAF 2-acylhydrolase)	Pla2g7 Pafah	0.429493	-0.225544	2.52906	3.61082	1.19761	2.25794	2.08594
6	Q80X19	Collagen alpha-1(XIV) chain	Col14a1	-0.0510467	-0.0950237	1.02528	1.3192	0.0224402	1.0909	2.00195
6	Q8BH97	Reticulocalbin-3	Rcn3 D7Ertd671e	-0.0713343	-1.18573	1.97108	0.323205	0.997247	1.85801	2.11071
6	Q8VD65	Phosphoinositide 3-kinase regulatory subunit 4 (PI3-kinase regulatory subunit 4) (EC 2.7.11.1)	Pik3r4 Vps15	0.87353	1.47427	1.67677	3.0674	1.24532	3.36749	1.76385
6	Q99L27	GMP reductase 2 (GMPR 2) (EC 1.7.1.7) (Guanosine 5'-monophosphate oxidoreductase 2) (Guanosine monophosphate reductase 2)	Gmpr2	0.0426412	1.03691	2.27487	0.746705	-0.395106	2.36958	1.80186
