# Supplementary material for: Tumor Temporal Proteome Profiling Reveals the Immunological Triple Offensive Induced by Synthetic Anti-Cancer Salmonella
Source: Front Immunol. 2021 Aug 19;12:712936. doi: 10.3389/fimmu.2021.712936 (PMC8417115; doi:10.3389/fimmu.2021.712936)
Supplement: Supplementary file 8 [file Table_7.xlsx]

## Sheet: Suplemental table 7
Supplemenetary tabel 7. GO terms of biological processes in the 6 moudles
Module	Term	Count	PValue	Genes	List Total	Pop Hits	Pop Total	Fold Enrichment	Bonferroni	Benjamini	FDR
1	GO:1900182~positive regulation of protein localization to nucleus	5	2.0938e-05	80280, 11651, 76936, 12534, 11545	132	23	18082	29.7793	0.022032	0.0222781	0.0221734
1	GO:0006397~mRNA processing	11	0.000120072	78651, 212880, 106583, 81898, 15388, 238831, 219158, 433702, 20926, 20924, 76936	132	322	18082	4.67961	0.11994	0.0638785	0.0635783
1	GO:0008380~RNA splicing	9	0.000375213	78651, 212880, 106583, 81898, 238831, 219158, 433702, 20926, 76936	132	241	18082	5.11562	0.329212	0.110916	0.110395
1	GO:0098609~cell-cell adhesion	8	0.000457417	66882, 21753, 21917, 99412, 216705, 55948, 78781, 56491	132	189	18082	5.7983	0.385412	0.110916	0.110395
1	GO:0007049~cell cycle	14	0.000521223	17222, 219158, 110253, 19360, 72584, 99412, 24061, 17219, 12568, 108989, 13006, 76707, 12534, 68251	132	614	18082	3.12343	0.425771	0.110916	0.110395
1	GO:0043044~ATP-dependent chromatin remodeling	4	0.000760613	93762, 20586, 433759, 107932	132	25	18082	21.9176	0.554964	0.134882	0.134248
1	GO:0007067~mitotic nuclear division	9	0.000934822	17222, 24061, 110253, 99412, 108989, 13006, 76707, 12534, 68251	132	277	18082	4.45077	0.630319	0.142093	0.141425
1	GO:0006886~intracellular protein transport	8	0.00151903	73192, 66397, 80743, 13043, 75751, 21968, 12568, 15239	132	232	18082	4.72362	0.801602	0.192046	0.191144
1	GO:0051301~cell division	10	0.00162445	17222, 24061, 110253, 99412, 12568, 108989, 13006, 76707, 12534, 68251	132	374	18082	3.6627	0.822684	0.192046	0.191144
1	GO:0006915~apoptotic process	12	0.00290813	54673, 56369, 11800, 18412, 12362, 219158, 26398, 72287, 11651, 12568, 53380, 12534	132	570	18082	2.88389	0.954895	0.303788	0.30236
1	GO:0032784~regulation of DNA-templated transcription, elongation	3	0.00327819	219158, 20926, 20924	132	12	18082	34.2462	0.969613	0.303788	0.30236
1	GO:0006974~cellular response to DNA damage stimulus	10	0.00353424	24061, 219158, 14156, 19360, 72584, 11651, 56207, 13006, 11545, 68251	132	420	18082	3.26154	0.976881	0.303788	0.30236
1	GO:0018107~peptidyl-threonine phosphorylation	4	0.00371169	108058, 11651, 12568, 12534	132	43	18082	12.7428	0.980872	0.303788	0.30236
1	GO:0030307~positive regulation of cell growth	5	0.00415799	14083, 433702, 11651, 55948, 53380	132	90	18082	7.61027	0.988125	0.316007	0.314522
1	GO:0006631~fatty acid metabolic process	6	0.00558362	96979, 78894, 11409, 264895, 74114, 64292	132	156	18082	5.26865	0.997414	0.396065	0.394204
1	GO:0006629~lipid metabolic process	10	0.00626119	208715, 96979, 78894, 11409, 171504, 67963, 264895, 74114, 18194, 64292	132	459	18082	2.98442	0.998748	0.416369	0.414413
1	GO:0006281~DNA repair	8	0.00851115	24061, 14156, 19360, 72584, 56207, 13006, 11545, 68251	132	318	18082	3.44616	0.999888	0.532698	0.530195
1	GO:0006302~double-strand break repair	4	0.0107555	93762, 19360, 11545, 68251	132	63	18082	8.69745	0.99999	0.584952	0.582203
1	GO:1902895~positive regulation of pri-miRNA transcription from RNA polymerase II promoter	3	0.0109437	19697, 20586, 30877	132	22	18082	18.6798	0.999992	0.584952	0.582203
1	GO:0015031~protein transport	11	0.0109953	269966, 66397, 80743, 67841, 22320, 102058, 75751, 66525, 21968, 108989, 15239	132	592	18082	2.54533	0.999992	0.584952	0.582203
1	GO:0010243~response to organonitrogen compound	3	0.0119296	208715, 78894, 12534	132	23	18082	17.8676	0.999997	0.604433	0.601592
1	GO:0031647~regulation of protein stability	4	0.0142947	54673, 22218, 219158, 19025	132	70	18082	7.82771	1	0.691341	0.688093
1	GO:0034198~cellular response to amino acid starvation	3	0.0162418	54673, 231659, 15388	132	27	18082	15.2205	1	0.735012	0.731558
1	GO:0051289~protein homotetramerization	4	0.0165792	56369, 11409, 14583, 99412	132	74	18082	7.40459	1	0.735012	0.731558
1	GO:0090004~positive regulation of establishment of protein localization to plasma membrane	3	0.0198471	13383, 67830, 11651	132	30	18082	13.6985	1	0.833529	0.829612
1	GO:0014070~response to organic cyclic compound	4	0.0203682	78894, 12362, 64292, 12534	132	80	18082	6.84924	1	0.833529	0.829612
1	GO:0008202~steroid metabolic process	4	0.0231368	208715, 171504, 67963, 18194	132	84	18082	6.52309	1	0.902639	0.898398
1	GO:0006139~nucleobase-containing compound metabolic process	3	0.0237537	56248, 53893, 20926	132	33	18082	12.4532	1	0.902639	0.898398
1	GO:0051028~mRNA transport	4	0.0260999	269966, 433702, 20926, 108989	132	88	18082	6.22658	1	0.953023	0.948545
1	GO:0008203~cholesterol metabolic process	4	0.026871	208715, 171504, 67963, 18194	132	89	18082	6.15662	1	0.953023	0.948545
1	GO:1990966~ATP generation from poly-ADP-D-ribose	2	0.028668	53893, 11545	132	4	18082	68.4924	1	0.983961	0.979337
1	GO:0051276~chromosome organization	3	0.0308953	24061, 19360, 13006	132	38	18082	10.8146	1	0.999787	0.995089
1	GO:0001889~liver development	4	0.0317514	208715, 19697, 20586, 78894	132	95	18082	5.76778	1	0.999787	0.995089
1	GO:0046034~ATP metabolic process	3	0.0339607	56248, 109674, 27425	132	40	18082	10.2739	1	0.999787	0.995089
1	GO:0016310~phosphorylation	10	0.0340527	56248, 14083, 59125, 108058, 232341, 26398, 21915, 11651, 12568, 12534	132	612	18082	2.23831	1	0.999787	0.995089
1	GO:0071569~protein ufmylation	2	0.0357067	66155, 80280	132	5	18082	54.7939	1	0.999787	0.995089
1	GO:0014074~response to purine-containing compound	2	0.0357067	208715, 78894	132	5	18082	54.7939	1	0.999787	0.995089
1	GO:0032876~negative regulation of DNA endoreduplication	2	0.0357067	24061, 13006	132	5	18082	54.7939	1	0.999787	0.995089
1	GO:0042493~response to drug	7	0.0370339	208715, 19697, 78894, 12362, 74114, 12822, 12534	132	339	18082	2.8286	1	1	0.996237
1	GO:0006325~chromatin organization	3	0.0404275	433759, 107435, 107932	132	44	18082	9.33988	1	1	0.996237
1	GO:0046033~AMP metabolic process	2	0.0426947	56248, 109674	132	6	18082	45.6616	1	1	0.996237
1	GO:0090166~Golgi disassembly	2	0.0426947	99412, 12534	132	6	18082	45.6616	1	1	0.996237
1	GO:0006104~succinyl-CoA metabolic process	2	0.0426947	20916, 56451	132	6	18082	45.6616	1	1	0.996237
1	GO:0016569~covalent chromatin modification	6	0.0444087	52690, 93762, 20586, 433759, 107932, 68251	132	266	18082	3.08988	1	1	0.996237
1	GO:0000398~mRNA splicing, via spliceosome	4	0.0479049	78651, 212880, 81898, 76936	132	112	18082	4.89232	1	1	0.996237
2	GO:0008380~RNA splicing	9	5.34594e-05	66585, 22668, 68092, 66810, 22608, 20384, 28035, 110809, 105559	100	241	18082	6.75261	0.0330161	0.0214755
2	GO:0006397~mRNA processing	10	6.83934e-05	66585, 22668, 68092, 66810, 22608, 20384, 28035, 110809, 105559, 74157	100	322	18082	5.61553	0.0420431	0.0214755
2	GO:0006470~protein dephosphorylation	6	0.000969545	75454, 19042, 11431, 104831, 14208, 19060	100	138	18082	7.86174	0.456198	0.202958
2	GO:0033120~positive regulation of RNA splicing	3	0.00258704	66810, 20384, 110809	100	14	18082	38.7471	0.803435	0.406164
2	GO:0007049~cell cycle	10	0.00650363	23988, 50927, 110651, 28035, 22196, 22680, 234664, 20868, 56044, 14208	100	614	18082	2.94495	0.983388	0.816856
2	GO:0008652~cellular amino acid biosynthetic process	3	0.00820133	67870, 100678, 107272	100	25	18082	21.6984	0.994325	0.816968
2	GO:0043123~positive regulation of I-kappaB kinase/NF-kappaB signaling	5	0.00910634	22196, 14225, 19042, 14082, 19060	100	149	18082	6.06779	0.996801	0.816968
2	GO:0033574~response to testosterone	3	0.0132272	50927, 100678, 69719	100	32	18082	16.9519	0.999766	1
2	GO:0070059~intrinsic apoptotic signaling pathway in response to endoplasmic reticulum stress	3	0.0165647	53323, 12367, 56637	100	36	18082	15.0683	0.999972	1
2	GO:0006564~L-serine biosynthetic process	2	0.0217228	100678, 107272	100	4	18082	90.41	0.999999	1
2	GO:0097192~extrinsic apoptotic signaling pathway in absence of ligand	3	0.0221642	12367, 14082, 56637	100	42	18082	12.9157	0.999999	1
2	GO:0051402~neuron apoptotic process	3	0.0252171	234664, 12367, 170719	100	45	18082	12.0547	1	1
2	GO:0006464~cellular protein modification process	3	0.0262707	22196, 18537, 223723	100	46	18082	11.7926	1	1
2	GO:0034349~glial cell apoptotic process	2	0.0270801	12122, 12367	100	5	18082	72.328	1	1
2	GO:0070936~protein K48-linked ubiquitination	3	0.0284306	67128, 53323, 22214	100	48	18082	11.3012	1	1
2	GO:0006563~L-serine metabolic process	2	0.0324084	100678, 20425	100	6	18082	60.2733	1	1
2	GO:0000395~mRNA 5'-splice site recognition	2	0.0324084	101739, 110809	100	6	18082	60.2733	1	1
2	GO:0043065~positive regulation of apoptotic process	6	0.0369656	20874, 13680, 12122, 12367, 14082, 56637	100	335	18082	3.23857	1	1
2	GO:0031398~positive regulation of protein ubiquitination	3	0.0427739	56424, 14225, 56085	100	60	18082	9.041	1	1
2	GO:0006370~7-methylguanosine mRNA capping	2	0.0429784	68092, 74157	100	8	18082	45.205	1	1
2	GO:0010918~positive regulation of mitochondrial membrane potential	2	0.0429784	12122, 56637	100	8	18082	45.205	1	1
2	GO:0032091~negative regulation of protein binding	3	0.0440696	23988, 56424, 56637	100	61	18082	8.89279	1	1
2	GO:0046653~tetrahydrofolate metabolic process	2	0.0482205	270685, 20425	100	9	18082	40.1822	1	1
2	GO:0045292~mRNA cis splicing, via spliceosome	2	0.0482205	68092, 66810	100	9	18082	40.1822	1	1
2	GO:2000146~negative regulation of cell motility	2	0.0482205	23988, 26941	100	9	18082	40.1822	1	1
2	GO:0043161~proteasome-mediated ubiquitin-dependent protein catabolic process	4	0.048518	56424, 18521, 22196, 22214	100	149	18082	4.85423	1	1
3	GO:0006779~porphyrin-containing compound biosynthetic process	5	2.53711e-06	17025, 20741, 15288, 20739, 11733	144	13	18082	48.2959	0.00247569	0.00247876	0.002461
3	GO:0002479~antigen processing and presentation of exogenous peptide antigen via MHC class I, TAP-dependent	5	8.75945e-05	26441, 19177, 19173, 15007, 19175	144	30	18082	20.9282	0.0820235	0.0396428	0.0393588
3	GO:0002181~cytoplasmic translation	5	0.000144639	75705, 22384, 67186, 19944, 56040	144	34	18082	18.4661	0.131791	0.0396428	0.0393588
3	GO:0051453~regulation of intracellular pH	5	0.000162304	20533, 11947, 56398, 99237, 12349	144	35	18082	17.9385	0.146649	0.0396428	0.0393588
3	GO:0033627~cell adhesion mediated by integrin	4	0.000205537	22370, 16410, 16403, 16416	144	15	18082	33.4852	0.181949	0.0401619	0.0398741
3	GO:0031589~cell-substrate adhesion	4	0.000427692	16410, 16403, 19944, 16416	144	19	18082	26.4357	0.341601	0.0696425	0.0691436
3	GO:0006979~response to oxidative stress	7	0.000663372	17025, 21672, 19173, 14775, 19164, 17250, 12359	144	133	18082	6.60892	0.477082	0.0925878	0.0919245
3	GO:0051603~proteolysis involved in cellular protein catabolic process	5	0.00107035	26441, 19177, 19173, 19175, 13039	144	57	18082	11.0149	0.648763	0.10948	0.108696
3	GO:0008152~metabolic process	12	0.00114789	14085, 17025, 17850, 12183, 14936, 74091, 75612, 11883, 51798, 27402, 67054, 14866	144	463	18082	3.2545	0.674417	0.10948	0.108696
3	GO:0006874~cellular calcium ion homeostasis	6	0.00118905	18751, 16410, 18750, 19164, 66592, 16416	144	100	18082	7.53417	0.687264	0.10948	0.108696
3	GO:0048821~erythrocyte development	4	0.00123264	12183, 15122, 11733, 15129	144	27	18082	18.6029	0.700316	0.10948	0.108696
3	GO:0007160~cell-matrix adhesion	5	0.00340168	22370, 11606, 16410, 16403, 16416	144	78	18082	8.04932	0.964175	0.276953	0.274969
3	GO:0010595~positive regulation of endothelial cell migration	4	0.00414414	11606, 18750, 16416, 14756	144	41	18082	12.2507	0.982703	0.311448	0.309217
3	GO:0042744~hydrogen peroxide catabolic process	3	0.00531035	21672, 14775, 12359	144	14	18082	26.9077	0.994495	0.362873	0.360273
3	GO:0030335~positive regulation of cell migration	7	0.00557123	50918, 230233, 16410, 18750, 16403, 17250, 16416	144	203	18082	4.32998	0.995739	0.362873	0.360273
3	GO:0006749~glutathione metabolic process	4	0.00684108	109801, 14651, 14775, 14866	144	49	18082	10.2506	0.998777	0.417733	0.41474
3	GO:0010613~positive regulation of cardiac muscle hypertrophy	3	0.00874567	11606, 18750, 14489	144	18	18082	20.9282	0.999813	0.485797	0.482316
3	GO:0006413~translational initiation	4	0.0089502	75705, 22384, 217715, 229317	144	54	18082	9.30144	0.999847	0.485797	0.482316
3	GO:0070542~response to fatty acid	3	0.00972426	17025, 18979, 12359	144	19	18082	19.8268	0.999929	0.500032	0.496449
3	GO:0000302~response to reactive oxygen species	3	0.0118196	18750, 14775, 12359	144	21	18082	17.9385	0.999991	0.577385	0.573248
3	GO:0045471~response to ethanol	5	0.0139709	17025, 18750, 11883, 21923, 12359	144	117	18082	5.36622	0.999999	0.615695	0.611283
3	GO:0007155~cell adhesion	10	0.0150786	22370, 16410, 18750, 16403, 19164, 99237, 21923, 665033, 16416, 12007	144	485	18082	2.58906	1	0.615695	0.611283
3	GO:0097010~eukaryotic translation initiation factor 4F complex assembly	2	0.0157547	75705, 22384	144	2	18082	125.569	1	0.615695	0.611283
3	GO:0035408~histone H3-T6 phosphorylation	2	0.0157547	18751, 18750	144	2	18082	125.569	1	0.615695	0.611283
3	GO:0050748~negative regulation of lipoprotein metabolic process	2	0.0157547	16410, 16416	144	2	18082	125.569	1	0.615695	0.611283
3	GO:0032092~positive regulation of protein binding	4	0.016696	22370, 11518, 20739, 269587	144	68	18082	7.38644	1	0.624707	0.620231
3	GO:0098609~cell-cell adhesion	6	0.0172642	242687, 11518, 98238, 22384, 19175, 67054	144	189	18082	3.98633	1	0.624707	0.620231
3	GO:0001666~response to hypoxia	6	0.0183503	18751, 17025, 26432, 99237, 11783, 12359	144	192	18082	3.92405	1	0.640296	0.635708
3	GO:0046686~response to cadmium ion	3	0.0219306	17025, 12359, 14854	144	29	18082	12.9899	1	0.738835	0.733541
3	GO:0045715~negative regulation of low-density lipoprotein particle receptor biosynthetic process	2	0.0235394	16410, 16416	144	3	18082	83.713	1	0.741871	0.736556
3	GO:0042908~xenobiotic transport	2	0.0235394	17250, 20525	144	3	18082	83.713	1	0.741871	0.736556
3	GO:0045071~negative regulation of viral genome replication	3	0.0263836	100038882, 66141, 22038	144	32	18082	11.7721	1	0.805523	0.799752
3	GO:0001933~negative regulation of protein phosphorylation	4	0.0289907	50918, 56398, 18750, 19164	144	84	18082	5.9795	1	0.858301	0.852151
3	GO:0007229~integrin-mediated signaling pathway	4	0.0375276	16410, 16403, 108911, 16416	144	93	18082	5.40084	1	1	0.993633
3	GO:0033014~tetrapyrrole biosynthetic process	2	0.0389258	17025, 15288	144	5	18082	50.2278	1	1	0.993633
3	GO:0032369~negative regulation of lipid transport	2	0.0389258	16410, 16416	144	5	18082	50.2278	1	1	0.993633
3	GO:0038027~apolipoprotein A-I-mediated signaling pathway	2	0.0389258	16410, 16416	144	5	18082	50.2278	1	1	0.993633
3	GO:0071322~cellular response to carbohydrate stimulus	2	0.0389258	18751, 18750	144	5	18082	50.2278	1	1	0.993633
3	GO:0055114~oxidation-reduction process	11	0.0422953	72900, 14661, 21672, 26432, 58875, 14775, 12972, 103711, 66427, 12359, 226139	144	676	18082	2.04329	1	1	0.993852
3	GO:0019243~methylglyoxal catabolic process to D-lactate via S-lactoyl-glutathione	2	0.0465285	109801, 14651	144	6	18082	41.8565	1	1	0.993852
3	GO:0020027~hemoglobin metabolic process	2	0.0465285	11518, 12359	144	6	18082	41.8565	1	1	0.993852
3	GO:0010044~response to aluminum ion	2	0.0465285	17025, 14661	144	6	18082	41.8565	1	1	0.993852
3	GO:2001237~negative regulation of extrinsic apoptotic signaling pathway	3	0.0473349	21672, 16410, 16403	144	44	18082	8.56155	1	1	0.993852
4	GO:0010466~negative regulation of peptidase activity	16	6.83179e-16	18054, 20716, 20704, 20714, 15160, 11905, 16426, 11287, 16425, 18816, 16644, 16424, 18788, 12258, 217847, 16427	115	117	18082	21.5022	6.53477e-13	6.70199e-13	6.46971e-13
4	GO:0007596~blood coagulation	14	5.2639e-15	14061, 14161, 110135, 15160, 94175, 99571, 11818, 11905, 12266, 18815, 16644, 105722, 12258, 217847	115	84	18082	26.2058	5.11891e-12	2.58194e-12	2.49245e-12
4	GO:0002376~immune system process	22	2.89495e-14	17002, 20202, 20201, 14161, 12261, 110135, 11537, 16819, 12628, 99571, 12266, 14962, 12630, 16952, 110382, 12475, 12258, 16803, 18602, 12269, 13733, 14129	115	383	18082	9.03176	2.84263e-11	9.46647e-12	9.13838e-12
4	GO:0045087~innate immune response	22	6.76518e-14	20202, 20201, 14161, 12261, 110135, 11537, 16819, 12628, 99571, 12266, 14962, 12630, 12796, 12268, 16952, 110382, 12475, 12258, 16803, 18602, 12269, 14129	115	400	18082	8.64791	6.63279e-11	1.65916e-11	1.60166e-11
4	GO:0007599~hemostasis	11	2.23607e-13	99571, 14061, 14161, 110135, 11905, 18815, 16644, 15160, 12258, 217847, 94175	115	46	18082	37.5996	2.19351e-10	4.38717e-11	4.23512e-11
4	GO:0006953~acute-phase response	10	7.02673e-13	11625, 20851, 14061, 20716, 18816, 14268, 20703, 16803, 18405, 16427	115	35	18082	44.9242	6.8931e-10	1.14887e-10	1.10905e-10
4	GO:0042730~fibrinolysis	7	2.62764e-10	99571, 14061, 14161, 110135, 18815, 12258, 94175	115	15	18082	73.3762	2.57771e-07	3.68244e-08	3.55482e-08
4	GO:0006957~complement activation, alternative pathway	5	3.05627e-07	11537, 12628, 14962, 12266, 110382	115	10	18082	78.6174	0.000299775	3.74775e-05	3.61786e-05
4	GO:0006879~cellular iron ion homeostasis	7	3.66653e-07	16819, 14319, 22041, 22042, 15458, 12870, 15368	115	45	18082	24.4587	0.000359622	3.99652e-05	3.85801e-05
4	GO:0006958~complement activation, classical pathway	7	1.23984e-06	12261, 12630, 12266, 12268, 110382, 12258, 12269	115	55	18082	20.0117	0.00121555	0.000121628	0.000117413
4	GO:0006898~receptor-mediated endocytosis	7	2.08705e-06	238055, 14319, 20288, 11816, 22042, 12475, 14129	115	60	18082	18.3441	0.00204531	0.000186127	0.000179676
4	GO:0051918~negative regulation of fibrinolysis	4	8.38663e-06	11818, 18815, 18816, 94175	115	7	18082	89.8484	0.00819357	0.000685607	0.000661845
4	GO:0031639~plasminogen activation	4	2.83593e-05	99571, 14161, 110135, 11818	115	10	18082	62.8939	0.0274374	0.00214004	0.00206586
4	GO:0030212~hyaluronan metabolic process	4	6.66622e-05	16426, 16425, 16424, 16427	115	13	18082	48.3799	0.0633052	0.00435971	0.00420861
4	GO:0051258~protein polymerization	4	6.66622e-05	99571, 14161, 110135, 68953	115	13	18082	48.3799	0.0633052	0.00435971	0.00420861
4	GO:0043434~response to peptide hormone	6	9.73513e-05	20851, 20716, 20704, 16952, 20714, 20703	115	73	18082	12.9234	0.0910874	0.00596885	0.00576198
4	GO:0030168~platelet activation	5	0.000103957	99571, 14061, 14161, 110135, 94175	115	39	18082	20.1583	0.0969589	0.00599894	0.00579102
4	GO:0034097~response to cytokine	6	0.00015955	20716, 13200, 20704, 20714, 20703, 16427	115	81	18082	11.647	0.144895	0.00869546	0.00839409
4	GO:0006810~transport	25	0.000366599	17002, 68953, 108124, 20514, 16819, 11826, 17709, 56334, 12870, 105722, 17721, 238055, 67530, 68942, 66945, 56325, 11657, 11816, 22041, 69091, 15458, 11972, 16803, 11950, 18405	115	1822	18082	2.15745	0.302114	0.0181792	0.0175491
4	GO:0072378~blood coagulation, fibrin clot formation	3	0.000389157	99571, 14161, 110135	115	5	18082	94.3409	0.317394	0.0181792	0.0175491
4	GO:0018119~peptidyl-cysteine S-nitrosylation	3	0.000389157	20202, 20201, 18126	115	5	18082	94.3409	0.317394	0.0181792	0.0175491
4	GO:1902042~negative regulation of extrinsic apoptotic signaling pathway via death domain receptors	4	0.000507327	99571, 14161, 110135, 15368	115	25	18082	25.1576	0.392142	0.0226222	0.0218381
4	GO:0090277~positive regulation of peptide hormone secretion	3	0.000810506	99571, 14161, 110135	115	7	18082	67.3863	0.548612	0.0345698	0.0333717
4	GO:0016525~negative regulation of angiogenesis	5	0.00110839	18054, 11818, 18815, 13179, 94175	115	72	18082	10.9191	0.663089	0.0450687	0.0435067
4	GO:0055114~oxidation-reduction process	13	0.00114854	18126, 66881, 67530, 100198, 66945, 14319, 17709, 12409, 12870, 15368, 17523, 17721, 104009	115	676	18082	3.02375	0.676114	0.0450687	0.0435067
4	GO:0034374~low-density lipoprotein particle remodeling	3	0.00137802	238055, 11816, 17523	115	9	18082	52.4116	0.741476	0.0519936	0.0501916
4	GO:0007160~cell-matrix adhesion	5	0.00149297	99571, 14161, 110135, 16412, 14268	115	78	18082	10.0792	0.769083	0.0527725	0.0509435
4	GO:0006954~inflammatory response	9	0.00151553	20202, 20201, 18126, 12266, 16644, 16952, 12268, 12475, 12655	115	344	18082	4.1137	0.774146	0.0527725	0.0509435
4	GO:0032496~response to lipopolysaccharide	7	0.00156004	20851, 238055, 20201, 18126, 13179, 17523, 16803	115	197	18082	5.58702	0.78381	0.0527725	0.0509435
4	GO:0034116~positive regulation of heterotypic cell-cell adhesion	3	0.00171543	99571, 14161, 110135	115	10	18082	47.1704	0.814422	0.0560946	0.0541504
4	GO:0002250~adaptive immune response	6	0.00187553	99571, 14161, 12261, 110135, 16952, 13733	115	139	18082	6.78711	0.841441	0.0593516	0.0572945
4	GO:0060100~positive regulation of phagocytosis, engulfment	3	0.00208801	105722, 16803, 14129	115	11	18082	42.8822	0.871327	0.0640106	0.0617921
4	GO:0055072~iron ion homeostasis	4	0.00234262	16819, 17002, 22041, 15368	115	42	18082	14.9747	0.899822	0.0696398	0.0672262
4	GO:0002523~leukocyte migration involved in inflammatory response	3	0.00293688	20202, 20201, 16409	115	13	18082	36.2849	0.944163	0.0783532	0.0756376
4	GO:0043537~negative regulation of blood vessel endothelial cell migration	3	0.00293688	11816, 13001, 94175	115	13	18082	36.2849	0.944163	0.0783532	0.0756376
4	GO:0030195~negative regulation of blood coagulation	3	0.00293688	11816, 11818, 16644	115	13	18082	36.2849	0.944163	0.0783532	0.0756376
4	GO:0042060~wound healing	5	0.00295522	20201, 11826, 13179, 14268, 18788	115	94	18082	8.36355	0.945161	0.0783532	0.0756376
4	GO:0006956~complement activation	3	0.00392109	14962, 12266, 12268	115	15	18082	31.447	0.978808	0.101226	0.0977176
4	GO:0007034~vacuolar transport	3	0.00446285	68953, 68942, 11972	115	16	18082	29.4815	0.987573	0.112258	0.108367
4	GO:0007568~aging	6	0.00480182	20014, 11816, 14630, 13179, 17523, 12258	115	173	18082	5.45323	0.991102	0.117765	0.113683
4	GO:0043623~cellular protein complex assembly	3	0.00564356	99571, 14161, 110135	115	18	18082	26.2058	0.99612	0.135033	0.130353
4	GO:0050727~regulation of inflammatory response	4	0.00673533	11625, 20202, 20201, 16952	115	61	18082	10.3105	0.998679	0.151533	0.146281
4	GO:0070374~positive regulation of ERK1 and ERK2 cascade	6	0.0067895	99571, 14161, 110135, 12266, 12034, 18816	115	188	18082	5.01813	0.998748	0.151533	0.146281
4	GO:0044130~negative regulation of growth of symbiont in host	3	0.00695104	12796, 17523, 16803	115	20	18082	23.5852	0.998933	0.151533	0.146281
4	GO:0045780~positive regulation of bone resorption	3	0.00695104	11625, 22041, 22042	115	20	18082	23.5852	0.998933	0.151533	0.146281
4	GO:0002227~innate immune response in mucosa	3	0.00765127	17002, 68024, 12796	115	21	18082	22.4621	0.999466	0.163172	0.157516
4	GO:0042246~tissue regeneration	3	0.00838196	19248, 18815, 54381	115	22	18082	21.4411	0.999741	0.171306	0.165369
4	GO:0022617~extracellular matrix disassembly	3	0.00838196	16777, 18815, 17392	115	22	18082	21.4411	0.999741	0.171306	0.165369
4	GO:0070488~neutrophil aggregation	2	0.0125698	20202, 20201	115	2	18082	157.235	0.999996	0.24662	0.238072
4	GO:0019836~hemolysis by symbiont of host erythrocytes	2	0.0125698	110821, 11657	115	2	18082	157.235	0.999996	0.24662	0.238072
4	GO:2000352~negative regulation of endothelial cell apoptotic process	3	0.0133832	99571, 14161, 110135	115	28	18082	16.8466	0.999998	0.252479	0.243728
4	GO:0045921~positive regulation of exocytosis	3	0.0133832	99571, 14161, 110135	115	28	18082	16.8466	0.999998	0.252479	0.243728
4	GO:0071347~cellular response to interleukin-1	4	0.0141079	16819, 110135, 12796, 14268	115	80	18082	7.86174	0.999999	0.261128	0.252078
4	GO:0019731~antibacterial humoral response	3	0.0183163	17002, 68024, 12796	115	33	18082	14.2941	1	0.323487	0.312275
4	GO:0043152~induction of bacterial agglutination	2	0.0187959	14161, 110135	115	3	18082	104.823	1	0.323487	0.312275
4	GO:0007161~calcium-independent cell-matrix adhesion	2	0.0187959	16412, 14268	115	3	18082	104.823	1	0.323487	0.312275
4	GO:0034395~regulation of transcription from RNA polymerase II promoter in response to iron	2	0.0187959	15368, 94175	115	3	18082	104.823	1	0.323487	0.312275
4	GO:0043065~positive regulation of apoptotic process	7	0.0194492	21973, 12261, 15368, 16952, 105722, 16412, 94175	115	335	18082	3.2855	1	0.32896	0.317559
4	GO:0050830~defense response to Gram-positive bacterium	4	0.0210141	68024, 12796, 17523, 16803	115	93	18082	6.76279	1	0.349404	0.337294
4	GO:0006487~protein N-linked glycosylation	3	0.0215892	20014, 13200, 20703	115	36	18082	13.1029	1	0.352983	0.340749
4	GO:0070527~platelet aggregation	3	0.0238955	99571, 14161, 110135	115	38	18082	12.4133	1	0.371338	0.358468
4	GO:0071288~cellular response to mercury ion	2	0.024983	11826, 14268	115	4	18082	78.6174	1	0.371338	0.358468
4	GO:0030449~regulation of complement activation	2	0.024983	12628, 12261	115	4	18082	78.6174	1	0.371338	0.358468
4	GO:0097286~iron ion import	2	0.024983	14319, 22042	115	4	18082	78.6174	1	0.371338	0.358468
4	GO:0042159~lipoprotein catabolic process	2	0.024983	238055, 11816	115	4	18082	78.6174	1	0.371338	0.358468
4	GO:0002793~positive regulation of peptide secretion	2	0.024983	20202, 20201	115	4	18082	78.6174	1	0.371338	0.358468
4	GO:0050714~positive regulation of protein secretion	3	0.0262981	99571, 14161, 110135	115	40	18082	11.7926	1	0.385052	0.371706
4	GO:0006508~proteolysis	9	0.0309324	11537, 17002, 14061, 83768, 14962, 12630, 18815, 17392, 54381	115	582	18082	2.43147	1	0.442608	0.427268
4	GO:1900747~negative regulation of vascular endothelial growth factor signaling pathway	2	0.0311315	13179, 94175	115	5	18082	62.8939	1	0.442608	0.427268
4	GO:0045907~positive regulation of vasoconstriction	3	0.032708	99571, 14161, 110135	115	45	18082	10.4823	1	0.451445	0.435799
4	GO:0042742~defense response to bacterium	5	0.0328112	18126, 12796, 17523, 16803, 14129	115	191	18082	4.11609	1	0.451445	0.435799
4	GO:0006869~lipid transport	4	0.0331336	238055, 11816, 105722, 16803	115	111	18082	5.66612	1	0.451445	0.435799
4	GO:0007595~lactation	3	0.0340565	20851, 17709, 11905	115	46	18082	10.2544	1	0.457664	0.441802
4	GO:0050766~positive regulation of phagocytosis	3	0.0368174	11625, 12266, 14129	115	48	18082	9.82717	1	0.468384	0.45215
4	GO:0015886~heme transport	2	0.0372415	15458, 94175	115	6	18082	52.4116	1	0.468384	0.45215
4	GO:0019439~aromatic compound catabolic process	2	0.0372415	13849, 394432	115	6	18082	52.4116	1	0.468384	0.45215
4	GO:0042773~ATP synthesis coupled electron transport	2	0.0372415	17709, 17721	115	6	18082	52.4116	1	0.468384	0.45215
4	GO:0042158~lipoprotein biosynthetic process	2	0.0372415	238055, 11816	115	6	18082	52.4116	1	0.468384	0.45215
4	GO:0030335~positive regulation of cell migration	5	0.0396424	11826, 16777, 17392, 16412, 14268	115	203	18082	3.87278	1	0.492268	0.475207
4	GO:0045766~positive regulation of angiogenesis	4	0.0411378	11826, 12266, 12796, 15368	115	121	18082	5.19784	1	0.504452	0.486969
4	GO:0071281~cellular response to iron ion	2	0.0433133	22041, 22042	115	7	18082	44.9242	1	0.512253	0.494499
4	GO:0010886~positive regulation of cholesterol storage	2	0.0433133	238055, 20288	115	7	18082	44.9242	1	0.512253	0.494499
4	GO:0071222~cellular response to lipopolysaccharide	5	0.0433405	16819, 18126, 12796, 12475, 16803	115	209	18082	3.7616	1	0.512253	0.494499
4	GO:0042168~heme metabolic process	2	0.0493472	15458, 15368	115	8	18082	39.3087	1	0.569525	0.549786
4	GO:0001798~positive regulation of type IIa hypersensitivity	2	0.0493472	12266, 14129	115	8	18082	39.3087	1	0.569525	0.549786
5	GO:0006936~muscle contraction	4	0.000551533	17884, 11474, 17901, 11475	59	50	18082	24.518	0.225844	0.255911	0.255911
5	GO:0007159~leukocyte cell-cell adhesion	3	0.0026671	19264, 108101, 20963	59	24	18082	38.3093	0.71038	0.488626	0.488626
5	GO:0098609~cell-cell adhesion	5	0.00315922	23999, 14086, 26394, 27984, 56418	59	189	18082	8.10779	0.76966	0.488626	0.488626
5	GO:0006979~response to oxidative stress	4	0.00894013	110355, 12350, 68194, 15369	59	133	18082	9.21728	0.984499	0.63285	0.63285
5	GO:0060048~cardiac muscle contraction	3	0.0103765	110355, 17901, 21953	59	48	18082	19.1547	0.992092	0.63285	0.63285
5	GO:0030036~actin cytoskeleton organization	4	0.0106781	140580, 14086, 94176, 12721	59	142	18082	8.63309	0.993135	0.63285	0.63285
5	GO:0032956~regulation of actin cytoskeleton organization	3	0.0112228	23999, 14086, 12721	59	50	18082	18.3885	0.994683	0.63285	0.63285
5	GO:0006909~phagocytosis	3	0.0120986	140580, 22324, 12721	59	52	18082	17.6812	0.996475	0.63285	0.63285
5	GO:0050853~B cell receptor signaling pathway	3	0.0134665	19264, 15170, 20963	59	55	18082	16.7168	0.998147	0.63285	0.63285
5	GO:0043456~regulation of pentose-phosphate shunt	2	0.0159372	15483, 56012	59	5	18082	122.59	0.999421	0.63285	0.63285
5	GO:0042102~positive regulation of T cell proliferation	3	0.017949	19264, 12721, 11534	59	64	18082	14.366	0.999776	0.63285	0.63285
5	GO:0010033~response to organic substance	3	0.0184811	19309, 67092, 14081	59	65	18082	14.145	0.999826	0.63285	0.63285
5	GO:0045588~positive regulation of gamma-delta T cell differentiation	2	0.0190946	19264, 20963	59	6	18082	102.158	0.99987	0.63285	0.63285
5	GO:0019262~N-acetylneuraminate catabolic process	2	0.0190946	245847, 56174	59	6	18082	102.158	0.99987	0.63285	0.63285
5	GO:0016477~cell migration	4	0.0234112	140580, 14086, 12512, 12721	59	191	18082	6.41832	0.999983	0.688164	0.688164
5	GO:0001666~response to hypoxia	4	0.0237298	12955, 50706, 15369, 19309	59	192	18082	6.38489	0.999986	0.688164	0.688164
5	GO:0046689~response to mercury ion	2	0.0253795	56012, 67092	59	8	18082	76.6186	0.999993	0.692711	0.692711
5	GO:0014070~response to organic cyclic compound	3	0.0272331	17970, 110355, 14081	59	80	18082	11.4928	0.999997	0.702009	0.702009
5	GO:0046641~positive regulation of alpha-beta T cell proliferation	2	0.0347327	19264, 20963	59	11	18082	55.7227	1	0.779959	0.779959
5	GO:0045577~regulation of B cell differentiation	2	0.0347327	19264, 15170	59	11	18082	55.7227	1	0.779959	0.779959
5	GO:0007229~integrin-mediated signaling pathway	3	0.0359087	108101, 22324, 20963	59	93	18082	9.88628	1	0.779959	0.779959
5	GO:0045059~positive thymic T cell selection	2	0.0378308	19264, 94176	59	12	18082	51.0791	1	0.779959	0.779959
5	GO:0035556~intracellular signal transduction	5	0.0392836	23999, 15170, 22324, 20963, 18747	59	400	18082	3.83093	1	0.779959	0.779959
5	GO:0051279~regulation of release of sequestered calcium ion into cytosol	2	0.0439977	15170, 12721	59	14	18082	43.7821	1	0.779959	0.779959
5	GO:0045060~negative thymic T cell selection	2	0.0439977	19264, 94176	59	14	18082	43.7821	1	0.779959	0.779959
5	GO:0006044~N-acetylglucosamine metabolic process	2	0.0439977	245847, 56174	59	14	18082	43.7821	1	0.779959	0.779959
5	GO:0016310~phosphorylation	6	0.0460601	12715, 110355, 56174, 20963, 18747, 11534	59	612	18082	3.00465	1	0.779959	0.779959
5	GO:0033630~positive regulation of cell adhesion mediated by integrin	2	0.0470665	15170, 20963	59	15	18082	40.8633	1	0.779959	0.779959
6	GO:0006911~phagocytosis, engulfment	5	1.09027e-08	380793, 16019, 14127, 16016, 16071	12	45	18082	167.426	1.11208e-06	1.11208e-06	9.92148e-07
6	GO:0006958~complement activation, classical pathway	5	2.48794e-08	380793, 16019, 12279, 16016, 16071	12	55	18082	136.985	2.5377e-06	1.26885e-06	1.13201e-06
6	GO:0050778~positive regulation of immune response	4	7.59013e-08	380793, 16019, 14127, 16016	12	15	18082	401.822	7.7419e-06	2.58064e-06	2.30234e-06
6	GO:0016064~immunoglobulin mediated immune response	4	2.563e-07	380793, 16019, 14127, 16016	12	22	18082	273.97	2.61423e-05	6.53566e-06	5.83083e-06
6	GO:0050871~positive regulation of B cell activation	4	9.04724e-07	380793, 16019, 16016, 16071	12	33	18082	182.646	9.22776e-05	1.84564e-05	1.6466e-05
6	GO:0006910~phagocytosis, recognition	4	1.39655e-06	380793, 16019, 16016, 16071	12	38	18082	158.614	0.000142438	2.37414e-05	2.1181e-05
6	GO:0045087~innate immune response	6	2.13907e-06	380793, 16019, 14127, 12279, 16016, 16071	12	400	18082	22.6025	0.000218161	3.11692e-05	2.78078e-05
6	GO:0050853~B cell receptor signaling pathway	4	4.31866e-06	380793, 16019, 16016, 16071	12	55	18082	109.588	0.000440407	5.50629e-05	4.91247e-05
6	GO:0001798~positive regulation of type IIa hypersensitivity	3	9.40193e-06	380793, 14127, 16016	12	8	18082	565.062	0.000958541	9.58997e-05	8.55575e-05
6	GO:0001812~positive regulation of type I hypersensitivity	3	9.40193e-06	380793, 14127, 16016	12	8	18082	565.062	0.000958541	9.58997e-05	8.55575e-05
6	GO:0002455~humoral immune response mediated by circulating immunoglobulin	3	2.21323e-05	380793, 16019, 16016	12	12	18082	376.708	0.00225497	0.000205227	0.000183094
6	GO:0042742~defense response to bacterium	4	0.000179849	380793, 14127, 16016, 16071	12	191	18082	31.5567	0.018179	0.00152872	0.00136386
6	GO:0050766~positive regulation of phagocytosis	3	0.000373768	380793, 14127, 16016	12	48	18082	94.1771	0.0374136	0.00293264	0.00261638
6	GO:0045022~early endosome to late endosome transport	2	0.0115011	380793, 16019	12	19	18082	158.614	0.692693	0.0837936	0.074757
6	GO:0045807~positive regulation of endocytosis	2	0.0151079	380793, 16019	12	25	18082	120.547	0.788339	0.102734	0.0916549
6	GO:0019882~antigen processing and presentation	2	0.032373	380793, 16019	12	54	18082	55.8086	0.965149	0.206378	0.184122
